# Supplementary material for: Diazotrophic growth of free-living Rhizobium etli: Community-like metabolic modeling of growing and non-growing nitrogen-fixing cells
Source: PLoS One. 2025 Jun 27;20(6):e0325888. doi: 10.1371/journal.pone.0325888 (PMC12204555; doi:10.1371/journal.pone.0325888)
Supplement: S1 file — (XLSX) [file pone.0325888.s001.xlsx]

## Sheet: Reaction List
Abbreviation	Description	Reaction	GPR	Lower bound	Upper bound	Objective	Subsystem
NH3t	ammonia reversible transport	nh3[e] <=> nh3[c]		-1000	1000	0	Nitrogen Metabolism
NIT	nitrogenase	16 atp[c] + 6 fdred[c] + 16 h2o[c] + n2[c] -> 16 adp[c] + 6 fdox[c] + 8 h[c] + 2 nh4[c] + 16 pi[c]	( RHE_PD00201 or RHE_PD00307 or RHE_PD00306 or RHE_PD00202 or RHE_PD00200 or RHE_PD00260 or RHE_PD00308 )	0	1000	0	Nitrogen Metabolism
NH3c	Ammomnium proton dissociation	h[c] + nh3[c] <=> nh4[c]		-1000	1000	0	Nitrogen Metabolism
new_nitrite1	protein S-nitrosylation and denitrosylation	no2[c] + fdred[c] + 2 h[c] => nitox[c] + fdox[c] + h2o[c]		0	1000	0	nitrite to nh4
new_nitrite2	protein S-nitrosylation and denitrosylation	cys__L[c] + nitox[c] + o2[c] => nitala[c]		0	1000	0	nitrite to nh4
new_nitrite3	protein S-nitrosylation and denitrosylation	nitala[c] + gthrd[c] <=> cys__L[c] + nitgluthio[c]		-1000	1000	0	nitrite to nh4
new_nitrite4	protein S-nitrosylation and denitrosylation	nitgluthio[c] + nadh[c] + h[c] => nad[c] + Sgluthio[c]		0	1000	0	nitrite to nh4
new_nitrite5	protein S-nitrosylation and denitrosylation	Sgluthio[c] + gthrd[c] => gluthiodis[c] + ham[c]		0	1000	0	nitrite to nh4
new_nitrite6	protein S-nitrosylation and denitrosylation	gluthiodis[c] + nadph[c] + h[c] => nadp[c] + 2 gthrd[c]		0	1000	0	nitrite to nh4
new_nitrite7	protein S-nitrosylation and denitrosylation	ham[c] + nadh[c] + 2 h[c] => h2o[c] + nad[c] + nh4[c]		0	1000	0	nitrite to nh4
new_nitrate1		no3[e] + 2 fdred[c] => no2[c] + 2 fdox[c]		0	1000	0
HCO3E	HCO3 equilibration reaction	co2[c] + h2o[c] <=> h[c] + hco3[c]		-1000	1000	0
FRNDPRR	Ferredoxin : nadp reductase	2 fdred[c] + h[c] + nadp[c] <=> 2 fdox[c] + nadph[c]	RHE_CH02078	-1000	1000	0
GTHP	glutathione peridoxase	2 gthrd[c] + h2o2[c] -> gthox[c] + 2 h2o[c]	RHE_CH01597	0	1000	0
TMDPP	thymidine phosphorylase	pi[c] + thymd[c] <=> 2dr1p[c] + thym[c]	RHE_CH00194	-1000	1000	0	Nucleotide Salvage Pathway
PPA	inorganic diphosphatase	h2o[c] + ppi[c] <=> h[c] + 2 pi[c]		-1000	1000	0
ATPM	ATP maintenance requirement	atp[c] + h2o[c] -> adp[c] + h[c] + pi[c]		1	1000	0	ATP maintenance
ARGSS	argininosuccinate synthase	asp__L[c] + atp[c] + citr__L[c] -> amp[c] + argsuc[c] + h[c] + ppi[c]	RHE_CH03924	0	1000	0	Arginine and Proline Metabolism
ARGSL	argininosuccinate lyase	argsuc[c] <=> arg__L[c] + fum[c]	RHE_CH03796	-1000	1000	0	Arginine and Proline Metabolism
ASPT_rev	L-aspartase	asp__L[c] -> fum[c] + nh4[c]	RHE_PE00351	0	1000	0	Alanine and Aspartate Metabolism
ASPTA	aspartate transaminase	akg[c] + asp__L[c] <=> glu__L[c] + oaa[c]	( RHE_PC00186 or RHE_CH00568 or RHE_CH01873 or RHE_CH02998 or RHE_PF00273 )	-1000	1000	0	Alanine and Aspartate Metabolism
ASNS1_r	asparagine synthase (glutamine-hydrolysing)	asp__L[c] + atp[c] + gln__L[c] + h2o[c] <=> amp[c] + asn__L[c] + glu__L[c] + h[c] + ppi[c]	RHE_CH00758	-1000	1000	0	Alanine and Aspartate Metabolism
new_gtp		3 atp[c] + gln__L[c] + imp[c] + nad[c] -> nadh[c] + glu__L[c] + gtp[c] + 2 adp[c] + ppi[c] + amp[c]		0	1000		pyrimidine
ORNDC	Ornithine Decarboxylase	h[c] + orn[c] -> co2[c] + ptrc[c]	RHE_CH03629	0	1000	0	Arginine and Proline Metabolism
ORNCD	ornithine cyclodeaminase	orn[c] -> nh4[c] + pro__L[c]	( RHE_CH00058 or RHE_PF00181 or RHE_CH02026 )	0	1000	0	Arginine and Proline Metabolism
CBMKr	Carbamate kinase	atp[c] + co2[c] + nh4[c] <=> adp[c] + cbp[c] + 2 h[c]		-1000	1000	0	Arginine and Proline Metabolism
AGMT	agmatinase	agm[c] + h2o[c] -> ptrc[c] + urea[c]	( RHE_CH02143 or RHE_CH01568 )	0	1000	0	Arginine and Proline Metabolism
foragm		arg__L[c] + h[c] -> co2[c] + agm[c]		0	1000		Arginine and Proline Metabolism
PROL_RA	proline racemase	pro__L[c] -> pro__D[c]	RHE_PF00391	0	1000	0	Arginine and Proline Metabolism
ASDH	aspartate dehydrogenase	h[c] + nadh[c] + nh4[c] + oaa[c] -> asp__L[c] + h2o[c] + nad[c]		0	1000	0	Aspartate metabolism
CS	citrate synthase	accoa[c] + h2o[c] + oaa[c] -> cit[c] + coa[c] + h[c]	( RHE_CH02183 or RHE_CH01926 )	0	1000	0	Citric Acid Cycle
ACONTa	aconitase (half-reaction A, Citrate hydro-lyase)	cit[c] <=> acon__C[c] + h2o[c]	RHE_CH03944	-1000	1000	0	Citric Acid Cycle
ACONTb	aconitase (half-reaction B, Isocitrate hydro-lyase)	acon__C[c] + h2o[c] <=> icit[c]	RHE_CH03944	-1000	1000	0	Citric Acid Cycle
ICDHx	isocitrate dehydrogenase (NAD)	icit[c] + nad[c] <=> akg[c] + co2[c] + nadh[c]	RHE_CH02318	-1000	1000	0	Citric Acid Cycle
OORr	2-oxoglutarate synthase (reversible)	akg[c] + coa[c] + 2 fdox[c] <=> co2[c] + 2 fdred[c] + h[c] + succoa[c]	RHE_CH03888	-1000	1000	0	Citric Acid Cycle
SUCOAS	succinyl-CoA synthetase (ADP-forming)	atp[c] + coa[c] + succ[c] <=> adp[c] + pi[c] + succoa[c]	( RHE_CH03890 or RHE_CH03889 )	-1000	1000	0	Citric Acid Cycle
SUCD1	succinate dehydrogenase	fad[c] + succ[c] <=> fadh2[c] + fum[c]	( RHE_CH03896 or RHE_CH03897 or RHE_CH03894 or RHE_CH03895 )	-1000	1000	0	Citric Acid Cycle
AKGDH	2-Oxogluterate dehydrogenase	akg[c] + coa[c] + nad[c] -> co2[c] + nadh[c] + succoa[c]		0	1000	0	Citric Acid Cycle
FUM	fumarase	fum[c] + h2o[c] <=> mal__L[c]	( RHE_CH02385 or RHE_CH02383 )	-1000	1000	0	Citric Acid Cycle
MDH	malate dehydrogenase	mal__L[c] + nad[c] <=> h[c] + nadh[c] + oaa[c]	( RHE_PF00428 or RHE_CH03891 or RHE_PF00366 )	-1000	1000	0	Citric Acid Cycle
GLUCYS	gamma-glutamylcysteine synthetase	atp[c] + cys__L[c] + glu__L[c] -> adp[c] + glucys[c] + h[c] + pi[c]	RHE_CH00803	0	1000	0	Glutamate Metabolism
GTHS	glutathione synthetase	atp[c] + glucys[c] + gly[c] -> adp[c] + gthrd[c] + h[c] + pi[c]	RHE_CH00322	0	1000	0	Glutamate metabolism
GTHOr	glutathione oxidoreductase	gthox[c] + h[c] + nadph[c] <=> 2 gthrd[c] + nadp[c]	RHE_CH02377	-1000	1000	0	Glutamate Metabolism
GTMLT	g-glutamyltransferase	ala__L[c] + gthrd[c] -> cgly[c] + gluala[c]	( RHE_CH03536 or RHE_CH02146 )	0	1000	0	Glutathione Metabolism
AMPTASECG	alanyl aminopeptidase (cys-gly)	cgly[c] + h2o[c] -> cys__L[c] + gly[c]	RHE_CH01298	0	1000	0	Glutathione Metabolism
newforgluala		gluala[c] -> ala__L[c] + oxpro[c]		0	1000
newforoxopro		2 h2o[c] + atp[c] + oxpro[c] -> adp[c] + pi[c] + glu__L[c] + h[c]		0	1000
CBPS	carbamoyl-phosphate synthase (glutamine-hydrolysing)	2 atp[c] + gln__L[c] + h2o[c] + hco3[c] -> 2 adp[c] + cbp[c] + glu__L[c] + 2 h[c] + pi[c]	( RHE_CH02966 or RHE_CH02957 )	0	1000	0	Glutamate metabolism
GPAT_Rhizobium	glutamine-pyruvate aminotransferase	gln__L[c] + h[c] + pyr[c] <=> 2oxgltrm[c] + ala__L[c]		-1000	1000	0	Glutamate/Nitrogen Metabolism
AMID6	amidase	2oxgltrm[c] + h2o[c] -> akg[c] + h[c] + nh4[c]		0	1000	0	Glutamate/Nitrogen Metabolism
GLUN	glutaminase	gln__L[c] + h2o[c] -> glu__L[c] + nh4[c]	RHE_CH02311	0	1000	0	Glutamate/Nitrogen Metabolism
GLNS	glutamine synthetase	atp[c] + glu__L[c] + nh4[c] -> adp[c] + gln__L[c] + h[c] + pi[c]	( RHE_PE00418 or RHE_CH03104 or RHE_CH02102 or RHE_CH00706 or RHE_CH02886 or RHE_CH01315 )	0	1000	0	Glutamate/Nitrogen Metabolism
GLUDC	Glutamate Decarboxylase	glu__L[c] + h[c] -> 4abut[c] + co2[c]		0	1000	0	Glutamate/Nitrogen Metabolism
ABTA	4-aminobutyrate transaminase	4abut[c] + akg[c] -> glu__L[c] + sucsal[c]	RHE_CH00093	0	1000	0	Glutamate/Nitrogen Metabolism
SSALy	succinate-semialdehyde dehydrogenase (NADP)	h2o[c] + nadp[c] + sucsal[c] -> 2 h[c] + nadph[c] + succ[c]	( RHE_CH00092 or RHE_PF00201 or RHE_PC00032 or RHE_PF00340 or RHE_PF00364 )	0	1000	0	Glutamate/Nitrogen Metabolism
GLUSy	glutamate synthase (NADPH)	akg[c] + gln__L[c] + h[c] + nadph[c] -> 2 glu__L[c] + nadp[c]		0	1000	0	Glutamate/Nitrogen Metabolism
SERD_Lr	L-serine deaminase (rev)	ser__L[c] -> nh4[c] + pyr[c]	( RHE_CH02214 or RHE_PF00182 or RHE_CH04092 or RHE_CH02027 or RHE_CH01759 or RHE_CH03537 )	0	1000	0	Glycine and Serine Metabolism
ASPKi	aspartate kinase, irreversible	asp__L[c] + atp[c] -> 4pasp[c] + adp[c]	RHE_CH03758	0	1000	0	Glycine, Serine, and Threonine Metabolism
ASADi	aspartate-semialdehyde dehydrogenase, irreversible	4pasp[c] + h[c] + nadph[c] -> aspsa[c] + nadp[c] + pi[c]	RHE_CH04100	0	1000	0	Glycine, Serine, and Threonine Metabolism
HSDy	homoserine dehydrogenase (NADPH)	aspsa[c] + h[c] + nadph[c] -> hom__L[c] + nadp[c]	RHE_CH01878	0	1000	0	Glycine, Serine, and Threonine Metabolism
HSK	homoserine kinase	atp[c] + hom__L[c] -> adp[c] + h[c] + phom[c]	RHE_CH00962	0	1000	0	Glycine, Serine, and Threonine Metabolism
THRS	threonine synthase	h2o[c] + phom[c] -> pi[c] + thr__L[c]	( RHE_CH00979 or RHE_CH04092 )	0	1000	0	Glycine, Serine, and Threonine Metabolism
CYSTS	cystathionine beta-synthase	hcys__L[c] + ser__L[c] -> cyst__L[c] + h2o[c]	RHE_CH01775	0	1000	0	Glycine, Serine, and Threonine Metabolism
THRD	L-threonine dehydrogenase	nad[c] + thr__L[c] -> 2aobut[c] + h[c] + nadh[c]	RHE_CH02951	0	1000	0	Glycine, Serine, and Threonine Metabolism
new_forathr		athr__L[c] + nadp[c] <=> 2aobut[c] + h[c] + nadph[c]	athr__L[c] + nadp[c] <=> 2aobut[c] + h[c] + nadph[c]	-1000	1000
THRA2r	L-allo-Threonine Aldolase	athr__L[c] -> acald[c] + gly[c]	RHE_CH03568	0	1000	0	Glycine, Serine, and Threonine Metabolism
THRAr	Threonine Aldolase	thr__L[c] <=> acald[c] + gly[c]	RHE_CH03568	-1000	1000	0	Glycine, Serine, and Threonine Metabolism
PGCDr	phosphoglycerate dehydrogenase reversible	3pg[c] + nad[c] -> 3php[c] + h[c] + nadh[c]	( RHE_CH03454 or RHE_PF00379 )	0	1000	0	Glycine and Serine Metabolism
PSERTr	phosphoserine transaminase reversible	3php[c] + glu__L[c] -> akg[c] + pser__L[c]	RHE_CH03455	0	1000	0	Glycine, Serine, and Threonine Metabolism
PSP_L	phosphoserine phosphatase (L-serine)	h2o[c] + pser__L[c] -> pi[c] + ser__L[c]	RHE_CH02794	0	1000	0	Glycine, Serine, and Threonine Metabolism
GHMT2	glycine hydroxymethyltransferase	ser__L[c] + thf[c] <=> gly[c] + h2o[c] + mlthf[c]	RHE_CH01508	-1000	1000	0	Glycine, Serine, and Threonine Metabolism
new-gly		gly[c] + thf[c] + nad[c] -> nadh[c] + mlthf[c] + co2[c] + nh4[c]		0	1000		Glycine, Serine, and Threonine Metabolism
CYSS	cysteine synthase	acser[c] + h2s[c] -> ac[c] + cys__L[c] + h[c]	( RHE_CH01775 or RHE_CH00325 )	0	1000	0	Glycine, Serine, and Threonine Metabolism
SERATi	serine O-acetyltransferase, irreversible	accoa[c] + ser__L[c] -> acser[c] + coa[c]	( RHE_CH03627 or RHE_CH01903 )	0	1000	0	Glycine, Serine, and Threonine Metabolism
ALAS	5-aminolevulinate synthase	gly[c] + h[c] + succoa[c] -> 5aop[c] + co2[c] + coa[c]	RHE_PF00489	0	1000	0	Glycine, Serine, and Threonine Metabolism
GLYAT	glycine C-acetyltransferase	accoa[c] + gly[c] <=> 2aobut[c] + coa[c]	( RHE_PF00489 or RHE_CH02952 )	-1000	1000	0	Glycine, Serine, and Threonine Metabolism
new_glccons		glc[e] + atp[c] -> g6p[c] + adp[c] + h[c]		0	1000	0	Glycolysis/Gluconeogenesis
PGI	glucose-6-phosphate isomerase	g6p[c] <=> f6p[c]	RHE_CH00477	-1000	1000	0	Glycolysis/Gluconeogenesis
PFK	phosphofructokinase	atp[c] + f6p[c] -> adp[c] + fdp[c] + h[c]	RHE_CH02862	0	1000	0	Glycolysis
FBP	fructose-bisphosphatase	fdp[c] + h2o[c] -> f6p[c] + pi[c]		0	1000	0	Glycolysis/Gluconeogenesis
FBA	fructose-bisphosphate aldolase	fdp[c] <=> dhap[c] + g3p[c]	RHE_CH03500	-1000	1000	0	Glycolysis/Gluconeogenesis
TPI	triose-phosphate isomerase	dhap[c] <=> g3p[c]	( RHE_CH02186 or RHE_PF00040 )	-1000	1000	0	Inositol Metabolism
GAPD	glyceraldehyde-3-phosphate dehydrogenase	g3p[c] + nad[c] + pi[c] <=> 13dpg[c] + h[c] + nadh[c]	RHE_CH03496	-1000	1000	0	Glycolysis/Gluconeogenesis
PGK	phosphoglycerate kinase	3pg[c] + atp[c] <=> 13dpg[c] + adp[c]	RHE_CH03499	-1000	1000	0	Glycolysis/Gluconeogenesis
PGM	phosphoglycerate mutase	2pg[c] <=> 3pg[c]	RHE_CH00169	-1000	1000	0	Glycolysis/Gluconeogenesis
ENO	enolase	2pg[c] <=> h2o[c] + pep[c]	RHE_CH01931	-1000	1000	0	Glycolysis/Gluconeogenesis
PYK	pyruvate kinase	adp[c] + h[c] + pep[c] -> atp[c] + pyr[c]	RHE_CH03542	0	1000	0	Glycolysis
PPCK	phosphoenolpyruvate carboxykinase	atp[c] + oaa[c] -> adp[c] + co2[c] + pep[c]	RHE_CH00037	0	1000	0	anaplerotic
new_ppck-rev		pep[c] + co2[c] -> oaa[c] + pi[c]		0	1000		anaplerotic
PDH	pyruvate dehydrogenase	coa[c] + nad[c] + pyr[c] -> accoa[c] + co2[c] + nadh[c]		0	1000	0	anaplerotic
new_ac-accoa		ac[c] + coa[c] + atp[c] -> accoa[c] + amp[c] + ppi[c]		0	1000		anaplerotic
new_ma-pyr		mal__L[c] + nad[c] -> co2[c] + nadh[c] + pyr[c]		0	1000		anaplerotic
PGMT	phosphoglucomutase	g1p[c] <=> g6p[c]	RHE_CH03597	-1000	1000	0	Glycolysis/Gluconeogenesis
GLGC	glucose-1-phosphate adenylyltransferase	atp[c] + g1p[c] + h[c] -> adpglc[c] + ppi[c]	RHE_CH03595	0	1000	0	Glycogene synthesis
GLCS1	glycogen synthase (ADPGlc)	adpglc[c] -> adp[c] + glycogen[c] + h[c]	RHE_CH03596	0	1000	0	Glycogene synthesis
ICL	Isocitrate lyase	icit[c] -> glx[c] + succ[c]	RHE_CH00712	0	1000	0	Glycoxylate Metabolism
MALS	malate synthase	accoa[c] + glx[c] + h2o[c] -> coa[c] + h[c] + mal__L[c]		0	1000	0	Glycoxylate Metabolism
PC	pyruvate carboxylase	atp[c] + hco3[c] + pyr[c] -> adp[c] + h[c] + oaa[c] + pi[c]	RHE_CH04002	0	1000	0	Glycolysis/Gluconeogenesis
HISD	histidase	his__L[c] -> nh4[c] + urcan[c]	( RHE_PE00072 or RHE_PE00081 )	0	1000	0	Histidine Metabolism
ATPPRTr	ATP phosphoribosyltransferase reversible	atp[c] + prpp[c] -> ppi[c] + prbatp[c]	RHE_CH00823	0	1000	0	Histidine Metabolism
PRATPP	phosphoribosyl-ATP pyrophosphatase	h2o[c] + prbatp[c] -> h[c] + ppi[c] + prbamp[c]	RHE_CH00041	0	1000	0	Histidine Metabolism
PRAMPC	phosphoribosyl-AMP cyclohydrolase	h2o[c] + prbamp[c] -> prfp[c]	( RHE_CH00041 or RHE_CH02202 )	0	1000	0	Histidine Metabolism
PRMICIi	1-(5-phosphoribosyl)-5-[(5-phosphoribosylamino)methylideneamino)imidazole-4-carboxamide isomerase (irreversible)	prfp[c] <=> prlp[c]	RHE_CH00043	-1000	1000	0	Histidine Metabolism
IG3PS	Imidazole-glycerol-3-phosphate synthase	gln__L[c] + prlp[c] -> aicar[c] + eig3p[c] + glu__L[c] + h[c]		0	1000	0	Histidine Metabolism
IGPDH	imidazoleglycerol-phosphate dehydratase	eig3p[c] -> h2o[c] + imacp[c]	RHE_CH00047	0	1000	0	Histidine Metabolism
HSTPTr	histidinol-phosphate transaminase reversible	glu__L[c] + imacp[c] -> akg[c] + hisp[c]	( RHE_PD00233 or RHE_CH01331 or RHE_CH04010 or RHE_CH03810 )	0	1000	0	Histidine Metabolism
HISTP	histidinol-phosphatase	h2o[c] + hisp[c] -> histd[c] + pi[c]		0	1000	0	Histidine Metabolism
HISTD	histidinol dehydrogenase	h2o[c] + histd[c] + 2 nad[c] -> 3 h[c] + his__L[c] + 2 nadh[c]	RHE_CH00581	0	1000	0	Histidine Metabolism
FGLU	formimidoylglutamase	forglu[c] + h2o[c] + h[c] -> frmd[c] + glu__L[c]	RHE_PE00071	0	1000	0	Histidine Metabolism
new_forfrmd		frmd[c] + h2o[c] -> for[c] + h[c] + nh4[c]	frmd[c] + h2o[c] -> for[c] + h[c] + nh4[c]	0	1000
URCN	urocanase	h2o[c] + urcan[c] -> 4izp[c]	RHE_PE00070	0	1000	0	Histidine Metabolism
IZPN	imidazolonepropionase	4izp[c] + h2o[c] -> forglu[c] + h[c]	RHE_PE00073	0	1000	0	Histidine Metabolism
MMSAD3	methylmalonate-semialdehyde dehydrogenase (malonic semialdehyde)	coa[c] + msa[c] + nad[c] -> accoa[c] + co2[c] + nadh[c]	RHE_CH00731	0	1000	0	Inositol Metabolism
INS2D	inositol 2-dehydrogenase	inost[c] + nad[c] -> 2ins[c] + h[c] + nadh[c]	( RHE_CH03170 or RHE_CH01209 )	0	1000	0	Inositol Metabolism
INSCR	inositol catabolic reactions (lumped)	2ins[c] + atp[c] -> adp[c] + dhap[c] + 2 h[c] + msa[c]		0	1000	0	Inositol Metabolism
DHDPS	dihydrodipicolinate synthase	aspsa[c] + pyr[c] -> 23dhdp[c] + 2 h2o[c] + h[c]	( RHE_PF00398 or RHE_PC00042 or RHE_PF00094 or RHE_CH00606 or RHE_CH01381 or RHE_CH02792 )	0	1000	0	Lysine Metabolism
DHDPRy	dihydrodipicolinate reductase (NADPH)	23dhdp[c] + h[c] + nadph[c] -> nadp[c] + thdp[c]		0	1000	0	Lysine Biosynthesis
DHDPRx	dihydrodipicolinate reductase (NADH)	23dhdp[c] + h[c] + nadh[c] -> nad[c] + thdp[c]		0	1000	0	Lysine Biosynthesis
THDPS	tetrahydrodipicolinate succinylase	h2o[c] + succoa[c] + thdp[c] -> coa[c] + sl2a6o[c]	RHE_CH00418	0	1000	0	Lysine Metabolism
SDPTA	succinyldiaminopimelate transaminase	akg[c] + sl26da[c] <=> glu__L[c] + sl2a6o[c]	( RHE_PD00118 or RHE_CH01877 )	-1000	1000	0	Lysine Metabolism
SDPDS	succinyl-diaminopimelate desuccinylase	h2o[c] + sl26da[c] -> 26dap__LL[c] + succ[c]	RHE_CH00417	0	1000	0	Lysine Metabolism
DAPE	diaminopimelate epimerase	26dap__LL[c] <=> 26dap__M[c]	RHE_CH03955	-1000	1000	0	Lysine Metabolism
DAPDC	diaminopimelate decarboxylase	26dap__M[c] + h[c] -> co2[c] + lys__L[c]	RHE_CH03797	0	1000	0	Lysine Biosynthesis
HSST	homoserine O-succinyltransferase	hom__L[c] + succoa[c] -> coa[c] + suchms[c]	RHE_CH04033	0	1000	0	Methionine Metabolism
SHSL1	O-succinylhomoserine lyase (L-cysteine)	cys__L[c] + suchms[c] -> cyst__L[c] + h[c] + succ[c]	( RHE_PE00244 or RHE_PF00019 or RHE_CH00522 or RHE_PF00019 or RHE_PF00461 or RHE_PE00244 or RHE_PF00461 )	0	1000	0	Methionine Metabolism
CYSTL	cystathionine b-lyase	cyst__L[c] + h2o[c] -> hcys__L[c] + nh4[c] + pyr[c]	RHE_CH01899	0	1000	0	Methionine Metabolism
HCYSMT	homocysteine S-methyltransferase	amet[c] + hcys__L[c] -> ahcys[c] + h[c] + met__L[c]	RHE_PC00163	0	1000	0	Methionine Metabolism
AHC	adenosylhomocysteinase	ahcys[c] + h2o[c] <=> adn[c] + hcys__L[c]	RHE_CH00031	-1000	1000	0	Methionine Metabolism
METS	methionine synthase	5mthf[c] + hcys__L[c] -> h[c] + met__L[c] + thf[c]	RHE_CH02901	0	1000	0	Methionine Metabolism
new_for5mthf		2 h[c] + mlthf[c] + nadh[c] -> 5mthf[c] + nad[c]		0	1000
METAT	methionine adenosyltransferase	atp[c] + h2o[c] + met__L[c] -> amet[c] + pi[c] + ppi[c]	RHE_CH00370	0	1000	0	Methionine Metabolism
SHSL4r	O-succinylhomoserine lyase (elimination), reversible	h2o[c] + suchms[c] <=> 2obut[c] + h[c] + nh4[c] + succ[c]	( RHE_CH00522 or RHE_PE00244 or RHE_PF00461 or RHE_PF00019 )	-1000	1000	0	Methionine Metabolism
NAPRTr	NAPRTase (rev)	h[c] + nac[c] + prpp[c] -> nicrnt[c] + ppi[c]	RHE_CH00181	0	1000	0	Nicotinate and Nicotinamide
NNATr	nicotinate-nucleotide adenylyltransferase	atp[c] + h[c] + nicrnt[c] <=> dnad[c] + ppi[c]	RHE_CH04070	-1000	1000	0	Nicotinate and Nicotinamide
NADS2	NAD synthase (glutamine-hydrolysing)	atp[c] + dnad[c] + gln__L[c] + h2o[c] -> amp[c] + glu__L[c] + h[c] + nad[c] + ppi[c]	( RHE_CH01195 or RHE_CH02371 )	0	1000	0	Nicotinate and Nicotinamide
NT5C	5'-nucleotidase	h2o[c] + nicrnt[c] -> nicrns[c] + pi[c]	RHE_CH03555	0	1000	0	Nicotinate and Nicotinamide
NTD5_a	5'-nucleotidase (dTMP)	h2o[c] + nmn[c] -> pi[c] + rnam[c]	RHE_CH03555	0	1000	0	Nicotinate and Nicotinamide
NADTRHD	NAD transhydrogenase	nad[c] + nadph[c] -> nadh[c] + nadp[c]	( RHE_CH01846 or RHE_CH01651 )	0	1000	0	Nicotinate and Nicotinamide
NP1_r	nucleotide phosphatase	h[c] + nac[c] + r1p[c] <=> nicrns[c] + pi[c]	RHE_CH00192	-1000	1000	0	Nicotinate and Nicotinamide
NNAM	nicotinamidase	h2o[c] + ncam[c] -> nac[c] + nh4[c]	RHE_CH02821	0	1000	0	Nicotinate and Nicotinamide
PNP	purine-nucleoside phosphorylase	pi[c] + rnam[c] <=> h[c] + ncam[c] + r1p[c]	RHE_CH00192	-1000	1000	0	Nicotinate and Nicotinamide
NNDPR	nicotinate-nucleotide diphosphorylase (carboxylating)	2 h[c] + prpp[c] + quln[c] -> co2[c] + nicrnt[c] + ppi[c]	RHE_PE00439	0	1000	0	Nicotinate and Nicotinamide
new_forquln		dhap[c] + iasp[c] -> 2 h2o[c] + pi[c] + quln[c]		0	1000
new_forqh2		asp__L[c] + q[c] -> h[c] + iasp[c] + qh2[c]		0	1000
NMNATr	nicotinamide-nucleotide adenylyltransferase	atp[c] + h[c] + nmn[c] <=> nad[c] + ppi[c]	RHE_CH04070	-1000	1000	0	Nicotinate and Nicotinamide
NMNN	NMN nucleosidase	h2o[c] + nmn[c] -> h[c] + ncam[c] + r5p[c]	RHE_CH02485	0	1000	0	Nicotinate and Nicotinamide
SUCD3	succinate dehydrogenase cytochrome b	fadh2[c] + q[c] <=> fad[c] + qh2[c]		-1000	1000	0	Oxidative Phosphorylation
CYTOX	Cytochrome oxidase	4 h[c] + o2[c] + 2 qh2[c] -> 2 h2o[c] + 4 h[e] + 2 q[c]		0	1000	0	Oxidative Phosphorylation
CYTOX2	Cytochrome oxidase (rhizobium)	2 h[c] + o2[c] + 2 qh2[c] -> 2 h2o[c] + 2 h[e] + 2 q[c]		0	1000	0	Oxidative Phosphorylation
ATPS2	ATP synthase (two protons for one ATP)	adp[c] + 2 h[e] + pi[c] -> atp[c] + h2o[c] + h[c]		0	1000	0	Oxidative Phosphorylation
NADH	NADH dehydrogenase	5 h[c] + nadh[c] + q[c] -> 4 h[e] + nad[c] + qh2[c]		0	1000	0	Oxidative Phosphorylation
ACACT1r	acetyl-CoA C-acetyltransferase	2 accoa[c] <=> aacoa[c] + coa[c]	( RHE_CH00558 or RHE_PE00203 or RHE_CH04018 or RHE_PF00014 )	-1000	1000	0	PHB synthesis
PHPB	acetoacetyl-CoA reductase	aacoa[c] + h[c] + nadph[c] <=> 3hbcoa__R[c] + nadp[c]	RHE_CH04019	-1000	1000	0	PHB synthesis
PHBS	PHB synthase	3hbcoa__R[c] -> coa[c] + phb[c]		0	1000	0	PHB synthesis
PHB_deg_1	PHB depolymerase	h2o[c] + 2 phb[c] -> 3hbb__RR[c] + h[c]		0	1000	0	PHB synthesis
HBDH	hydroxybutyrate-dimer hydrolase;	3hbb__RR[c] + h2o[c] -> 2 bhb[c] + h[c]		0	1000	0	PHB synthesis
BDH	(R)-3-Hydroxybutanoate:NAD+ oxidoreductase	bhb[c] + nad[c] -> acac[c] + h[c] + nadh[c]	RHE_CH03123	0	1000	0	PHB synthesis
AACOAT_1	acetoacetyl-CoA synthetase	acac[c] + atp[c] + coa[c] -> aacoa[c] + amp[c] + ppi[c]	RHE_CH00719	0	1000	0	PHB synthesis
OCOAT1r	3-oxoacid CoA-transferase	acac[c] + succoa[c] <=> aacoa[c] + succ[c]	( RHE_PE00202 or RHE_PE00201 )	-1000	1000	0	PHB synthesis
PANTS	pantothenate synthase	ala__B[c] + atp[c] + pant__R[c] -> amp[c] + h[c] + pnto__R[c] + ppi[c]	RHE_PF00001	0	1000	0	Pantothenate and CoA Biosynthesis
PPCDC	phosphopantothenoylcysteine decarboxylase	4ppcys[c] + h[c] -> co2[c] + pan4p[c]	RHE_CH00342	0	1000	0	Pantothenate and CoA Biosynthesis
PTPAT	pantetheine-phosphate adenylyltransferase	atp[c] + h[c] + pan4p[c] <=> dpcoa[c] + ppi[c]	RHE_CH02113	-1000	1000	0	Pantothenate and CoA Biosynthesis
new_apoACP	[acyl-carrier-protein] phosphodiesterase	ACP[c] + h2o[c] -> apoACP[c] + h[c] + pan4p[c]	( RHE_PC00047 or RHE_CH01764 )	0	1000	0	Pantothenate and CoA Biosynthesis
new_ptth	pantothenoylcysteine decarboxylase	h[c] + ptcys[c] -> co2[c] + ptth[c]	RHE_CH00040	0	1000	0	Pantothenate and CoA Biosynthesis
new_traptcys		ptcys[c] <=> ptcys[e]		-1000	1000
MOHMT	3-methyl-2-oxobutanoate hydroxymethyltransferase	3mob[c] + h2o[c] + mlthf[c] -> 2dhp[c] + thf[c]	( RHE_PF00002 or RHE_PE00443 )	0	1000	0	Pantothenate and CoA Biosynthesis
PTHK	pantetheine kinase	atp[c] + ptth[c] -> adp[c] + h[c] + pan4p[c]	RHE_CH00040	0	1000	0	Pantothenate and CoA Biosynthesis
DPCOAK	dephospho-CoA kinase	atp[c] + dpcoa[c] -> adp[c] + coa[c] + h[c]	RHE_CH00004	0	1000	0	Pantothenate and CoA Biosynthesis
PPNCL3	phosphopantothenate-cysteine ligase	4ppan[c] + atp[c] + cys__L[c] -> 4ppcys[c] + amp[c] + h[c] + ppi[c]	RHE_CH00342	0	1000	0	Pantothenate and CoA Biosynthesis
ACPS1	acyl-carrier protein synthase	apoACP[c] + coa[c] -> ACP[c] + h[c] + pap[c]	RHE_CH01388	0	1000	0	Pantothenate and CoA Biosynthesis
new_forpap		h2o[c] + pap[c] -> amp[c] + pi[c]		0	1000
DPR	2-dehydropantoate 2-reductase	2dhp[c] + h[c] + nadph[c] -> nadp[c] + pant__R[c]	RHE_CH01710	0	1000	0	Pantothenate and CoA Biosynthesis
PNTK	pantothenate kinase	atp[c] + pnto__R[c] -> 4ppan[c] + adp[c] + h[c]	RHE_CH00040	0	1000	0	Pantothenate and CoA Biosynthesis
RBKr	ribokinase reversible	atp[c] + rib__D[c] -> adp[c] + h[c] + r5p[c]	( RHE_PC00098 or RHE_CH00409 )	0	1000	0	alternative carbon metabolism
G6PDH2	glucose 6-phosphate dehydrogenase	g6p[c] + nadp[c] -> 6pgl[c] + h[c] + nadph[c]	( RHE_CH01185 or RHE_CH00704 )	0	1000	0	Pentose Phosphate Pathway
PGL	6-phosphogluconolactonase	6pgl[c] + h2o[c] -> 6pgc[c] + h[c]	RHE_CH00703	0	1000	0	Pentose Phosphate Pathway
GND	phosphogluconate dehydrogenase	6pgc[c] + nadp[c] -> co2[c] + nadph[c] + ru5p__D[c]	( RHE_CH03488 or RHE_CH02468 )	0	1000	0	Pentose Phosphate Pathway
RPI	ribose-5-phosphate isomerase	r5p[c] <=> ru5p__D[c]	( RHE_CH02380 or RHE_PF00039 )	-1000	1000	0	Pentose Phosphate Pathway
RPE	ribulose 5-phosphate 3-epimerase	ru5p__D[c] <=> xu5p__D[c]	RHE_CH02270	-1000	1000	0	Pentose Phosphate Pathway
TKT1	transketolase	r5p[c] + xu5p__D[c] <=> g3p[c] + s7p[c]	( RHE_CH02398 or RHE_CH03495 or RHE_CH02397 )	-1000	1000	0	Pentose Phosphate Pathway
TALA	transaldolase	g3p[c] + s7p[c] <=> e4p[c] + f6p[c]	RHE_CH03667	-1000	1000	0	Pentose Phosphate Pathway
TKT2	transketolase	e4p[c] + xu5p__D[c] <=> f6p[c] + g3p[c]	( RHE_CH02398 or RHE_CH03495 or RHE_CH02397 )	-1000	1000	0	Pentose Phosphate Pathway
EDD	6-phosphogluconate dehydratase	6pgc[c] -> 2ddg6p[c] + h2o[c]	RHE_CH00702	0	1000	0	Entner-Doudoroff pathwway
EDA	2-dehydro-3-deoxy-phosphogluconate aldolase	2ddg6p[c] -> g3p[c] + pyr[c]	RHE_CH03635	0	1000	0	Entner-Doudoroff pathwway
DDPA	3-deoxy-D-arabino-heptulosonate 7-phosphate synthetase	e4p[c] + h2o[c] + pep[c] -> 2dda7p[c] + pi[c]	( RHE_CH02375 or RHE_CH02369 )	0	1000	0	Phenylalanine Tyrosine Tryptophan Biosynthesis
DHQS	3-dehydroquinate synthase	2dda7p[c] -> 3dhq[c] + pi[c]	RHE_CH03825	0	1000	0	Phenylalanine Tyrosine Tryptophan Biosynthesis
DHQD	3-dehydroquinate dehydratase	3dhq[c] -> 3dhsk[c] + h2o[c]	( RHE_CH01931 or RHE_CH01871 or RHE_CH02289 )	0	1000	0	Phenylalanine Tyrosine Tryptophan Biosynthesis
SHK3Dr	shikimate dehydrogenase	3dhsk[c] + h[c] + nadph[c] <=> nadp[c] + skm[c]	( RHE_CH00003 or RHE_CH02291 or RHE_PC00214 )	-1000	1000	0	Phenylalanine Tyrosine Tryptophan Biosynthesis
SHKK	shikimate kinase	atp[c] + skm[c] -> adp[c] + h[c] + skm5p[c]	RHE_CH03826	0	1000	0	Phenylalanine Tyrosine Tryptophan Biosynthesis
PSCVT	3-phosphoshikimate 1-carboxyvinyltransferase	pep[c] + skm5p[c] <=> 3psme[c] + pi[c]	RHE_CH00884	-1000	1000	0	Phenylalanine Tyrosine Tryptophan Biosynthesis
CHORS	chorismate synthase	3psme[c] -> chor[c] + pi[c]	RHE_CH00935	0	1000	0	Phenylalanine Tyrosine Tryptophan Biosynthesis
CHORM	chorismate mutase	chor[c] -> pphn[c]	RHE_CH03958	0	1000	0	Phenylalanine Tyrosine Tryptophan Biosynthesis
PPNDHr	prephenate dehydratase	h[c] + pphn[c] -> co2[c] + h2o[c] + phpyr[c]	RHE_CH00131	0	1000	0	Phenylalanine Tyrosine Tryptophan Biosynthesis
PHETA1	phenylalanine transaminase	akg[c] + phe__L[c] <=> glu__L[c] + phpyr[c]	( RHE_CH01331 or RHE_CH04010 or RHE_CH03810 )	-1000	1000	0	Phenylalanine Tyrosine Tryptophan Biosynthesis
new_tyr_synt2		nad[c] + pphn[c] -> 34hpp[c] + co2[c] + nadh[c]		0	1000		Phenylalanine Tyrosine Tryptophan Biosynthesis
new_tyr_synt		akg[c] + tyr__L[c] <=> 34hpp[c] + glu__L[c]		-1000	1000		Phenylalanine Tyrosine Tryptophan Biosynthesis
ANS	anthranilate synthase	chor[c] + gln__L[c] -> anth[c] + glu__L[c] + h[c] + pyr[c]	RHE_CH03075	0	1000	0	Phenylalanine Tyrosine Tryptophan Biosynthesis
ANPRT	anthranilate phosphoribosyltransferase	anth[c] + prpp[c] -> ppi[c] + pran[c]	RHE_CH02174	0	1000	0	Phenylalanine Tyrosine Tryptophan Biosynthesis
PRAI	phosphoribosylanthranilate isomerase	pran[c] -> 2cpr5p[c]	RHE_CH00020	0	1000	0	Phenylalanine Tyrosine Tryptophan Biosynthesis
IGPS	indole-3-glycerol-phosphate synthase	2cpr5p[c] + h[c] -> 3ig3p[c] + co2[c] + h2o[c]	RHE_CH02175	0	1000	0	Phenylalanine Tyrosine Tryptophan Biosynthesis
TRPS3r	tryptophan synthase (indoleglycerol phosphate)	3ig3p[c] -> g3p[c] + indole[c]	RHE_CH00021	0	1000	0	Phenylalanine Tyrosine Tryptophan Biosynthesis
TRPS2	tryptophan synthase (indole)	indole[c] + ser__L[c] -> h2o[c] + trp__L[c]	RHE_CH00021	0	1000	0	Phenylalanine Tyrosine Tryptophan Biosynthesis
TRPS1r	tryptophan synthase (indoleglycerol phosphate)	3ig3p[c] + ser__L[c] -> g3p[c] + h2o[c] + trp__L[c]	RHE_CH00021	0	1000	0	Phenylalanine Tyrosine Tryptophan Biosynthesis
GLU5K	glutamate 5-kinase	atp[c] + glu__L[c] -> adp[c] + glu5p[c]	RHE_CH04068	0	1000	0	Proline Biosynthesis
G5SD	glutamate-5-semialdehyde dehydrogenase	glu5p[c] + h[c] + nadph[c] -> glu5sa[c] + nadp[c] + pi[c]	RHE_CH04069	0	1000	0	Proline Biosynthesis
G5SADr	L-glutamate 5-semialdehyde dehydratase, reversible	glu5sa[c] -> 1pyr5c[c] + h2o[c] + h[c]		0	1000	0	Proline Biosynthesis
PRO1x	proline oxidase (L-proline, NAD)	1pyr5c[c] + 2 h[c] + nadph[c] -> nadp[c] + pro__L[c]		0	1000	0	Proline Biosynthesis
PPMi	phosphopentomutase	r5p[c] <=> r1p[c]	( RHE_CH00198 or RHE_CH03597 )	-1000	1000	0	alternative carbon metabolism
DADA	Deoxyadenosine deaminase	dad__2[c] + h2o[c] + h[c] -> din[c] + nh4[c]	RHE_CH00197	0	1000	0	Purine Metabolism
NTD11	5'-nucleotidase (IMP)	h2o[c] + imp[c] -> ins[c] + pi[c]	RHE_CH03555	0	1000	0	Purine Metabolism
ADD	adenine deaminase	ade[c] + h2o[c] + h[c] -> hxan[c] + nh4[c]	( RHE_CH03094 or RHE_CH03420 )	0	1000	0	Purine Metabolism
ADA	Adenosine deaminase	adn[c] + h2o[c] + h[c] -> ins[c] + nh4[c]	RHE_CH00197	0	1000	0	Purine Metabolism
PYOPT	dATP:pyruvate O2-phosphotransferase	dadp[c] + h[c] + pep[c] <=> datp[c] + pyr[c]	dadp[c] + h[c] + pep[c] <=> datp[c] + pyr[c]	-1000	1000	0	Purine Metabolism
new_dadp-datp		dadp[c] + atp[c] <=> datp[c] + adp[c]		-1000	1000
newfor10fthf1		atp[c] + for[c] + thf[c] -> 10fthf[c] + adp[c] + pi[c]		0	1000
newfor10fthf3		10fthf[c] + h2o[c] + nadp[c] -> co2[c] + h[c] + nadph[c] + thf[c]		0	1000
newfor10fthf2		10fthf[c] + h2o[c] -> for[c] + h[c] + thf[c]		0	1000
ADNUC	adenosine hydrolase	adn[c] + h2o[c] -> ade[c] + rib__D[c]	RHE_CH02485	0	1000	0	Purine Metabolism
NTD8	5'-nucleotidase (dGMP)	dgmp[c] + h2o[c] -> dgsn[c] + pi[c]	RHE_CH03555	0	1000	0	Purine Metabolism
GDPT	Guanosine 3'-diphosphate 5'-triphosphate	gdptp[c] + h2o[c] <=> h[c] + pi[c] + ppgpp[c]	( RHE_CH00788 or RHE_CH01492 )	-1000	1000	0	Purine Metabolism
HXPRTr	hypoxanthine phosphoribosyltransferase (Hypoxanthine)	hxan[c] + prpp[c] <=> imp[c] + ppi[c]	RHE_CH03800	-1000	1000	0	Purine Metabolism
PUNP5	purine-nucleoside phosphorylase (Inosine)	ins[c] + pi[c] <=> hxan[c] + r1p[c]	RHE_CH00192	-1000	1000	0	Purine Metabolism
PUNP1	purine-nucleoside phosphorylase (Adenosine)	adn[c] + pi[c] -> ade[c] + r1p[c]	RHE_CH00192	0	1000	0	Purine Metabolism
NTD7	5'-nucleotidase (AMP)	amp[c] + h2o[c] -> adn[c] + pi[c]	RHE_CH03555	0	1000	0	Purine Metabolism
PUNP2	purine-nucleoside phosphorylase (Deoxyadenosine)	dad__2[c] + pi[c] <=> 2dr1p[c] + ade[c]	RHE_CH00192	-1000	1000	0	Purine Metabolism
NDPK1	nucleoside-diphosphate kinase (ATP:GDP)	atp[c] + gdp[c] <=> adp[c] + gtp[c]	RHE_CH01472	-1000	1000	0	Purine Metabolism
GUAD	guanine deaminase	gua[c] + h2o[c] + h[c] -> nh4[c] + xan[c]	RHE_CH03130	0	1000	0	Purine Metabolism
GTPDPK	GTP diphosphokinase	atp[c] + gtp[c] -> amp[c] + gdptp[c] + h[c]	RHE_CH01385	0	1000	0	Purine Metabolism
PRPPSi	phosphoribosylpyrophosphate synthetase	atp[c] + r5p[c] -> amp[c] + h[c] + prpp[c]	RHE_CH03023	0	1000	0	Purine Metabolism
PUNP7	purine-nucleoside phosphorylase (Xanthosine)	pi[c] + xtsn[c] <=> r1p[c] + xan[c]	RHE_CH00192	-1000	1000	0	Purine Metabolism
NTPTP1	Nucleoside triphosphate tripolyhydrolase	dgtp[c] + h2o[c] -> dgsn[c] + pppi[c]	RHE_CH01817	0	1000	0	Purine Metabolism
forpppi		h2o[c] + gtp[c] -> gsn[c] + pppi[c]		0	1000
ADKd	adenylate kinase (d form)	damp[c] + atp[c] <=> adp[c] + dadp[c]	RHE_CH01696	-1000	1000	0	Purine Metabolism
PPGPPDP	guanosine-3',5'-bis(diphosphate) 3'-diphosphatase	h2o[c] + ppgpp[c] -> gdp[c] + ppi[c]	RHE_CH01385	0	1000	0	Purine Metabolism
GLUPRT	glutamine phosphoribosyldiphosphate amidotransferase	gln__L[c] + h2o[c] + prpp[c] -> glu__L[c] + ppi[c] + pram[c]	RHE_CH01428	0	1000	0	Purine Metabolism
PRAGS	phosphoribosylglycinamide synthetase	atp[c] + gly[c] + pram[c] -> adp[c] + gar[c] + h[c] + pi[c]	RHE_CH00886	0	1000	0	Purine Metabolism
GARFTi	phosphoribosylglycinamide formyltransferase, irreversible	10fthf[c] + gar[c] <=> fgam[c] + h[c] + thf[c]	RHE_CH01487	-1000	1000	0	Purine Metabolism
PRFGS	phosphoribosylformylglycinamidine synthase	atp[c] + fgam[c] + gln__L[c] + h2o[c] -> adp[c] + fpram[c] + glu__L[c] + h[c] + pi[c]	( RHE_CH02281 or RHE_CH02286 )	0	1000	0	Purine Metabolism
PRAIS	phosphoribosylaminoimidazole synthase	atp[c] + fpram[c] -> adp[c] + air[c] + 2 h[c] + pi[c]	RHE_CH01488	0	1000	0	Purine Metabolism
AIRCr	phosphoribosylaminoimidazole carboxylase	air[c] + co2[c] <=> 5aizc[c] + h[c]	( RHE_CH03531 or RHE_CH03532 )	-1000	1000	0	Purine Metabolism
PRASCS	phosphoribosylaminoimidazolesuccinocarboxamide synthase	5aizc[c] + asp__L[c] + atp[c] -> 25aics[c] + adp[c] + h[c] + pi[c]	( RHE_CH03409 or RHE_CH02278 )	0	1000	0	Purine Metabolism
ADSL2r	adenylosuccinate lyase	25aics[c] <=> aicar[c] + fum[c]	RHE_CH02273	-1000	1000	0	Purine Metabolism
AICARTi	phosphoribosylaminoimidazolecarboxamide formyltransferase	10fthf[c] + aicar[c] <=> fprica[c] + thf[c]	RHE_CH04107	0	1000	0	Purine Metabolism
IMPC	IMP cyclohydrolase	h2o[c] + imp[c] <=> fprica[c]	RHE_CH04107	-1000	1000	0	Purine Metabolism
ADSS	adenylosuccinate synthase	asp__L[c] + gtp[c] + imp[c] -> dcamp[c] + gdp[c] + 2 h[c] + pi[c]	RHE_CH03344	0	1000	0	Purine Metabolism
ADSL1	adenylosuccinate lyase	dcamp[c] -> amp[c] + fum[c]	RHE_CH02273	-1000	1000	0	Purine Metabolism
IMPD	IMP dehydrogenase	h2o[c] + imp[c] + nad[c] -> h[c] + nadh[c] + xmp[c]	RHE_CH00794	0	1000	0	Purine Metabolism
GMPS2	GMP synthase	atp[c] + gln__L[c] + h2o[c] + xmp[c] -> amp[c] + glu__L[c] + gmp[c] + 2 h[c] + ppi[c]	RHE_CH00297	0	1000	0	Purine Metabolism
ADK1	adenylate kinase	amp[c] + atp[c] <=> 2 adp[c]	RHE_CH01696	-1000	1000	0	Purine Metabolism
GUAPRTr	guanine phosphoribosyltransferase	gua[c] + prpp[c] <=> gmp[c] + ppi[c]	( RHE_CH03800 or RHE_CH03035 or RHE_PD00341 )	-1000	1000	0	Purine Metabolism
PUNP3	purine-nucleoside phosphorylase (Guanosine)	gsn[c] + pi[c] <=> gua[c] + r1p[c]	RHE_CH00192	-1000	1000	0	Purine Metabolism
NDPK5	nucleoside-diphosphate kinase (ATP:dGDP)	atp[c] + dgdp[c] <=> adp[c] + dgtp[c]	RHE_CH01472	-1000	1000	0	Purine Metabolism
NTD9	5'-nucleotidase (GMP)	gmp[c] + h2o[c] -> gsn[c] + pi[c]	RHE_CH03555	0	1000	0	Purine Metabolism
PUNP4	purine-nucleoside phosphorylase (Deoxyguanosine)	dgsn[c] + pi[c] <=> 2dr1p[c] + gua[c]	RHE_CH00192	-1000	1000	0	Purine Metabolism
NTD10	5'-nucleotidase (XMP)	h2o[c] + xmp[c] -> pi[c] + xtsn[c]	RHE_CH03555	0	1000	0	Purine Metabolism
NTD6r	5'-nucleotidase (dAMP)	damp[c] + h2o[c] <=> dad__2[c] + pi[c]	RHE_CH03555	-1000	1000	0	Purine Metabolism
DGK1	deoxyguanylate kinase (dGMP:ATP)	atp[c] + dgmp[c] <=> adp[c] + dgdp[c]	RHE_CH01448	-1000	1000	0	Purine Metabolism
XPPT	xanthine phosphoribosyltransferase	prpp[c] + xan[c] -> ppi[c] + xmp[c]	RHE_CH03800	0	1000	0	Purine Metabolism
PUNP6	purine-nucleoside phosphorylase (Deoxyinosine)	din[c] + pi[c] <=> 2dr1p[c] + hxan[c]	RHE_CH00192	-1000	1000	0	Purine Metabolism
GK1	guanylate kinase (GMP:ATP)	atp[c] + gmp[c] <=> adp[c] + gdp[c]	RHE_CH01448	-1000	1000	0	Purine Metabolism
PYPRTr	pyrophosphate phosphoribosyltransferase	prpp[c] + xan[c] <=> ppi[c] + xmp[c]	RHE_CH03800	-1000	1000	0	Purine Metabolism
ADPTr	adenine phosphoribosyltransferase (r)	ade[c] + prpp[c] <=> amp[c] + ppi[c]	( RHE_CH03035 or RHE_PD00341 or RHE_CH03800 )	-1000	1000	0	Purine Metabolism
ADPRDP	ADPribose diphosphatase	adprib[c] + h2o[c] -> amp[c] + 2 h[c] + r5p[c]	RHE_CH01485	0	1000	0	Purine Metabolism
new_forprib		h2o[c] + nad[c] -> adprib[c] + h[c] + ncam[c]		0	1000
DCTPD2	dCTP deaminase	ctp[c] + h2o[c] + h[c] -> nh4[c] + utp[c]	RHE_CH00524	0	1000	0	Pyrimidine Biosynthesis
NTD2	5'-nucleotidase (UMP)	h2o[c] + ump[c] -> pi[c] + uri[c]	RHE_CH03555	0	1000	0	Pyrimidine Biosynthesis
new_forura		pi[c] + uri[c] <=> r1p[c] + ura[c]		-1000	1000
new_forura2		h2o[c] + uri[c] -> rib__D[c] + ura[c]		0	1000
new_forura3		gtp[c] + uri[c] -> gdp[c] + h[c] + ump[c]		0	1000
DCYTD	deoxycytidine deaminase	dcyt[c] + h2o[c] + h[c] -> duri[c] + nh4[c]	RHE_CH00191	0	1000	0	Pyrimidine Biosynthesis
NTD4	5'-nucleotidase (CMP)	cmp[c] + h2o[c] -> cytd[c] + pi[c]	RHE_CH03555	0	1000	0	Pyrimidine Biosynthesis
DUTPDP	dUTP diphosphatase	dutp[c] + h2o[c] -> dump[c] + h[c] + ppi[c]	RHE_CH00330	0	1000	0	Pyrimidine Biosynthesis
DURIPP	deoxyuridine phosphorylase	duri[c] + pi[c] <=> 2dr1p[c] + ura[c]	( RHE_CH00194 or RHE_CH00192 )	-1000	1000	0	Pyrimidine Biosynthesis
UPPN	b-ureidopropionase	cala[c] + h2o[c] + 2 h[c] -> ala__B[c] + co2[c] + nh4[c]	RHE_CH03290	0	1000	0	Pyrimidine Biosynthesis
CSND	Cytosine deaminase	csn[c] + h2o[c] + h[c] -> nh4[c] + ura[c]	( RHE_CH02043 or RHE_PB00107 )	0	1000	0	Pyrimidine Biosynthesis
NDPK7	nucleoside-diphosphate kinase (ATP:dCDP)	atp[c] + dcdp[c] <=> adp[c] + dctp[c]	RHE_CH01472	-1000	1000	0	Pyrimidine Biosynthesis
NTD3	5'-nucleotidase (dCMP)	dcmp[c] + h2o[c] -> dcyt[c] + pi[c]	RHE_CH03555	0	1000	0	Pyrimidine Biosynthesis
TMDK1	thymidine kinase (ATP:thymidine)	atp[c] + thymd[c] -> adp[c] + dtmp[c] + h[c]	RHE_CH03084	0	1000	0	Pyrimidine Biosynthesis
ASPCT	aspartate carbamoyltransferase	asp__L[c] + cbp[c] -> cbasp[c] + h[c] + pi[c]	RHE_CH01642	0	1000	0	Pyrimidine Biosynthesis
DHORTS	dihydroorotase	dhor__S[c] + h2o[c] <=> cbasp[c] + h[c]	( RHE_CH00351 or RHE_CH03292 or RHE_CH00469 or RHE_CH01641 )	-1000	1000	0	Pyrimidine Biosynthesis
DHORD	dihydoorotic acid dehydrogenase	dhor__S[c] + o2[c] <=> h2o2[c] + orot[c]	( RHE_CH03278 or RHE_CH00540 )	-1000	1000	0	Pyrimidine Biosynthesis
ORPT	orotate phosphoribosyltransferase	orot5p[c] + ppi[c] <=> orot[c] + prpp[c]	RHE_CH00474	-1000	1000	0	Pyrimidine Biosynthesis
OMPDC	orotidine-5'-phosphate decarboxylase	h[c] + orot5p[c] -> co2[c] + ump[c]	RHE_CH00314	0	1000	0	Pyrimidine Metabolism
new_for_dumpfromump		ump[c] + nadph[c] -> nadp[c] + dump[c]		0	1000		Pyrimidine Metabolism
TMDS	thymidylate synthase	dump[c] + mlthf[c] -> dhf[c] + dtmp[c]	RHE_CH02799	0	1000	0	Pyrimidine Biosynthesis
DTMPK	dTMP kinase	atp[c] + dtmp[c] <=> adp[c] + dtdp[c]	RHE_CH02160	-1000	1000	0	Pyrimidine Biosynthesis
TRDRr	Thioredoxin reductase (NADPH) reversible	h[c] + nadph[c] + trdox[c] <=> nadp[c] + trdrd[c]	( RHE_CH02975 or RHE_PF00137 )	-1000	1000	0	Pyrimidine Biosynthesis
NDPK6	nucleoside-diphosphate kinase (ATP:dUDP)	atp[c] + dudp[c] <=> adp[c] + dutp[c]	RHE_CH01472	-1000	1000	0	Pyrimidine Biosynthesis
RNDR3	ribonucleoside-diphosphate reductase (CDP)	cdp[c] + trdrd[c] -> dcdp[c] + h2o[c] + trdox[c]		0	1000	0	Pyrimidine Biosynthesis
CYTDH	Cytidine hydrolase	cytd[c] + h2o[c] -> csn[c] + rib__D[c]		0	1000	0	Pyrimidine Biosynthesis
UPPRTr	uracil phosphoribosyltransferase (r)	prpp[c] + ura[c] <=> ppi[c] + ump[c]	RHE_CH00196	-1000	1000	0	Pyrimidine Biosynthesis
NTD5	5'-nucleotidase (dTMP)	dtmp[c] + h2o[c] -> pi[c] + thymd[c]	RHE_CH03555	0	1000	0	Pyrimidine Biosynthesis
NDPK4	nucleoside-diphosphate kinase (ATP:dTDP)	atp[c] + dtdp[c] <=> adp[c] + dttp[c]	RHE_CH01472	-1000	1000	0	Pyrimidine Biosynthesis
UMPK	UMP kinase	atp[c] + ump[c] <=> adp[c] + udp[c]	RHE_CH00098	-1000	1000	0	Pyrimidine Biosynthesis
NDPK2	nucleoside-diphosphate kinase (ATP:UDP)	atp[c] + udp[c] <=> adp[c] + utp[c]	RHE_CH01472	-1000	1000	0	Pyrimidine Biosynthesis
DURIK2	deoxyuridine kinase (GTP:Deoxyuridine)	duri[c] + gtp[c] -> dump[c] + gdp[c] + h[c]	RHE_CH03084	0	1000	0	Pyrimidine Biosynthesis
NDPK3	nucleoside-diphosphate kinase (ATP:CDP)	atp[c] + cdp[c] <=> adp[c] + ctp[c]	RHE_CH01472	-1000	1000	0	Pyrimidine Biosynthesis
NDP8	nucleoside-diphosphatase (dUDP)	atp[c] + dump[c] <=> adp[c] + dudp[c]	RHE_CH02160	-1000	1000	0	Pyrimidine Biosynthesis
CYTD	cytidine deaminase	cytd[c] + h2o[c] + h[c] -> nh4[c] + uri[c]	RHE_CH00191	0	1000	0	Pyrimidine Biosynthesis
CTPS2	CTP synthase (glutamine)	atp[c] + gln__L[c] + h2o[c] + utp[c] -> adp[c] + ctp[c] + glu__L[c] + 2 h[c] + pi[c]	RHE_CH02184	0	1000	0	Pyrimidine Biosynthesis
CYTK1	cytidylate kinase (CMP)	atp[c] + cmp[c] <=> adp[c] + cdp[c]	RHE_CH00098	-1000	1000	0	Pyrimidine Metabolism
new_dgtp	cytidylate kinase (dCMP,dGTP)	dcmp[c] + dgtp[c] <=> dcdp[c] + dgdp[c]	RHE_CH00098	-1000	1000	0	Pyrimidine Metabolism
MCSNAH	5-Methylcytosine aminohydrolase	5mcsn[c] + h2o[c] + h[c] -> nh4[c] + thym[c]	( RHE_PB00107 or RHE_CH02043 )	0	1000	0	Pyrimidine Metabolism
new_amet		amet[c] + csn[c] <=> ahcys[c] + 5mcsn[c] + h[c]		-1000	1000
DHPM1	dihydropyrimidinase (5,6-dihydrouracil)	56dura[c] + h2o[c] <=> cala[c] + h[c]	RHE_CH03292	-1000	1000	0	Pyrimidine Metabolism
DCTPD	dCTP deaminase	dctp[c] + h2o[c] + h[c] -> dutp[c] + nh4[c]	RHE_CH00524	0	1000	0	Pyrimidine Metabolism
DURADx	dihydrouracil dehydrogenase (NAD)	56dura[c] + nad[c] <=> h[c] + nadh[c] + ura[c]		-1000	1000	0	Pyrimidine Metabolism
ALAD_R	L-alanine dehydrogenase	h[c] + nadh[c] + nh4[c] + pyr[c] -> ala__L[c] + h2o[c] + nad[c]	RHE_CH01770	0	1000	0	Reductive carboxylate cycle
DB4PS	3,4-Dihydroxy-2-butanone-4-phosphate synthase	ru5p__D[c] -> db4p[c] + for[c] + h[c]		0	1000	0	Riboflavin Metabolism
FMNAT	FMN adenylyltransferase	atp[c] + fmn[c] + h[c] -> fad[c] + ppi[c]	RHE_CH00831	0	1000	0	Riboflavin Metabolism
APRAUR	5-amino-6-(5-phosphoribosylamino)uracil reductase	5apru[c] + h[c] + nadph[c] -> 5aprbu[c] + nadp[c]	( RHE_CH01510 or RHE_PD00036 )	0	1000	0	Riboflavin Metabolism
RBFK	riboflavin kinase	atp[c] + ribflv[c] -> adp[c] + fmn[c] + h[c]	RHE_CH00831	0	1000	0	Riboflavin Metabolism
RBFSa	riboflavin synthase	4r5au[c] + db4p[c] -> dmlz[c] + 2 h2o[c] + pi[c]		0	1000	0	Riboflavin Metabolism
ACP1(FMN)	acid phosphatase (FMN)	fmn[c] + h2o[c] -> pi[c] + ribflv[c]	RHE_CH01827	0	1000	0	Riboflavin Metabolism
RBFSb	riboflavin synthase	2 dmlz[c] -> 4r5au[c] + ribflv[c]	( RHE_CH02688 or RHE_CH01511 or RHE_CH01525 )	0	1000	0	Riboflavin Metabolism
PMDPHT	pyrimidine phosphatase	5aprbu[c] + h2o[c] -> 4r5au[c] + pi[c]		0	1000	0	Riboflavin Metabolism
DHPPDA	diaminohydroxyphosphoribosylaminopyrimidine deaminase	25dhpp[c] + h2o[c] + h[c] -> 5apru[c] + nh4[c]	RHE_CH01510	0	1000	0	Riboflavin Metabolism
new_for25dhpp		3 h2o[c] + gtp[c] -> 25dhpp[c] + for[c] + 2 h[c] + ppi[c]		0	1000
SADT	sulfate adenylyltransferase	atp[c] + h[c] + so4[c] -> aps[c] + ppi[c]	( RHE_CH01130 or RHE_CH01131 )	0	1000	0	Sulfur Metabolism
SULRi	sulfite reductase (NADPH2)	5 h[c] + 3 nadph[c] + so3[c] -> 3 h2o[c] + h2s[c] + 3 nadp[c]	RHE_CH01960	0	1000	0	Sulfur Metabolism
APS	APS-reductase	aps[c] + 2 gthrd[c] <=> amp[c] + gthox[c] + 2 h[c] + so3[c]		-1000	1000	0	Sulfur Metabolism
new_SM4		aps[c] + atp[c] + nadph[c] -> nadp[c] + adp[c] + pap[c] + so3[c]		0	0
new-cys-withouth2s		accoa[c] + ser__L[c] -> ac[c] + cys__L[c]		0	1000	0
H2Ot	H2O transport via diffusion	h2o[e] <=> h2o[c]	RHE_PD00339	-1000	1000	0	Transport
ALAt2r	L-alanine reversible transport via proton symport	ala__L[e] + h[e] <=> ala__L[c] + h[c]		-1000	1000	0	Transport
ASPt2r	L-aspartate reversible transport via proton symport	asp__L[e] + h[e] <=> asp__L[c] + h[c]		-1000	1000	0	Transport
THD2	NAD(P) transhydrogenase	2 h[e] + nadh[c] + nadp[c] -> 2 h[c] + nad[c] + nadph[c]	( RHE_CH03611 or RHE_CH03613 or RHE_CH03612 )	0	1000	0	Transport
SUCCt2_2	succinate transport via proton symport (2 H)	2 h[e] + succ[e] -> 2 h[c] + succ[c]	RHE_CH02971	0	1000	0	Transport
MALt2_2	Malate transport via proton symport (2 H)	2 h[e] + mal__L[e] -> 2 h[c] + mal__L[c]	RHE_CH02971	0	1000	0	Transport
GLUt2r	L-glutamate transport via proton symport, reversible	glu__L[e] + h[e] <=> glu__L[c] + h[c]		-1000	1000	0	Tansport, Inner Membrane
tragln		gln__L[e] <=> gln__L[c]		-1000	1000
PIt	Inorganic phosphate exchange, diffusion	pi[c] <=> pi[e]		-1000	1000	0	Transport
N2tr	Nitrogen exchange, diffusion	n2[e] <=> n2[c]		-1000	1000	0	Transport
CO2t	CO2 transporter via diffusion	co2[e] <=> co2[c]		-1000	1000	0	Transport
trano2		no2[c] => no2[e]		-1000	1000
nh4_tra		nh4[e] <=> nh4[c]		-1000	1000	0
new9-for-so3		so3[e] <=> so3[c]	-1000	-1000	1000
new17		for[e] <=> for[c]	-1000	-1000	1000
new9-for-so4		so4[e] <=> so4[c]	-1000	-1000	1000
newurea		urea[c] <=> urea[e]		-1000	1000
O2t	o2 transport (diffusion)	o2[e] <=> o2[c]		-1000	1000	0	Transport
ORNTAC	ornithine transacetylase	acorn[c] + glu__L[c] <=> acglu[c] + orn[c]	RHE_CH03768	-1000	1000	0	Urea cycle/amino group metabolism
ORNTAr	ornithine transaminase reversible	akg[c] + orn[c] <=> glu5sa[c] + glu__L[c]	RHE_CH03852	-1000	1000	0	Urea cycle/amino group metabolism
ACGS	N-acetylglutamate synthase	accoa[c] + glu__L[c] -> acglu[c] + coa[c] + h[c]	RHE_CH03768	0	1000	0	Urea cycle/amino group metabolism
AGPR	N-acetyl-g-glutamyl-phosphate reductase	acg5sa[c] + nadp[c] + pi[c] <=> acg5p[c] + h[c] + nadph[c]	RHE_CH01567	-1000	1000	0	Urea cycle/amino group metabolism
ACODA	acetylornithine deacetylase	acorn[c] + h2o[c] -> ac[c] + orn[c]	RHE_PF00335	0	1000	0	Urea cycle/amino group metabolism
UREA	urease	h2o[c] + 2 h[c] + urea[c] -> co2[c] + 2 nh4[c]	( RHE_CH03310 or RHE_CH03305 or RHE_CH03308 )	0	1000	0	Urea cycle/amino group metabolism
ARGN	arginase	arg__L[c] + h2o[c] -> orn[c] + urea[c]	RHE_CH03851	0	1000	0	Urea cycle/amino group metabolism
ACGK	acetylglutamate kinase	acglu[c] + atp[c] -> acg5p[c] + adp[c]	RHE_CH00428	0	1000	0	Urea cycle/amino group metabolism
ACOTA	acetylornithine transaminase	acorn[c] + akg[c] <=> acg5sa[c] + glu__L[c]	RHE_CH00516	-1000	1000	0	Urea cycle/amino group metabolism
OCBTi	ornithine carbamoyltransferase, irreversible	cbp[c] + orn[c] <=> citr__L[c] + h[c] + pi[c]		-1000	1000	0	Urea cycle/amino group metabolism
new_foralac		2 pyr[c] -> alac__S[c] + co2[c]		0	1000		Valine, Leucine, and Isoleucine Metabolism
KARA1	ketol-acid reductoisomerase (2,3-dihydroxy-3-methylbutanoate)	alac__S[c] + h[c] + nadph[c] -> 23dhmb[c] + nadp[c]	RHE_CH02744	0	1000	0	Valine, Leucine, and Isoleucine Metabolism
DHAD1	dihydroxy-acid dehydratase (2,3-dihydroxy-3-methylbutanoate)	23dhmb[c] -> 3mob[c] + h2o[c]	( RHE_PC00044 or RHE_CH01704 or RHE_CH03160 or RHE_CH03347 )	0	1000	0	Valine, Leucine, and Isoleucine Metabolism
VALTAi	valine transaminase	3mob[c] + glu__L[c] -> akg[c] + val__L[c]	( RHE_CH01190 or RHE_CH02730 )	0	1000	0	Valine, Leucine, and Isoleucine Metabolism
THRD_L	L-threonine deaminase	thr__L[c] -> 2obut[c] + nh4[c]	( RHE_CH01759 or RHE_CH04092 or RHE_PF00182 or RHE_CH03537 or RHE_CH02027 )	0	1000	0	Valine, Leucine, and Isoleucine Metabolism
new_for2obut		2obut[c] + pyr[c] -> 2ahbut[c] + co2[c]		0	1000		Valine, Leucine, and Isoleucine Metabolism
KARA2	ketol-acid reductoisomerase (2-Acetolactate)	2ahbut[c] + h[c] + nadph[c] -> 23dhmp[c] + nadp[c]	RHE_CH02744	0	1000	0	Valine, Leucine, and Isoleucine Metabolism
DHAD2	Dihydroxy-acid dehydratase (2,3-dihydroxy-3-methylpentanoate)	23dhmp[c] -> 3mop[c] + h2o[c]	( RHE_PC00044 or RHE_CH01704 or RHE_CH03160 or RHE_CH03347 )	0	1000	0	Valine, Leucine, and Isoleucine Metabolism
ILETAi	isoleucine transaminase	3mop[c] + glu__L[c] -> akg[c] + ile__L[c]	( RHE_CH01190 or RHE_CH02730 )	0	1000	0	Valine, Leucine, and Isoleucine Metabolism
IPPS	2-isopropylmalate synthase	3mob[c] + accoa[c] + h2o[c] -> 3c3hmp[c] + coa[c] + h[c]	( RHE_CH03067 or RHE_CH01419 )	0	1000	0	Valine, Leucine, and Isoleucine Metabolism
IPPMIb	2-isopropylmalate hydratase	3c3hmp[c] -> 2ippm[c] + h2o[c]	( RHE_CH04091 or RHE_CH03965 )	0	1000	0	Valine, Leucine, and Isoleucine Metabolism
IPPMIa	3-isopropylmalate dehydratase	2ippm[c] + h2o[c] -> 3c2hmp[c]	( RHE_CH04091 or RHE_CH03965 )	0	1000	0	Valine, Leucine, and Isoleucine Metabolism
IPMDr	3-isopropylmalate dehydrogenase reversible	3c2hmp[c] + nad[c] -> 3c4mop[c] + h[c] + nadh[c]	RHE_CH04093	0	1000	0	Valine, Leucine, and Isoleucine Metabolism
OMCDC	2-Oxo-4-methyl-3-carboxypentanoate decarboxylation	3c4mop[c] + h[c] -> 4mop[c] + co2[c]		0	1000	0	Valine, Leucine, and Isoleucine Metabolism
LEUTAi	leucine transaminase (irreversible)	4mop[c] + glu__L[c] -> akg[c] + leu__L[c]	( RHE_CH01190 or RHE_CH02730 )	0	1000	0	Valine, Leucine, and Isoleucine Metabolism
new15_fromiaf-for dhf		dhf[c] + h[c] + nadph[c] <=> nadp[c] + thf[c]	-1000	-1000	1000
ew21-iaf-for-ppppi		h2o[c] + pppi[c] -> h[c] + pi[c] + ppi[c]	0	0	1000
ew22-iaf-for-ppppi		atp[c] + ppi[c] <=> adp[c] + pppi[c]	-1000	-1000	1000
new27-glubiosynthase		0.5 nadph[c] + akg[c] + 0.5 nadh[c] + nh4[c] <=> glu__L[c]	-1000	-1000	1000
new10		so3[c] + h2o[c] + o2[c] -> h[c] + h2o2[c] + so4[c]		0	0
new11		adp[c] + nadph[c] -> nadp[c] + dadp[c] + h2o		0	1000
new12		cdp[c] + nadph -> dcdp[c] + h2o[c] + nadp[c]		0	1000
new13		gdp[c] + nadph -> dgdp[c] + h2o[c] + nadp[c]		0	1000
newfor_for[c]		coa[c] + pyr[c] -> accoa[c] + for[c]		0	1000
new_for2		for[c] + 2 h[c] + q[c] -> co2[c] + h[c] + qh2[c]		0	1000
new_for3		for[c] + h[c] -> co2[c] + h[c]		0	1000
new_phospholipid1		dhap[c] + nadh[c] -> glyc3p + nad[c] + h[c]		0	1000
new_phospholipid2		glyc3p[c] -> coa[c] + 1ag3p_SC[c]		0	1000
new_phospholipid3		1ag3p_SC[c] -> pa160[c] + coa[c]		0	1000
new_phospholipid4		pa160[c] + h[c] + ctp[c] -> ppi[c] + cdpdag[c]		0	1000
new_phospholipid5		glyc3p[c] + cdpdag[c] -> h[c] + cmp[c] + pgp_EC[c]		0	1000
new_phospholipid6		h2o[c] + pgp_EC[c] -> pi[c] + pg160[c]		0	1000
new_phospholipid7		h2o[c] + pg160[c] -> h[c] + glyc3p[c] + 12dgr_EC[c]		0	1000
new_phospholipid8		atp[c] + 12dgr_EC[c] -> h[c] + adp[c] + pa160[c]		0	1000
new_phospholipid10		ser__L[c] + cdpdag[c] -> h[c] + cmp[c] + ps160[c]		0	1000
new_phospholipid11		ps160[c] + h[c] -> co2[c] + pe160[c]		0	1000
new_phospholipid12		pg160[c] + cdpdag[c] -> h[c] + clpn160[c] + cmp[c]		0	1000
new_peptidoglycan1		gln__L[c] + f6p[c] -> glu__L[c] + gam6p[c]		0	1000
new_peptidoglycan2		gam6p[c] -> gam1p[c]		0	1000
new_peptidoglycan3		accoa[c] + gam1p[c] -> coa[c] + acgam1p[c]		0	1000
new_peptidoglycan4		acgam1p[c] + utp[c] -> ppi[c] + uacgam[c]		0	1000
new_peptidoglycan5		uacgam[c] + uagmda[c] -> h[c] + udp[c] + uaagmda[c]		0	1000
new_peptidoglycan6		uaagmda[c] + 2 h2o[c] -> h[c] + ala__L[c] + peptidom[c] + udcpdp[c]		0	1000
new_peptidoglycan7		ugmda[c] + dtpcudcp[c] -> ump[c] + uagmda[c]		0	1000
new_peptidoglycan8		atp[c] + alaala[c] + ugmd[c] -> h[c] + pi[c] + adp[c] + ugmda[c]		0	1000
new_peptidoglycan9		26dap__M[c] + atp[c] + uamag[c] -> h[c] + pi[c] + adp[c] + ugmd[c]		0	1000
new_peptidoglycan10		atp[c] + glu__L[c] + uama[c] -> h[c] + pi[c] + adp[c] + uamag[c]		0	1000
new_peptidoglycan11		atp[c] + ala__L[c] + uamr[c] -> h[c] + pi[c] + adp[c] + uama[c]		0	1000
new_peptidoglycan12		h[c] + nadph[c] + uaccg[c] -> nadp[c] + uamr[c]		0	1000
new_peptidoglycan13		pep[c] + uacgam[c] -> pi[c] + uaccg[c]		0	1000
new_peptidoglycan15		h2o[c] + udcpdp[c] -> pi[c] + dtpcudcp[c]		0	1000
new_peptidoglycan17		atp[c] + 2 ala__L[c] -> h[c] + pi[c] + adp[c] + alaala[c]		0	1000
new_fuc1		f6p[c] -> man6p[c] + h[c]		0	1000
new_fuc2		man6p[c] -> man1p[c]		0	1000
new_fuc3		man1p[c] + gdp[c] + h[c] -> pi[c] + gdpmann[c]		0	1000
new_fuc4		gdpmann[c] -> h2o[c] + gdpddman[c]		0	1000
new_fuc5		gdpddman[c] + nadph[c] + h[c] -> gdpfuc[c] + nadp[c]		0	1000
new_fuc6		gdpfuc[c] + ppi[c] -> fuc1p[c] + gtp[c] + h[c]		0	1000
new_fuc7		fuc1p[c] + adp[c] + h[c] -> fuc[c] + atp[c]		0	1000
new_man1		man6p[c] + his__L[c] -> man[c] + pnphis[c]		0	1000
new_man2		pnphis[c] + adp[c] + h[c] -> his__L[c] + atp[c]		0	1000
new_xyl1		xylu[c] -> xyl[c]		0	1000
new_xyl2		xu5p__D[c] + adp[c] + h[c] -> xylu[c] + atp[c]		0	1000
new_glc1		h2o[c] + glus[c] -> glc[c] + roh[c]		0	1000
new_glc2		roh[c] + udpg[c] -> h[c] + glus[c] + udp[c]		0	1000
new_glc3		h[c] + utp[c] + g1p[c] -> ppi[c] + udpg[c]		0	1000
new_arab		rbl[c] -> arab[c]		0	1000
new_arab2		ru5p__D[c] + adp[c] + h[c] -> rbl[c] + atp[c]		0	1000
new_galur1		gam6p[c] + adp[c] + h[c] -> gam[c] + atp[c]		0	1000
new_galur2		galur1p[c] + adp[c] + h[c] -> galur[c] + atp[c]		0	1000
new_galur3		ppi[c] + udpgalur[c] -> h[c] + galur1p[c] + utp[c]		0	1000
new_galur4		h2o[c] + 2 nad[c] + udpgal[c] -> 3 h[c] + 2 nadh[c] + udpgalur[c]		0	1000
new_galur5		h[c] + utp[c] + gal1p[c] => ppi[c] + udpgal[c]		-1000	1000
new_galur6		udpg[c] -> udpgal[c]		0	1000
new_gal		gal1p[c] + adp[c] + h[c] -> gal[c] + atp[c]		0	1000
new_kdo1		h2o[c] + ckdo[c] -> h[c] + cmp[c] + kdo2[c]		0	1000
new_kdo2		ctp[c] + kdo[c] -> ppi[c] + ckdo[c]		0	1000
new_kdo3		h2o[c] + kdo8p[c] -> pi[c] + kdo[c]		0	1000
new_kdo4		h2o[c] + ara5p[c] + pep[c] -> pi[c] + kdo8p[c]		0	1000
new_kdo5		arab[c] + atp[c] -> h[c] + adp[c] + ara5p[c]		0	1000
new_lipidA1		myrsACP[c] + lipid4[c] -> ACP[c] + tllipid4[c]		0	1000
new_lipidA2		ddcaACP[c] + lipidA[c] -> ACP[c] + lipid4[c]		0	1000
new_lipidA3		h[c] + atp[c] + lipidAds[c] -> adp[c] + lipidA[c]		0	1000
new_lipidA4		u23ga[c] + lipidX_HP[c] -> h[c] + udp[c] + lipidAds[c]		0	1000
new_lipidA5		h2o[c] + u23ga[c] -> 2 h[c] + ump[c] + lipidX_HP[c]		0	1000
new_lipidA6		3hmrsACP[c] + u3hga[c] -> h[c] + ACP[c] + u23ga[c]		0	1000
new_lipidA7		h2o[c] + u3aga[c] -> ac[c] + u3hga[c]		0	1000
new_lipidA8		3hmrsACP[c] + uacgam[c] -> ACP[c] + u3aga[c]		0	1000
new_lipidA9		tmrs2eACP[c] + h[c] + nadh[c] -> nad[c] + myrsACP[c]		0	1000
new_lipidA10		3hmrsACP[c] -> tmrs2eACP[c] + h2o[c]		0	1000
new_lipidA11		3omrsACP[c] + nadph[c] + h[c] -> 3hmrsACP[c] + nadp[c]		0	1000
new_lipidA12		h[c] + malACP[c] + ddcaACP[c] -> 3omrsACP[c] + co2[c] + ACP[c]		0	1000
new_lipidA13		tddec2eACP[c] + h[c] + nadh[c] -> nad[c] + ddcaACP[c]		0	1000
new_lipidA14		3hddecACP[c] -> h2o[c] + tddec2eACP[c]		0	1000
new_lipidA15		3oddecACP[c] + nadph[c] + h[c] -> nadp[c] + 3hddecACP[c]		0	1000
new_lipidA16		h[c] + malACP[c] + dcaACP[c] -> 3oddecACP[c] + co2[c] + ACP[c]		0	1000
new_lipidA17		tdec2eACP[c] + h[c] + nadh[c] -> nad[c] + dcaACP[c]		0	1000
new_lipidA18		3hdecACP[c] -> tdec2eACP[c] + h2o[c]		0	1000
new_lipidA19		3odecACP[c] + h[c] + nadph[c] -> nadp[c] + 3hdecACP[c]		0	1000
new_lipidA20		h[c] + ocACP[c] + malACP[c] -> 3odecACP[c] + co2[c] + ACP[c]		0	1000
new_lipidA21		toct2eACP[c] + h[c] + nadh[c] -> nad[c] + ocACP[c]		0	1000
new_lipidA22		3hoctACP[c] -> h2o[c] + toct2eACP[c]		0	1000
new_lipidA23		3ooctACP[c] + nadph[c] + h[c] -> nadp[c] + 3hoctACP[c]		0	1000
new_lipidA24		h[c] + malACP[c] + hexACP[c] -> 3ooctACP[c] + co2[c] + ACP[c]		0	1000
new_lipidA25		thex2eACP[c] + h[c] + nadh[c] -> nad[c] + hexACP[c]		0	1000
new_lipidA26		3hhexACP[c] -> h2o[c] + thex2eACP[c]		0	1000
new_lipidA27		3ohexACP[c] + nadph[c] + h[c] -> 3hhexACP[c] + nadp[c]		0	1000
new_lipidA28		h[c] + malACP[c] + butACP[c] -> 3ohexACP[c] + co2[c] + ACP[c]		0	1000
new_lipidA29		h[c] + nadh[c] + but2eACP[c] -> nad[c] + butACP[c]		0	1000
new_lipidA30		3hbutACP[c] -> h2o[c] + but2eACP[c]		0	1000
new_lipidA31		actACP[c] + nadph[c] + h[c] -> 3hbutACP[c] + nadp[c]		0	1000
new_lipidA32		h[c] + malACP[c] + acACP[c] -> co2[c] + ACP[c] + actACP[c]		0	1000
new_lipidA33		ACP[c] + accoa[c] -> coa[c] + acACP[c]		0	1000
new_lipidA34		palmACP[c] + 2agpe160[c] -> ACP[c] + pe160[c]		0	1000
new_lipidA35		ACP[c] + atp[c] + hdca[c] -> h[c] + amp[c] + ppi[c] + palmACP[c]		0	1000
new_lipidA36		h2o[c] + pe160[c] -> h[c] + hdca[c] + 2agpe160[c]		0	1000
new_lipidA37		ACP[c] + malcoa[c] => malACP[c] + coa[c]		0	1000
new_lipidA38		h[c] + malcoa[c] -> co2[c] + accoa[c]		0	1000
new_lipidA39		accoa[c] + atp[c] + hco3[c] -> h[c] + pi[c] + adp[c] + malcoa[c]		0	1000
new_dcmp_dcdp		dcmp[c] + atp[c] <=> adp[c] + dcdp[c]		0	0
BiomassSynthesis		15.885 h2o[c] + 0.266 accoa[c] + 0.242 glu__L[c] + 24.337 atp[c] + 0.21 asp__L[c] + 0.2 arg__L[c] + 0.0631 amp[c] + 0.568 ala__L[c] + 0.433 gly[c] + 0.023 cys__L[c] + 0.242 gln__L[c] + 0.172 phe__L[c] + 0.21 asn__L[c] + 0.21 ile__L[c] + 0.0649 cmp[c] + 0.0175 damp[c] + 0.0311 dcmp[c] + 0.0311 dgmp[c] + 0.0175 dtmp[c] + 0.0817 gmp[c] + 0.074 his__L[c] + 0.345 leu__L[c] + 0.419 lys__L[c] + 0.126 me…		0	1000	1
diffrentiation		15 h2o[c] + 0.266 accoa[c] + 0.242 glu__L[c] + 24.337 atp[c] + 0.21 asp__L[c] + 0.2 arg__L[c] + 0.0631 amp[c] + 0.568 ala__L[c] + 0.433 gly[c] + 0.023 cys__L[c] + 0.242 gln__L[c] + 0.172 phe__L[c] + 0.21 asn__L[c] + 0.21 ile__L[c] + 0.0649 cmp[c] + 0.0175 damp[c] + 0.0311 dcmp[c] + 0.0311 dgmp[c] + 0.0175 dtmp[c] + 0.0817 gmp[c] + 0.074 his__L[c] + 0.345 leu__L[c] + 0.419 lys__L[c] + 0.126 met__L…		0	1000	0
DM_inost	Cytosolic source for myo-inositol	inost[c] <=>		0	1000	0
EX_ala__L	Exchange reaction for alanine	ala__L[e] <=>		0	1000	0
EX_asp__L	Exchange reaction for aspartate	asp__L[e] <=>		0	1000	0
EX_co2	Exchange reaction for CO2	co2[e] <=>		-1000	1000	0
EX_for		for[e] <=>	0	0	1000
EX_glc		glc[e] =>		0	1000
EX_gln	exchange	gln__L[e] <=>		0	1000
EX_glu__L	Exchange reaction for glutamate	glu__L[e] <=>		0	1000	0
EX_h2o	Exchange reaction for water	h2o[e] <=>		-1000	1000	0
EX_h	Exchange reaction for proton	h[e] <=>		-1000	1000	0
EX_mal		mal__L[e] <=>		0	1000	0
EX_n2		n2[e] <=>		-1000	1000
EX_nh3		nh3[e] <=>		0	1000	0
EX_nh4		nh4[e] <=>		0	0	0
EX_no2		no2[e] <=>		0	1000
EX_o2	Exchange reaction for oxygen	o2[e] <=>		-1000	1000	0
EX_pi	Exchange reaction for phosphate	pi[e] <=>		-1000	0	0
EX_ptcys		ptcys[e] <=>		-1000	1000
EX_so3		so3[e] <=>	-1000	-1000	1000
EX_so4		so4[e] <=>	-1000	-1000	1000
EX_succ	Exchange reaction for succinate	succ[e] <=>		-4.16	-4.16	0
EX_urea		urea[e] ->		0	1000
EX_no3		no3[e] =>		0	1000

## Sheet: Metabolite List
Abbreviation	Description	Compartment
10fthf[c]	10-Formyltetrahydrofolate	Cytoplasm
13dpg[c]	3-Phospho-D-glyceroyl phosphate	Cytoplasm
1pyr5c[c]	1-Pyrroline-5-carboxylate	Cytoplasm
23dhdp[c]	2,3-Dihydrodipicolinate	Cytoplasm
23dhmb[c]	(R)-2,3-Dihydroxy-3-methylbutanoate	Cytoplasm
23dhmp[c]	(R)-2,3-Dihydroxy-3-methylpentanoate	Cytoplasm
25aics[c]	(S)-2-[5-Amino-1-(5-phospho-D-ribosyl)imidazole-4-carboxamido]succinate	Cytoplasm
25dhpp[c]	2,5-Diamino-6-(ribosylamino)-4-(3H)-pyrimidinone 5'-phosphate	Cytoplasm
26dap__LL[c]	LL-2,6-Diaminoheptanedioate	Cytoplasm
26dap__M[c]	meso-2,6-Diaminoheptanedioate	Cytoplasm
2ahbut[c]	(S)-2-Aceto-2-hydroxybutanoate	Cytoplasm
2aobut[c]	L-2-Amino-3-oxobutanoate	Cytoplasm
2cpr5p[c]	1-(2-Carboxyphenylamino)-1-deoxy-D-ribulose 5-phosphate	Cytoplasm
2dda7p[c]	2-Dehydro-3-deoxy-D-arabino-heptonate 7-phosphate	Cytoplasm
2ddg6p[c]	2-Dehydro-3-deoxy-D-gluconate 6-phosphate	Cytoplasm
2dhp[c]	2-Dehydropantoate	Cytoplasm
2dr1p[c]	2-Deoxy-D-ribose 1-phosphate	Cytoplasm
2ins[c]	2-Inosose	Cytoplasm
2ippm[c]	2-Isopropylmaleate	Cytoplasm
2obut[c]	2-Oxobutanoate	Cytoplasm
2oxgltrm[c]	2-Oxoglutaramate	Cytoplasm
2pg[c]	D-Glycerate 2-phosphate	Cytoplasm
34hpp[c]	3-(4-Hydroxyphenyl)pyruvate	Cytoplasm
3c2hmp[c]	3-Carboxy-2-hydroxy-4-methylpentanoate	Cytoplasm
3c3hmp[c]	3-Carboxy-3-hydroxy-4-methylpentanoate	Cytoplasm
3c4mop[c]	3-Carboxy-4-methyl-2-oxopentanoate	Cytoplasm
3dhq[c]	3-Dehydroquinate	Cytoplasm
3dhsk[c]	3-Dehydroshikimate	Cytoplasm
3hbb__RR[c]	(R)-3-((R)-3-Hydroxybutanoyloxy)butanoate	Cytoplasm
3hbcoa__R[c]	(R)-3-Hydroxybutanoyl-CoA	Cytoplasm
3ig3p[c]	C'-(3-Indolyl)-glycerol 3-phosphate	Cytoplasm
3mob[c]	3-Methyl-2-oxobutanoate	Cytoplasm
3mop[c]	(S)-3-Methyl-2-oxopentanoate	Cytoplasm
3pg[c]	3-Phospho-D-glycerate	Cytoplasm
3php[c]	3-Phosphohydroxypyruvate	Cytoplasm
3psme[c]	5-O-(1-Carboxyvinyl)-3-phosphoshikimate	Cytoplasm
4abut[c]	4-Aminobutanoate	Cytoplasm
4izp[c]	4-Imidazolone-5-propanoate	Cytoplasm
4mop[c]	4-Methyl-2-oxopentanoate	Cytoplasm
4pasp[c]	4-Phospho-L-aspartate	Cytoplasm
4ppan[c]	D-4'-Phosphopantothenate	Cytoplasm
4ppcys[c]	N-((R)-4-Phosphopantothenoyl)-L-cysteine	Cytoplasm
4r5au[c]	4-(1-D-Ribitylamino)-5-aminouracil	Cytoplasm
56dura[c]	5,6-dihydrouracil	Cytoplasm
5aizc[c]	5-amino-1-(5-phospho-D-ribosyl)imidazole-4-carboxylate	Cytoplasm
5aop[c]	5-Amino-4-oxopentanoate	Cytoplasm
5aprbu[c]	5-Amino-6-(5'-phosphoribitylamino)uracil	Cytoplasm
5apru[c]	5-Amino-6-(5'-phosphoribosylamino)uracil	Cytoplasm
5mcsn[c]	5-Methylcytosine	Cytoplasm
5mthf[c]	5-Methyltetrahydrofolate	Cytoplasm
6pgc[c]	6-Phospho-D-gluconate	Cytoplasm
6pgl[c]	6-phospho-D-glucono-1,5-lactone	Cytoplasm
aacoa[c]	Acetoacetyl-CoA	Cytoplasm
ac[c]	acetate	Cytoplasm
acac[c]	Acetoacetate	Cytoplasm
acald[c]	acetaldehyde	Cytoplasm
accoa[c]	Acetyl-CoA	Cytoplasm
acg5p[c]	N-Acetyl-L-glutamyl 5-phosphate	Cytoplasm
acg5sa[c]	N-Acetyl-L-glutamate 5-semialdehyde	Cytoplasm
acglu[c]	N-Acetyl-L-glutamate	Cytoplasm
acon__C[c]	cis-Aconitate	Cytoplasm
acorn[c]	N2-Acetyl-L-ornithine	Cytoplasm
acser[c]	O-Acetyl-L-serine	Cytoplasm
ade[c]	Adenine	Cytoplasm
adn[c]	Adenosine	Cytoplasm
adp[c]	ADP	Cytoplasm
adpglc[c]	ADPglucose	Cytoplasm
adprib[c]	ADPribose	Cytoplasm
agm[c]	Agmatine	Cytoplasm
ahcys[c]	S-Adenosyl-L-homocysteine	Cytoplasm
aicar[c]	5-Amino-1-(5-Phospho-D-ribosyl)imidazole-4-carboxamide	Cytoplasm
air[c]	5-amino-1-(5-phospho-D-ribosyl)imidazole	Cytoplasm
akg[c]	2-Oxoglutarate	Cytoplasm
ala__B[c]	beta-Alanine	Cytoplasm
ala__D[c]	ala-D[c]	Cytoplasm
ala__L[c]	L-Alanine	Cytoplasm
ala__L[e]	L-Alanine	Extracellular
alaala[c]	D-Alanyl-D-alanine	Cytoplasm
alac__S[c]	(S)-2-Acetolactate	Cytoplasm
amet[c]	S-Adenosyl-L-methionine	Cytoplasm
amp[c]	AMP	Cytoplasm
anth[c]	Anthranilate	Cytoplasm
apoACP[c]	apoprotein [acyl carrier protein]	Cytoplasm
aps[c]	Adenosine 5'-phosphosulfate	Cytoplasm
arg__L[c]	L-Arginine	Cytoplasm
argsuc[c]	N(omega)-(L-Arginino)succinate	Cytoplasm
asn__L[c]	L-Asparagine	Cytoplasm
asp__D[c]	D-Aspartate	Cytoplasm
asp__L[c]	L-Aspartate	Cytoplasm
asp__L[e]	L-Aspartate	Extracellular
aspsa[c]	L-Aspartate 4-semialdehyde	Cytoplasm
athr__L[c]	L-Allo-threonine	Cytoplasm
atp[c]	ATP	Cytoplasm
bhb[c]	(R)-3-Hydroxybutanoate	Cytoplasm
cala[c]	N-Carbamoyl-beta-alanine	Cytoplasm
cbasp[c]	N-Carbamoyl-L-aspartate	Cytoplasm
cbp[c]	Carbamoyl phosphate	Cytoplasm
cdp[c]	CDP	Cytoplasm
cgly[c]	Cys-Gly	Cytoplasm
chor[c]	chorismate	Cytoplasm
cit[c]	citrate	Cytoplasm
citr__L[c]	L-Citrulline	Cytoplasm
cmp[c]	CMP	Cytoplasm
co2[c]	carbon dioxide	Cytoplasm
co2[e]	carbon dioxide	Extracellular
coa[c]	COA	Cytoplasm
csn[c]	Cytosine	Cytoplasm
ctp[c]	CTP	Cytoplasm
cys__L[c]	L-Cysteine	Cytoplasm
cyst__L[c]	L-Cystathionine	Cytoplasm
cytd[c]	Cytidine	Cytoplasm
dad__2[c]	Deoxyadenosine	Cytoplasm
dadp[c]	dADP	Cytoplasm
damp[c]	dAMP	Cytoplasm
datp[c]	dATP	Cytoplasm
db4p[c]	3,4-dihydroxy-2-butanone 4-phosphate	Cytoplasm
dcamp[c]	N6-(1,2-Dicarboxyethyl)-AMP	Cytoplasm
dcdp[c]	dCDP	Cytoplasm
dcmp[c]	dCMP	Cytoplasm
dctp[c]	dCTP	Cytoplasm
dcyt[c]	Deoxycytidine	Cytoplasm
dgdp[c]	dGDP	Cytoplasm
dgmp[c]	dGMP	Cytoplasm
dgsn[c]	Deoxyguanosine	Cytoplasm
dgtp[c]	dGTP	Cytoplasm
dhap[c]	Dihydroxyacetone phosphate	Cytoplasm
dhf[c]	7,8-Dihydrofolate	Cytoplasm
dhor__S[c]	(S)-Dihydroorotate	Cytoplasm
din[c]	Deoxyinosine	Cytoplasm
dmlz[c]	6,7-Dimethyl-8-(1-D-ribityl)lumazine	Cytoplasm
dnad[c]	Deamino-NAD+	Cytoplasm
dpcoa[c]	Dephospho-CoA	Cytoplasm
dtdp[c]	dTDP	Cytoplasm
dtmp[c]	dTMP	Cytoplasm
dttp[c]	dTTP	Cytoplasm
dudp[c]	dUDP	Cytoplasm
dump[c]	dUMP	Cytoplasm
duri[c]	Deoxyuridine	Cytoplasm
dutp[c]	dUTP	Cytoplasm
e4p[c]	D-Erythrose 4-phosphate	Cytoplasm
eig3p[c]	D-erythro-1-(Imidazol-4-yl)glycerol 3-phosphate	Cytoplasm
f6p[c]	D-Fructose 6-phosphate	Cytoplasm
fad[c]	Flavin adenine dinucleotide oxidized	Cytoplasm
fadh2[c]	Flavin adenine dinucleotide reduced	Cytoplasm
fdox[c]	ferredoxin (oxidized) 2[4Fe-4S]	Cytoplasm
fdp[c]	D-Fructose 1,6-bisphosphate	Cytoplasm
fdred[c]	ferredoxin (reduced) 2[4Fe-4S]	Cytoplasm
fgam[c]	N2-Formyl-N1-(5-phospho-D-ribosyl)glycinamide	Cytoplasm
fmn[c]	FMN	Cytoplasm
for[c]	formate	Cytoplasm
forglu[c]	N-Formimino-L-glutamate	Cytoplasm
fpram[c]	2-(Formamido)-N1-(5-phospho-D-ribosyl)acetamidine	Cytoplasm
fprica[c]	5-Formamido-1-(5-phospho-D-ribosyl)imidazole-4-carboxamide	Cytoplasm
frmd[c]	Formamide	Cytoplasm
fum[c]	fumarate	Cytoplasm
g1p[c]	D-Glucose 1-phosphate	Cytoplasm
g3p[c]	D-Glyceraldehyde 3-phosphate	Cytoplasm
g6p[c]	alpha-D-Glucose 6-phosphat	Cytoplasm
gar[c]	N1-(5-Phospho-D-ribosyl)glycinamide	Cytoplasm
gdp[c]	GDP	Cytoplasm
gdptp[c]	Guanosine 3'-diphosphate 5'-triphosphate	Cytoplasm
gln__L[c]	glutamine	Cytoplasm
glu5p[c]	L-Glutamate 5-phosphate	Cytoplasm
glu5sa[c]	L-Glutamate 5-semialdehyde	Cytoplasm
glu__D[c]	glutamate	Cytoplasm
glu__L[c]	glutamate	Cytoplasm
glu__L[e]	glutamate	Extracellular
gluala[c]	5-L-Glutamyl-L-alanine	Cytoplasm
glucys[c]	gamma-L-Glutamyl-L-cysteine	Cytoplasm
glutrna[c]	L-Glutamyl-tRNA(Glu)	Cytoplasm
glx[c]	Glyoxylate	Cytoplasm
gly[c]	glycine	Cytoplasm
glycogen[c]	glycogen	Cytoplasm
gmp[c]	GMP	Cytoplasm
gsn[c]	Guanosine	Cytoplasm
gthox[c]	Oxidized glutathione	Cytoplasm
gthrd[c]	Reduced glutathione	Cytoplasm
gtp[c]	GTP	Cytoplasm
gua[c]	Guanine	Cytoplasm
h2o2[c]	h2o2	Cytoplasm
h2o[c]	h2o	Cytoplasm
h2o[e]	h2o	Extracellular
h2s[c]	Hydrogen sulfide	Cytoplasm
h[c]	h	Cytoplasm
h[e]	h	Extracellular
hco3[c]	Bicarbonate	Cytoplasm
hcys__L[c]	L-Homocysteine	Cytoplasm
his__L[c]	histidine	Cytoplasm
hisp[c]	L-Histidinol phosphate	Cytoplasm
histd[c]	histd[c]	Cytoplasm
histrna[c]	histrna[c]	Cytoplasm
hom__L[c]	hom-L[c]	Cytoplasm
hpdca[c]	hpdca[c]	Cytoplasm
hs__[c]	hs-[c]	Cytoplasm
hxan[c]	hxan[c]	Cytoplasm
icit[c]	icit[c]	Cytoplasm
ile__L[c]	ile-L[c]	Cytoplasm
iletrna[c]	iletrna[c]	Cytoplasm
imacp[c]	imacp[c]	Cytoplasm
imp[c]	imp[c]	Cytoplasm
indole[c]	indole[c]	Cytoplasm
inost[c]	inost[c]	Cytoplasm
ins[c]	ins[c]	Cytoplasm
leu__L[c]	leu-L[c]	Cytoplasm
leutrna[c]	leutrna[c]	Cytoplasm
lys__L[c]	lys-L[c]	Cytoplasm
lystrna[c]	lystrna[c]	Cytoplasm
mal__L[c]	mal-L[c]	Cytoplasm
mal__L[e]	mal-L[e]	Extracellular
met__L[c]	met-L[c]	Cytoplasm
mettrna[c]	mettrna[c]	Cytoplasm
mlthf[c]	mlthf[c]	Cytoplasm
mmtsa[c]	mmtsa[c]	Cytoplasm
msa[c]	msa[c]	Cytoplasm
n2[c]	n2[c]	Cytoplasm
n2[e]	n2[e]	Extracellular
nac[c]	nac[c]	Cytoplasm
nad[c]	nad[c]	Cytoplasm
nadh[c]	nadh[c]	Cytoplasm
nadp[c]	nadp[c]	Cytoplasm
nadph[c]	nadph[c]	Cytoplasm
ncam[c]	ncam[c]	Cytoplasm
nh3[c]	nh3[c]	Cytoplasm
nh3[e]	nh3[e]	Extracellular
nh4[c]	nh4[c]	Cytoplasm
nh4[e]	nh4[e]	Extracellular
nicrns[c]	nicrns[c]	Cytoplasm
nicrnt[c]	nicrnt[c]	Cytoplasm
nmn[c]	nmn[c]	Cytoplasm
o2[c]	o2[c]	Cytoplasm
o2[e]	o2[e]	Extracellular
oaa[c]	oaa[c]	Cytoplasm
ocdca[c]	ocdca[c]	Cytoplasm
orn[c]	orn[c]	Cytoplasm
orot5p[c]	orot5p[c]	Cytoplasm
orot[c]	orot[c]	Cytoplasm
pan4p[c]	pan4p[c]	Cytoplasm
pant__R[c]	pant-R[c]	Cytoplasm
pap[c]	pap[c]	Cytoplasm
pe[c]	pe[c]	Cytoplasm
pep[c]	pep[c]	Cytoplasm
phb[c]	phb[c]	Cytoplasm
phe__L[c]	phe-L[c]	Cytoplasm
phetrna[c]	phetrna[c]	Cytoplasm
phom[c]	phom[c]	Cytoplasm
phpyr[c]	phpyr[c]	Cytoplasm
pi[c]	pi[c]	Cytoplasm
pi[e]	pi[e]	Extracellular
pmtcoa[c]	pmtcoa[c]	Cytoplasm
pnto__R[c]	pnto-R[c]	Cytoplasm
ppa[c]	ppa[c]	Cytoplasm
ppgpp[c]	ppgpp[c]	Cytoplasm
pphn[c]	pphn[c]	Cytoplasm
ppi[c]	ppi[c]	Cytoplasm
pppi[c]	pppi[c]	Cytoplasm
pram[c]	pram[c]	Cytoplasm
pran[c]	pran[c]	Cytoplasm
prbamp[c]	prbamp[c]	Cytoplasm
prbatp[c]	prbatp[c]	Cytoplasm
prfp[c]	prfp[c]	Cytoplasm
prlp[c]	prlp[c]	Cytoplasm
pro__D[c]	pro-D[c]	Cytoplasm
pro__L[c]	pro-L[c]	Cytoplasm
progly[c]	progly[c]	Cytoplasm
protrna[c]	protrna[c]	Cytoplasm
prpp[c]	prpp[c]	Cytoplasm
ps[c]	ps[c]	Cytoplasm
pser__L[c]	pser-L[c]	Cytoplasm
ptcys[c]	ptcys[c]	Cytoplasm
ptrc[c]	ptrc[c]	Cytoplasm
ptth[c]	ptth[c]	Cytoplasm
pyr[c]	pyr[c]	Cytoplasm
q[c]	q[c]	Cytoplasm
qh2[c]	qh2[c]	Cytoplasm
quln[c]	quln[c]	Cytoplasm
r1p[c]	r1p[c]	Cytoplasm
r5p[c]	r5p[c]	Cytoplasm
rhcys[c]	rhcys[c]	Cytoplasm
rib__D[c]	rib-D[c]	Cytoplasm
ribflv[c]	ribflv[c]	Cytoplasm
rnam[c]	rnam[c]	Cytoplasm
ru5p__D[c]	ru5p-D[c]	Cytoplasm
s7p[c]	s7p[c]	Cytoplasm
ser__L[c]	ser-L[c]	Cytoplasm
sertrna[c]	sertrna[c]	Cytoplasm
skm5p[c]	skm5p[c]	Cytoplasm
skm[c]	skm[c]	Cytoplasm
sl26da[c]	sl26da[c]	Cytoplasm
sl2a6o[c]	sl2a6o[c]	Cytoplasm
so3[c]	so3[c]	Cytoplasm
so4[c]	so4[c]	Cytoplasm
succ[c]	succ[c]	Cytoplasm
succ[e]	succ[e]	Extracellular
succoa[c]	succoa[c]	Cytoplasm
suchms[c]	suchms[c]	Cytoplasm
sucsal[c]	sucsal[c]	Cytoplasm
thbpt[c]	thbpt[c]	Cytoplasm
thdp[c]	thdp[c]	Cytoplasm
thf[c]	thf[c]	Cytoplasm
thmpp[c]	thmpp[c]	Cytoplasm
thr__L[c]	thr-L[c]	Cytoplasm
thrtrna[c]	thrtrna[c]	Cytoplasm
thym[c]	thym[c]	Cytoplasm
thymd[c]	thymd[c]	Cytoplasm
trdox[c]	trdox[c]	Cytoplasm
trdrd[c]	trdrd[c]	Cytoplasm
trnaala[c]	trnaala[c]	Cytoplasm
trnaarg[c]	trnaarg[c]	Cytoplasm
trnaasp[c]	trnaasp[c]	Cytoplasm
trnacys[c]	trnacys[c]	Cytoplasm
trnaglu[c]	trnaglu[c]	Cytoplasm
trnagly[c]	trnagly[c]	Cytoplasm
trnahis[c]	trnahis[c]	Cytoplasm
trnaile[c]	trnaile[c]	Cytoplasm
trnaleu[c]	trnaleu[c]	Cytoplasm
trnalys[c]	trnalys[c]	Cytoplasm
trnamet[c]	trnamet[c]	Cytoplasm
trnaphe[c]	trnaphe[c]	Cytoplasm
trnapro[c]	trnapro[c]	Cytoplasm
trnaser[c]	trnaser[c]	Cytoplasm
trnathr[c]	trnathr[c]	Cytoplasm
trnatrp[c]	trnatrp[c]	Cytoplasm
trnatyr[c]	trnatyr[c]	Cytoplasm
trnaval[c]	trnaval[c]	Cytoplasm
trp__L[c]	trp-L[c]	Cytoplasm
trptrna[c]	trptrna[c]	Cytoplasm
tyr__L[c]	tyr-L[c]	Cytoplasm
tyrtrna[c]	tyrtrna[c]	Cytoplasm
uamag[c]	uamag[c]	Cytoplasm
udp[c]	udp[c]	Cytoplasm
ugmd[c]	ugmd[c]	Cytoplasm
ugmda[c]	ugmda[c]	Cytoplasm
ump[c]	ump[c]	Cytoplasm
ura[c]	ura[c]	Cytoplasm
urcan[c]	urcan[c]	Cytoplasm
urea[c]	urea[c]	Cytoplasm
uri[c]	uri[c]	Cytoplasm
utp[c]	utp[c]	Cytoplasm
val__L[c]	val-L[c]	Cytoplasm
valtrna[c]	valtrna[c]	Cytoplasm
xan[c]	xan[c]	Cytoplasm
xmp[c]	xmp[c]	Cytoplasm
xtsn[c]	xtsn[c]	Cytoplasm
xu5p__D[c]	xu5p-D[c]	Cytoplasm
arg__L[e]	arg__L[e]	Extracellular
orn[e]	orn[e]	Extracellular
iasp[c]	iasp[c]	Cytoplasm
oxpro[c]	oxpro[c]	Cytoplasm
ptcys[e]	ptcys[e]	Extracellular
urea[e]	urea[e]	Extracellular
for[e]	for[e]	Extracellular
so4[e]	so4[e]	Extracellular
so3[e]	so3[e]	Extracellular
34hpp[c]	34hpp[c]	Cytoplasm
gln__L[e]	gln__L[e]	Extracellular
no2[e]	nitrite[e]	Extracellular
nitox[c]	nitricoxide	Cytoplasm
nitala[c]	Protein-nitrosothiol-L-alanine	Cytoplasm
nitgluthio[c]	nitrosoglutathione	Cytoplasm
Sgluthio[c]	S-glutathione	Cytoplasm
gluthiodis[c]	glutathione disolfide	Cytoplasm
ham[c]	hydroxylamine	Cytoplasm
glc[e]	glucose	Cytoplasm
glyc3p[c]	Glycerol 3-phosphate	Cytoplasm
pmtcoa[c]	Palmitoyl-CoA (n-C16:0CoA)	Cytoplasm
1ag3p_SC[c]	1-Acyl-sn-glycerol 3-phosphate	Cytoplasm
pa160[c]	1,2-dihexadecanoyl-sn-glycerol 3-phosphate	Cytoplasm
cdpdag[c]	CDP-diacylglycerol	Cytoplasm
pgp_EC[c]	Phosphatidylglycerophosphate	Cytoplasm
pg160[c]	Phosphatidylglycerol (dihexadecanoyl, n-C16:0)	Cytoplasm
12dgr_EC[c]	1,2-Diacyl-sn-glycerol	Cytoplasm
ps160[c]	Phosphatidylserine	Cytoplasm
pe160[c]	Phosphatidylethanolamine (dihexadecanoyl, n-C16:0)	Cytoplasm
clpn160[c]	Cardiolipin	Cytoplasm
gam6p[c]	D-Glucosamine 6-phosphate	Cytoplasm
gam1p[c]	D-Glucosamine 1-phosphate	Cytoplasm
acgam1p[c]	N-Acetyl-alpha-D-glucosamine 1-phosphat	Cytoplasm
uacgam[c]	UDP-N-acetyl-D-glucosamine	Cytoplasm
uagmda[c]	Undecaprenyl-diphospho-N-acetylmuramoyl-L-alanyl-D-glutamyl-meso-2,6-diaminopimeloyl-D-alanyl-D-alanine	Cytoplasm
uaagmda[c]	Undecaprenyl-diphospho-N-acetylmuramoyl-(N-acetylglucosamine)-L-ala-D-glu-meso-2,6-diaminopimeloyl-D-ala-D-ala	Cytoplasm
peptidom[c]	Peptidoglycan monomer	Cytoplasm
udcpdp[c]	Undecaprenyl diphosphate	Cytoplasm
dtpcudcp[c]	di-trans,poly-cis-Undecaprenyl phosphate	Cytoplasm
uama[c]	UDP-N-acetylmuramoyl-L-alanine	Cytoplasm
uaccg[c]	UDP-N-acetyl-3-O-(1-carboxyvinyl)-D-glucosamine	Cytoplasm
uamr[c]	UDP-N-acetylmuramate	Cytoplasm
man6p[c]	D-Mannose 6-phosphate	Cytoplasm
man1p[c]	D-Mannose 1-phosphate	Cytoplasm
gdpmann[c]	GDP-D-mannose	Cytoplasm
gdpddman[c]	GDP-4-dehydro-6-deoxy-D-mannose	Cytoplasm
gdpfuc[c]	GDP-L-fucose	Cytoplasm
fuc1p[c]	L-Fucose 1-phosphate	Cytoplasm
fuc[c]	L-Fucose	Cytoplasm
pnphis[c]	Protein N(pi)-phospho-L-histidine	Cytoplasm
man[c]	mannose	Cytoplasm
xylu[c]	D-Xylulose	Cytoplasm
xyl[c]	D-Xylose	Cytoplasm
glus[c]	D-Glucosid	Cytoplasm
roh[c]	RO	Cytoplasm
udpg[c]	UDPglucose	Cytoplasm
glc[c]	glucose	Cytoplasm
rbl[c]	L-Ribulose	Cytoplasm
arab[c]	arabinose	Cytoplasm
gam[c]	D-Glucosamine	Cytoplasm
galur1p[c]	1-Phospho-alpha-D-galacturonate	Cytoplasm
galur[c]	D-Galacturonate	Cytoplasm
udpgalur[c]	UDP-D-galacturonate	Cytoplasm
udpgal[c]	UDP-alpha-D-galactose	Cytoplasm
gal1p[c]	alpha-D-Galactose 1-phosphate	Cytoplasm
gal[c]	D-Galactose	Cytoplasm
ckdo[c]	CMP-3-deoxy-D-manno-octulosonate	Cytoplasm
kdo[c]	3-Deoxy-D-manno-2-octulosonate	Cytoplasm
kdo2[c]	3-deoxy-D-manno-octulosonate	Cytoplasm
kdo8p[c]	3-Deoxy-D-manno-octulosonate 8-phosphate	Cytoplasm
ara5p[c]	D-Arabinose 5-phosphate	Cytoplasm
myrsACP[c]	Myristoyl-ACP (n-C14:0ACP)	Cytoplasm
tllipid4[c]	Tetradecanoyl-Lauroyl-lipid IV(A)	Cytoplasm
lipid4[c]	Lauroyl-lipid IV(A)	Cytoplasm
ACP[c]	acyl carrier protein	Cytoplasm
ddcaACP[c]	Dodecanoyl-ACP (n-C12:0ACP)	Cytoplasm
lipidA[c]	2,3,2'3'-Tetrakis(3-hydroxytetradecanoyl)-D-glucosaminyl-1,6-beta-D-glucosamine 1,4'-bisphosphate	Cytoplasm
lipidAds[c]	Lipid A Disaccharide	Cytoplasm
u23ga[c]	UDP-2,3-bis(3-hydroxytetradecanoyl)glucosamine	Cytoplasm
lipidX_HP[c]	2,3-Bis(3-hydroxytetradecanoyl)-beta-D-glucosaminyl 1-phosphate	Cytoplasm
u3hga[c]	UDP-3-O-(3-hydroxytetradecanoyl)-D-glucosamine	Cytoplasm
3hmrsACP[c]	(R)-3-Hydroxytetradecanoyl-[acyl-carrier protein]	Cytoplasm
u3aga[c]	UDP-3-O-(3-hydroxytetradecanoyl)-N-acetylglucosamine	Cytoplasm
tmrs2eACP[c]	trans-Tetradec-2-enoyl-[acyl-carrier protein]	Cytoplasm
3omrsACP[c]	3-Oxotetradecanoyl-[acyl-carrier protein]	Cytoplasm
malACP[c]	Malonyl-[acyl-carrier protein]	Cytoplasm
ddcaACP[c]	Dodecanoyl-ACP (n-C12:0ACP)	Cytoplasm
tddec2eACP[c]	trans-Dodec-2-enoyl-[acyl-carrier protein]	Cytoplasm
3hddecACP[c]	(R)-3-Hydroxydodecanoyl-[acyl-carrier protein]	Cytoplasm
3oddecACP[c]	3-Oxododecanoyl-[acyl-carrier protein]	Cytoplasm
dcaACP[c]	Decanoyl-ACP (n-C10:0ACP)	Cytoplasm
tdec2eACP[c]	trans-Dec-2-enoyl-[acyl-carrier protein]	Cytoplasm
3hdecACP[c]	(R)-3-Hydroxydecanoyl-[acyl-carrier protein]	Cytoplasm
3odecACP[c]	3-Oxodecanoyl-[acyl-carrier protein]	Cytoplasm
ocACP[c]	Octanoyl-ACP (n-C8:0ACP)	Cytoplasm
toct2eACP[c]	trans-Oct-2-enoyl-[acyl-carrier protein]	Cytoplasm
3hoctACP[c]	(R)-3-Hydroxyoctanoyl-[acyl-carrier protein]	Cytoplasm
3ooctACP[c]	3-Oxooctanoyl-[acyl-carrier protein]	Cytoplasm
butACP[c]	Butyryl-ACP (n-C4:0ACP)	Cytoplasm
hexACP[c]	Hexanoyl-ACP (n-C6:0ACP)	Cytoplasm
thex2eACP[c]	trans-Hex-2-enoyl-[acyl-carrier protein]	Cytoplasm
3hhexACP[c]	(R)-3-Hydroxyhexanoyl-[acyl-carrier protein]	Cytoplasm
3ohexACP[c]	3-Oxohexanoyl-[acyl-carrier protein]	Cytoplasm
but2eACP[c]	But-2-enoyl-[acyl-carrier protein]	Cytoplasm
3hbutACP[c]	(3R)-3-Hydroxybutanoyl-[acyl-carrier protein]	Cytoplasm
actACP[c]	Acetoacetyl-ACP	Cytoplasm
acACP[c]	Acetyl-ACP	Cytoplasm
2agpe160[c]	2-Acyl-sn-glycero-3-phosphoethanolamine	Cytoplasm
hdca[c]	Hexadecanoate (n-C16:0)	Cytoplasm
malcoa[c]	Malonyl-CoA	Cytoplasm
palmACP[c]	Palmitoyl-ACP (n-C16:0ACP)	Cytoplasm
no2[c]	no2[c]	Cytoplasm
no3[e]	nitrate	Extracellular
