# Supplementary material for: Diazotrophic growth of free-living Rhizobium etli: Community-like metabolic modeling of growing and non-growing nitrogen-fixing cells
Source: PLoS One. 2025 Jun 27;20(6):e0325888. doi: 10.1371/journal.pone.0325888 (PMC12204555; doi:10.1371/journal.pone.0325888)
Supplement: S2 file — (XLSX) [file pone.0325888.s002.xlsx]

## Sheet: Reaction List
Abbreviation	Description	Reaction	GPR	Lower bound	Upper bound	Objective	Subsystem
N2fixNH3t	ammonia reversible transport	N2fixnh3[e] <=> N2fixnh3[c]		-1000	1000	0	Nitrogen Metabolism
N2fixNIT	nitrogenase	16 N2fixatp[c] + 6 N2fixfdred[c] + 16 N2fixh2o[c] + N2fixn2[c] -> 16 N2fixadp[c] + 6 N2fixfdox[c] + 8 N2fixh[c] + 2 N2fixnh4[c] + 16 N2fixpi[c]	( RHE_PD00201 or RHE_PD00307 or RHE_PD00306 or RHE_PD00202 or RHE_PD00200 or RHE_PD00260 or RHE_PD00308 )	0	1000	0	Nitrogen Metabolism
N2fixNH3c	Ammomnium proton dissociation	N2fixh[c] + N2fixnh3[c] <=> N2fixnh4[c]		-1000	1000	0	Nitrogen Metabolism
N2fixnew_nitrite1	protein S-nitrosylation and denitrosylation	N2fixfdred[c] + 2 N2fixh[c] + N2fixno2[e] -> N2fixfdox[c] + N2fixh2o[c] + N2fixnitox[c]		0	1000	0	nitrite to nh4
N2fixnew_nitrite2	protein S-nitrosylation and denitrosylation	N2fixcys__L[c] + N2fixnitox[c] + N2fixo2[c] -> N2fixnitala[c]		0	1000	0	nitrite to nh4
N2fixnew_nitrite3	protein S-nitrosylation and denitrosylation	N2fixgthrd[c] + N2fixnitala[c] <=> N2fixcys__L[c] + N2fixnitgluthio[c]		-1000	1000	0	nitrite to nh4
N2fixnew_nitrite4	protein S-nitrosylation and denitrosylation	N2fixh[c] + N2fixnadh[c] + N2fixnitgluthio[c] -> N2fixSgluthio[c] + N2fixnad[c]		0	1000	0	nitrite to nh4
N2fixnew_nitrite5	protein S-nitrosylation and denitrosylation	N2fixSgluthio[c] + N2fixgthrd[c] -> N2fixgluthiodis[c] + N2fixham[c]		0	1000	0	nitrite to nh4
N2fixnew_nitrite6	protein S-nitrosylation and denitrosylation	N2fixgluthiodis[c] + N2fixh[c] + N2fixnadph[c] -> 2 N2fixgthrd[c] + N2fixnadp[c]		0	1000	0	nitrite to nh4
N2fixnew_nitrite7	protein S-nitrosylation and denitrosylation	2 N2fixh[c] + N2fixham[c] + N2fixnadh[c] -> N2fixh2o[c] + N2fixnad[c] + N2fixnh4[c]		0	1000	0	nitrite to nh4
N2fixHCO3E	HCO3 equilibration reaction	N2fixco2[c] + N2fixh2o[c] <=> N2fixh[c] + N2fixhco3[c]		-1000	1000	0
N2fixFRNDPRR	Ferredoxin : nadp reductase	2 N2fixfdred[c] + N2fixh[c] + N2fixnadp[c] <=> 2 N2fixfdox[c] + N2fixnadph[c]	RHE_CH02078	-1000	1000	0
N2fixGTHP	glutathione peridoxase	2 N2fixgthrd[c] + N2fixh2o2[c] -> N2fixgthox[c] + 2 N2fixh2o[c]	RHE_CH01597	0	1000	0
N2fixTMDPP	thymidine phosphorylase	N2fixpi[c] + N2fixthymd[c] <=> N2fix2dr1p[c] + N2fixthym[c]	RHE_CH00194	-1000	1000	0	Nucleotide Salvage Pathway
N2fixPPA	inorganic diphosphatase	N2fixh2o[c] + N2fixppi[c] <=> N2fixh[c] + 2 N2fixpi[c]		-1000	1000	0
N2fixATPM	ATP maintenance requirement	N2fixatp[c] + N2fixh2o[c] -> N2fixadp[c] + N2fixh[c] + N2fixpi[c]		2	1000	0	ATP maintenance
N2fixARGSS	argininosuccinate synthase	N2fixasp__L[c] + N2fixatp[c] + N2fixcitr__L[c] -> N2fixamp[c] + N2fixargsuc[c] + N2fixh[c] + N2fixppi[c]	RHE_CH03924	0	1000	0	Arginine and Proline Metabolism
N2fixARGSL	argininosuccinate lyase	N2fixargsuc[c] <=> N2fixarg__L[c] + N2fixfum[c]	RHE_CH03796	-1000	1000	0	Arginine and Proline Metabolism
N2fixASPT_rev	L-aspartase	N2fixasp__L[c] -> N2fixfum[c] + N2fixnh4[c]	RHE_PE00351	0	1000	0	Alanine and Aspartate Metabolism
N2fixASPTA	aspartate transaminase	N2fixakg[c] + N2fixasp__L[c] <=> N2fixglu__L[c] + N2fixoaa[c]	( RHE_PC00186 or RHE_CH00568 or RHE_CH01873 or RHE_CH02998 or RHE_PF00273 )	-1000	1000	0	Alanine and Aspartate Metabolism
N2fixASNS1_r	asparagine synthase (glutamine-hydrolysing)	N2fixasp__L[c] + N2fixatp[c] + N2fixgln__L[c] + N2fixh2o[c] <=> N2fixamp[c] + N2fixasn__L[c] + N2fixglu__L[c] + N2fixh[c] + N2fixppi[c]	RHE_CH00758	-1000	1000	0	Alanine and Aspartate Metabolism
N2fixnew_gtp		3 N2fixatp[c] + N2fixgln__L[c] + N2fiximp[c] + N2fixnad[c] -> 2 N2fixadp[c] + N2fixamp[c] + N2fixglu__L[c] + N2fixgtp[c] + N2fixnadh[c] + N2fixppi[c]		0	1000	0	pyrimidine
N2fixORNDC	Ornithine Decarboxylase	N2fixh[c] + N2fixorn[c] -> N2fixco2[c] + N2fixptrc[c]	RHE_CH03629	0	1000	0	Arginine and Proline Metabolism
N2fixORNCD	ornithine cyclodeaminase	N2fixorn[c] -> N2fixnh4[c] + N2fixpro__L[c]	( RHE_CH00058 or RHE_PF00181 or RHE_CH02026 )	0	1000	0	Arginine and Proline Metabolism
N2fixCBMKr	Carbamate kinase	N2fixatp[c] + N2fixco2[c] + N2fixnh4[c] <=> N2fixadp[c] + N2fixcbp[c] + 2 N2fixh[c]		-1000	1000	0	Arginine and Proline Metabolism
N2fixAGMT	agmatinase	N2fixagm[c] + N2fixh2o[c] -> N2fixptrc[c] + N2fixurea[c]	( RHE_CH02143 or RHE_CH01568 )	0	1000	0	Arginine and Proline Metabolism
N2fixforagm		N2fixarg__L[c] + N2fixh[c] -> N2fixagm[c] + N2fixco2[c]		0	1000	0	Arginine and Proline Metabolism
N2fixPROL_RA	proline racemase	N2fixpro__L[c] -> N2fixpro__D[c]	RHE_PF00391	0	1000	0	Arginine and Proline Metabolism
N2fixASDH	aspartate dehydrogenase	N2fixh[c] + N2fixnadh[c] + N2fixnh4[c] + N2fixoaa[c] -> N2fixasp__L[c] + N2fixh2o[c] + N2fixnad[c]		0	1000	0	Aspartate metabolism
N2fixCS	citrate synthase	N2fixaccoa[c] + N2fixh2o[c] + N2fixoaa[c] -> N2fixcit[c] + N2fixcoa[c] + N2fixh[c]	( RHE_CH02183 or RHE_CH01926 )	0	1000	0	Citric Acid Cycle
N2fixACONTa	aconitase (half-reaction A, Citrate hydro-lyase)	N2fixcit[c] <=> N2fixacon__C[c] + N2fixh2o[c]	RHE_CH03944	-1000	1000	0	Citric Acid Cycle
N2fixACONTb	aconitase (half-reaction B, Isocitrate hydro-lyase)	N2fixacon__C[c] + N2fixh2o[c] <=> N2fixicit[c]	RHE_CH03944	-1000	1000	0	Citric Acid Cycle
N2fixICDHx	isocitrate dehydrogenase (NAD)	N2fixicit[c] + N2fixnad[c] <=> N2fixakg[c] + N2fixco2[c] + N2fixnadh[c]	RHE_CH02318	-1000	1000	0	Citric Acid Cycle
N2fixOORr	2-oxoglutarate synthase (reversible)	N2fixakg[c] + N2fixcoa[c] + 2 N2fixfdox[c] <=> N2fixco2[c] + 2 N2fixfdred[c] + N2fixh[c] + N2fixsuccoa[c]	RHE_CH03888	-1000	1000	0	Citric Acid Cycle
N2fixSUCOAS	succinyl-CoA synthetase (ADP-forming)	N2fixatp[c] + N2fixcoa[c] + N2fixsucc[c] <=> N2fixadp[c] + N2fixpi[c] + N2fixsuccoa[c]	( RHE_CH03890 or RHE_CH03889 )	-1000	1000	0	Citric Acid Cycle
N2fixSUCD1	succinate dehydrogenase	N2fixfad[c] + N2fixsucc[c] <=> N2fixfadh2[c] + N2fixfum[c]	( RHE_CH03896 or RHE_CH03897 or RHE_CH03894 or RHE_CH03895 )	-1000	1000	0	Citric Acid Cycle
N2fixAKGDH	2-Oxogluterate dehydrogenase	N2fixakg[c] + N2fixcoa[c] + N2fixnad[c] -> N2fixco2[c] + N2fixnadh[c] + N2fixsuccoa[c]		0	1000	0	Citric Acid Cycle
N2fixFUM	fumarase	N2fixfum[c] + N2fixh2o[c] <=> N2fixmal__L[c]	( RHE_CH02385 or RHE_CH02383 )	-1000	1000	0	Citric Acid Cycle
N2fixMDH	malate dehydrogenase	N2fixmal__L[c] + N2fixnad[c] <=> N2fixh[c] + N2fixnadh[c] + N2fixoaa[c]	( RHE_PF00428 or RHE_CH03891 or RHE_PF00366 )	-1000	1000	0	Citric Acid Cycle
N2fixGLUCYS	gamma-glutamylcysteine synthetase	N2fixatp[c] + N2fixcys__L[c] + N2fixglu__L[c] -> N2fixadp[c] + N2fixglucys[c] + N2fixh[c] + N2fixpi[c]	RHE_CH00803	0	1000	0	Glutamate Metabolism
N2fixGTHS	glutathione synthetase	N2fixatp[c] + N2fixglucys[c] + N2fixgly[c] -> N2fixadp[c] + N2fixgthrd[c] + N2fixh[c] + N2fixpi[c]	RHE_CH00322	0	1000	0	Glutamate metabolism
N2fixGTHOr	glutathione oxidoreductase	N2fixgthox[c] + N2fixh[c] + N2fixnadph[c] <=> 2 N2fixgthrd[c] + N2fixnadp[c]	RHE_CH02377	-1000	1000	0	Glutamate Metabolism
N2fixGTMLT	g-glutamyltransferase	N2fixala__L[c] + N2fixgthrd[c] -> N2fixcgly[c] + N2fixgluala[c]	( RHE_CH03536 or RHE_CH02146 )	0	1000	0	Glutathione Metabolism
N2fixAMPTASECG	alanyl aminopeptidase (cys-gly)	N2fixcgly[c] + N2fixh2o[c] -> N2fixcys__L[c] + N2fixgly[c]	RHE_CH01298	0	1000	0	Glutathione Metabolism
N2fixnewforgluala		N2fixgluala[c] -> N2fixala__L[c] + N2fixoxpro[c]		0	1000	0
N2fixnewforoxopro		N2fixatp[c] + 2 N2fixh2o[c] + N2fixoxpro[c] -> N2fixadp[c] + N2fixglu__L[c] + N2fixh[c] + N2fixpi[c]		0	1000	0
N2fixCBPS	carbamoyl-phosphate synthase (glutamine-hydrolysing)	2 N2fixatp[c] + N2fixgln__L[c] + N2fixh2o[c] + N2fixhco3[c] -> 2 N2fixadp[c] + N2fixcbp[c] + N2fixglu__L[c] + 2 N2fixh[c] + N2fixpi[c]	( RHE_CH02966 or RHE_CH02957 )	0	1000	0	Glutamate metabolism
N2fixGPAT_Rhizobium	glutamine-pyruvate aminotransferase	N2fixgln__L[c] + N2fixh[c] + N2fixpyr[c] <=> N2fix2oxgltrm[c] + N2fixala__L[c]		-1000	1000	0	Glutamate/Nitrogen Metabolism
N2fixAMID6	amidase	N2fix2oxgltrm[c] + N2fixh2o[c] -> N2fixakg[c] + N2fixh[c] + N2fixnh4[c]		0	1000	0	Glutamate/Nitrogen Metabolism
N2fixGLUN	glutaminase	N2fixgln__L[c] + N2fixh2o[c] -> N2fixglu__L[c] + N2fixnh4[c]	RHE_CH02311	0	1000	0	Glutamate/Nitrogen Metabolism
N2fixGLNS	glutamine synthetase	N2fixatp[c] + N2fixglu__L[c] + N2fixnh4[c] -> N2fixadp[c] + N2fixgln__L[c] + N2fixh[c] + N2fixpi[c]	( RHE_PE00418 or RHE_CH03104 or RHE_CH02102 or RHE_CH00706 or RHE_CH02886 or RHE_CH01315 )	0	1000	0	Glutamate/Nitrogen Metabolism
N2fixGLUDC	Glutamate Decarboxylase	N2fixglu__L[c] + N2fixh[c] -> N2fix4abut[c] + N2fixco2[c]		0	1000	0	Glutamate/Nitrogen Metabolism
N2fixABTA	4-aminobutyrate transaminase	N2fix4abut[c] + N2fixakg[c] -> N2fixglu__L[c] + N2fixsucsal[c]	RHE_CH00093	0	1000	0	Glutamate/Nitrogen Metabolism
N2fixSSALy	succinate-semialdehyde dehydrogenase (NADP)	N2fixh2o[c] + N2fixnadp[c] + N2fixsucsal[c] -> 2 N2fixh[c] + N2fixnadph[c] + N2fixsucc[c]	( RHE_CH00092 or RHE_PF00201 or RHE_PC00032 or RHE_PF00340 or RHE_PF00364 )	0	1000	0	Glutamate/Nitrogen Metabolism
N2fixGLUSy	glutamate synthase (NADPH)	N2fixakg[c] + N2fixgln__L[c] + N2fixh[c] + N2fixnadph[c] -> 2 N2fixglu__L[c] + N2fixnadp[c]		0	1000	0	Glutamate/Nitrogen Metabolism
N2fixSERD_Lr	L-serine deaminase (rev)	N2fixser__L[c] -> N2fixnh4[c] + N2fixpyr[c]	( RHE_CH02214 or RHE_PF00182 or RHE_CH04092 or RHE_CH02027 or RHE_CH01759 or RHE_CH03537 )	0	1000	0	Glycine and Serine Metabolism
N2fixASPKi	aspartate kinase, irreversible	N2fixasp__L[c] + N2fixatp[c] -> N2fix4pasp[c] + N2fixadp[c]	RHE_CH03758	0	1000	0	Glycine, Serine, and Threonine Metabolism
N2fixASADi	aspartate-semialdehyde dehydrogenase, irreversible	N2fix4pasp[c] + N2fixh[c] + N2fixnadph[c] -> N2fixaspsa[c] + N2fixnadp[c] + N2fixpi[c]	RHE_CH04100	0	1000	0	Glycine, Serine, and Threonine Metabolism
N2fixHSDy	homoserine dehydrogenase (NADPH)	N2fixaspsa[c] + N2fixh[c] + N2fixnadph[c] -> N2fixhom__L[c] + N2fixnadp[c]	RHE_CH01878	0	1000	0	Glycine, Serine, and Threonine Metabolism
N2fixHSK	homoserine kinase	N2fixatp[c] + N2fixhom__L[c] -> N2fixadp[c] + N2fixh[c] + N2fixphom[c]	RHE_CH00962	0	1000	0	Glycine, Serine, and Threonine Metabolism
N2fixTHRS	threonine synthase	N2fixh2o[c] + N2fixphom[c] -> N2fixpi[c] + N2fixthr__L[c]	( RHE_CH00979 or RHE_CH04092 )	0	1000	0	Glycine, Serine, and Threonine Metabolism
N2fixCYSTS	cystathionine beta-synthase	N2fixhcys__L[c] + N2fixser__L[c] -> N2fixcyst__L[c] + N2fixh2o[c]	RHE_CH01775	0	1000	0	Glycine, Serine, and Threonine Metabolism
N2fixTHRD	L-threonine dehydrogenase	N2fixnad[c] + N2fixthr__L[c] -> N2fix2aobut[c] + N2fixh[c] + N2fixnadh[c]	RHE_CH02951	0	1000	0	Glycine, Serine, and Threonine Metabolism
N2fixnew_forathr		N2fixathr__L[c] + N2fixnadp[c] <=> N2fix2aobut[c] + N2fixh[c] + N2fixnadph[c]	athr__L ( c ) and nadp ( c ) <=> 2aobut ( c ) and h ( c ) and nadph ( c )	-1000	1000	0
N2fixTHRA2r	L-allo-Threonine Aldolase	N2fixathr__L[c] -> N2fixacald[c] + N2fixgly[c]	RHE_CH03568	0	1000	0	Glycine, Serine, and Threonine Metabolism
N2fixTHRAr	Threonine Aldolase	N2fixthr__L[c] <=> N2fixacald[c] + N2fixgly[c]	RHE_CH03568	-1000	1000	0	Glycine, Serine, and Threonine Metabolism
N2fixPGCDr	phosphoglycerate dehydrogenase reversible	N2fix3pg[c] + N2fixnad[c] -> N2fix3php[c] + N2fixh[c] + N2fixnadh[c]	( RHE_CH03454 or RHE_PF00379 )	0	1000	0	Glycine and Serine Metabolism
N2fixPSERTr	phosphoserine transaminase reversible	N2fix3php[c] + N2fixglu__L[c] -> N2fixakg[c] + N2fixpser__L[c]	RHE_CH03455	0	1000	0	Glycine, Serine, and Threonine Metabolism
N2fixPSP_L	phosphoserine phosphatase (L-serine)	N2fixh2o[c] + N2fixpser__L[c] -> N2fixpi[c] + N2fixser__L[c]	RHE_CH02794	0	1000	0	Glycine, Serine, and Threonine Metabolism
N2fixGHMT2	glycine hydroxymethyltransferase	N2fixser__L[c] + N2fixthf[c] <=> N2fixgly[c] + N2fixh2o[c] + N2fixmlthf[c]	RHE_CH01508	-1000	1000	0	Glycine, Serine, and Threonine Metabolism
N2fixnew-gly		N2fixgly[c] + N2fixnad[c] + N2fixthf[c] -> N2fixco2[c] + N2fixmlthf[c] + N2fixnadh[c] + N2fixnh4[c]		0	1000	0	Glycine, Serine, and Threonine Metabolism
N2fixCYSS	cysteine synthase	N2fixacser[c] + N2fixh2s[c] -> N2fixac[c] + N2fixcys__L[c] + N2fixh[c]	( RHE_CH01775 or RHE_CH00325 )	0	1000	0	Glycine, Serine, and Threonine Metabolism
N2fixSERATi	serine O-acetyltransferase, irreversible	N2fixaccoa[c] + N2fixser__L[c] -> N2fixacser[c] + N2fixcoa[c]	( RHE_CH03627 or RHE_CH01903 )	0	1000	0	Glycine, Serine, and Threonine Metabolism
N2fixALAS	5-aminolevulinate synthase	N2fixgly[c] + N2fixh[c] + N2fixsuccoa[c] -> N2fix5aop[c] + N2fixco2[c] + N2fixcoa[c]	RHE_PF00489	0	1000	0	Glycine, Serine, and Threonine Metabolism
N2fixGLYAT	glycine C-acetyltransferase	N2fixaccoa[c] + N2fixgly[c] <=> N2fix2aobut[c] + N2fixcoa[c]	( RHE_PF00489 or RHE_CH02952 )	-1000	1000	0	Glycine, Serine, and Threonine Metabolism
N2fixnew_glccons		N2fixatp[c] + N2fixglc[e] -> N2fixadp[c] + N2fixg6p[c] + N2fixh[c]		0	1000	0	Glycolysis/Gluconeogenesis
N2fixPGI	glucose-6-phosphate isomerase	N2fixg6p[c] <=> N2fixf6p[c]	RHE_CH00477	-1000	1000	0	Glycolysis/Gluconeogenesis
N2fixPFK	phosphofructokinase	N2fixatp[c] + N2fixf6p[c] -> N2fixadp[c] + N2fixfdp[c] + N2fixh[c]	RHE_CH02862	0	1000	0	Glycolysis
N2fixFBP	fructose-bisphosphatase	N2fixfdp[c] + N2fixh2o[c] -> N2fixf6p[c] + N2fixpi[c]		0	1000	0	Glycolysis/Gluconeogenesis
N2fixFBA	fructose-bisphosphate aldolase	N2fixfdp[c] <=> N2fixdhap[c] + N2fixg3p[c]	RHE_CH03500	-1000	1000	0	Glycolysis/Gluconeogenesis
N2fixTPI	triose-phosphate isomerase	N2fixdhap[c] <=> N2fixg3p[c]	( RHE_CH02186 or RHE_PF00040 )	-1000	1000	0	Inositol Metabolism
N2fixGAPD	glyceraldehyde-3-phosphate dehydrogenase	N2fixg3p[c] + N2fixnad[c] + N2fixpi[c] <=> N2fix13dpg[c] + N2fixh[c] + N2fixnadh[c]	RHE_CH03496	-1000	1000	0	Glycolysis/Gluconeogenesis
N2fixPGK	phosphoglycerate kinase	N2fix3pg[c] + N2fixatp[c] <=> N2fix13dpg[c] + N2fixadp[c]	RHE_CH03499	-1000	1000	0	Glycolysis/Gluconeogenesis
N2fixPGM	phosphoglycerate mutase	N2fix2pg[c] <=> N2fix3pg[c]	RHE_CH00169	-1000	1000	0	Glycolysis/Gluconeogenesis
N2fixENO	enolase	N2fix2pg[c] <=> N2fixh2o[c] + N2fixpep[c]	RHE_CH01931	-1000	1000	0	Glycolysis/Gluconeogenesis
N2fixPYK	pyruvate kinase	N2fixadp[c] + N2fixh[c] + N2fixpep[c] -> N2fixatp[c] + N2fixpyr[c]	RHE_CH03542	0	1000	0	Glycolysis
N2fixPPCK	phosphoenolpyruvate carboxykinase	N2fixatp[c] + N2fixoaa[c] -> N2fixadp[c] + N2fixco2[c] + N2fixpep[c]	RHE_CH00037	0	1000	0	anaplerotic
N2fixnew_ppck-rev		N2fixco2[c] + N2fixpep[c] -> N2fixoaa[c] + N2fixpi[c]		0	1000	0	anaplerotic
N2fixPDH	pyruvate dehydrogenase	N2fixcoa[c] + N2fixnad[c] + N2fixpyr[c] -> N2fixaccoa[c] + N2fixco2[c] + N2fixnadh[c]		0	1000	0	anaplerotic
N2fixnew_ac-accoa		N2fixac[c] + N2fixatp[c] + N2fixcoa[c] -> N2fixaccoa[c] + N2fixamp[c] + N2fixppi[c]		0	1000	0	anaplerotic
N2fixnew_ma-pyr		N2fixmal__L[c] + N2fixnad[c] -> N2fixco2[c] + N2fixnadh[c] + N2fixpyr[c]		0	1000	0	anaplerotic
N2fixPGMT	phosphoglucomutase	N2fixg1p[c] <=> N2fixg6p[c]	RHE_CH03597	-1000	1000	0	Glycolysis/Gluconeogenesis
N2fixGLGC	glucose-1-phosphate adenylyltransferase	N2fixatp[c] + N2fixg1p[c] + N2fixh[c] -> N2fixadpglc[c] + N2fixppi[c]	RHE_CH03595	0	1000	0	Glycogene synthesis
N2fixGLCS1	glycogen synthase (ADPGlc)	N2fixadpglc[c] -> N2fixadp[c] + N2fixglycogen[c] + N2fixh[c]	RHE_CH03596	0	1000	0	Glycogene synthesis
N2fixICL	Isocitrate lyase	N2fixicit[c] -> N2fixglx[c] + N2fixsucc[c]	RHE_CH00712	0	1000	0	Glycoxylate Metabolism
N2fixMALS	malate synthase	N2fixaccoa[c] + N2fixglx[c] + N2fixh2o[c] -> N2fixcoa[c] + N2fixh[c] + N2fixmal__L[c]		0	1000	0	Glycoxylate Metabolism
N2fixPC	pyruvate carboxylase	N2fixatp[c] + N2fixhco3[c] + N2fixpyr[c] -> N2fixadp[c] + N2fixh[c] + N2fixoaa[c] + N2fixpi[c]	RHE_CH04002	0	1000	0	Glycolysis/Gluconeogenesis
N2fixHISD	histidase	N2fixhis__L[c] -> N2fixnh4[c] + N2fixurcan[c]	( RHE_PE00072 or RHE_PE00081 )	0	1000	0	Histidine Metabolism
N2fixATPPRTr	ATP phosphoribosyltransferase reversible	N2fixatp[c] + N2fixprpp[c] -> N2fixppi[c] + N2fixprbatp[c]	RHE_CH00823	0	1000	0	Histidine Metabolism
N2fixPRATPP	phosphoribosyl-ATP pyrophosphatase	N2fixh2o[c] + N2fixprbatp[c] -> N2fixh[c] + N2fixppi[c] + N2fixprbamp[c]	RHE_CH00041	0	1000	0	Histidine Metabolism
N2fixPRAMPC	phosphoribosyl-AMP cyclohydrolase	N2fixh2o[c] + N2fixprbamp[c] -> N2fixprfp[c]	( RHE_CH00041 or RHE_CH02202 )	0	1000	0	Histidine Metabolism
N2fixPRMICIi	1-(5-phosphoribosyl)-5-[(5-phosphoribosylamino)methylideneamino)imidazole-4-carboxamide isomerase (irreversible)	N2fixprfp[c] <=> N2fixprlp[c]	RHE_CH00043	-1000	1000	0	Histidine Metabolism
N2fixIG3PS	Imidazole-glycerol-3-phosphate synthase	N2fixgln__L[c] + N2fixprlp[c] -> N2fixaicar[c] + N2fixeig3p[c] + N2fixglu__L[c] + N2fixh[c]		0	1000	0	Histidine Metabolism
N2fixIGPDH	imidazoleglycerol-phosphate dehydratase	N2fixeig3p[c] -> N2fixh2o[c] + N2fiximacp[c]	RHE_CH00047	0	1000	0	Histidine Metabolism
N2fixHSTPTr	histidinol-phosphate transaminase reversible	N2fixglu__L[c] + N2fiximacp[c] -> N2fixakg[c] + N2fixhisp[c]	( RHE_PD00233 or RHE_CH01331 or RHE_CH04010 or RHE_CH03810 )	0	1000	0	Histidine Metabolism
N2fixHISTP	histidinol-phosphatase	N2fixh2o[c] + N2fixhisp[c] -> N2fixhistd[c] + N2fixpi[c]		0	1000	0	Histidine Metabolism
N2fixHISTD	histidinol dehydrogenase	N2fixh2o[c] + N2fixhistd[c] + 2 N2fixnad[c] -> 3 N2fixh[c] + N2fixhis__L[c] + 2 N2fixnadh[c]	RHE_CH00581	0	1000	0	Histidine Metabolism
N2fixFGLU	formimidoylglutamase	N2fixforglu[c] + N2fixh2o[c] + N2fixh[c] -> N2fixfrmd[c] + N2fixglu__L[c]	RHE_PE00071	0	1000	0	Histidine Metabolism
N2fixnew_forfrmd		N2fixfrmd[c] + N2fixh2o[c] -> N2fixfor[c] + N2fixh[c] + N2fixnh4[c]	frmd ( c ) and h2o ( c ) -> for ( c ) and h ( c ) and nh4 ( c )	0	1000	0
N2fixURCN	urocanase	N2fixh2o[c] + N2fixurcan[c] -> N2fix4izp[c]	RHE_PE00070	0	1000	0	Histidine Metabolism
N2fixIZPN	imidazolonepropionase	N2fix4izp[c] + N2fixh2o[c] -> N2fixforglu[c] + N2fixh[c]	RHE_PE00073	0	1000	0	Histidine Metabolism
N2fixMMSAD3	methylmalonate-semialdehyde dehydrogenase (malonic semialdehyde)	N2fixcoa[c] + N2fixmsa[c] + N2fixnad[c] -> N2fixaccoa[c] + N2fixco2[c] + N2fixnadh[c]	RHE_CH00731	0	1000	0	Inositol Metabolism
N2fixINS2D	inositol 2-dehydrogenase	N2fixinost[c] + N2fixnad[c] -> N2fix2ins[c] + N2fixh[c] + N2fixnadh[c]	( RHE_CH03170 or RHE_CH01209 )	0	1000	0	Inositol Metabolism
N2fixINSCR	inositol catabolic reactions (lumped)	N2fix2ins[c] + N2fixatp[c] -> N2fixadp[c] + N2fixdhap[c] + 2 N2fixh[c] + N2fixmsa[c]		0	1000	0	Inositol Metabolism
N2fixDHDPS	dihydrodipicolinate synthase	N2fixaspsa[c] + N2fixpyr[c] -> N2fix23dhdp[c] + 2 N2fixh2o[c] + N2fixh[c]	( RHE_PF00398 or RHE_PC00042 or RHE_PF00094 or RHE_CH00606 or RHE_CH01381 or RHE_CH02792 )	0	1000	0	Lysine Metabolism
N2fixDHDPRy	dihydrodipicolinate reductase (NADPH)	N2fix23dhdp[c] + N2fixh[c] + N2fixnadph[c] -> N2fixnadp[c] + N2fixthdp[c]		0	1000	0	Lysine Biosynthesis
N2fixDHDPRx	dihydrodipicolinate reductase (NADH)	N2fix23dhdp[c] + N2fixh[c] + N2fixnadh[c] -> N2fixnad[c] + N2fixthdp[c]		0	1000	0	Lysine Biosynthesis
N2fixTHDPS	tetrahydrodipicolinate succinylase	N2fixh2o[c] + N2fixsuccoa[c] + N2fixthdp[c] -> N2fixcoa[c] + N2fixsl2a6o[c]	RHE_CH00418	0	1000	0	Lysine Metabolism
N2fixSDPTA	succinyldiaminopimelate transaminase	N2fixakg[c] + N2fixsl26da[c] <=> N2fixglu__L[c] + N2fixsl2a6o[c]	( RHE_PD00118 or RHE_CH01877 )	-1000	1000	0	Lysine Metabolism
N2fixSDPDS	succinyl-diaminopimelate desuccinylase	N2fixh2o[c] + N2fixsl26da[c] -> N2fix26dap__LL[c] + N2fixsucc[c]	RHE_CH00417	0	1000	0	Lysine Metabolism
N2fixDAPE	diaminopimelate epimerase	N2fix26dap__LL[c] <=> N2fix26dap__M[c]	RHE_CH03955	-1000	1000	0	Lysine Metabolism
N2fixDAPDC	diaminopimelate decarboxylase	N2fix26dap__M[c] + N2fixh[c] -> N2fixco2[c] + N2fixlys__L[c]	RHE_CH03797	0	1000	0	Lysine Biosynthesis
N2fixHSST	homoserine O-succinyltransferase	N2fixhom__L[c] + N2fixsuccoa[c] -> N2fixcoa[c] + N2fixsuchms[c]	RHE_CH04033	0	1000	0	Methionine Metabolism
N2fixSHSL1	O-succinylhomoserine lyase (L-cysteine)	N2fixcys__L[c] + N2fixsuchms[c] -> N2fixcyst__L[c] + N2fixh[c] + N2fixsucc[c]	( RHE_PE00244 or RHE_PF00019 or RHE_CH00522 or RHE_PF00019 or RHE_PF00461 or RHE_PE00244 or RHE_PF00461 )	0	1000	0	Methionine Metabolism
N2fixCYSTL	cystathionine b-lyase	N2fixcyst__L[c] + N2fixh2o[c] -> N2fixhcys__L[c] + N2fixnh4[c] + N2fixpyr[c]	RHE_CH01899	0	1000	0	Methionine Metabolism
N2fixHCYSMT	homocysteine S-methyltransferase	N2fixamet[c] + N2fixhcys__L[c] -> N2fixahcys[c] + N2fixh[c] + N2fixmet__L[c]	RHE_PC00163	0	1000	0	Methionine Metabolism
N2fixAHC	adenosylhomocysteinase	N2fixahcys[c] + N2fixh2o[c] <=> N2fixadn[c] + N2fixhcys__L[c]	RHE_CH00031	-1000	1000	0	Methionine Metabolism
N2fixMETS	methionine synthase	N2fix5mthf[c] + N2fixhcys__L[c] -> N2fixh[c] + N2fixmet__L[c] + N2fixthf[c]	RHE_CH02901	0	1000	0	Methionine Metabolism
N2fixnew_for5mthf		2 N2fixh[c] + N2fixmlthf[c] + N2fixnadh[c] -> N2fix5mthf[c] + N2fixnad[c]		0	1000	0
N2fixMETAT	methionine adenosyltransferase	N2fixatp[c] + N2fixh2o[c] + N2fixmet__L[c] -> N2fixamet[c] + N2fixpi[c] + N2fixppi[c]	RHE_CH00370	0	1000	0	Methionine Metabolism
N2fixSHSL4r	O-succinylhomoserine lyase (elimination), reversible	N2fixh2o[c] + N2fixsuchms[c] <=> N2fix2obut[c] + N2fixh[c] + N2fixnh4[c] + N2fixsucc[c]	( RHE_CH00522 or RHE_PE00244 or RHE_PF00461 or RHE_PF00019 )	-1000	1000	0	Methionine Metabolism
N2fixNAPRTr	NAPRTase (rev)	N2fixh[c] + N2fixnac[c] + N2fixprpp[c] -> N2fixnicrnt[c] + N2fixppi[c]	RHE_CH00181	0	1000	0	Nicotinate and Nicotinamide
N2fixNNATr	nicotinate-nucleotide adenylyltransferase	N2fixatp[c] + N2fixh[c] + N2fixnicrnt[c] <=> N2fixdnad[c] + N2fixppi[c]	RHE_CH04070	-1000	1000	0	Nicotinate and Nicotinamide
N2fixNADS2	NAD synthase (glutamine-hydrolysing)	N2fixatp[c] + N2fixdnad[c] + N2fixgln__L[c] + N2fixh2o[c] -> N2fixamp[c] + N2fixglu__L[c] + N2fixh[c] + N2fixnad[c] + N2fixppi[c]	( RHE_CH01195 or RHE_CH02371 )	0	1000	0	Nicotinate and Nicotinamide
N2fixNT5C	5'-nucleotidase	N2fixh2o[c] + N2fixnicrnt[c] -> N2fixnicrns[c] + N2fixpi[c]	RHE_CH03555	0	1000	0	Nicotinate and Nicotinamide
N2fixNTD5_a	5'-nucleotidase (dTMP)	N2fixh2o[c] + N2fixnmn[c] -> N2fixpi[c] + N2fixrnam[c]	RHE_CH03555	0	1000	0	Nicotinate and Nicotinamide
N2fixNADTRHD	NAD transhydrogenase	N2fixnad[c] + N2fixnadph[c] -> N2fixnadh[c] + N2fixnadp[c]	( RHE_CH01846 or RHE_CH01651 )	0	1000	0	Nicotinate and Nicotinamide
N2fixNP1_r	nucleotide phosphatase	N2fixh[c] + N2fixnac[c] + N2fixr1p[c] <=> N2fixnicrns[c] + N2fixpi[c]	RHE_CH00192	-1000	1000	0	Nicotinate and Nicotinamide
N2fixNNAM	nicotinamidase	N2fixh2o[c] + N2fixncam[c] -> N2fixnac[c] + N2fixnh4[c]	RHE_CH02821	0	1000	0	Nicotinate and Nicotinamide
N2fixPNP	purine-nucleoside phosphorylase	N2fixpi[c] + N2fixrnam[c] <=> N2fixh[c] + N2fixncam[c] + N2fixr1p[c]	RHE_CH00192	-1000	1000	0	Nicotinate and Nicotinamide
N2fixNNDPR	nicotinate-nucleotide diphosphorylase (carboxylating)	2 N2fixh[c] + N2fixprpp[c] + N2fixquln[c] -> N2fixco2[c] + N2fixnicrnt[c] + N2fixppi[c]	RHE_PE00439	0	1000	0	Nicotinate and Nicotinamide
N2fixnew_forquln		N2fixdhap[c] + N2fixiasp[c] -> 2 N2fixh2o[c] + N2fixpi[c] + N2fixquln[c]		0	1000	0
N2fixnew_forqh2		N2fixasp__L[c] + N2fixq[c] -> N2fixh[c] + N2fixiasp[c] + N2fixqh2[c]		0	1000	0
N2fixNMNATr	nicotinamide-nucleotide adenylyltransferase	N2fixatp[c] + N2fixh[c] + N2fixnmn[c] <=> N2fixnad[c] + N2fixppi[c]	RHE_CH04070	-1000	1000	0	Nicotinate and Nicotinamide
N2fixNMNN	NMN nucleosidase	N2fixh2o[c] + N2fixnmn[c] -> N2fixh[c] + N2fixncam[c] + N2fixr5p[c]	RHE_CH02485	0	1000	0	Nicotinate and Nicotinamide
N2fixSUCD3	succinate dehydrogenase cytochrome b	N2fixfadh2[c] + N2fixq[c] <=> N2fixfad[c] + N2fixqh2[c]		-1000	1000	0	Oxidative Phosphorylation
N2fixCYTOX	Cytochrome oxidase	4 N2fixh[c] + N2fixo2[c] + 2 N2fixqh2[c] -> 2 N2fixh2o[c] + 4 N2fixh[e] + 2 N2fixq[c]		0	1000	0	Oxidative Phosphorylation
N2fixCYTOX2	Cytochrome oxidase (rhizobium)	2 N2fixh[c] + N2fixo2[c] + 2 N2fixqh2[c] -> 2 N2fixh2o[c] + 2 N2fixh[e] + 2 N2fixq[c]		0	1000	0	Oxidative Phosphorylation
N2fixATPS2	ATP synthase (two protons for one ATP)	N2fixadp[c] + 2 N2fixh[e] + N2fixpi[c] -> N2fixatp[c] + N2fixh2o[c] + N2fixh[c]		0	1000	0	Oxidative Phosphorylation
N2fixNADH	NADH dehydrogenase	5 N2fixh[c] + N2fixnadh[c] + N2fixq[c] -> 4 N2fixh[e] + N2fixnad[c] + N2fixqh2[c]		0	1000	0	Oxidative Phosphorylation
N2fixACACT1r	acetyl-CoA C-acetyltransferase	2 N2fixaccoa[c] <=> N2fixaacoa[c] + N2fixcoa[c]	( RHE_CH00558 or RHE_PE00203 or RHE_CH04018 or RHE_PF00014 )	-1000	1000	0	PHB synthesis
N2fixPHPB	acetoacetyl-CoA reductase	N2fixaacoa[c] + N2fixh[c] + N2fixnadph[c] <=> N2fix3hbcoa__R[c] + N2fixnadp[c]	RHE_CH04019	-1000	1000	0	PHB synthesis
N2fixPHBS	PHB synthase	N2fix3hbcoa__R[c] -> N2fixcoa[c] + N2fixphb[c]		0	1000	0	PHB synthesis
N2fixPHB_deg_1	PHB depolymerase	N2fixh2o[c] + 2 N2fixphb[c] -> N2fix3hbb__RR[c] + N2fixh[c]		0	1000	0	PHB synthesis
N2fixHBDH	hydroxybutyrate-dimer hydrolase;	N2fix3hbb__RR[c] + N2fixh2o[c] -> 2 N2fixbhb[c] + N2fixh[c]		0	1000	0	PHB synthesis
N2fixBDH	(R)-3-Hydroxybutanoate:NAD+ oxidoreductase	N2fixbhb[c] + N2fixnad[c] -> N2fixacac[c] + N2fixh[c] + N2fixnadh[c]	RHE_CH03123	0	1000	0	PHB synthesis
N2fixAACOAT_1	acetoacetyl-CoA synthetase	N2fixacac[c] + N2fixatp[c] + N2fixcoa[c] -> N2fixaacoa[c] + N2fixamp[c] + N2fixppi[c]	RHE_CH00719	0	1000	0	PHB synthesis
N2fixOCOAT1r	3-oxoacid CoA-transferase	N2fixacac[c] + N2fixsuccoa[c] <=> N2fixaacoa[c] + N2fixsucc[c]	( RHE_PE00202 or RHE_PE00201 )	-1000	1000	0	PHB synthesis
N2fixPANTS	pantothenate synthase	N2fixala__B[c] + N2fixatp[c] + N2fixpant__R[c] -> N2fixamp[c] + N2fixh[c] + N2fixpnto__R[c] + N2fixppi[c]	RHE_PF00001	0	1000	0	Pantothenate and CoA Biosynthesis
N2fixPPCDC	phosphopantothenoylcysteine decarboxylase	N2fix4ppcys[c] + N2fixh[c] -> N2fixco2[c] + N2fixpan4p[c]	RHE_CH00342	0	1000	0	Pantothenate and CoA Biosynthesis
N2fixPTPAT	pantetheine-phosphate adenylyltransferase	N2fixatp[c] + N2fixh[c] + N2fixpan4p[c] <=> N2fixdpcoa[c] + N2fixppi[c]	RHE_CH02113	-1000	1000	0	Pantothenate and CoA Biosynthesis
N2fixnew_apoACP	[acyl-carrier-protein] phosphodiesterase	N2fixACP[c] + N2fixh2o[c] -> N2fixapoACP[c] + N2fixh[c] + N2fixpan4p[c]	( RHE_PC00047 or RHE_CH01764 )	0	1000	0	Pantothenate and CoA Biosynthesis
N2fixnew_ptth	pantothenoylcysteine decarboxylase	N2fixh[c] + N2fixptcys[c] -> N2fixco2[c] + N2fixptth[c]	RHE_CH00040	0	1000	0	Pantothenate and CoA Biosynthesis
N2fixnew_traptcys		N2fixptcys[c] <=> N2fixptcys[e]		-1000	1000	0
N2fixMOHMT	3-methyl-2-oxobutanoate hydroxymethyltransferase	N2fix3mob[c] + N2fixh2o[c] + N2fixmlthf[c] -> N2fix2dhp[c] + N2fixthf[c]	( RHE_PF00002 or RHE_PE00443 )	0	1000	0	Pantothenate and CoA Biosynthesis
N2fixPTHK	pantetheine kinase	N2fixatp[c] + N2fixptth[c] -> N2fixadp[c] + N2fixh[c] + N2fixpan4p[c]	RHE_CH00040	0	1000	0	Pantothenate and CoA Biosynthesis
N2fixDPCOAK	dephospho-CoA kinase	N2fixatp[c] + N2fixdpcoa[c] -> N2fixadp[c] + N2fixcoa[c] + N2fixh[c]	RHE_CH00004	0	1000	0	Pantothenate and CoA Biosynthesis
N2fixPPNCL3	phosphopantothenate-cysteine ligase	N2fix4ppan[c] + N2fixatp[c] + N2fixcys__L[c] -> N2fix4ppcys[c] + N2fixamp[c] + N2fixh[c] + N2fixppi[c]	RHE_CH00342	0	1000	0	Pantothenate and CoA Biosynthesis
N2fixACPS1	acyl-carrier protein synthase	N2fixapoACP[c] + N2fixcoa[c] -> N2fixACP[c] + N2fixh[c] + N2fixpap[c]	RHE_CH01388	0	1000	0	Pantothenate and CoA Biosynthesis
N2fixnew_forpap		N2fixh2o[c] + N2fixpap[c] -> N2fixamp[c] + N2fixpi[c]		0	1000	0
N2fixDPR	2-dehydropantoate 2-reductase	N2fix2dhp[c] + N2fixh[c] + N2fixnadph[c] -> N2fixnadp[c] + N2fixpant__R[c]	RHE_CH01710	0	1000	0	Pantothenate and CoA Biosynthesis
N2fixPNTK	pantothenate kinase	N2fixatp[c] + N2fixpnto__R[c] -> N2fix4ppan[c] + N2fixadp[c] + N2fixh[c]	RHE_CH00040	0	1000	0	Pantothenate and CoA Biosynthesis
N2fixRBKr	ribokinase reversible	N2fixatp[c] + N2fixrib__D[c] -> N2fixadp[c] + N2fixh[c] + N2fixr5p[c]	( RHE_PC00098 or RHE_CH00409 )	0	1000	0	alternative carbon metabolism
N2fixG6PDH2	glucose 6-phosphate dehydrogenase	N2fixg6p[c] + N2fixnadp[c] -> N2fix6pgl[c] + N2fixh[c] + N2fixnadph[c]	( RHE_CH01185 or RHE_CH00704 )	0	1000	0	Pentose Phosphate Pathway
N2fixPGL	6-phosphogluconolactonase	N2fix6pgl[c] + N2fixh2o[c] -> N2fix6pgc[c] + N2fixh[c]	RHE_CH00703	0	1000	0	Pentose Phosphate Pathway
N2fixGND	phosphogluconate dehydrogenase	N2fix6pgc[c] + N2fixnadp[c] -> N2fixco2[c] + N2fixnadph[c] + N2fixru5p__D[c]	( RHE_CH03488 or RHE_CH02468 )	0	1000	0	Pentose Phosphate Pathway
N2fixRPI	ribose-5-phosphate isomerase	N2fixr5p[c] <=> N2fixru5p__D[c]	( RHE_CH02380 or RHE_PF00039 )	-1000	1000	0	Pentose Phosphate Pathway
N2fixRPE	ribulose 5-phosphate 3-epimerase	N2fixru5p__D[c] <=> N2fixxu5p__D[c]	RHE_CH02270	-1000	1000	0	Pentose Phosphate Pathway
N2fixTKT1	transketolase	N2fixr5p[c] + N2fixxu5p__D[c] <=> N2fixg3p[c] + N2fixs7p[c]	( RHE_CH02398 or RHE_CH03495 or RHE_CH02397 )	-1000	1000	0	Pentose Phosphate Pathway
N2fixTALA	transaldolase	N2fixg3p[c] + N2fixs7p[c] <=> N2fixe4p[c] + N2fixf6p[c]	RHE_CH03667	-1000	1000	0	Pentose Phosphate Pathway
N2fixTKT2	transketolase	N2fixe4p[c] + N2fixxu5p__D[c] <=> N2fixf6p[c] + N2fixg3p[c]	( RHE_CH02398 or RHE_CH03495 or RHE_CH02397 )	-1000	1000	0	Pentose Phosphate Pathway
N2fixEDD	6-phosphogluconate dehydratase	N2fix6pgc[c] -> N2fix2ddg6p[c] + N2fixh2o[c]	RHE_CH00702	0	1000	0	Entner-Doudoroff pathwway
N2fixEDA	2-dehydro-3-deoxy-phosphogluconate aldolase	N2fix2ddg6p[c] -> N2fixg3p[c] + N2fixpyr[c]	RHE_CH03635	0	1000	0	Entner-Doudoroff pathwway
N2fixDDPA	3-deoxy-D-arabino-heptulosonate 7-phosphate synthetase	N2fixe4p[c] + N2fixh2o[c] + N2fixpep[c] -> N2fix2dda7p[c] + N2fixpi[c]	( RHE_CH02375 or RHE_CH02369 )	0	1000	0	Phenylalanine Tyrosine Tryptophan Biosynthesis
N2fixDHQS	3-dehydroquinate synthase	N2fix2dda7p[c] -> N2fix3dhq[c] + N2fixpi[c]	RHE_CH03825	0	1000	0	Phenylalanine Tyrosine Tryptophan Biosynthesis
N2fixDHQD	3-dehydroquinate dehydratase	N2fix3dhq[c] -> N2fix3dhsk[c] + N2fixh2o[c]	( RHE_CH01931 or RHE_CH01871 or RHE_CH02289 )	0	1000	0	Phenylalanine Tyrosine Tryptophan Biosynthesis
N2fixSHK3Dr	shikimate dehydrogenase	N2fix3dhsk[c] + N2fixh[c] + N2fixnadph[c] <=> N2fixnadp[c] + N2fixskm[c]	( RHE_CH00003 or RHE_CH02291 or RHE_PC00214 )	-1000	1000	0	Phenylalanine Tyrosine Tryptophan Biosynthesis
N2fixSHKK	shikimate kinase	N2fixatp[c] + N2fixskm[c] -> N2fixadp[c] + N2fixh[c] + N2fixskm5p[c]	RHE_CH03826	0	1000	0	Phenylalanine Tyrosine Tryptophan Biosynthesis
N2fixPSCVT	3-phosphoshikimate 1-carboxyvinyltransferase	N2fixpep[c] + N2fixskm5p[c] <=> N2fix3psme[c] + N2fixpi[c]	RHE_CH00884	-1000	1000	0	Phenylalanine Tyrosine Tryptophan Biosynthesis
N2fixCHORS	chorismate synthase	N2fix3psme[c] -> N2fixchor[c] + N2fixpi[c]	RHE_CH00935	0	1000	0	Phenylalanine Tyrosine Tryptophan Biosynthesis
N2fixCHORM	chorismate mutase	N2fixchor[c] -> N2fixpphn[c]	RHE_CH03958	0	1000	0	Phenylalanine Tyrosine Tryptophan Biosynthesis
N2fixPPNDHr	prephenate dehydratase	N2fixh[c] + N2fixpphn[c] -> N2fixco2[c] + N2fixh2o[c] + N2fixphpyr[c]	RHE_CH00131	0	1000	0	Phenylalanine Tyrosine Tryptophan Biosynthesis
N2fixPHETA1	phenylalanine transaminase	N2fixakg[c] + N2fixphe__L[c] <=> N2fixglu__L[c] + N2fixphpyr[c]	( RHE_CH01331 or RHE_CH04010 or RHE_CH03810 )	-1000	1000	0	Phenylalanine Tyrosine Tryptophan Biosynthesis
N2fixnew_tyr_synt2		N2fixnad[c] + N2fixpphn[c] -> N2fix34hpp[c] + N2fixco2[c] + N2fixnadh[c]		0	1000	0	Phenylalanine Tyrosine Tryptophan Biosynthesis
N2fixnew_tyr_synt		N2fixakg[c] + N2fixtyr__L[c] <=> N2fix34hpp[c] + N2fixglu__L[c]		-1000	1000	0	Phenylalanine Tyrosine Tryptophan Biosynthesis
N2fixANS	anthranilate synthase	N2fixchor[c] + N2fixgln__L[c] -> N2fixanth[c] + N2fixglu__L[c] + N2fixh[c] + N2fixpyr[c]	RHE_CH03075	0	1000	0	Phenylalanine Tyrosine Tryptophan Biosynthesis
N2fixANPRT	anthranilate phosphoribosyltransferase	N2fixanth[c] + N2fixprpp[c] -> N2fixppi[c] + N2fixpran[c]	RHE_CH02174	0	1000	0	Phenylalanine Tyrosine Tryptophan Biosynthesis
N2fixPRAI	phosphoribosylanthranilate isomerase	N2fixpran[c] -> N2fix2cpr5p[c]	RHE_CH00020	0	1000	0	Phenylalanine Tyrosine Tryptophan Biosynthesis
N2fixIGPS	indole-3-glycerol-phosphate synthase	N2fix2cpr5p[c] + N2fixh[c] -> N2fix3ig3p[c] + N2fixco2[c] + N2fixh2o[c]	RHE_CH02175	0	1000	0	Phenylalanine Tyrosine Tryptophan Biosynthesis
N2fixTRPS3r	tryptophan synthase (indoleglycerol phosphate)	N2fix3ig3p[c] -> N2fixg3p[c] + N2fixindole[c]	RHE_CH00021	0	1000	0	Phenylalanine Tyrosine Tryptophan Biosynthesis
N2fixTRPS2	tryptophan synthase (indole)	N2fixindole[c] + N2fixser__L[c] -> N2fixh2o[c] + N2fixtrp__L[c]	RHE_CH00021	0	1000	0	Phenylalanine Tyrosine Tryptophan Biosynthesis
N2fixTRPS1r	tryptophan synthase (indoleglycerol phosphate)	N2fix3ig3p[c] + N2fixser__L[c] -> N2fixg3p[c] + N2fixh2o[c] + N2fixtrp__L[c]	RHE_CH00021	0	1000	0	Phenylalanine Tyrosine Tryptophan Biosynthesis
N2fixGLU5K	glutamate 5-kinase	N2fixatp[c] + N2fixglu__L[c] -> N2fixadp[c] + N2fixglu5p[c]	RHE_CH04068	0	1000	0	Proline Biosynthesis
N2fixG5SD	glutamate-5-semialdehyde dehydrogenase	N2fixglu5p[c] + N2fixh[c] + N2fixnadph[c] -> N2fixglu5sa[c] + N2fixnadp[c] + N2fixpi[c]	RHE_CH04069	0	1000	0	Proline Biosynthesis
N2fixG5SADr	L-glutamate 5-semialdehyde dehydratase, reversible	N2fixglu5sa[c] -> N2fix1pyr5c[c] + N2fixh2o[c] + N2fixh[c]		0	1000	0	Proline Biosynthesis
N2fixPRO1x	proline oxidase (L-proline, NAD)	N2fix1pyr5c[c] + 2 N2fixh[c] + N2fixnadph[c] -> N2fixnadp[c] + N2fixpro__L[c]		0	1000	0	Proline Biosynthesis
N2fixPPMi	phosphopentomutase	N2fixr5p[c] <=> N2fixr1p[c]	( RHE_CH00198 or RHE_CH03597 )	-1000	1000	0	alternative carbon metabolism
N2fixDADA	Deoxyadenosine deaminase	N2fixdad__2[c] + N2fixh2o[c] + N2fixh[c] -> N2fixdin[c] + N2fixnh4[c]	RHE_CH00197	0	1000	0	Purine Metabolism
N2fixNTD11	5'-nucleotidase (IMP)	N2fixh2o[c] + N2fiximp[c] -> N2fixins[c] + N2fixpi[c]	RHE_CH03555	0	1000	0	Purine Metabolism
N2fixADD	adenine deaminase	N2fixade[c] + N2fixh2o[c] + N2fixh[c] -> N2fixhxan[c] + N2fixnh4[c]	( RHE_CH03094 or RHE_CH03420 )	0	1000	0	Purine Metabolism
N2fixADA	Adenosine deaminase	N2fixadn[c] + N2fixh2o[c] + N2fixh[c] -> N2fixins[c] + N2fixnh4[c]	RHE_CH00197	0	1000	0	Purine Metabolism
N2fixPYOPT	dATP:pyruvate O2-phosphotransferase	N2fixdadp[c] + N2fixh[c] + N2fixpep[c] <=> N2fixdatp[c] + N2fixpyr[c]	dadp ( c ) and h ( c ) and pep ( c ) <=> datp ( c ) and pyr ( c )	-1000	1000	0	Purine Metabolism
N2fixnew_dadp-datp		N2fixatp[c] + N2fixdadp[c] <=> N2fixadp[c] + N2fixdatp[c]		-1000	1000	0
N2fixnewfor10fthf1		N2fixatp[c] + N2fixfor[c] + N2fixthf[c] -> N2fix10fthf[c] + N2fixadp[c] + N2fixpi[c]		0	1000	0
N2fixnewfor10fthf3		N2fix10fthf[c] + N2fixh2o[c] + N2fixnadp[c] -> N2fixco2[c] + N2fixh[c] + N2fixnadph[c] + N2fixthf[c]		0	1000	0
N2fixnewfor10fthf2		N2fix10fthf[c] + N2fixh2o[c] -> N2fixfor[c] + N2fixh[c] + N2fixthf[c]		0	1000	0
N2fixADNUC	adenosine hydrolase	N2fixadn[c] + N2fixh2o[c] -> N2fixade[c] + N2fixrib__D[c]	RHE_CH02485	0	1000	0	Purine Metabolism
N2fixNTD8	5'-nucleotidase (dGMP)	N2fixdgmp[c] + N2fixh2o[c] -> N2fixdgsn[c] + N2fixpi[c]	RHE_CH03555	0	1000	0	Purine Metabolism
N2fixGDPT	Guanosine 3'-diphosphate 5'-triphosphate	N2fixgdptp[c] + N2fixh2o[c] <=> N2fixh[c] + N2fixpi[c] + N2fixppgpp[c]	( RHE_CH00788 or RHE_CH01492 )	-1000	1000	0	Purine Metabolism
N2fixHXPRTr	hypoxanthine phosphoribosyltransferase (Hypoxanthine)	N2fixhxan[c] + N2fixprpp[c] <=> N2fiximp[c] + N2fixppi[c]	RHE_CH03800	-1000	1000	0	Purine Metabolism
N2fixPUNP5	purine-nucleoside phosphorylase (Inosine)	N2fixins[c] + N2fixpi[c] <=> N2fixhxan[c] + N2fixr1p[c]	RHE_CH00192	-1000	1000	0	Purine Metabolism
N2fixPUNP1	purine-nucleoside phosphorylase (Adenosine)	N2fixadn[c] + N2fixpi[c] -> N2fixade[c] + N2fixr1p[c]	RHE_CH00192	0	1000	0	Purine Metabolism
N2fixNTD7	5'-nucleotidase (AMP)	N2fixamp[c] + N2fixh2o[c] -> N2fixadn[c] + N2fixpi[c]	RHE_CH03555	0	1000	0	Purine Metabolism
N2fixPUNP2	purine-nucleoside phosphorylase (Deoxyadenosine)	N2fixdad__2[c] + N2fixpi[c] <=> N2fix2dr1p[c] + N2fixade[c]	RHE_CH00192	-1000	1000	0	Purine Metabolism
N2fixNDPK1	nucleoside-diphosphate kinase (ATP:GDP)	N2fixatp[c] + N2fixgdp[c] <=> N2fixadp[c] + N2fixgtp[c]	RHE_CH01472	-1000	1000	0	Purine Metabolism
N2fixGUAD	guanine deaminase	N2fixgua[c] + N2fixh2o[c] + N2fixh[c] -> N2fixnh4[c] + N2fixxan[c]	RHE_CH03130	0	1000	0	Purine Metabolism
N2fixGTPDPK	GTP diphosphokinase	N2fixatp[c] + N2fixgtp[c] -> N2fixamp[c] + N2fixgdptp[c] + N2fixh[c]	RHE_CH01385	0	1000	0	Purine Metabolism
N2fixPRPPSi	phosphoribosylpyrophosphate synthetase	N2fixatp[c] + N2fixr5p[c] -> N2fixamp[c] + N2fixh[c] + N2fixprpp[c]	RHE_CH03023	0	1000	0	Purine Metabolism
N2fixPUNP7	purine-nucleoside phosphorylase (Xanthosine)	N2fixpi[c] + N2fixxtsn[c] <=> N2fixr1p[c] + N2fixxan[c]	RHE_CH00192	-1000	1000	0	Purine Metabolism
N2fixNTPTP1	Nucleoside triphosphate tripolyhydrolase	N2fixdgtp[c] + N2fixh2o[c] -> N2fixdgsn[c] + N2fixpppi[c]	RHE_CH01817	0	1000	0	Purine Metabolism
N2fixforpppi		N2fixgtp[c] + N2fixh2o[c] -> N2fixgsn[c] + N2fixpppi[c]		0	1000	0
N2fixADKd	adenylate kinase (d form)	N2fixatp[c] + N2fixdamp[c] <=> N2fixadp[c] + N2fixdadp[c]	RHE_CH01696	-1000	1000	0	Purine Metabolism
N2fixPPGPPDP	guanosine-3',5'-bis(diphosphate) 3'-diphosphatase	N2fixh2o[c] + N2fixppgpp[c] -> N2fixgdp[c] + N2fixppi[c]	RHE_CH01385	0	1000	0	Purine Metabolism
N2fixGLUPRT	glutamine phosphoribosyldiphosphate amidotransferase	N2fixgln__L[c] + N2fixh2o[c] + N2fixprpp[c] -> N2fixglu__L[c] + N2fixppi[c] + N2fixpram[c]	RHE_CH01428	0	1000	0	Purine Metabolism
N2fixPRAGS	phosphoribosylglycinamide synthetase	N2fixatp[c] + N2fixgly[c] + N2fixpram[c] -> N2fixadp[c] + N2fixgar[c] + N2fixh[c] + N2fixpi[c]	RHE_CH00886	0	1000	0	Purine Metabolism
N2fixGARFTi	phosphoribosylglycinamide formyltransferase, irreversible	N2fix10fthf[c] + N2fixgar[c] <=> N2fixfgam[c] + N2fixh[c] + N2fixthf[c]	RHE_CH01487	-1000	1000	0	Purine Metabolism
N2fixPRFGS	phosphoribosylformylglycinamidine synthase	N2fixatp[c] + N2fixfgam[c] + N2fixgln__L[c] + N2fixh2o[c] -> N2fixadp[c] + N2fixfpram[c] + N2fixglu__L[c] + N2fixh[c] + N2fixpi[c]	( RHE_CH02281 or RHE_CH02286 )	0	1000	0	Purine Metabolism
N2fixPRAIS	phosphoribosylaminoimidazole synthase	N2fixatp[c] + N2fixfpram[c] -> N2fixadp[c] + N2fixair[c] + 2 N2fixh[c] + N2fixpi[c]	RHE_CH01488	0	1000	0	Purine Metabolism
N2fixAIRCr	phosphoribosylaminoimidazole carboxylase	N2fixair[c] + N2fixco2[c] <=> N2fix5aizc[c] + N2fixh[c]	( RHE_CH03531 or RHE_CH03532 )	-1000	1000	0	Purine Metabolism
N2fixPRASCS	phosphoribosylaminoimidazolesuccinocarboxamide synthase	N2fix5aizc[c] + N2fixasp__L[c] + N2fixatp[c] -> N2fix25aics[c] + N2fixadp[c] + N2fixh[c] + N2fixpi[c]	( RHE_CH03409 or RHE_CH02278 )	0	1000	0	Purine Metabolism
N2fixADSL2r	adenylosuccinate lyase	N2fix25aics[c] <=> N2fixaicar[c] + N2fixfum[c]	RHE_CH02273	-1000	1000	0	Purine Metabolism
N2fixAICARTi	phosphoribosylaminoimidazolecarboxamide formyltransferase	N2fix10fthf[c] + N2fixaicar[c] -> N2fixfprica[c] + N2fixthf[c]	RHE_CH04107	0	1000	0	Purine Metabolism
N2fixIMPC	IMP cyclohydrolase	N2fixh2o[c] + N2fiximp[c] <=> N2fixfprica[c]	RHE_CH04107	-1000	1000	0	Purine Metabolism
N2fixADSS	adenylosuccinate synthase	N2fixasp__L[c] + N2fixgtp[c] + N2fiximp[c] -> N2fixdcamp[c] + N2fixgdp[c] + 2 N2fixh[c] + N2fixpi[c]	RHE_CH03344	0	1000	0	Purine Metabolism
N2fixADSL1	adenylosuccinate lyase	N2fixdcamp[c] <=> N2fixamp[c] + N2fixfum[c]	RHE_CH02273	-1000	1000	0	Purine Metabolism
N2fixIMPD	IMP dehydrogenase	N2fixh2o[c] + N2fiximp[c] + N2fixnad[c] -> N2fixh[c] + N2fixnadh[c] + N2fixxmp[c]	RHE_CH00794	0	1000	0	Purine Metabolism
N2fixGMPS2	GMP synthase	N2fixatp[c] + N2fixgln__L[c] + N2fixh2o[c] + N2fixxmp[c] -> N2fixamp[c] + N2fixglu__L[c] + N2fixgmp[c] + 2 N2fixh[c] + N2fixppi[c]	RHE_CH00297	0	1000	0	Purine Metabolism
N2fixADK1	adenylate kinase	N2fixamp[c] + N2fixatp[c] <=> 2 N2fixadp[c]	RHE_CH01696	-1000	1000	0	Purine Metabolism
N2fixGUAPRTr	guanine phosphoribosyltransferase	N2fixgua[c] + N2fixprpp[c] <=> N2fixgmp[c] + N2fixppi[c]	( RHE_CH03800 or RHE_CH03035 or RHE_PD00341 )	-1000	1000	0	Purine Metabolism
N2fixPUNP3	purine-nucleoside phosphorylase (Guanosine)	N2fixgsn[c] + N2fixpi[c] <=> N2fixgua[c] + N2fixr1p[c]	RHE_CH00192	-1000	1000	0	Purine Metabolism
N2fixNDPK5	nucleoside-diphosphate kinase (ATP:dGDP)	N2fixatp[c] + N2fixdgdp[c] <=> N2fixadp[c] + N2fixdgtp[c]	RHE_CH01472	-1000	1000	0	Purine Metabolism
N2fixNTD9	5'-nucleotidase (GMP)	N2fixgmp[c] + N2fixh2o[c] -> N2fixgsn[c] + N2fixpi[c]	RHE_CH03555	0	1000	0	Purine Metabolism
N2fixPUNP4	purine-nucleoside phosphorylase (Deoxyguanosine)	N2fixdgsn[c] + N2fixpi[c] <=> N2fix2dr1p[c] + N2fixgua[c]	RHE_CH00192	-1000	1000	0	Purine Metabolism
N2fixNTD10	5'-nucleotidase (XMP)	N2fixh2o[c] + N2fixxmp[c] -> N2fixpi[c] + N2fixxtsn[c]	RHE_CH03555	0	1000	0	Purine Metabolism
N2fixNTD6r	5'-nucleotidase (dAMP)	N2fixdamp[c] + N2fixh2o[c] <=> N2fixdad__2[c] + N2fixpi[c]	RHE_CH03555	-1000	1000	0	Purine Metabolism
N2fixDGK1	deoxyguanylate kinase (dGMP:ATP)	N2fixatp[c] + N2fixdgmp[c] <=> N2fixadp[c] + N2fixdgdp[c]	RHE_CH01448	-1000	1000	0	Purine Metabolism
N2fixXPPT	xanthine phosphoribosyltransferase	N2fixprpp[c] + N2fixxan[c] -> N2fixppi[c] + N2fixxmp[c]	RHE_CH03800	0	1000	0	Purine Metabolism
N2fixPUNP6	purine-nucleoside phosphorylase (Deoxyinosine)	N2fixdin[c] + N2fixpi[c] <=> N2fix2dr1p[c] + N2fixhxan[c]	RHE_CH00192	-1000	1000	0	Purine Metabolism
N2fixGK1	guanylate kinase (GMP:ATP)	N2fixatp[c] + N2fixgmp[c] <=> N2fixadp[c] + N2fixgdp[c]	RHE_CH01448	-1000	1000	0	Purine Metabolism
N2fixPYPRTr	pyrophosphate phosphoribosyltransferase	N2fixprpp[c] + N2fixxan[c] <=> N2fixppi[c] + N2fixxmp[c]	RHE_CH03800	-1000	1000	0	Purine Metabolism
N2fixADPTr	adenine phosphoribosyltransferase (r)	N2fixade[c] + N2fixprpp[c] <=> N2fixamp[c] + N2fixppi[c]	( RHE_CH03035 or RHE_PD00341 or RHE_CH03800 )	-1000	1000	0	Purine Metabolism
N2fixADPRDP	ADPribose diphosphatase	N2fixadprib[c] + N2fixh2o[c] -> N2fixamp[c] + 2 N2fixh[c] + N2fixr5p[c]	RHE_CH01485	0	1000	0	Purine Metabolism
N2fixnew_forprib		N2fixh2o[c] + N2fixnad[c] -> N2fixadprib[c] + N2fixh[c] + N2fixncam[c]		0	1000	0
N2fixDCTPD2	dCTP deaminase	N2fixctp[c] + N2fixh2o[c] + N2fixh[c] -> N2fixnh4[c] + N2fixutp[c]	RHE_CH00524	0	1000	0	Pyrimidine Biosynthesis
N2fixNTD2	5'-nucleotidase (UMP)	N2fixh2o[c] + N2fixump[c] -> N2fixpi[c] + N2fixuri[c]	RHE_CH03555	0	1000	0	Pyrimidine Biosynthesis
N2fixnew_forura		N2fixpi[c] + N2fixuri[c] <=> N2fixr1p[c] + N2fixura[c]		-1000	1000	0
N2fixnew_forura2		N2fixh2o[c] + N2fixuri[c] -> N2fixrib__D[c] + N2fixura[c]		0	1000	0
N2fixnew_forura3		N2fixgtp[c] + N2fixuri[c] -> N2fixgdp[c] + N2fixh[c] + N2fixump[c]		0	1000	0
N2fixDCYTD	deoxycytidine deaminase	N2fixdcyt[c] + N2fixh2o[c] + N2fixh[c] -> N2fixduri[c] + N2fixnh4[c]	RHE_CH00191	0	1000	0	Pyrimidine Biosynthesis
N2fixNTD4	5'-nucleotidase (CMP)	N2fixcmp[c] + N2fixh2o[c] -> N2fixcytd[c] + N2fixpi[c]	RHE_CH03555	0	1000	0	Pyrimidine Biosynthesis
N2fixDUTPDP	dUTP diphosphatase	N2fixdutp[c] + N2fixh2o[c] -> N2fixdump[c] + N2fixh[c] + N2fixppi[c]	RHE_CH00330	0	1000	0	Pyrimidine Biosynthesis
N2fixDURIPP	deoxyuridine phosphorylase	N2fixduri[c] + N2fixpi[c] <=> N2fix2dr1p[c] + N2fixura[c]	( RHE_CH00194 or RHE_CH00192 )	-1000	1000	0	Pyrimidine Biosynthesis
N2fixUPPN	b-ureidopropionase	N2fixcala[c] + N2fixh2o[c] + 2 N2fixh[c] -> N2fixala__B[c] + N2fixco2[c] + N2fixnh4[c]	RHE_CH03290	0	1000	0	Pyrimidine Biosynthesis
N2fixCSND	Cytosine deaminase	N2fixcsn[c] + N2fixh2o[c] + N2fixh[c] -> N2fixnh4[c] + N2fixura[c]	( RHE_CH02043 or RHE_PB00107 )	0	1000	0	Pyrimidine Biosynthesis
N2fixNDPK7	nucleoside-diphosphate kinase (ATP:dCDP)	N2fixatp[c] + N2fixdcdp[c] <=> N2fixadp[c] + N2fixdctp[c]	RHE_CH01472	-1000	1000	0	Pyrimidine Biosynthesis
N2fixNTD3	5'-nucleotidase (dCMP)	N2fixdcmp[c] + N2fixh2o[c] -> N2fixdcyt[c] + N2fixpi[c]	RHE_CH03555	0	1000	0	Pyrimidine Biosynthesis
N2fixTMDK1	thymidine kinase (ATP:thymidine)	N2fixatp[c] + N2fixthymd[c] -> N2fixadp[c] + N2fixdtmp[c] + N2fixh[c]	RHE_CH03084	0	1000	0	Pyrimidine Biosynthesis
N2fixASPCT	aspartate carbamoyltransferase	N2fixasp__L[c] + N2fixcbp[c] -> N2fixcbasp[c] + N2fixh[c] + N2fixpi[c]	RHE_CH01642	0	1000	0	Pyrimidine Biosynthesis
N2fixDHORTS	dihydroorotase	N2fixdhor__S[c] + N2fixh2o[c] <=> N2fixcbasp[c] + N2fixh[c]	( RHE_CH00351 or RHE_CH03292 or RHE_CH00469 or RHE_CH01641 )	-1000	1000	0	Pyrimidine Biosynthesis
N2fixDHORD	dihydoorotic acid dehydrogenase	N2fixdhor__S[c] + N2fixo2[c] <=> N2fixh2o2[c] + N2fixorot[c]	( RHE_CH03278 or RHE_CH00540 )	-1000	1000	0	Pyrimidine Biosynthesis
N2fixORPT	orotate phosphoribosyltransferase	N2fixorot5p[c] + N2fixppi[c] <=> N2fixorot[c] + N2fixprpp[c]	RHE_CH00474	-1000	1000	0	Pyrimidine Biosynthesis
N2fixOMPDC	orotidine-5'-phosphate decarboxylase	N2fixh[c] + N2fixorot5p[c] -> N2fixco2[c] + N2fixump[c]	RHE_CH00314	0	1000	0	Pyrimidine Metabolism
N2fixnew_for_dumpfromump		N2fixnadph[c] + N2fixump[c] -> N2fixdump[c] + N2fixnadp[c]		0	1000	0	Pyrimidine Metabolism
N2fixTMDS	thymidylate synthase	N2fixdump[c] + N2fixmlthf[c] -> N2fixdhf[c] + N2fixdtmp[c]	RHE_CH02799	0	1000	0	Pyrimidine Biosynthesis
N2fixDTMPK	dTMP kinase	N2fixatp[c] + N2fixdtmp[c] <=> N2fixadp[c] + N2fixdtdp[c]	RHE_CH02160	-1000	1000	0	Pyrimidine Biosynthesis
N2fixTRDRr	Thioredoxin reductase (NADPH) reversible	N2fixh[c] + N2fixnadph[c] + N2fixtrdox[c] <=> N2fixnadp[c] + N2fixtrdrd[c]	( RHE_CH02975 or RHE_PF00137 )	-1000	1000	0	Pyrimidine Biosynthesis
N2fixNDPK6	nucleoside-diphosphate kinase (ATP:dUDP)	N2fixatp[c] + N2fixdudp[c] <=> N2fixadp[c] + N2fixdutp[c]	RHE_CH01472	-1000	1000	0	Pyrimidine Biosynthesis
N2fixRNDR3	ribonucleoside-diphosphate reductase (CDP)	N2fixcdp[c] + N2fixtrdrd[c] -> N2fixdcdp[c] + N2fixh2o[c] + N2fixtrdox[c]		0	1000	0	Pyrimidine Biosynthesis
N2fixCYTDH	Cytidine hydrolase	N2fixcytd[c] + N2fixh2o[c] -> N2fixcsn[c] + N2fixrib__D[c]		0	1000	0	Pyrimidine Biosynthesis
N2fixUPPRTr	uracil phosphoribosyltransferase (r)	N2fixprpp[c] + N2fixura[c] <=> N2fixppi[c] + N2fixump[c]	RHE_CH00196	-1000	1000	0	Pyrimidine Biosynthesis
N2fixNTD5	5'-nucleotidase (dTMP)	N2fixdtmp[c] + N2fixh2o[c] -> N2fixpi[c] + N2fixthymd[c]	RHE_CH03555	0	1000	0	Pyrimidine Biosynthesis
N2fixNDPK4	nucleoside-diphosphate kinase (ATP:dTDP)	N2fixatp[c] + N2fixdtdp[c] <=> N2fixadp[c] + N2fixdttp[c]	RHE_CH01472	-1000	1000	0	Pyrimidine Biosynthesis
N2fixUMPK	UMP kinase	N2fixatp[c] + N2fixump[c] <=> N2fixadp[c] + N2fixudp[c]	RHE_CH00098	-1000	1000	0	Pyrimidine Biosynthesis
N2fixNDPK2	nucleoside-diphosphate kinase (ATP:UDP)	N2fixatp[c] + N2fixudp[c] <=> N2fixadp[c] + N2fixutp[c]	RHE_CH01472	-1000	1000	0	Pyrimidine Biosynthesis
N2fixDURIK2	deoxyuridine kinase (GTP:Deoxyuridine)	N2fixduri[c] + N2fixgtp[c] -> N2fixdump[c] + N2fixgdp[c] + N2fixh[c]	RHE_CH03084	0	1000	0	Pyrimidine Biosynthesis
N2fixNDPK3	nucleoside-diphosphate kinase (ATP:CDP)	N2fixatp[c] + N2fixcdp[c] <=> N2fixadp[c] + N2fixctp[c]	RHE_CH01472	-1000	1000	0	Pyrimidine Biosynthesis
N2fixNDP8	nucleoside-diphosphatase (dUDP)	N2fixatp[c] + N2fixdump[c] <=> N2fixadp[c] + N2fixdudp[c]	RHE_CH02160	-1000	1000	0	Pyrimidine Biosynthesis
N2fixCYTD	cytidine deaminase	N2fixcytd[c] + N2fixh2o[c] + N2fixh[c] -> N2fixnh4[c] + N2fixuri[c]	RHE_CH00191	0	1000	0	Pyrimidine Biosynthesis
N2fixCTPS2	CTP synthase (glutamine)	N2fixatp[c] + N2fixgln__L[c] + N2fixh2o[c] + N2fixutp[c] -> N2fixadp[c] + N2fixctp[c] + N2fixglu__L[c] + 2 N2fixh[c] + N2fixpi[c]	RHE_CH02184	0	1000	0	Pyrimidine Biosynthesis
N2fixCYTK1	cytidylate kinase (CMP)	N2fixatp[c] + N2fixcmp[c] <=> N2fixadp[c] + N2fixcdp[c]	RHE_CH00098	-1000	1000	0	Pyrimidine Metabolism
N2fixnew_dgtp	cytidylate kinase (dCMP,dGTP)	N2fixdcmp[c] + N2fixdgtp[c] <=> N2fixdcdp[c] + N2fixdgdp[c]	RHE_CH00098	-1000	1000	0	Pyrimidine Metabolism
N2fixMCSNAH	5-Methylcytosine aminohydrolase	N2fix5mcsn[c] + N2fixh2o[c] + N2fixh[c] -> N2fixnh4[c] + N2fixthym[c]	( RHE_PB00107 or RHE_CH02043 )	0	1000	0	Pyrimidine Metabolism
N2fixnew_amet		N2fixamet[c] + N2fixcsn[c] <=> N2fix5mcsn[c] + N2fixahcys[c] + N2fixh[c]		-1000	1000	0
N2fixDHPM1	dihydropyrimidinase (5,6-dihydrouracil)	N2fix56dura[c] + N2fixh2o[c] <=> N2fixcala[c] + N2fixh[c]	RHE_CH03292	-1000	1000	0	Pyrimidine Metabolism
N2fixDCTPD	dCTP deaminase	N2fixdctp[c] + N2fixh2o[c] + N2fixh[c] -> N2fixdutp[c] + N2fixnh4[c]	RHE_CH00524	0	1000	0	Pyrimidine Metabolism
N2fixDURADx	dihydrouracil dehydrogenase (NAD)	N2fix56dura[c] + N2fixnad[c] <=> N2fixh[c] + N2fixnadh[c] + N2fixura[c]		-1000	1000	0	Pyrimidine Metabolism
N2fixALAD_R	L-alanine dehydrogenase	N2fixh[c] + N2fixnadh[c] + N2fixnh4[c] + N2fixpyr[c] -> N2fixala__L[c] + N2fixh2o[c] + N2fixnad[c]	RHE_CH01770	0	1000	0	Reductive carboxylate cycle
N2fixDB4PS	3,4-Dihydroxy-2-butanone-4-phosphate synthase	N2fixru5p__D[c] -> N2fixdb4p[c] + N2fixfor[c] + N2fixh[c]		0	1000	0	Riboflavin Metabolism
N2fixFMNAT	FMN adenylyltransferase	N2fixatp[c] + N2fixfmn[c] + N2fixh[c] -> N2fixfad[c] + N2fixppi[c]	RHE_CH00831	0	1000	0	Riboflavin Metabolism
N2fixAPRAUR	5-amino-6-(5-phosphoribosylamino)uracil reductase	N2fix5apru[c] + N2fixh[c] + N2fixnadph[c] -> N2fix5aprbu[c] + N2fixnadp[c]	( RHE_CH01510 or RHE_PD00036 )	0	1000	0	Riboflavin Metabolism
N2fixRBFK	riboflavin kinase	N2fixatp[c] + N2fixribflv[c] -> N2fixadp[c] + N2fixfmn[c] + N2fixh[c]	RHE_CH00831	0	1000	0	Riboflavin Metabolism
N2fixRBFSa	riboflavin synthase	N2fix4r5au[c] + N2fixdb4p[c] -> N2fixdmlz[c] + 2 N2fixh2o[c] + N2fixpi[c]		0	1000	0	Riboflavin Metabolism
N2fixACP1(FMN)	acid phosphatase (FMN)	N2fixfmn[c] + N2fixh2o[c] -> N2fixpi[c] + N2fixribflv[c]	RHE_CH01827	0	1000	0	Riboflavin Metabolism
N2fixRBFSb	riboflavin synthase	2 N2fixdmlz[c] -> N2fix4r5au[c] + N2fixribflv[c]	( RHE_CH02688 or RHE_CH01511 or RHE_CH01525 )	0	1000	0	Riboflavin Metabolism
N2fixPMDPHT	pyrimidine phosphatase	N2fix5aprbu[c] + N2fixh2o[c] -> N2fix4r5au[c] + N2fixpi[c]		0	1000	0	Riboflavin Metabolism
N2fixDHPPDA	diaminohydroxyphosphoribosylaminopyrimidine deaminase	N2fix25dhpp[c] + N2fixh2o[c] + N2fixh[c] -> N2fix5apru[c] + N2fixnh4[c]	RHE_CH01510	0	1000	0	Riboflavin Metabolism
N2fixnew_for25dhpp		N2fixgtp[c] + 3 N2fixh2o[c] -> N2fix25dhpp[c] + N2fixfor[c] + 2 N2fixh[c] + N2fixppi[c]		0	1000	0
N2fixSADT	sulfate adenylyltransferase	N2fixatp[c] + N2fixh[c] + N2fixso4[c] -> N2fixaps[c] + N2fixppi[c]	( RHE_CH01130 or RHE_CH01131 )	0	1000	0	Sulfur Metabolism
N2fixSULRi	sulfite reductase (NADPH2)	5 N2fixh[c] + 3 N2fixnadph[c] + N2fixso3[c] -> 3 N2fixh2o[c] + N2fixh2s[c] + 3 N2fixnadp[c]	RHE_CH01960	0	1000	0	Sulfur Metabolism
N2fixAPS	APS-reductase	N2fixaps[c] + 2 N2fixgthrd[c] <=> N2fixamp[c] + N2fixgthox[c] + 2 N2fixh[c] + N2fixso3[c]		-1000	1000	0	Sulfur Metabolism
N2fixnew_SM4		N2fixaps[c] + N2fixatp[c] + N2fixnadph[c] -> N2fixadp[c] + N2fixnadp[c] + N2fixpap[c] + N2fixso3[c]		0	0	0
N2fixnew-cys-withouth2s		N2fixaccoa[c] + N2fixser__L[c] -> N2fixac[c] + N2fixcys__L[c]		0	1000	0
N2fixH2Ot	H2O transport via diffusion	N2fixh2o[e] <=> N2fixh2o[c]	RHE_PD00339	-1000	1000	0	Transport
N2fixALAt2r	L-alanine reversible transport via proton symport	N2fixala__L[e] + N2fixh[e] <=> N2fixala__L[c] + N2fixh[c]		-1000	1000	0	Transport
N2fixASPt2r	L-aspartate reversible transport via proton symport	N2fixasp__L[e] + N2fixh[e] <=> N2fixasp__L[c] + N2fixh[c]		-1000	1000	0	Transport
N2fixTHD2	NAD(P) transhydrogenase	2 N2fixh[e] + N2fixnadh[c] + N2fixnadp[c] -> 2 N2fixh[c] + N2fixnad[c] + N2fixnadph[c]	( RHE_CH03611 or RHE_CH03613 or RHE_CH03612 )	0	1000	0	Transport
N2fixSUCCt2_2	succinate transport via proton symport (2 H)	2 N2fixh[e] + N2fixsucc[e] -> 2 N2fixh[c] + N2fixsucc[c]	RHE_CH02971	0	1000	0	Transport
N2fixMALt2_2	Malate transport via proton symport (2 H)	2 N2fixh[e] + N2fixmal__L[e] -> 2 N2fixh[c] + N2fixmal__L[c]	RHE_CH02971	0	1000	0	Transport
N2fixGLUt2r	L-glutamate transport via proton symport, reversible	N2fixglu__L[e] + N2fixh[e] <=> N2fixglu__L[c] + N2fixh[c]		-1000	1000	0	Tansport, Inner Membrane
N2fixtragln		N2fixgln__L[e] <=> N2fixgln__L[c]		-1000	1000	0
N2fixPIt	Inorganic phosphate exchange, diffusion	N2fixpi[c] <=> N2fixpi[e]		-1000	1000	0	Transport
N2fixN2tr	Nitrogen exchange, diffusion	N2fixn2[e] <=> N2fixn2[c]		-1000	1000	0	Transport
N2fixCO2t	CO2 transporter via diffusion	N2fixco2[e] <=> N2fixco2[c]		-1000	1000	0	Transport
N2fixnh4_tra		N2fixnh4[e] <=> N2fixnh4[c]		-1000	1000	0
N2fixnew9-for-so3		N2fixso3[e] <=> N2fixso3[c]		-1000	1000	0
N2fixnew17		N2fixfor[e] <=> N2fixfor[c]		-1000	1000	0
N2fixnew9-for-so4		N2fixso4[e] <=> N2fixso4[c]		-1000	1000	0
N2fixnewurea		N2fixurea[c] <=> N2fixurea[e]		-1000	1000	0
N2fixO2t	o2 transport (diffusion)	N2fixo2[e] <=> N2fixo2[c]		-1000	1000	0	Transport
N2fixORNTAC	ornithine transacetylase	N2fixacorn[c] + N2fixglu__L[c] <=> N2fixacglu[c] + N2fixorn[c]	RHE_CH03768	-1000	1000	0	Urea cycle/amino group metabolism
N2fixORNTAr	ornithine transaminase reversible	N2fixakg[c] + N2fixorn[c] <=> N2fixglu5sa[c] + N2fixglu__L[c]	RHE_CH03852	-1000	1000	0	Urea cycle/amino group metabolism
N2fixACGS	N-acetylglutamate synthase	N2fixaccoa[c] + N2fixglu__L[c] -> N2fixacglu[c] + N2fixcoa[c] + N2fixh[c]	RHE_CH03768	0	1000	0	Urea cycle/amino group metabolism
N2fixAGPR	N-acetyl-g-glutamyl-phosphate reductase	N2fixacg5sa[c] + N2fixnadp[c] + N2fixpi[c] <=> N2fixacg5p[c] + N2fixh[c] + N2fixnadph[c]	RHE_CH01567	-1000	1000	0	Urea cycle/amino group metabolism
N2fixACODA	acetylornithine deacetylase	N2fixacorn[c] + N2fixh2o[c] -> N2fixac[c] + N2fixorn[c]	RHE_PF00335	0	1000	0	Urea cycle/amino group metabolism
N2fixUREA	urease	N2fixh2o[c] + 2 N2fixh[c] + N2fixurea[c] -> N2fixco2[c] + 2 N2fixnh4[c]	( RHE_CH03310 or RHE_CH03305 or RHE_CH03308 )	0	1000	0	Urea cycle/amino group metabolism
N2fixARGN	arginase	N2fixarg__L[c] + N2fixh2o[c] -> N2fixorn[c] + N2fixurea[c]	RHE_CH03851	0	1000	0	Urea cycle/amino group metabolism
N2fixACGK	acetylglutamate kinase	N2fixacglu[c] + N2fixatp[c] -> N2fixacg5p[c] + N2fixadp[c]	RHE_CH00428	0	1000	0	Urea cycle/amino group metabolism
N2fixACOTA	acetylornithine transaminase	N2fixacorn[c] + N2fixakg[c] <=> N2fixacg5sa[c] + N2fixglu__L[c]	RHE_CH00516	-1000	1000	0	Urea cycle/amino group metabolism
N2fixOCBTi	ornithine carbamoyltransferase, irreversible	N2fixcbp[c] + N2fixorn[c] <=> N2fixcitr__L[c] + N2fixh[c] + N2fixpi[c]		-1000	1000	0	Urea cycle/amino group metabolism
N2fixnew_foralac		2 N2fixpyr[c] -> N2fixalac__S[c] + N2fixco2[c]		0	1000	0	Valine, Leucine, and Isoleucine Metabolism
N2fixKARA1	ketol-acid reductoisomerase (2,3-dihydroxy-3-methylbutanoate)	N2fixalac__S[c] + N2fixh[c] + N2fixnadph[c] -> N2fix23dhmb[c] + N2fixnadp[c]	RHE_CH02744	0	1000	0	Valine, Leucine, and Isoleucine Metabolism
N2fixDHAD1	dihydroxy-acid dehydratase (2,3-dihydroxy-3-methylbutanoate)	N2fix23dhmb[c] -> N2fix3mob[c] + N2fixh2o[c]	( RHE_PC00044 or RHE_CH01704 or RHE_CH03160 or RHE_CH03347 )	0	1000	0	Valine, Leucine, and Isoleucine Metabolism
N2fixVALTAi	valine transaminase	N2fix3mob[c] + N2fixglu__L[c] -> N2fixakg[c] + N2fixval__L[c]	( RHE_CH01190 or RHE_CH02730 )	0	1000	0	Valine, Leucine, and Isoleucine Metabolism
N2fixTHRD_L	L-threonine deaminase	N2fixthr__L[c] -> N2fix2obut[c] + N2fixnh4[c]	( RHE_CH01759 or RHE_CH04092 or RHE_PF00182 or RHE_CH03537 or RHE_CH02027 )	0	1000	0	Valine, Leucine, and Isoleucine Metabolism
N2fixnew_for2obut		N2fix2obut[c] + N2fixpyr[c] -> N2fix2ahbut[c] + N2fixco2[c]		0	1000	0	Valine, Leucine, and Isoleucine Metabolism
N2fixKARA2	ketol-acid reductoisomerase (2-Acetolactate)	N2fix2ahbut[c] + N2fixh[c] + N2fixnadph[c] -> N2fix23dhmp[c] + N2fixnadp[c]	RHE_CH02744	0	1000	0	Valine, Leucine, and Isoleucine Metabolism
N2fixDHAD2	Dihydroxy-acid dehydratase (2,3-dihydroxy-3-methylpentanoate)	N2fix23dhmp[c] -> N2fix3mop[c] + N2fixh2o[c]	( RHE_PC00044 or RHE_CH01704 or RHE_CH03160 or RHE_CH03347 )	0	1000	0	Valine, Leucine, and Isoleucine Metabolism
N2fixILETAi	isoleucine transaminase	N2fix3mop[c] + N2fixglu__L[c] -> N2fixakg[c] + N2fixile__L[c]	( RHE_CH01190 or RHE_CH02730 )	0	1000	0	Valine, Leucine, and Isoleucine Metabolism
N2fixIPPS	2-isopropylmalate synthase	N2fix3mob[c] + N2fixaccoa[c] + N2fixh2o[c] -> N2fix3c3hmp[c] + N2fixcoa[c] + N2fixh[c]	( RHE_CH03067 or RHE_CH01419 )	0	1000	0	Valine, Leucine, and Isoleucine Metabolism
N2fixIPPMIb	2-isopropylmalate hydratase	N2fix3c3hmp[c] -> N2fix2ippm[c] + N2fixh2o[c]	( RHE_CH04091 or RHE_CH03965 )	0	1000	0	Valine, Leucine, and Isoleucine Metabolism
N2fixIPPMIa	3-isopropylmalate dehydratase	N2fix2ippm[c] + N2fixh2o[c] -> N2fix3c2hmp[c]	( RHE_CH04091 or RHE_CH03965 )	0	1000	0	Valine, Leucine, and Isoleucine Metabolism
N2fixIPMDr	3-isopropylmalate dehydrogenase reversible	N2fix3c2hmp[c] + N2fixnad[c] -> N2fix3c4mop[c] + N2fixh[c] + N2fixnadh[c]	RHE_CH04093	0	1000	0	Valine, Leucine, and Isoleucine Metabolism
N2fixOMCDC	2-Oxo-4-methyl-3-carboxypentanoate decarboxylation	N2fix3c4mop[c] + N2fixh[c] -> N2fix4mop[c] + N2fixco2[c]		0	1000	0	Valine, Leucine, and Isoleucine Metabolism
N2fixLEUTAi	leucine transaminase (irreversible)	N2fix4mop[c] + N2fixglu__L[c] -> N2fixakg[c] + N2fixleu__L[c]	( RHE_CH01190 or RHE_CH02730 )	0	1000	0	Valine, Leucine, and Isoleucine Metabolism
N2fixnew15_fromiaf-for dhf		N2fixdhf[c] + N2fixh[c] + N2fixnadph[c] <=> N2fixnadp[c] + N2fixthf[c]		-1000	1000	0
N2fixew21-iaf-for-ppppi		N2fixh2o[c] + N2fixpppi[c] -> N2fixh[c] + N2fixpi[c] + N2fixppi[c]		0	1000	0
N2fixew22-iaf-for-ppppi		N2fixatp[c] + N2fixppi[c] <=> N2fixadp[c] + N2fixpppi[c]		-1000	1000	0
N2fixnew27-glubiosynthase		N2fixakg[c] + 0.5 N2fixnadh[c] + 0.5 N2fixnadph[c] + N2fixnh4[c] <=> N2fixglu__L[c]		-1000	1000	0
N2fixnew10		N2fixh2o[c] + N2fixo2[c] + N2fixso3[c] -> N2fixh2o2[c] + N2fixh[c] + N2fixso4[c]		0	0	0
N2fixnew11		N2fixadp[c] + N2fixnadph[c] -> N2fixdadp[c] + N2fixh2o[c] + N2fixnadp[c]		0	1000	0
N2fixnew12		N2fixcdp[c] + N2fixnadph[c] -> N2fixdcdp[c] + N2fixh2o[c] + N2fixnadp[c]		0	1000	0
N2fixnew13		N2fixgdp[c] + N2fixnadph[c] -> N2fixdgdp[c] + N2fixh2o[c] + N2fixnadp[c]		0	1000	0
N2fixnewfor_for[c]		N2fixcoa[c] + N2fixpyr[c] -> N2fixaccoa[c] + N2fixfor[c]		0	1000	0
N2fixnew_for2		N2fixfor[c] + N2fixq[c] -> N2fixco2[c] + N2fixh[c] + N2fixqh2[c]		0	1000	0
N2fixnew_for3		N2fixfor[c] -> N2fixco2[c] + N2fixh[c]		0	1000	0
N2fixnew_phospholipid1		N2fixdhap[c] + N2fixnadh[c] -> N2fixglyc3p[c] + N2fixh[c] + N2fixnad[c]		0	1000	0
N2fixnew_phospholipid2		N2fixglyc3p[c] -> N2fix1ag3p_SC[c] + N2fixcoa[c]		0	1000	0
N2fixnew_phospholipid3		N2fix1ag3p_SC[c] -> N2fixcoa[c] + N2fixpa160[c]		0	1000	0
N2fixnew_phospholipid4		N2fixctp[c] + N2fixh[c] + N2fixpa160[c] -> N2fixcdpdag[c] + N2fixppi[c]		0	1000	0
N2fixnew_phospholipid5		N2fixcdpdag[c] + N2fixglyc3p[c] -> N2fixcmp[c] + N2fixh[c] + N2fixpgp_EC[c]		0	1000	0
N2fixnew_phospholipid6		N2fixh2o[c] + N2fixpgp_EC[c] -> N2fixpg160[c] + N2fixpi[c]		0	1000	0
N2fixnew_phospholipid7		N2fixh2o[c] + N2fixpg160[c] -> N2fix12dgr_EC[c] + N2fixglyc3p[c] + N2fixh[c]		0	1000	0
N2fixnew_phospholipid8		N2fix12dgr_EC[c] + N2fixatp[c] -> N2fixadp[c] + N2fixh[c] + N2fixpa160[c]		0	1000	0
N2fixnew_phospholipid10		N2fixcdpdag[c] + N2fixser__L[c] -> N2fixcmp[c] + N2fixh[c] + N2fixps160[c]		0	1000	0
N2fixnew_phospholipid11		N2fixh[c] + N2fixps160[c] -> N2fixco2[c] + N2fixpe160[c]		0	1000	0
N2fixnew_phospholipid12		N2fixcdpdag[c] + N2fixpg160[c] -> N2fixclpn160[c] + N2fixcmp[c] + N2fixh[c]		0	1000	0
N2fixnew_peptidoglycan1		N2fixf6p[c] + N2fixgln__L[c] -> N2fixgam6p[c] + N2fixglu__L[c]		0	1000	0
N2fixnew_peptidoglycan2		N2fixgam6p[c] -> N2fixgam1p[c]		0	1000	0
N2fixnew_peptidoglycan3		N2fixaccoa[c] + N2fixgam1p[c] -> N2fixacgam1p[c] + N2fixcoa[c]		0	1000	0
N2fixnew_peptidoglycan4		N2fixacgam1p[c] + N2fixutp[c] -> N2fixppi[c] + N2fixuacgam[c]		0	1000	0
N2fixnew_peptidoglycan5		N2fixuacgam[c] + N2fixuagmda[c] -> N2fixh[c] + N2fixuaagmda[c] + N2fixudp[c]		0	1000	0
N2fixnew_peptidoglycan6		2 N2fixh2o[c] + N2fixuaagmda[c] -> N2fixala__L[c] + N2fixh[c] + N2fixpeptidom[c] + N2fixudcpdp[c]		0	1000	0
N2fixnew_peptidoglycan7		N2fixdtpcudcp[c] + N2fixugmda[c] -> N2fixuagmda[c] + N2fixump[c]		0	1000	0
N2fixnew_peptidoglycan8		N2fixalaala[c] + N2fixatp[c] + N2fixugmd[c] -> N2fixadp[c] + N2fixh[c] + N2fixpi[c] + N2fixugmda[c]		0	1000	0
N2fixnew_peptidoglycan9		N2fix26dap__M[c] + N2fixatp[c] + N2fixuamag[c] -> N2fixadp[c] + N2fixh[c] + N2fixpi[c] + N2fixugmd[c]		0	1000	0
N2fixnew_peptidoglycan10		N2fixatp[c] + N2fixglu__L[c] + N2fixuama[c] -> N2fixadp[c] + N2fixh[c] + N2fixpi[c] + N2fixuamag[c]		0	1000	0
N2fixnew_peptidoglycan11		N2fixala__L[c] + N2fixatp[c] + N2fixuamr[c] -> N2fixadp[c] + N2fixh[c] + N2fixpi[c] + N2fixuama[c]		0	1000	0
N2fixnew_peptidoglycan12		N2fixh[c] + N2fixnadph[c] + N2fixuaccg[c] -> N2fixnadp[c] + N2fixuamr[c]		0	1000	0
N2fixnew_peptidoglycan13		N2fixpep[c] + N2fixuacgam[c] -> N2fixpi[c] + N2fixuaccg[c]		0	1000	0
N2fixnew_peptidoglycan15		N2fixh2o[c] + N2fixudcpdp[c] -> N2fixdtpcudcp[c] + N2fixpi[c]		0	1000	0
N2fixnew_peptidoglycan17		2 N2fixala__L[c] + N2fixatp[c] -> N2fixadp[c] + N2fixalaala[c] + N2fixh[c] + N2fixpi[c]		0	1000	0
N2fixnew_fuc1		N2fixf6p[c] -> N2fixh[c] + N2fixman6p[c]		0	1000	0
N2fixnew_fuc2		N2fixman6p[c] -> N2fixman1p[c]		0	1000	0
N2fixnew_fuc3		N2fixgdp[c] + N2fixh[c] + N2fixman1p[c] -> N2fixgdpmann[c] + N2fixpi[c]		0	1000	0
N2fixnew_fuc4		N2fixgdpmann[c] -> N2fixgdpddman[c] + N2fixh2o[c]		0	1000	0
N2fixnew_fuc5		N2fixgdpddman[c] + N2fixh[c] + N2fixnadph[c] -> N2fixgdpfuc[c] + N2fixnadp[c]		0	1000	0
N2fixnew_fuc6		N2fixgdpfuc[c] + N2fixppi[c] -> N2fixfuc1p[c] + N2fixgtp[c] + N2fixh[c]		0	1000	0
N2fixnew_fuc7		N2fixadp[c] + N2fixfuc1p[c] + N2fixh[c] -> N2fixatp[c] + N2fixfuc[c]		0	1000	0
N2fixnew_man1		N2fixhis__L[c] + N2fixman6p[c] -> N2fixman[c] + N2fixpnphis[c]		0	1000	0
N2fixnew_man2		N2fixadp[c] + N2fixh[c] + N2fixpnphis[c] -> N2fixatp[c] + N2fixhis__L[c]		0	1000	0
N2fixnew_xyl1		N2fixxylu[c] -> N2fixxyl[c]		0	1000	0
N2fixnew_xyl2		N2fixadp[c] + N2fixh[c] + N2fixxu5p__D[c] -> N2fixatp[c] + N2fixxylu[c]		0	1000	0
N2fixnew_glc1		N2fixglus[c] + N2fixh2o[c] -> N2fixglc[c] + N2fixroh[c]		0	1000	0
N2fixnew_glc2		N2fixroh[c] + N2fixudpg[c] -> N2fixglus[c] + N2fixh[c] + N2fixudp[c]		0	1000	0
N2fixnew_glc3		N2fixg1p[c] + N2fixh[c] + N2fixutp[c] -> N2fixppi[c] + N2fixudpg[c]		0	1000	0
N2fixnew_arab		N2fixrbl[c] -> N2fixarab[c]		0	1000	0
N2fixnew_arab2		N2fixadp[c] + N2fixh[c] + N2fixru5p__D[c] -> N2fixatp[c] + N2fixrbl[c]		0	1000	0
N2fixnew_galur1		N2fixadp[c] + N2fixgam6p[c] + N2fixh[c] -> N2fixatp[c] + N2fixgam[c]		0	1000	0
N2fixnew_galur2		N2fixadp[c] + N2fixgalur1p[c] + N2fixh[c] -> N2fixatp[c] + N2fixgalur[c]		0	1000	0
N2fixnew_galur3		N2fixppi[c] + N2fixudpgalur[c] -> N2fixgalur1p[c] + N2fixh[c] + N2fixutp[c]		0	1000	0
N2fixnew_galur4		N2fixh2o[c] + 2 N2fixnad[c] + N2fixudpgal[c] -> 3 N2fixh[c] + 2 N2fixnadh[c] + N2fixudpgalur[c]		0	1000	0
N2fixnew_galur5		N2fixgal1p[c] + N2fixh[c] + N2fixutp[c] <=> N2fixppi[c] + N2fixudpgal[c]		-1000	1000	0
N2fixnew_galur6		N2fixudpg[c] -> N2fixudpgal[c]		0	1000	0
N2fixnew_gal		N2fixadp[c] + N2fixgal1p[c] + N2fixh[c] -> N2fixatp[c] + N2fixgal[c]		0	1000	0
N2fixnew_kdo1		N2fixckdo[c] + N2fixh2o[c] -> N2fixcmp[c] + N2fixh[c] + N2fixkdo2[c]		0	1000	0
N2fixnew_kdo2		N2fixctp[c] + N2fixkdo[c] -> N2fixckdo[c] + N2fixppi[c]		0	1000	0
N2fixnew_kdo3		N2fixh2o[c] + N2fixkdo8p[c] -> N2fixkdo[c] + N2fixpi[c]		0	1000	0
N2fixnew_kdo4		N2fixara5p[c] + N2fixh2o[c] + N2fixpep[c] -> N2fixkdo8p[c] + N2fixpi[c]		0	1000	0
N2fixnew_kdo5		N2fixarab[c] + N2fixatp[c] -> N2fixadp[c] + N2fixara5p[c] + N2fixh[c]		0	1000	0
N2fixnew_lipidA1		N2fixlipid4[c] + N2fixmyrsACP[c] -> N2fixACP[c] + N2fixtllipid4[c]		0	1000	0
N2fixnew_lipidA2		N2fixddcaACP[c] + N2fixlipidA[c] -> N2fixACP[c] + N2fixlipid4[c]		0	1000	0
N2fixnew_lipidA3		N2fixatp[c] + N2fixh[c] + N2fixlipidAds[c] -> N2fixadp[c] + N2fixlipidA[c]		0	1000	0
N2fixnew_lipidA4		N2fixlipidX_HP[c] + N2fixu23ga[c] -> N2fixh[c] + N2fixlipidAds[c] + N2fixudp[c]		0	1000	0
N2fixnew_lipidA5		N2fixh2o[c] + N2fixu23ga[c] -> 2 N2fixh[c] + N2fixlipidX_HP[c] + N2fixump[c]		0	1000	0
N2fixnew_lipidA6		N2fix3hmrsACP[c] + N2fixu3hga[c] -> N2fixACP[c] + N2fixh[c] + N2fixu23ga[c]		0	1000	0
N2fixnew_lipidA7		N2fixh2o[c] + N2fixu3aga[c] -> N2fixac[c] + N2fixu3hga[c]		0	1000	0
N2fixnew_lipidA8		N2fix3hmrsACP[c] + N2fixuacgam[c] -> N2fixACP[c] + N2fixu3aga[c]		0	1000	0
N2fixnew_lipidA9		N2fixh[c] + N2fixnadh[c] + N2fixtmrs2eACP[c] -> N2fixmyrsACP[c] + N2fixnad[c]		0	1000	0
N2fixnew_lipidA10		N2fix3hmrsACP[c] -> N2fixh2o[c] + N2fixtmrs2eACP[c]		0	1000	0
N2fixnew_lipidA11		N2fix3omrsACP[c] + N2fixh[c] + N2fixnadph[c] -> N2fix3hmrsACP[c] + N2fixnadp[c]		0	1000	0
N2fixnew_lipidA12		N2fixddcaACP[c] + N2fixh[c] + N2fixmalACP[c] -> N2fix3omrsACP[c] + N2fixACP[c] + N2fixco2[c]		0	1000	0
N2fixnew_lipidA13		N2fixh[c] + N2fixnadh[c] + N2fixtddec2eACP[c] -> N2fixddcaACP[c] + N2fixnad[c]		0	1000	0
N2fixnew_lipidA14		N2fix3hddecACP[c] -> N2fixh2o[c] + N2fixtddec2eACP[c]		0	1000	0
N2fixnew_lipidA15		N2fix3oddecACP[c] + N2fixh[c] + N2fixnadph[c] -> N2fix3hddecACP[c] + N2fixnadp[c]		0	1000	0
N2fixnew_lipidA16		N2fixdcaACP[c] + N2fixh[c] + N2fixmalACP[c] -> N2fix3oddecACP[c] + N2fixACP[c] + N2fixco2[c]		0	1000	0
N2fixnew_lipidA17		N2fixh[c] + N2fixnadh[c] + N2fixtdec2eACP[c] -> N2fixdcaACP[c] + N2fixnad[c]		0	1000	0
N2fixnew_lipidA18		N2fix3hdecACP[c] -> N2fixh2o[c] + N2fixtdec2eACP[c]		0	1000	0
N2fixnew_lipidA19		N2fix3odecACP[c] + N2fixh[c] + N2fixnadph[c] -> N2fix3hdecACP[c] + N2fixnadp[c]		0	1000	0
N2fixnew_lipidA20		N2fixh[c] + N2fixmalACP[c] + N2fixocACP[c] -> N2fix3odecACP[c] + N2fixACP[c] + N2fixco2[c]		0	1000	0
N2fixnew_lipidA21		N2fixh[c] + N2fixnadh[c] + N2fixtoct2eACP[c] -> N2fixnad[c] + N2fixocACP[c]		0	1000	0
N2fixnew_lipidA22		N2fix3hoctACP[c] -> N2fixh2o[c] + N2fixtoct2eACP[c]		0	1000	0
N2fixnew_lipidA23		N2fix3ooctACP[c] + N2fixh[c] + N2fixnadph[c] -> N2fix3hoctACP[c] + N2fixnadp[c]		0	1000	0
N2fixnew_lipidA24		N2fixh[c] + N2fixhexACP[c] + N2fixmalACP[c] -> N2fix3ooctACP[c] + N2fixACP[c] + N2fixco2[c]		0	1000	0
N2fixnew_lipidA25		N2fixh[c] + N2fixnadh[c] + N2fixthex2eACP[c] -> N2fixhexACP[c] + N2fixnad[c]		0	1000	0
N2fixnew_lipidA26		N2fix3hhexACP[c] -> N2fixh2o[c] + N2fixthex2eACP[c]		0	1000	0
N2fixnew_lipidA27		N2fix3ohexACP[c] + N2fixh[c] + N2fixnadph[c] -> N2fix3hhexACP[c] + N2fixnadp[c]		0	1000	0
N2fixnew_lipidA28		N2fixbutACP[c] + N2fixh[c] + N2fixmalACP[c] -> N2fix3ohexACP[c] + N2fixACP[c] + N2fixco2[c]		0	1000	0
N2fixnew_lipidA29		N2fixbut2eACP[c] + N2fixh[c] + N2fixnadh[c] -> N2fixbutACP[c] + N2fixnad[c]		0	1000	0
N2fixnew_lipidA30		N2fix3hbutACP[c] -> N2fixbut2eACP[c] + N2fixh2o[c]		0	1000	0
N2fixnew_lipidA31		N2fixactACP[c] + N2fixh[c] + N2fixnadph[c] -> N2fix3hbutACP[c] + N2fixnadp[c]		0	1000	0
N2fixnew_lipidA32		N2fixacACP[c] + N2fixh[c] + N2fixmalACP[c] -> N2fixACP[c] + N2fixactACP[c] + N2fixco2[c]		0	1000	0
N2fixnew_lipidA33		N2fixACP[c] + N2fixaccoa[c] -> N2fixacACP[c] + N2fixcoa[c]		0	1000	0
N2fixnew_lipidA34		N2fix2agpe160[c] + N2fixpalmACP[c] -> N2fixACP[c] + N2fixpe160[c]		0	1000	0
N2fixnew_lipidA35		N2fixACP[c] + N2fixatp[c] + N2fixhdca[c] -> N2fixamp[c] + N2fixh[c] + N2fixpalmACP[c] + N2fixppi[c]		0	1000	0
N2fixnew_lipidA36		N2fixh2o[c] + N2fixpe160[c] -> N2fix2agpe160[c] + N2fixh[c] + N2fixhdca[c]		0	1000	0
N2fixnew_lipidA37		N2fixACP[c] + N2fixmalcoa[c] -> N2fixcoa[c] + N2fixmalACP[c]		0	1000	0
N2fixnew_lipidA38		N2fixh[c] + N2fixmalcoa[c] -> N2fixaccoa[c] + N2fixco2[c]		0	1000	0
N2fixnew_lipidA39		N2fixaccoa[c] + N2fixatp[c] + N2fixhco3[c] -> N2fixadp[c] + N2fixh[c] + N2fixmalcoa[c] + N2fixpi[c]		0	1000	0
N2fixnew_dcmp_dcdp		N2fixatp[c] + N2fixdcmp[c] -> N2fixadp[c] + N2fixdcdp[c]		0	0	0
N2fixDM_inost	Cytosolic source for myo-inositol	N2fixinost[c] ->		0	1000	0
N2fixphbtra		N2fixphb[c] -> N2fixphb[e]		0	1000	0
N2fixIEX_ala__L[u]tr	N2fixIEX_ala__L[u]tr	N2fixala__L[e] -> ala__L[u]		0	1000	0	Transport, intercellular
N2fixIEX_asp__L[u]tr	N2fixIEX_asp__L[u]tr	N2fixasp__L[e] -> asp__L[u]		0	1000	0	Transport, intercellular
N2fixIEX_co2[u]tr	N2fixIEX_co2[u]tr	N2fixco2[e] <=> co2[u]		-1000	1000	0	Transport, intercellular
N2fixIEX_for[u]tr	N2fixIEX_for[u]tr	N2fixfor[e] -> for[u]		0	1000	0	Transport, intercellular
N2fixIEX_glc[u]tr	N2fixIEX_glc[u]tr	N2fixglc[e] <=> glc[u]		-1000	1000	0	Transport, intercellular
N2fixIEX_gln__L[u]tr	N2fixIEX_gln__L[u]tr	N2fixgln__L[e] -> gln__L[u]		0	1000	0	Transport, intercellular
N2fixIEX_glu__L[u]tr	N2fixIEX_glu__L[u]tr	N2fixglu__L[e] -> glu__L[u]		0	1000	0	Transport, intercellular
N2fixIEX_h2o[u]tr	N2fixIEX_h2o[u]tr	N2fixh2o[e] <=> h2o[u]		-1000	1000	0	Transport, intercellular
N2fixIEX_h[u]tr	N2fixIEX_h[u]tr	N2fixh[e] <=> h[u]		-1000	1000	0	Transport, intercellular
N2fixIEX_mal__L[u]tr	N2fixIEX_mal__L[u]tr	N2fixmal__L[e] <=> mal__L[u]		-1000	1000	0	Transport, intercellular
N2fixIEX_n2[u]tr	N2fixIEX_n2[u]tr	N2fixn2[e] <=> n2[u]		-1000	1000	0	Transport, intercellular
N2fixIEX_nh3[u]tr	N2fixIEX_nh3[u]tr	N2fixnh3[e] -> nh3[u]		0	1000	0	Transport, intercellular
N2fixIEX_nh4[u]tr	N2fixIEX_nh4[u]tr	N2fixnh4[e] -> nh4[u]		0	1000	0	Transport, intercellular
N2fixIEX_no2[u]tr	N2fixIEX_no2[u]tr	N2fixno2[e] <=> no2[u]		-1000	1000	0	Transport, intercellular
N2fixIEX_o2[u]tr	N2fixIEX_o2[u]tr	N2fixo2[e] <=> o2[u]		-1000	1000	0	Transport, intercellular
N2fixIEX_phb[u]tr	N2fixIEX_phb[u]tr	N2fixphb[e] <=> phb[u]		-1000	1000	0	Transport, intercellular
N2fixIEX_pi[u]tr	N2fixIEX_pi[u]tr	N2fixpi[e] <=> pi[u]		-1000	1000	0	Transport, intercellular
N2fixIEX_ptcys[u]tr	N2fixIEX_ptcys[u]tr	N2fixptcys[e] <=> ptcys[u]		-1000	1000	0	Transport, intercellular
N2fixIEX_so3[u]tr	N2fixIEX_so3[u]tr	N2fixso3[e] <=> so3[u]		-1000	1000	0	Transport, intercellular
N2fixIEX_so4[u]tr	N2fixIEX_so4[u]tr	N2fixso4[e] <=> so4[u]		-1000	1000	0	Transport, intercellular
N2fixIEX_succ[u]tr	N2fixIEX_succ[u]tr	N2fixsucc[e] <=> succ[u]		-1000	1000	0	Transport, intercellular
N2fixIEX_urea[u]tr	N2fixIEX_urea[u]tr	N2fixurea[e] -> urea[u]		0	1000	0	Transport, intercellular
GrowingNH3t	ammonia reversible transport	Growingnh3[e] <=> Growingnh3[c]		-1000	1000	0	Nitrogen Metabolism
GrowingNIT	nitrogenase	16 Growingatp[c] + 6 Growingfdred[c] + 16 Growingh2o[c] + Growingn2[c] -> 16 Growingadp[c] + 6 Growingfdox[c] + 8 Growingh[c] + 2 Growingnh4[c] + 16 Growingpi[c]	( RHE_PD00201 or RHE_PD00307 or RHE_PD00306 or RHE_PD00202 or RHE_PD00200 or RHE_PD00260 or RHE_PD00308 )	0	1000	0	Nitrogen Metabolism
GrowingNH3c	Ammomnium proton dissociation	Growingh[c] + Growingnh3[c] <=> Growingnh4[c]		-1000	1000	0	Nitrogen Metabolism
Growingnew_nitrite1	protein S-nitrosylation and denitrosylation	Growingfdred[c] + 2 Growingh[c] + Growingno2[e] -> Growingfdox[c] + Growingh2o[c] + Growingnitox[c]		0	1000	0	nitrite to nh4
Growingnew_nitrite2	protein S-nitrosylation and denitrosylation	Growingcys__L[c] + Growingnitox[c] + Growingo2[c] -> Growingnitala[c]		0	1000	0	nitrite to nh4
Growingnew_nitrite3	protein S-nitrosylation and denitrosylation	Growinggthrd[c] + Growingnitala[c] <=> Growingcys__L[c] + Growingnitgluthio[c]		-1000	1000	0	nitrite to nh4
Growingnew_nitrite4	protein S-nitrosylation and denitrosylation	Growingh[c] + Growingnadh[c] + Growingnitgluthio[c] -> GrowingSgluthio[c] + Growingnad[c]		0	1000	0	nitrite to nh4
Growingnew_nitrite5	protein S-nitrosylation and denitrosylation	GrowingSgluthio[c] + Growinggthrd[c] -> Growinggluthiodis[c] + Growingham[c]		0	1000	0	nitrite to nh4
Growingnew_nitrite6	protein S-nitrosylation and denitrosylation	Growinggluthiodis[c] + Growingh[c] + Growingnadph[c] -> 2 Growinggthrd[c] + Growingnadp[c]		0	1000	0	nitrite to nh4
Growingnew_nitrite7	protein S-nitrosylation and denitrosylation	2 Growingh[c] + Growingham[c] + Growingnadh[c] -> Growingh2o[c] + Growingnad[c] + Growingnh4[c]		0	1000	0	nitrite to nh4
Growingnew_nitrate1		2 Growingfdred[c] + Growingno3[e] -> 2 Growingfdox[c] + Growingno2[c]		0	1000	0
GrowingHCO3E	HCO3 equilibration reaction	Growingco2[c] + Growingh2o[c] <=> Growingh[c] + Growinghco3[c]		-1000	1000	0
GrowingFRNDPRR	Ferredoxin : nadp reductase	2 Growingfdred[c] + Growingh[c] + Growingnadp[c] <=> 2 Growingfdox[c] + Growingnadph[c]	RHE_CH02078	-1000	1000	0
GrowingGTHP	glutathione peridoxase	2 Growinggthrd[c] + Growingh2o2[c] -> Growinggthox[c] + 2 Growingh2o[c]	RHE_CH01597	0	1000	0
GrowingTMDPP	thymidine phosphorylase	Growingpi[c] + Growingthymd[c] <=> Growing2dr1p[c] + Growingthym[c]	RHE_CH00194	-1000	1000	0	Nucleotide Salvage Pathway
GrowingPPA	inorganic diphosphatase	Growingh2o[c] + Growingppi[c] <=> Growingh[c] + 2 Growingpi[c]		-1000	1000	0
GrowingATPM	ATP maintenance requirement	Growingatp[c] + Growingh2o[c] -> Growingadp[c] + Growingh[c] + Growingpi[c]		1	1000	0	ATP maintenance
GrowingARGSS	argininosuccinate synthase	Growingasp__L[c] + Growingatp[c] + Growingcitr__L[c] -> Growingamp[c] + Growingargsuc[c] + Growingh[c] + Growingppi[c]	RHE_CH03924	0	1000	0	Arginine and Proline Metabolism
GrowingARGSL	argininosuccinate lyase	Growingargsuc[c] <=> Growingarg__L[c] + Growingfum[c]	RHE_CH03796	-1000	1000	0	Arginine and Proline Metabolism
GrowingASPT_rev	L-aspartase	Growingasp__L[c] -> Growingfum[c] + Growingnh4[c]	RHE_PE00351	0	1000	0	Alanine and Aspartate Metabolism
GrowingASPTA	aspartate transaminase	Growingakg[c] + Growingasp__L[c] <=> Growingglu__L[c] + Growingoaa[c]	( RHE_PC00186 or RHE_CH00568 or RHE_CH01873 or RHE_CH02998 or RHE_PF00273 )	-1000	1000	0	Alanine and Aspartate Metabolism
GrowingASNS1_r	asparagine synthase (glutamine-hydrolysing)	Growingasp__L[c] + Growingatp[c] + Growinggln__L[c] + Growingh2o[c] <=> Growingamp[c] + Growingasn__L[c] + Growingglu__L[c] + Growingh[c] + Growingppi[c]	RHE_CH00758	-1000	1000	0	Alanine and Aspartate Metabolism
Growingnew_gtp		3 Growingatp[c] + Growinggln__L[c] + Growingimp[c] + Growingnad[c] -> 2 Growingadp[c] + Growingamp[c] + Growingglu__L[c] + Growinggtp[c] + Growingnadh[c] + Growingppi[c]		0	1000	0	pyrimidine
GrowingORNDC	Ornithine Decarboxylase	Growingh[c] + Growingorn[c] -> Growingco2[c] + Growingptrc[c]	RHE_CH03629	0	1000	0	Arginine and Proline Metabolism
GrowingORNCD	ornithine cyclodeaminase	Growingorn[c] -> Growingnh4[c] + Growingpro__L[c]	( RHE_CH00058 or RHE_PF00181 or RHE_CH02026 )	0	1000	0	Arginine and Proline Metabolism
GrowingCBMKr	Carbamate kinase	Growingatp[c] + Growingco2[c] + Growingnh4[c] <=> Growingadp[c] + Growingcbp[c] + 2 Growingh[c]		-1000	1000	0	Arginine and Proline Metabolism
GrowingAGMT	agmatinase	Growingagm[c] + Growingh2o[c] -> Growingptrc[c] + Growingurea[c]	( RHE_CH02143 or RHE_CH01568 )	0	1000	0	Arginine and Proline Metabolism
Growingforagm		Growingarg__L[c] + Growingh[c] -> Growingagm[c] + Growingco2[c]		0	1000	0	Arginine and Proline Metabolism
GrowingPROL_RA	proline racemase	Growingpro__L[c] -> Growingpro__D[c]	RHE_PF00391	0	1000	0	Arginine and Proline Metabolism
GrowingASDH	aspartate dehydrogenase	Growingh[c] + Growingnadh[c] + Growingnh4[c] + Growingoaa[c] -> Growingasp__L[c] + Growingh2o[c] + Growingnad[c]		0	1000	0	Aspartate metabolism
GrowingCS	citrate synthase	Growingaccoa[c] + Growingh2o[c] + Growingoaa[c] -> Growingcit[c] + Growingcoa[c] + Growingh[c]	( RHE_CH02183 or RHE_CH01926 )	0	1000	0	Citric Acid Cycle
GrowingACONTa	aconitase (half-reaction A, Citrate hydro-lyase)	Growingcit[c] <=> Growingacon__C[c] + Growingh2o[c]	RHE_CH03944	-1000	1000	0	Citric Acid Cycle
GrowingACONTb	aconitase (half-reaction B, Isocitrate hydro-lyase)	Growingacon__C[c] + Growingh2o[c] <=> Growingicit[c]	RHE_CH03944	-1000	1000	0	Citric Acid Cycle
GrowingICDHx	isocitrate dehydrogenase (NAD)	Growingicit[c] + Growingnad[c] <=> Growingakg[c] + Growingco2[c] + Growingnadh[c]	RHE_CH02318	-1000	1000	0	Citric Acid Cycle
GrowingOORr	2-oxoglutarate synthase (reversible)	Growingakg[c] + Growingcoa[c] + 2 Growingfdox[c] <=> Growingco2[c] + 2 Growingfdred[c] + Growingh[c] + Growingsuccoa[c]	RHE_CH03888	-1000	1000	0	Citric Acid Cycle
GrowingSUCOAS	succinyl-CoA synthetase (ADP-forming)	Growingatp[c] + Growingcoa[c] + Growingsucc[c] <=> Growingadp[c] + Growingpi[c] + Growingsuccoa[c]	( RHE_CH03890 or RHE_CH03889 )	-1000	1000	0	Citric Acid Cycle
GrowingSUCD1	succinate dehydrogenase	Growingfad[c] + Growingsucc[c] <=> Growingfadh2[c] + Growingfum[c]	( RHE_CH03896 or RHE_CH03897 or RHE_CH03894 or RHE_CH03895 )	-1000	1000	0	Citric Acid Cycle
GrowingAKGDH	2-Oxogluterate dehydrogenase	Growingakg[c] + Growingcoa[c] + Growingnad[c] -> Growingco2[c] + Growingnadh[c] + Growingsuccoa[c]		0	1000	0	Citric Acid Cycle
GrowingFUM	fumarase	Growingfum[c] + Growingh2o[c] <=> Growingmal__L[c]	( RHE_CH02385 or RHE_CH02383 )	-1000	1000	0	Citric Acid Cycle
GrowingMDH	malate dehydrogenase	Growingmal__L[c] + Growingnad[c] <=> Growingh[c] + Growingnadh[c] + Growingoaa[c]	( RHE_PF00428 or RHE_CH03891 or RHE_PF00366 )	-1000	1000	0	Citric Acid Cycle
GrowingGLUCYS	gamma-glutamylcysteine synthetase	Growingatp[c] + Growingcys__L[c] + Growingglu__L[c] -> Growingadp[c] + Growingglucys[c] + Growingh[c] + Growingpi[c]	RHE_CH00803	0	1000	0	Glutamate Metabolism
GrowingGTHS	glutathione synthetase	Growingatp[c] + Growingglucys[c] + Growinggly[c] -> Growingadp[c] + Growinggthrd[c] + Growingh[c] + Growingpi[c]	RHE_CH00322	0	1000	0	Glutamate metabolism
GrowingGTHOr	glutathione oxidoreductase	Growinggthox[c] + Growingh[c] + Growingnadph[c] <=> 2 Growinggthrd[c] + Growingnadp[c]	RHE_CH02377	-1000	1000	0	Glutamate Metabolism
GrowingGTMLT	g-glutamyltransferase	Growingala__L[c] + Growinggthrd[c] -> Growingcgly[c] + Growinggluala[c]	( RHE_CH03536 or RHE_CH02146 )	0	1000	0	Glutathione Metabolism
GrowingAMPTASECG	alanyl aminopeptidase (cys-gly)	Growingcgly[c] + Growingh2o[c] -> Growingcys__L[c] + Growinggly[c]	RHE_CH01298	0	1000	0	Glutathione Metabolism
Growingnewforgluala		Growinggluala[c] -> Growingala__L[c] + Growingoxpro[c]		0	1000	0
Growingnewforoxopro		Growingatp[c] + 2 Growingh2o[c] + Growingoxpro[c] -> Growingadp[c] + Growingglu__L[c] + Growingh[c] + Growingpi[c]		0	1000	0
GrowingCBPS	carbamoyl-phosphate synthase (glutamine-hydrolysing)	2 Growingatp[c] + Growinggln__L[c] + Growingh2o[c] + Growinghco3[c] -> 2 Growingadp[c] + Growingcbp[c] + Growingglu__L[c] + 2 Growingh[c] + Growingpi[c]	( RHE_CH02966 or RHE_CH02957 )	0	1000	0	Glutamate metabolism
GrowingGPAT_Rhizobium	glutamine-pyruvate aminotransferase	Growinggln__L[c] + Growingh[c] + Growingpyr[c] <=> Growing2oxgltrm[c] + Growingala__L[c]		-1000	1000	0	Glutamate/Nitrogen Metabolism
GrowingAMID6	amidase	Growing2oxgltrm[c] + Growingh2o[c] -> Growingakg[c] + Growingh[c] + Growingnh4[c]		0	1000	0	Glutamate/Nitrogen Metabolism
GrowingGLUN	glutaminase	Growinggln__L[c] + Growingh2o[c] -> Growingglu__L[c] + Growingnh4[c]	RHE_CH02311	0	1000	0	Glutamate/Nitrogen Metabolism
GrowingGLNS	glutamine synthetase	Growingatp[c] + Growingglu__L[c] + Growingnh4[c] -> Growingadp[c] + Growinggln__L[c] + Growingh[c] + Growingpi[c]	( RHE_PE00418 or RHE_CH03104 or RHE_CH02102 or RHE_CH00706 or RHE_CH02886 or RHE_CH01315 )	0	1000	0	Glutamate/Nitrogen Metabolism
GrowingGLUDC	Glutamate Decarboxylase	Growingglu__L[c] + Growingh[c] -> Growing4abut[c] + Growingco2[c]		0	1000	0	Glutamate/Nitrogen Metabolism
GrowingABTA	4-aminobutyrate transaminase	Growing4abut[c] + Growingakg[c] -> Growingglu__L[c] + Growingsucsal[c]	RHE_CH00093	0	1000	0	Glutamate/Nitrogen Metabolism
GrowingSSALy	succinate-semialdehyde dehydrogenase (NADP)	Growingh2o[c] + Growingnadp[c] + Growingsucsal[c] -> 2 Growingh[c] + Growingnadph[c] + Growingsucc[c]	( RHE_CH00092 or RHE_PF00201 or RHE_PC00032 or RHE_PF00340 or RHE_PF00364 )	0	1000	0	Glutamate/Nitrogen Metabolism
GrowingGLUSy	glutamate synthase (NADPH)	Growingakg[c] + Growinggln__L[c] + Growingh[c] + Growingnadph[c] -> 2 Growingglu__L[c] + Growingnadp[c]		0	1000	0	Glutamate/Nitrogen Metabolism
GrowingSERD_Lr	L-serine deaminase (rev)	Growingser__L[c] -> Growingnh4[c] + Growingpyr[c]	( RHE_CH02214 or RHE_PF00182 or RHE_CH04092 or RHE_CH02027 or RHE_CH01759 or RHE_CH03537 )	0	1000	0	Glycine and Serine Metabolism
GrowingASPKi	aspartate kinase, irreversible	Growingasp__L[c] + Growingatp[c] -> Growing4pasp[c] + Growingadp[c]	RHE_CH03758	0	1000	0	Glycine, Serine, and Threonine Metabolism
GrowingASADi	aspartate-semialdehyde dehydrogenase, irreversible	Growing4pasp[c] + Growingh[c] + Growingnadph[c] -> Growingaspsa[c] + Growingnadp[c] + Growingpi[c]	RHE_CH04100	0	1000	0	Glycine, Serine, and Threonine Metabolism
GrowingHSDy	homoserine dehydrogenase (NADPH)	Growingaspsa[c] + Growingh[c] + Growingnadph[c] -> Growinghom__L[c] + Growingnadp[c]	RHE_CH01878	0	1000	0	Glycine, Serine, and Threonine Metabolism
GrowingHSK	homoserine kinase	Growingatp[c] + Growinghom__L[c] -> Growingadp[c] + Growingh[c] + Growingphom[c]	RHE_CH00962	0	1000	0	Glycine, Serine, and Threonine Metabolism
GrowingTHRS	threonine synthase	Growingh2o[c] + Growingphom[c] -> Growingpi[c] + Growingthr__L[c]	( RHE_CH00979 or RHE_CH04092 )	0	1000	0	Glycine, Serine, and Threonine Metabolism
GrowingCYSTS	cystathionine beta-synthase	Growinghcys__L[c] + Growingser__L[c] -> Growingcyst__L[c] + Growingh2o[c]	RHE_CH01775	0	1000	0	Glycine, Serine, and Threonine Metabolism
GrowingTHRD	L-threonine dehydrogenase	Growingnad[c] + Growingthr__L[c] -> Growing2aobut[c] + Growingh[c] + Growingnadh[c]	RHE_CH02951	0	1000	0	Glycine, Serine, and Threonine Metabolism
Growingnew_forathr		Growingathr__L[c] + Growingnadp[c] <=> Growing2aobut[c] + Growingh[c] + Growingnadph[c]	athr__L ( c ) and nadp ( c ) <=> 2aobut ( c ) and h ( c ) and nadph ( c )	-1000	1000	0
GrowingTHRA2r	L-allo-Threonine Aldolase	Growingathr__L[c] -> Growingacald[c] + Growinggly[c]	RHE_CH03568	0	1000	0	Glycine, Serine, and Threonine Metabolism
GrowingTHRAr	Threonine Aldolase	Growingthr__L[c] <=> Growingacald[c] + Growinggly[c]	RHE_CH03568	-1000	1000	0	Glycine, Serine, and Threonine Metabolism
GrowingPGCDr	phosphoglycerate dehydrogenase reversible	Growing3pg[c] + Growingnad[c] -> Growing3php[c] + Growingh[c] + Growingnadh[c]	( RHE_CH03454 or RHE_PF00379 )	0	1000	0	Glycine and Serine Metabolism
GrowingPSERTr	phosphoserine transaminase reversible	Growing3php[c] + Growingglu__L[c] -> Growingakg[c] + Growingpser__L[c]	RHE_CH03455	0	1000	0	Glycine, Serine, and Threonine Metabolism
GrowingPSP_L	phosphoserine phosphatase (L-serine)	Growingh2o[c] + Growingpser__L[c] -> Growingpi[c] + Growingser__L[c]	RHE_CH02794	0	1000	0	Glycine, Serine, and Threonine Metabolism
GrowingGHMT2	glycine hydroxymethyltransferase	Growingser__L[c] + Growingthf[c] <=> Growinggly[c] + Growingh2o[c] + Growingmlthf[c]	RHE_CH01508	-1000	1000	0	Glycine, Serine, and Threonine Metabolism
Growingnew-gly		Growinggly[c] + Growingnad[c] + Growingthf[c] -> Growingco2[c] + Growingmlthf[c] + Growingnadh[c] + Growingnh4[c]		0	1000	0	Glycine, Serine, and Threonine Metabolism
GrowingCYSS	cysteine synthase	Growingacser[c] + Growingh2s[c] -> Growingac[c] + Growingcys__L[c] + Growingh[c]	( RHE_CH01775 or RHE_CH00325 )	0	1000	0	Glycine, Serine, and Threonine Metabolism
GrowingSERATi	serine O-acetyltransferase, irreversible	Growingaccoa[c] + Growingser__L[c] -> Growingacser[c] + Growingcoa[c]	( RHE_CH03627 or RHE_CH01903 )	0	1000	0	Glycine, Serine, and Threonine Metabolism
GrowingALAS	5-aminolevulinate synthase	Growinggly[c] + Growingh[c] + Growingsuccoa[c] -> Growing5aop[c] + Growingco2[c] + Growingcoa[c]	RHE_PF00489	0	1000	0	Glycine, Serine, and Threonine Metabolism
GrowingGLYAT	glycine C-acetyltransferase	Growingaccoa[c] + Growinggly[c] <=> Growing2aobut[c] + Growingcoa[c]	( RHE_PF00489 or RHE_CH02952 )	-1000	1000	0	Glycine, Serine, and Threonine Metabolism
Growingnew_glccons		Growingatp[c] + Growingglc[e] -> Growingadp[c] + Growingg6p[c] + Growingh[c]		0	1000	0	Glycolysis/Gluconeogenesis
GrowingPGI	glucose-6-phosphate isomerase	Growingg6p[c] <=> Growingf6p[c]	RHE_CH00477	-1000	1000	0	Glycolysis/Gluconeogenesis
GrowingPFK	phosphofructokinase	Growingatp[c] + Growingf6p[c] -> Growingadp[c] + Growingfdp[c] + Growingh[c]	RHE_CH02862	0	1000	0	Glycolysis
GrowingFBP	fructose-bisphosphatase	Growingfdp[c] + Growingh2o[c] -> Growingf6p[c] + Growingpi[c]		0	1000	0	Glycolysis/Gluconeogenesis
GrowingFBA	fructose-bisphosphate aldolase	Growingfdp[c] <=> Growingdhap[c] + Growingg3p[c]	RHE_CH03500	-1000	1000	0	Glycolysis/Gluconeogenesis
GrowingTPI	triose-phosphate isomerase	Growingdhap[c] <=> Growingg3p[c]	( RHE_CH02186 or RHE_PF00040 )	-1000	1000	0	Inositol Metabolism
GrowingGAPD	glyceraldehyde-3-phosphate dehydrogenase	Growingg3p[c] + Growingnad[c] + Growingpi[c] <=> Growing13dpg[c] + Growingh[c] + Growingnadh[c]	RHE_CH03496	-1000	1000	0	Glycolysis/Gluconeogenesis
GrowingPGK	phosphoglycerate kinase	Growing3pg[c] + Growingatp[c] <=> Growing13dpg[c] + Growingadp[c]	RHE_CH03499	-1000	1000	0	Glycolysis/Gluconeogenesis
GrowingPGM	phosphoglycerate mutase	Growing2pg[c] <=> Growing3pg[c]	RHE_CH00169	-1000	1000	0	Glycolysis/Gluconeogenesis
GrowingENO	enolase	Growing2pg[c] <=> Growingh2o[c] + Growingpep[c]	RHE_CH01931	-1000	1000	0	Glycolysis/Gluconeogenesis
GrowingPYK	pyruvate kinase	Growingadp[c] + Growingh[c] + Growingpep[c] -> Growingatp[c] + Growingpyr[c]	RHE_CH03542	0	1000	0	Glycolysis
GrowingPPCK	phosphoenolpyruvate carboxykinase	Growingatp[c] + Growingoaa[c] -> Growingadp[c] + Growingco2[c] + Growingpep[c]	RHE_CH00037	0	1000	0	anaplerotic
Growingnew_ppck-rev		Growingco2[c] + Growingpep[c] -> Growingoaa[c] + Growingpi[c]		0	1000	0	anaplerotic
GrowingPDH	pyruvate dehydrogenase	Growingcoa[c] + Growingnad[c] + Growingpyr[c] -> Growingaccoa[c] + Growingco2[c] + Growingnadh[c]		0	1000	0	anaplerotic
Growingnew_ac-accoa		Growingac[c] + Growingatp[c] + Growingcoa[c] -> Growingaccoa[c] + Growingamp[c] + Growingppi[c]		0	1000	0	anaplerotic
Growingnew_ma-pyr		Growingmal__L[c] + Growingnad[c] -> Growingco2[c] + Growingnadh[c] + Growingpyr[c]		0	1000	0	anaplerotic
GrowingPGMT	phosphoglucomutase	Growingg1p[c] <=> Growingg6p[c]	RHE_CH03597	-1000	1000	0	Glycolysis/Gluconeogenesis
GrowingGLGC	glucose-1-phosphate adenylyltransferase	Growingatp[c] + Growingg1p[c] + Growingh[c] -> Growingadpglc[c] + Growingppi[c]	RHE_CH03595	0	1000	0	Glycogene synthesis
GrowingGLCS1	glycogen synthase (ADPGlc)	Growingadpglc[c] -> Growingadp[c] + Growingglycogen[c] + Growingh[c]	RHE_CH03596	0	1000	0	Glycogene synthesis
GrowingICL	Isocitrate lyase	Growingicit[c] -> Growingglx[c] + Growingsucc[c]	RHE_CH00712	0	1000	0	Glycoxylate Metabolism
GrowingMALS	malate synthase	Growingaccoa[c] + Growingglx[c] + Growingh2o[c] -> Growingcoa[c] + Growingh[c] + Growingmal__L[c]		0	1000	0	Glycoxylate Metabolism
GrowingPC	pyruvate carboxylase	Growingatp[c] + Growinghco3[c] + Growingpyr[c] -> Growingadp[c] + Growingh[c] + Growingoaa[c] + Growingpi[c]	RHE_CH04002	0	1000	0	Glycolysis/Gluconeogenesis
GrowingHISD	histidase	Growinghis__L[c] -> Growingnh4[c] + Growingurcan[c]	( RHE_PE00072 or RHE_PE00081 )	0	1000	0	Histidine Metabolism
GrowingATPPRTr	ATP phosphoribosyltransferase reversible	Growingatp[c] + Growingprpp[c] -> Growingppi[c] + Growingprbatp[c]	RHE_CH00823	0	1000	0	Histidine Metabolism
GrowingPRATPP	phosphoribosyl-ATP pyrophosphatase	Growingh2o[c] + Growingprbatp[c] -> Growingh[c] + Growingppi[c] + Growingprbamp[c]	RHE_CH00041	0	1000	0	Histidine Metabolism
GrowingPRAMPC	phosphoribosyl-AMP cyclohydrolase	Growingh2o[c] + Growingprbamp[c] -> Growingprfp[c]	( RHE_CH00041 or RHE_CH02202 )	0	1000	0	Histidine Metabolism
GrowingPRMICIi	1-(5-phosphoribosyl)-5-[(5-phosphoribosylamino)methylideneamino)imidazole-4-carboxamide isomerase (irreversible)	Growingprfp[c] <=> Growingprlp[c]	RHE_CH00043	-1000	1000	0	Histidine Metabolism
GrowingIG3PS	Imidazole-glycerol-3-phosphate synthase	Growinggln__L[c] + Growingprlp[c] -> Growingaicar[c] + Growingeig3p[c] + Growingglu__L[c] + Growingh[c]		0	1000	0	Histidine Metabolism
GrowingIGPDH	imidazoleglycerol-phosphate dehydratase	Growingeig3p[c] -> Growingh2o[c] + Growingimacp[c]	RHE_CH00047	0	1000	0	Histidine Metabolism
GrowingHSTPTr	histidinol-phosphate transaminase reversible	Growingglu__L[c] + Growingimacp[c] -> Growingakg[c] + Growinghisp[c]	( RHE_PD00233 or RHE_CH01331 or RHE_CH04010 or RHE_CH03810 )	0	1000	0	Histidine Metabolism
GrowingHISTP	histidinol-phosphatase	Growingh2o[c] + Growinghisp[c] -> Growinghistd[c] + Growingpi[c]		0	1000	0	Histidine Metabolism
GrowingHISTD	histidinol dehydrogenase	Growingh2o[c] + Growinghistd[c] + 2 Growingnad[c] -> 3 Growingh[c] + Growinghis__L[c] + 2 Growingnadh[c]	RHE_CH00581	0	1000	0	Histidine Metabolism
GrowingFGLU	formimidoylglutamase	Growingforglu[c] + Growingh2o[c] + Growingh[c] -> Growingfrmd[c] + Growingglu__L[c]	RHE_PE00071	0	1000	0	Histidine Metabolism
Growingnew_forfrmd		Growingfrmd[c] + Growingh2o[c] -> Growingfor[c] + Growingh[c] + Growingnh4[c]	frmd ( c ) and h2o ( c ) -> for ( c ) and h ( c ) and nh4 ( c )	0	1000	0
GrowingURCN	urocanase	Growingh2o[c] + Growingurcan[c] -> Growing4izp[c]	RHE_PE00070	0	1000	0	Histidine Metabolism
GrowingIZPN	imidazolonepropionase	Growing4izp[c] + Growingh2o[c] -> Growingforglu[c] + Growingh[c]	RHE_PE00073	0	1000	0	Histidine Metabolism
GrowingMMSAD3	methylmalonate-semialdehyde dehydrogenase (malonic semialdehyde)	Growingcoa[c] + Growingmsa[c] + Growingnad[c] -> Growingaccoa[c] + Growingco2[c] + Growingnadh[c]	RHE_CH00731	0	1000	0	Inositol Metabolism
GrowingINS2D	inositol 2-dehydrogenase	Growinginost[c] + Growingnad[c] -> Growing2ins[c] + Growingh[c] + Growingnadh[c]	( RHE_CH03170 or RHE_CH01209 )	0	1000	0	Inositol Metabolism
GrowingINSCR	inositol catabolic reactions (lumped)	Growing2ins[c] + Growingatp[c] -> Growingadp[c] + Growingdhap[c] + 2 Growingh[c] + Growingmsa[c]		0	1000	0	Inositol Metabolism
GrowingDHDPS	dihydrodipicolinate synthase	Growingaspsa[c] + Growingpyr[c] -> Growing23dhdp[c] + 2 Growingh2o[c] + Growingh[c]	( RHE_PF00398 or RHE_PC00042 or RHE_PF00094 or RHE_CH00606 or RHE_CH01381 or RHE_CH02792 )	0	1000	0	Lysine Metabolism
GrowingDHDPRy	dihydrodipicolinate reductase (NADPH)	Growing23dhdp[c] + Growingh[c] + Growingnadph[c] -> Growingnadp[c] + Growingthdp[c]		0	1000	0	Lysine Biosynthesis
GrowingDHDPRx	dihydrodipicolinate reductase (NADH)	Growing23dhdp[c] + Growingh[c] + Growingnadh[c] -> Growingnad[c] + Growingthdp[c]		0	1000	0	Lysine Biosynthesis
GrowingTHDPS	tetrahydrodipicolinate succinylase	Growingh2o[c] + Growingsuccoa[c] + Growingthdp[c] -> Growingcoa[c] + Growingsl2a6o[c]	RHE_CH00418	0	1000	0	Lysine Metabolism
GrowingSDPTA	succinyldiaminopimelate transaminase	Growingakg[c] + Growingsl26da[c] <=> Growingglu__L[c] + Growingsl2a6o[c]	( RHE_PD00118 or RHE_CH01877 )	-1000	1000	0	Lysine Metabolism
GrowingSDPDS	succinyl-diaminopimelate desuccinylase	Growingh2o[c] + Growingsl26da[c] -> Growing26dap__LL[c] + Growingsucc[c]	RHE_CH00417	0	1000	0	Lysine Metabolism
GrowingDAPE	diaminopimelate epimerase	Growing26dap__LL[c] <=> Growing26dap__M[c]	RHE_CH03955	-1000	1000	0	Lysine Metabolism
GrowingDAPDC	diaminopimelate decarboxylase	Growing26dap__M[c] + Growingh[c] -> Growingco2[c] + Growinglys__L[c]	RHE_CH03797	0	1000	0	Lysine Biosynthesis
GrowingHSST	homoserine O-succinyltransferase	Growinghom__L[c] + Growingsuccoa[c] -> Growingcoa[c] + Growingsuchms[c]	RHE_CH04033	0	1000	0	Methionine Metabolism
GrowingSHSL1	O-succinylhomoserine lyase (L-cysteine)	Growingcys__L[c] + Growingsuchms[c] -> Growingcyst__L[c] + Growingh[c] + Growingsucc[c]	( RHE_PE00244 or RHE_PF00019 or RHE_CH00522 or RHE_PF00019 or RHE_PF00461 or RHE_PE00244 or RHE_PF00461 )	0	1000	0	Methionine Metabolism
GrowingCYSTL	cystathionine b-lyase	Growingcyst__L[c] + Growingh2o[c] -> Growinghcys__L[c] + Growingnh4[c] + Growingpyr[c]	RHE_CH01899	0	1000	0	Methionine Metabolism
GrowingHCYSMT	homocysteine S-methyltransferase	Growingamet[c] + Growinghcys__L[c] -> Growingahcys[c] + Growingh[c] + Growingmet__L[c]	RHE_PC00163	0	1000	0	Methionine Metabolism
GrowingAHC	adenosylhomocysteinase	Growingahcys[c] + Growingh2o[c] <=> Growingadn[c] + Growinghcys__L[c]	RHE_CH00031	-1000	1000	0	Methionine Metabolism
GrowingMETS	methionine synthase	Growing5mthf[c] + Growinghcys__L[c] -> Growingh[c] + Growingmet__L[c] + Growingthf[c]	RHE_CH02901	0	1000	0	Methionine Metabolism
Growingnew_for5mthf		2 Growingh[c] + Growingmlthf[c] + Growingnadh[c] -> Growing5mthf[c] + Growingnad[c]		0	1000	0
GrowingMETAT	methionine adenosyltransferase	Growingatp[c] + Growingh2o[c] + Growingmet__L[c] -> Growingamet[c] + Growingpi[c] + Growingppi[c]	RHE_CH00370	0	1000	0	Methionine Metabolism
GrowingSHSL4r	O-succinylhomoserine lyase (elimination), reversible	Growingh2o[c] + Growingsuchms[c] <=> Growing2obut[c] + Growingh[c] + Growingnh4[c] + Growingsucc[c]	( RHE_CH00522 or RHE_PE00244 or RHE_PF00461 or RHE_PF00019 )	-1000	1000	0	Methionine Metabolism
GrowingNAPRTr	NAPRTase (rev)	Growingh[c] + Growingnac[c] + Growingprpp[c] -> Growingnicrnt[c] + Growingppi[c]	RHE_CH00181	0	1000	0	Nicotinate and Nicotinamide
GrowingNNATr	nicotinate-nucleotide adenylyltransferase	Growingatp[c] + Growingh[c] + Growingnicrnt[c] <=> Growingdnad[c] + Growingppi[c]	RHE_CH04070	-1000	1000	0	Nicotinate and Nicotinamide
GrowingNADS2	NAD synthase (glutamine-hydrolysing)	Growingatp[c] + Growingdnad[c] + Growinggln__L[c] + Growingh2o[c] -> Growingamp[c] + Growingglu__L[c] + Growingh[c] + Growingnad[c] + Growingppi[c]	( RHE_CH01195 or RHE_CH02371 )	0	1000	0	Nicotinate and Nicotinamide
GrowingNT5C	5'-nucleotidase	Growingh2o[c] + Growingnicrnt[c] -> Growingnicrns[c] + Growingpi[c]	RHE_CH03555	0	1000	0	Nicotinate and Nicotinamide
GrowingNTD5_a	5'-nucleotidase (dTMP)	Growingh2o[c] + Growingnmn[c] -> Growingpi[c] + Growingrnam[c]	RHE_CH03555	0	1000	0	Nicotinate and Nicotinamide
GrowingNADTRHD	NAD transhydrogenase	Growingnad[c] + Growingnadph[c] -> Growingnadh[c] + Growingnadp[c]	( RHE_CH01846 or RHE_CH01651 )	0	1000	0	Nicotinate and Nicotinamide
GrowingNP1_r	nucleotide phosphatase	Growingh[c] + Growingnac[c] + Growingr1p[c] <=> Growingnicrns[c] + Growingpi[c]	RHE_CH00192	-1000	1000	0	Nicotinate and Nicotinamide
GrowingNNAM	nicotinamidase	Growingh2o[c] + Growingncam[c] -> Growingnac[c] + Growingnh4[c]	RHE_CH02821	0	1000	0	Nicotinate and Nicotinamide
GrowingPNP	purine-nucleoside phosphorylase	Growingpi[c] + Growingrnam[c] <=> Growingh[c] + Growingncam[c] + Growingr1p[c]	RHE_CH00192	-1000	1000	0	Nicotinate and Nicotinamide
GrowingNNDPR	nicotinate-nucleotide diphosphorylase (carboxylating)	2 Growingh[c] + Growingprpp[c] + Growingquln[c] -> Growingco2[c] + Growingnicrnt[c] + Growingppi[c]	RHE_PE00439	0	1000	0	Nicotinate and Nicotinamide
Growingnew_forquln		Growingdhap[c] + Growingiasp[c] -> 2 Growingh2o[c] + Growingpi[c] + Growingquln[c]		0	1000	0
Growingnew_forqh2		Growingasp__L[c] + Growingq[c] -> Growingh[c] + Growingiasp[c] + Growingqh2[c]		0	1000	0
GrowingNMNATr	nicotinamide-nucleotide adenylyltransferase	Growingatp[c] + Growingh[c] + Growingnmn[c] <=> Growingnad[c] + Growingppi[c]	RHE_CH04070	-1000	1000	0	Nicotinate and Nicotinamide
GrowingNMNN	NMN nucleosidase	Growingh2o[c] + Growingnmn[c] -> Growingh[c] + Growingncam[c] + Growingr5p[c]	RHE_CH02485	0	1000	0	Nicotinate and Nicotinamide
GrowingSUCD3	succinate dehydrogenase cytochrome b	Growingfadh2[c] + Growingq[c] <=> Growingfad[c] + Growingqh2[c]		-1000	1000	0	Oxidative Phosphorylation
GrowingCYTOX	Cytochrome oxidase	4 Growingh[c] + Growingo2[c] + 2 Growingqh2[c] -> 2 Growingh2o[c] + 4 Growingh[e] + 2 Growingq[c]		0	1000	0	Oxidative Phosphorylation
GrowingCYTOX2	Cytochrome oxidase (rhizobium)	2 Growingh[c] + Growingo2[c] + 2 Growingqh2[c] -> 2 Growingh2o[c] + 2 Growingh[e] + 2 Growingq[c]		0	1000	0	Oxidative Phosphorylation
GrowingATPS2	ATP synthase (two protons for one ATP)	Growingadp[c] + 2 Growingh[e] + Growingpi[c] -> Growingatp[c] + Growingh2o[c] + Growingh[c]		0	1000	0	Oxidative Phosphorylation
GrowingNADH	NADH dehydrogenase	5 Growingh[c] + Growingnadh[c] + Growingq[c] -> 4 Growingh[e] + Growingnad[c] + Growingqh2[c]		0	1000	0	Oxidative Phosphorylation
GrowingACACT1r	acetyl-CoA C-acetyltransferase	2 Growingaccoa[c] <=> Growingaacoa[c] + Growingcoa[c]	( RHE_CH00558 or RHE_PE00203 or RHE_CH04018 or RHE_PF00014 )	-1000	1000	0	PHB synthesis
GrowingPHPB	acetoacetyl-CoA reductase	Growingaacoa[c] + Growingh[c] + Growingnadph[c] <=> Growing3hbcoa__R[c] + Growingnadp[c]	RHE_CH04019	-1000	1000	0	PHB synthesis
GrowingPHBS	PHB synthase	Growing3hbcoa__R[c] -> Growingcoa[c] + Growingphb[c]		0	1000	0	PHB synthesis
GrowingPHB_deg_1	PHB depolymerase	Growingh2o[c] + 2 Growingphb[c] -> Growing3hbb__RR[c] + Growingh[c]		0	1000	0	PHB synthesis
GrowingHBDH	hydroxybutyrate-dimer hydrolase;	Growing3hbb__RR[c] + Growingh2o[c] -> 2 Growingbhb[c] + Growingh[c]		0	1000	0	PHB synthesis
GrowingBDH	(R)-3-Hydroxybutanoate:NAD+ oxidoreductase	Growingbhb[c] + Growingnad[c] -> Growingacac[c] + Growingh[c] + Growingnadh[c]	RHE_CH03123	0	1000	0	PHB synthesis
GrowingAACOAT_1	acetoacetyl-CoA synthetase	Growingacac[c] + Growingatp[c] + Growingcoa[c] -> Growingaacoa[c] + Growingamp[c] + Growingppi[c]	RHE_CH00719	0	1000	0	PHB synthesis
GrowingOCOAT1r	3-oxoacid CoA-transferase	Growingacac[c] + Growingsuccoa[c] <=> Growingaacoa[c] + Growingsucc[c]	( RHE_PE00202 or RHE_PE00201 )	-1000	1000	0	PHB synthesis
GrowingPANTS	pantothenate synthase	Growingala__B[c] + Growingatp[c] + Growingpant__R[c] -> Growingamp[c] + Growingh[c] + Growingpnto__R[c] + Growingppi[c]	RHE_PF00001	0	1000	0	Pantothenate and CoA Biosynthesis
GrowingPPCDC	phosphopantothenoylcysteine decarboxylase	Growing4ppcys[c] + Growingh[c] -> Growingco2[c] + Growingpan4p[c]	RHE_CH00342	0	1000	0	Pantothenate and CoA Biosynthesis
GrowingPTPAT	pantetheine-phosphate adenylyltransferase	Growingatp[c] + Growingh[c] + Growingpan4p[c] <=> Growingdpcoa[c] + Growingppi[c]	RHE_CH02113	-1000	1000	0	Pantothenate and CoA Biosynthesis
Growingnew_apoACP	[acyl-carrier-protein] phosphodiesterase	GrowingACP[c] + Growingh2o[c] -> GrowingapoACP[c] + Growingh[c] + Growingpan4p[c]	( RHE_PC00047 or RHE_CH01764 )	0	1000	0	Pantothenate and CoA Biosynthesis
Growingnew_ptth	pantothenoylcysteine decarboxylase	Growingh[c] + Growingptcys[c] -> Growingco2[c] + Growingptth[c]	RHE_CH00040	0	1000	0	Pantothenate and CoA Biosynthesis
Growingnew_traptcys		Growingptcys[c] <=> Growingptcys[e]		-1000	1000	0
GrowingMOHMT	3-methyl-2-oxobutanoate hydroxymethyltransferase	Growing3mob[c] + Growingh2o[c] + Growingmlthf[c] -> Growing2dhp[c] + Growingthf[c]	( RHE_PF00002 or RHE_PE00443 )	0	1000	0	Pantothenate and CoA Biosynthesis
GrowingPTHK	pantetheine kinase	Growingatp[c] + Growingptth[c] -> Growingadp[c] + Growingh[c] + Growingpan4p[c]	RHE_CH00040	0	1000	0	Pantothenate and CoA Biosynthesis
GrowingDPCOAK	dephospho-CoA kinase	Growingatp[c] + Growingdpcoa[c] -> Growingadp[c] + Growingcoa[c] + Growingh[c]	RHE_CH00004	0	1000	0	Pantothenate and CoA Biosynthesis
GrowingPPNCL3	phosphopantothenate-cysteine ligase	Growing4ppan[c] + Growingatp[c] + Growingcys__L[c] -> Growing4ppcys[c] + Growingamp[c] + Growingh[c] + Growingppi[c]	RHE_CH00342	0	1000	0	Pantothenate and CoA Biosynthesis
GrowingACPS1	acyl-carrier protein synthase	GrowingapoACP[c] + Growingcoa[c] -> GrowingACP[c] + Growingh[c] + Growingpap[c]	RHE_CH01388	0	1000	0	Pantothenate and CoA Biosynthesis
Growingnew_forpap		Growingh2o[c] + Growingpap[c] -> Growingamp[c] + Growingpi[c]		0	1000	0
GrowingDPR	2-dehydropantoate 2-reductase	Growing2dhp[c] + Growingh[c] + Growingnadph[c] -> Growingnadp[c] + Growingpant__R[c]	RHE_CH01710	0	1000	0	Pantothenate and CoA Biosynthesis
GrowingPNTK	pantothenate kinase	Growingatp[c] + Growingpnto__R[c] -> Growing4ppan[c] + Growingadp[c] + Growingh[c]	RHE_CH00040	0	1000	0	Pantothenate and CoA Biosynthesis
GrowingRBKr	ribokinase reversible	Growingatp[c] + Growingrib__D[c] -> Growingadp[c] + Growingh[c] + Growingr5p[c]	( RHE_PC00098 or RHE_CH00409 )	0	1000	0	alternative carbon metabolism
GrowingG6PDH2	glucose 6-phosphate dehydrogenase	Growingg6p[c] + Growingnadp[c] -> Growing6pgl[c] + Growingh[c] + Growingnadph[c]	( RHE_CH01185 or RHE_CH00704 )	0	1000	0	Pentose Phosphate Pathway
GrowingPGL	6-phosphogluconolactonase	Growing6pgl[c] + Growingh2o[c] -> Growing6pgc[c] + Growingh[c]	RHE_CH00703	0	1000	0	Pentose Phosphate Pathway
GrowingGND	phosphogluconate dehydrogenase	Growing6pgc[c] + Growingnadp[c] -> Growingco2[c] + Growingnadph[c] + Growingru5p__D[c]	( RHE_CH03488 or RHE_CH02468 )	0	1000	0	Pentose Phosphate Pathway
GrowingRPI	ribose-5-phosphate isomerase	Growingr5p[c] <=> Growingru5p__D[c]	( RHE_CH02380 or RHE_PF00039 )	-1000	1000	0	Pentose Phosphate Pathway
GrowingRPE	ribulose 5-phosphate 3-epimerase	Growingru5p__D[c] <=> Growingxu5p__D[c]	RHE_CH02270	-1000	1000	0	Pentose Phosphate Pathway
GrowingTKT1	transketolase	Growingr5p[c] + Growingxu5p__D[c] <=> Growingg3p[c] + Growings7p[c]	( RHE_CH02398 or RHE_CH03495 or RHE_CH02397 )	-1000	1000	0	Pentose Phosphate Pathway
GrowingTALA	transaldolase	Growingg3p[c] + Growings7p[c] <=> Growinge4p[c] + Growingf6p[c]	RHE_CH03667	-1000	1000	0	Pentose Phosphate Pathway
GrowingTKT2	transketolase	Growinge4p[c] + Growingxu5p__D[c] <=> Growingf6p[c] + Growingg3p[c]	( RHE_CH02398 or RHE_CH03495 or RHE_CH02397 )	-1000	1000	0	Pentose Phosphate Pathway
GrowingEDD	6-phosphogluconate dehydratase	Growing6pgc[c] -> Growing2ddg6p[c] + Growingh2o[c]	RHE_CH00702	0	1000	0	Entner-Doudoroff pathwway
GrowingEDA	2-dehydro-3-deoxy-phosphogluconate aldolase	Growing2ddg6p[c] -> Growingg3p[c] + Growingpyr[c]	RHE_CH03635	0	1000	0	Entner-Doudoroff pathwway
GrowingDDPA	3-deoxy-D-arabino-heptulosonate 7-phosphate synthetase	Growinge4p[c] + Growingh2o[c] + Growingpep[c] -> Growing2dda7p[c] + Growingpi[c]	( RHE_CH02375 or RHE_CH02369 )	0	1000	0	Phenylalanine Tyrosine Tryptophan Biosynthesis
GrowingDHQS	3-dehydroquinate synthase	Growing2dda7p[c] -> Growing3dhq[c] + Growingpi[c]	RHE_CH03825	0	1000	0	Phenylalanine Tyrosine Tryptophan Biosynthesis
GrowingDHQD	3-dehydroquinate dehydratase	Growing3dhq[c] -> Growing3dhsk[c] + Growingh2o[c]	( RHE_CH01931 or RHE_CH01871 or RHE_CH02289 )	0	1000	0	Phenylalanine Tyrosine Tryptophan Biosynthesis
GrowingSHK3Dr	shikimate dehydrogenase	Growing3dhsk[c] + Growingh[c] + Growingnadph[c] <=> Growingnadp[c] + Growingskm[c]	( RHE_CH00003 or RHE_CH02291 or RHE_PC00214 )	-1000	1000	0	Phenylalanine Tyrosine Tryptophan Biosynthesis
GrowingSHKK	shikimate kinase	Growingatp[c] + Growingskm[c] -> Growingadp[c] + Growingh[c] + Growingskm5p[c]	RHE_CH03826	0	1000	0	Phenylalanine Tyrosine Tryptophan Biosynthesis
GrowingPSCVT	3-phosphoshikimate 1-carboxyvinyltransferase	Growingpep[c] + Growingskm5p[c] <=> Growing3psme[c] + Growingpi[c]	RHE_CH00884	-1000	1000	0	Phenylalanine Tyrosine Tryptophan Biosynthesis
GrowingCHORS	chorismate synthase	Growing3psme[c] -> Growingchor[c] + Growingpi[c]	RHE_CH00935	0	1000	0	Phenylalanine Tyrosine Tryptophan Biosynthesis
GrowingCHORM	chorismate mutase	Growingchor[c] -> Growingpphn[c]	RHE_CH03958	0	1000	0	Phenylalanine Tyrosine Tryptophan Biosynthesis
GrowingPPNDHr	prephenate dehydratase	Growingh[c] + Growingpphn[c] -> Growingco2[c] + Growingh2o[c] + Growingphpyr[c]	RHE_CH00131	0	1000	0	Phenylalanine Tyrosine Tryptophan Biosynthesis
GrowingPHETA1	phenylalanine transaminase	Growingakg[c] + Growingphe__L[c] <=> Growingglu__L[c] + Growingphpyr[c]	( RHE_CH01331 or RHE_CH04010 or RHE_CH03810 )	-1000	1000	0	Phenylalanine Tyrosine Tryptophan Biosynthesis
Growingnew_tyr_synt2		Growingnad[c] + Growingpphn[c] -> Growing34hpp[c] + Growingco2[c] + Growingnadh[c]		0	1000	0	Phenylalanine Tyrosine Tryptophan Biosynthesis
Growingnew_tyr_synt		Growingakg[c] + Growingtyr__L[c] <=> Growing34hpp[c] + Growingglu__L[c]		-1000	1000	0	Phenylalanine Tyrosine Tryptophan Biosynthesis
GrowingANS	anthranilate synthase	Growingchor[c] + Growinggln__L[c] -> Growinganth[c] + Growingglu__L[c] + Growingh[c] + Growingpyr[c]	RHE_CH03075	0	1000	0	Phenylalanine Tyrosine Tryptophan Biosynthesis
GrowingANPRT	anthranilate phosphoribosyltransferase	Growinganth[c] + Growingprpp[c] -> Growingppi[c] + Growingpran[c]	RHE_CH02174	0	1000	0	Phenylalanine Tyrosine Tryptophan Biosynthesis
GrowingPRAI	phosphoribosylanthranilate isomerase	Growingpran[c] -> Growing2cpr5p[c]	RHE_CH00020	0	1000	0	Phenylalanine Tyrosine Tryptophan Biosynthesis
GrowingIGPS	indole-3-glycerol-phosphate synthase	Growing2cpr5p[c] + Growingh[c] -> Growing3ig3p[c] + Growingco2[c] + Growingh2o[c]	RHE_CH02175	0	1000	0	Phenylalanine Tyrosine Tryptophan Biosynthesis
GrowingTRPS3r	tryptophan synthase (indoleglycerol phosphate)	Growing3ig3p[c] -> Growingg3p[c] + Growingindole[c]	RHE_CH00021	0	1000	0	Phenylalanine Tyrosine Tryptophan Biosynthesis
GrowingTRPS2	tryptophan synthase (indole)	Growingindole[c] + Growingser__L[c] -> Growingh2o[c] + Growingtrp__L[c]	RHE_CH00021	0	1000	0	Phenylalanine Tyrosine Tryptophan Biosynthesis
GrowingTRPS1r	tryptophan synthase (indoleglycerol phosphate)	Growing3ig3p[c] + Growingser__L[c] -> Growingg3p[c] + Growingh2o[c] + Growingtrp__L[c]	RHE_CH00021	0	1000	0	Phenylalanine Tyrosine Tryptophan Biosynthesis
GrowingGLU5K	glutamate 5-kinase	Growingatp[c] + Growingglu__L[c] -> Growingadp[c] + Growingglu5p[c]	RHE_CH04068	0	1000	0	Proline Biosynthesis
GrowingG5SD	glutamate-5-semialdehyde dehydrogenase	Growingglu5p[c] + Growingh[c] + Growingnadph[c] -> Growingglu5sa[c] + Growingnadp[c] + Growingpi[c]	RHE_CH04069	0	1000	0	Proline Biosynthesis
GrowingG5SADr	L-glutamate 5-semialdehyde dehydratase, reversible	Growingglu5sa[c] -> Growing1pyr5c[c] + Growingh2o[c] + Growingh[c]		0	1000	0	Proline Biosynthesis
GrowingPRO1x	proline oxidase (L-proline, NAD)	Growing1pyr5c[c] + 2 Growingh[c] + Growingnadph[c] -> Growingnadp[c] + Growingpro__L[c]		0	1000	0	Proline Biosynthesis
GrowingPPMi	phosphopentomutase	Growingr5p[c] <=> Growingr1p[c]	( RHE_CH00198 or RHE_CH03597 )	-1000	1000	0	alternative carbon metabolism
GrowingDADA	Deoxyadenosine deaminase	Growingdad__2[c] + Growingh2o[c] + Growingh[c] -> Growingdin[c] + Growingnh4[c]	RHE_CH00197	0	1000	0	Purine Metabolism
GrowingNTD11	5'-nucleotidase (IMP)	Growingh2o[c] + Growingimp[c] -> Growingins[c] + Growingpi[c]	RHE_CH03555	0	1000	0	Purine Metabolism
GrowingADD	adenine deaminase	Growingade[c] + Growingh2o[c] + Growingh[c] -> Growinghxan[c] + Growingnh4[c]	( RHE_CH03094 or RHE_CH03420 )	0	1000	0	Purine Metabolism
GrowingADA	Adenosine deaminase	Growingadn[c] + Growingh2o[c] + Growingh[c] -> Growingins[c] + Growingnh4[c]	RHE_CH00197	0	1000	0	Purine Metabolism
GrowingPYOPT	dATP:pyruvate O2-phosphotransferase	Growingdadp[c] + Growingh[c] + Growingpep[c] <=> Growingdatp[c] + Growingpyr[c]	dadp ( c ) and h ( c ) and pep ( c ) <=> datp ( c ) and pyr ( c )	-1000	1000	0	Purine Metabolism
Growingnew_dadp-datp		Growingatp[c] + Growingdadp[c] <=> Growingadp[c] + Growingdatp[c]		-1000	1000	0
Growingnewfor10fthf1		Growingatp[c] + Growingfor[c] + Growingthf[c] -> Growing10fthf[c] + Growingadp[c] + Growingpi[c]		0	1000	0
Growingnewfor10fthf3		Growing10fthf[c] + Growingh2o[c] + Growingnadp[c] -> Growingco2[c] + Growingh[c] + Growingnadph[c] + Growingthf[c]		0	1000	0
Growingnewfor10fthf2		Growing10fthf[c] + Growingh2o[c] -> Growingfor[c] + Growingh[c] + Growingthf[c]		0	1000	0
GrowingADNUC	adenosine hydrolase	Growingadn[c] + Growingh2o[c] -> Growingade[c] + Growingrib__D[c]	RHE_CH02485	0	1000	0	Purine Metabolism
GrowingNTD8	5'-nucleotidase (dGMP)	Growingdgmp[c] + Growingh2o[c] -> Growingdgsn[c] + Growingpi[c]	RHE_CH03555	0	1000	0	Purine Metabolism
GrowingGDPT	Guanosine 3'-diphosphate 5'-triphosphate	Growinggdptp[c] + Growingh2o[c] <=> Growingh[c] + Growingpi[c] + Growingppgpp[c]	( RHE_CH00788 or RHE_CH01492 )	-1000	1000	0	Purine Metabolism
GrowingHXPRTr	hypoxanthine phosphoribosyltransferase (Hypoxanthine)	Growinghxan[c] + Growingprpp[c] <=> Growingimp[c] + Growingppi[c]	RHE_CH03800	-1000	1000	0	Purine Metabolism
GrowingPUNP5	purine-nucleoside phosphorylase (Inosine)	Growingins[c] + Growingpi[c] <=> Growinghxan[c] + Growingr1p[c]	RHE_CH00192	-1000	1000	0	Purine Metabolism
GrowingPUNP1	purine-nucleoside phosphorylase (Adenosine)	Growingadn[c] + Growingpi[c] -> Growingade[c] + Growingr1p[c]	RHE_CH00192	0	1000	0	Purine Metabolism
GrowingNTD7	5'-nucleotidase (AMP)	Growingamp[c] + Growingh2o[c] -> Growingadn[c] + Growingpi[c]	RHE_CH03555	0	1000	0	Purine Metabolism
GrowingPUNP2	purine-nucleoside phosphorylase (Deoxyadenosine)	Growingdad__2[c] + Growingpi[c] <=> Growing2dr1p[c] + Growingade[c]	RHE_CH00192	-1000	1000	0	Purine Metabolism
GrowingNDPK1	nucleoside-diphosphate kinase (ATP:GDP)	Growingatp[c] + Growinggdp[c] <=> Growingadp[c] + Growinggtp[c]	RHE_CH01472	-1000	1000	0	Purine Metabolism
GrowingGUAD	guanine deaminase	Growinggua[c] + Growingh2o[c] + Growingh[c] -> Growingnh4[c] + Growingxan[c]	RHE_CH03130	0	1000	0	Purine Metabolism
GrowingGTPDPK	GTP diphosphokinase	Growingatp[c] + Growinggtp[c] -> Growingamp[c] + Growinggdptp[c] + Growingh[c]	RHE_CH01385	0	1000	0	Purine Metabolism
GrowingPRPPSi	phosphoribosylpyrophosphate synthetase	Growingatp[c] + Growingr5p[c] -> Growingamp[c] + Growingh[c] + Growingprpp[c]	RHE_CH03023	0	1000	0	Purine Metabolism
GrowingPUNP7	purine-nucleoside phosphorylase (Xanthosine)	Growingpi[c] + Growingxtsn[c] <=> Growingr1p[c] + Growingxan[c]	RHE_CH00192	-1000	1000	0	Purine Metabolism
GrowingNTPTP1	Nucleoside triphosphate tripolyhydrolase	Growingdgtp[c] + Growingh2o[c] -> Growingdgsn[c] + Growingpppi[c]	RHE_CH01817	0	1000	0	Purine Metabolism
Growingforpppi		Growinggtp[c] + Growingh2o[c] -> Growinggsn[c] + Growingpppi[c]		0	1000	0
GrowingADKd	adenylate kinase (d form)	Growingatp[c] + Growingdamp[c] <=> Growingadp[c] + Growingdadp[c]	RHE_CH01696	-1000	1000	0	Purine Metabolism
GrowingPPGPPDP	guanosine-3',5'-bis(diphosphate) 3'-diphosphatase	Growingh2o[c] + Growingppgpp[c] -> Growinggdp[c] + Growingppi[c]	RHE_CH01385	0	1000	0	Purine Metabolism
GrowingGLUPRT	glutamine phosphoribosyldiphosphate amidotransferase	Growinggln__L[c] + Growingh2o[c] + Growingprpp[c] -> Growingglu__L[c] + Growingppi[c] + Growingpram[c]	RHE_CH01428	0	1000	0	Purine Metabolism
GrowingPRAGS	phosphoribosylglycinamide synthetase	Growingatp[c] + Growinggly[c] + Growingpram[c] -> Growingadp[c] + Growinggar[c] + Growingh[c] + Growingpi[c]	RHE_CH00886	0	1000	0	Purine Metabolism
GrowingGARFTi	phosphoribosylglycinamide formyltransferase, irreversible	Growing10fthf[c] + Growinggar[c] <=> Growingfgam[c] + Growingh[c] + Growingthf[c]	RHE_CH01487	-1000	1000	0	Purine Metabolism
GrowingPRFGS	phosphoribosylformylglycinamidine synthase	Growingatp[c] + Growingfgam[c] + Growinggln__L[c] + Growingh2o[c] -> Growingadp[c] + Growingfpram[c] + Growingglu__L[c] + Growingh[c] + Growingpi[c]	( RHE_CH02281 or RHE_CH02286 )	0	1000	0	Purine Metabolism
GrowingPRAIS	phosphoribosylaminoimidazole synthase	Growingatp[c] + Growingfpram[c] -> Growingadp[c] + Growingair[c] + 2 Growingh[c] + Growingpi[c]	RHE_CH01488	0	1000	0	Purine Metabolism
GrowingAIRCr	phosphoribosylaminoimidazole carboxylase	Growingair[c] + Growingco2[c] <=> Growing5aizc[c] + Growingh[c]	( RHE_CH03531 or RHE_CH03532 )	-1000	1000	0	Purine Metabolism
GrowingPRASCS	phosphoribosylaminoimidazolesuccinocarboxamide synthase	Growing5aizc[c] + Growingasp__L[c] + Growingatp[c] -> Growing25aics[c] + Growingadp[c] + Growingh[c] + Growingpi[c]	( RHE_CH03409 or RHE_CH02278 )	0	1000	0	Purine Metabolism
GrowingADSL2r	adenylosuccinate lyase	Growing25aics[c] <=> Growingaicar[c] + Growingfum[c]	RHE_CH02273	-1000	1000	0	Purine Metabolism
GrowingAICARTi	phosphoribosylaminoimidazolecarboxamide formyltransferase	Growing10fthf[c] + Growingaicar[c] -> Growingfprica[c] + Growingthf[c]	RHE_CH04107	0	1000	0	Purine Metabolism
GrowingIMPC	IMP cyclohydrolase	Growingh2o[c] + Growingimp[c] <=> Growingfprica[c]	RHE_CH04107	-1000	1000	0	Purine Metabolism
GrowingADSS	adenylosuccinate synthase	Growingasp__L[c] + Growinggtp[c] + Growingimp[c] -> Growingdcamp[c] + Growinggdp[c] + 2 Growingh[c] + Growingpi[c]	RHE_CH03344	0	1000	0	Purine Metabolism
GrowingADSL1	adenylosuccinate lyase	Growingdcamp[c] <=> Growingamp[c] + Growingfum[c]	RHE_CH02273	-1000	1000	0	Purine Metabolism
GrowingIMPD	IMP dehydrogenase	Growingh2o[c] + Growingimp[c] + Growingnad[c] -> Growingh[c] + Growingnadh[c] + Growingxmp[c]	RHE_CH00794	0	1000	0	Purine Metabolism
GrowingGMPS2	GMP synthase	Growingatp[c] + Growinggln__L[c] + Growingh2o[c] + Growingxmp[c] -> Growingamp[c] + Growingglu__L[c] + Growinggmp[c] + 2 Growingh[c] + Growingppi[c]	RHE_CH00297	0	1000	0	Purine Metabolism
GrowingADK1	adenylate kinase	Growingamp[c] + Growingatp[c] <=> 2 Growingadp[c]	RHE_CH01696	-1000	1000	0	Purine Metabolism
GrowingGUAPRTr	guanine phosphoribosyltransferase	Growinggua[c] + Growingprpp[c] <=> Growinggmp[c] + Growingppi[c]	( RHE_CH03800 or RHE_CH03035 or RHE_PD00341 )	-1000	1000	0	Purine Metabolism
GrowingPUNP3	purine-nucleoside phosphorylase (Guanosine)	Growinggsn[c] + Growingpi[c] <=> Growinggua[c] + Growingr1p[c]	RHE_CH00192	-1000	1000	0	Purine Metabolism
GrowingNDPK5	nucleoside-diphosphate kinase (ATP:dGDP)	Growingatp[c] + Growingdgdp[c] <=> Growingadp[c] + Growingdgtp[c]	RHE_CH01472	-1000	1000	0	Purine Metabolism
GrowingNTD9	5'-nucleotidase (GMP)	Growinggmp[c] + Growingh2o[c] -> Growinggsn[c] + Growingpi[c]	RHE_CH03555	0	1000	0	Purine Metabolism
GrowingPUNP4	purine-nucleoside phosphorylase (Deoxyguanosine)	Growingdgsn[c] + Growingpi[c] <=> Growing2dr1p[c] + Growinggua[c]	RHE_CH00192	-1000	1000	0	Purine Metabolism
GrowingNTD10	5'-nucleotidase (XMP)	Growingh2o[c] + Growingxmp[c] -> Growingpi[c] + Growingxtsn[c]	RHE_CH03555	0	1000	0	Purine Metabolism
GrowingNTD6r	5'-nucleotidase (dAMP)	Growingdamp[c] + Growingh2o[c] <=> Growingdad__2[c] + Growingpi[c]	RHE_CH03555	-1000	1000	0	Purine Metabolism
GrowingDGK1	deoxyguanylate kinase (dGMP:ATP)	Growingatp[c] + Growingdgmp[c] <=> Growingadp[c] + Growingdgdp[c]	RHE_CH01448	-1000	1000	0	Purine Metabolism
GrowingXPPT	xanthine phosphoribosyltransferase	Growingprpp[c] + Growingxan[c] -> Growingppi[c] + Growingxmp[c]	RHE_CH03800	0	1000	0	Purine Metabolism
GrowingPUNP6	purine-nucleoside phosphorylase (Deoxyinosine)	Growingdin[c] + Growingpi[c] <=> Growing2dr1p[c] + Growinghxan[c]	RHE_CH00192	-1000	1000	0	Purine Metabolism
GrowingGK1	guanylate kinase (GMP:ATP)	Growingatp[c] + Growinggmp[c] <=> Growingadp[c] + Growinggdp[c]	RHE_CH01448	-1000	1000	0	Purine Metabolism
GrowingPYPRTr	pyrophosphate phosphoribosyltransferase	Growingprpp[c] + Growingxan[c] <=> Growingppi[c] + Growingxmp[c]	RHE_CH03800	-1000	1000	0	Purine Metabolism
GrowingADPTr	adenine phosphoribosyltransferase (r)	Growingade[c] + Growingprpp[c] <=> Growingamp[c] + Growingppi[c]	( RHE_CH03035 or RHE_PD00341 or RHE_CH03800 )	-1000	1000	0	Purine Metabolism
GrowingADPRDP	ADPribose diphosphatase	Growingadprib[c] + Growingh2o[c] -> Growingamp[c] + 2 Growingh[c] + Growingr5p[c]	RHE_CH01485	0	1000	0	Purine Metabolism
Growingnew_forprib		Growingh2o[c] + Growingnad[c] -> Growingadprib[c] + Growingh[c] + Growingncam[c]		0	1000	0
GrowingDCTPD2	dCTP deaminase	Growingctp[c] + Growingh2o[c] + Growingh[c] -> Growingnh4[c] + Growingutp[c]	RHE_CH00524	0	1000	0	Pyrimidine Biosynthesis
GrowingNTD2	5'-nucleotidase (UMP)	Growingh2o[c] + Growingump[c] -> Growingpi[c] + Growinguri[c]	RHE_CH03555	0	1000	0	Pyrimidine Biosynthesis
Growingnew_forura		Growingpi[c] + Growinguri[c] <=> Growingr1p[c] + Growingura[c]		-1000	1000	0
Growingnew_forura2		Growingh2o[c] + Growinguri[c] -> Growingrib__D[c] + Growingura[c]		0	1000	0
Growingnew_forura3		Growinggtp[c] + Growinguri[c] -> Growinggdp[c] + Growingh[c] + Growingump[c]		0	1000	0
GrowingDCYTD	deoxycytidine deaminase	Growingdcyt[c] + Growingh2o[c] + Growingh[c] -> Growingduri[c] + Growingnh4[c]	RHE_CH00191	0	1000	0	Pyrimidine Biosynthesis
GrowingNTD4	5'-nucleotidase (CMP)	Growingcmp[c] + Growingh2o[c] -> Growingcytd[c] + Growingpi[c]	RHE_CH03555	0	1000	0	Pyrimidine Biosynthesis
GrowingDUTPDP	dUTP diphosphatase	Growingdutp[c] + Growingh2o[c] -> Growingdump[c] + Growingh[c] + Growingppi[c]	RHE_CH00330	0	1000	0	Pyrimidine Biosynthesis
GrowingDURIPP	deoxyuridine phosphorylase	Growingduri[c] + Growingpi[c] <=> Growing2dr1p[c] + Growingura[c]	( RHE_CH00194 or RHE_CH00192 )	-1000	1000	0	Pyrimidine Biosynthesis
GrowingUPPN	b-ureidopropionase	Growingcala[c] + Growingh2o[c] + 2 Growingh[c] -> Growingala__B[c] + Growingco2[c] + Growingnh4[c]	RHE_CH03290	0	1000	0	Pyrimidine Biosynthesis
GrowingCSND	Cytosine deaminase	Growingcsn[c] + Growingh2o[c] + Growingh[c] -> Growingnh4[c] + Growingura[c]	( RHE_CH02043 or RHE_PB00107 )	0	1000	0	Pyrimidine Biosynthesis
GrowingNDPK7	nucleoside-diphosphate kinase (ATP:dCDP)	Growingatp[c] + Growingdcdp[c] <=> Growingadp[c] + Growingdctp[c]	RHE_CH01472	-1000	1000	0	Pyrimidine Biosynthesis
GrowingNTD3	5'-nucleotidase (dCMP)	Growingdcmp[c] + Growingh2o[c] -> Growingdcyt[c] + Growingpi[c]	RHE_CH03555	0	1000	0	Pyrimidine Biosynthesis
GrowingTMDK1	thymidine kinase (ATP:thymidine)	Growingatp[c] + Growingthymd[c] -> Growingadp[c] + Growingdtmp[c] + Growingh[c]	RHE_CH03084	0	1000	0	Pyrimidine Biosynthesis
GrowingASPCT	aspartate carbamoyltransferase	Growingasp__L[c] + Growingcbp[c] -> Growingcbasp[c] + Growingh[c] + Growingpi[c]	RHE_CH01642	0	1000	0	Pyrimidine Biosynthesis
GrowingDHORTS	dihydroorotase	Growingdhor__S[c] + Growingh2o[c] <=> Growingcbasp[c] + Growingh[c]	( RHE_CH00351 or RHE_CH03292 or RHE_CH00469 or RHE_CH01641 )	-1000	1000	0	Pyrimidine Biosynthesis
GrowingDHORD	dihydoorotic acid dehydrogenase	Growingdhor__S[c] + Growingo2[c] <=> Growingh2o2[c] + Growingorot[c]	( RHE_CH03278 or RHE_CH00540 )	-1000	1000	0	Pyrimidine Biosynthesis
GrowingORPT	orotate phosphoribosyltransferase	Growingorot5p[c] + Growingppi[c] <=> Growingorot[c] + Growingprpp[c]	RHE_CH00474	-1000	1000	0	Pyrimidine Biosynthesis
GrowingOMPDC	orotidine-5'-phosphate decarboxylase	Growingh[c] + Growingorot5p[c] -> Growingco2[c] + Growingump[c]	RHE_CH00314	0	1000	0	Pyrimidine Metabolism
Growingnew_for_dumpfromump		Growingnadph[c] + Growingump[c] -> Growingdump[c] + Growingnadp[c]		0	1000	0	Pyrimidine Metabolism
GrowingTMDS	thymidylate synthase	Growingdump[c] + Growingmlthf[c] -> Growingdhf[c] + Growingdtmp[c]	RHE_CH02799	0	1000	0	Pyrimidine Biosynthesis
GrowingDTMPK	dTMP kinase	Growingatp[c] + Growingdtmp[c] <=> Growingadp[c] + Growingdtdp[c]	RHE_CH02160	-1000	1000	0	Pyrimidine Biosynthesis
GrowingTRDRr	Thioredoxin reductase (NADPH) reversible	Growingh[c] + Growingnadph[c] + Growingtrdox[c] <=> Growingnadp[c] + Growingtrdrd[c]	( RHE_CH02975 or RHE_PF00137 )	-1000	1000	0	Pyrimidine Biosynthesis
GrowingNDPK6	nucleoside-diphosphate kinase (ATP:dUDP)	Growingatp[c] + Growingdudp[c] <=> Growingadp[c] + Growingdutp[c]	RHE_CH01472	-1000	1000	0	Pyrimidine Biosynthesis
GrowingRNDR3	ribonucleoside-diphosphate reductase (CDP)	Growingcdp[c] + Growingtrdrd[c] -> Growingdcdp[c] + Growingh2o[c] + Growingtrdox[c]		0	1000	0	Pyrimidine Biosynthesis
GrowingCYTDH	Cytidine hydrolase	Growingcytd[c] + Growingh2o[c] -> Growingcsn[c] + Growingrib__D[c]		0	1000	0	Pyrimidine Biosynthesis
GrowingUPPRTr	uracil phosphoribosyltransferase (r)	Growingprpp[c] + Growingura[c] <=> Growingppi[c] + Growingump[c]	RHE_CH00196	-1000	1000	0	Pyrimidine Biosynthesis
GrowingNTD5	5'-nucleotidase (dTMP)	Growingdtmp[c] + Growingh2o[c] -> Growingpi[c] + Growingthymd[c]	RHE_CH03555	0	1000	0	Pyrimidine Biosynthesis
GrowingNDPK4	nucleoside-diphosphate kinase (ATP:dTDP)	Growingatp[c] + Growingdtdp[c] <=> Growingadp[c] + Growingdttp[c]	RHE_CH01472	-1000	1000	0	Pyrimidine Biosynthesis
GrowingUMPK	UMP kinase	Growingatp[c] + Growingump[c] <=> Growingadp[c] + Growingudp[c]	RHE_CH00098	-1000	1000	0	Pyrimidine Biosynthesis
GrowingNDPK2	nucleoside-diphosphate kinase (ATP:UDP)	Growingatp[c] + Growingudp[c] <=> Growingadp[c] + Growingutp[c]	RHE_CH01472	-1000	1000	0	Pyrimidine Biosynthesis
GrowingDURIK2	deoxyuridine kinase (GTP:Deoxyuridine)	Growingduri[c] + Growinggtp[c] -> Growingdump[c] + Growinggdp[c] + Growingh[c]	RHE_CH03084	0	1000	0	Pyrimidine Biosynthesis
GrowingNDPK3	nucleoside-diphosphate kinase (ATP:CDP)	Growingatp[c] + Growingcdp[c] <=> Growingadp[c] + Growingctp[c]	RHE_CH01472	-1000	1000	0	Pyrimidine Biosynthesis
GrowingNDP8	nucleoside-diphosphatase (dUDP)	Growingatp[c] + Growingdump[c] <=> Growingadp[c] + Growingdudp[c]	RHE_CH02160	-1000	1000	0	Pyrimidine Biosynthesis
GrowingCYTD	cytidine deaminase	Growingcytd[c] + Growingh2o[c] + Growingh[c] -> Growingnh4[c] + Growinguri[c]	RHE_CH00191	0	1000	0	Pyrimidine Biosynthesis
GrowingCTPS2	CTP synthase (glutamine)	Growingatp[c] + Growinggln__L[c] + Growingh2o[c] + Growingutp[c] -> Growingadp[c] + Growingctp[c] + Growingglu__L[c] + 2 Growingh[c] + Growingpi[c]	RHE_CH02184	0	1000	0	Pyrimidine Biosynthesis
GrowingCYTK1	cytidylate kinase (CMP)	Growingatp[c] + Growingcmp[c] <=> Growingadp[c] + Growingcdp[c]	RHE_CH00098	-1000	1000	0	Pyrimidine Metabolism
Growingnew_dgtp	cytidylate kinase (dCMP,dGTP)	Growingdcmp[c] + Growingdgtp[c] <=> Growingdcdp[c] + Growingdgdp[c]	RHE_CH00098	-1000	1000	0	Pyrimidine Metabolism
GrowingMCSNAH	5-Methylcytosine aminohydrolase	Growing5mcsn[c] + Growingh2o[c] + Growingh[c] -> Growingnh4[c] + Growingthym[c]	( RHE_PB00107 or RHE_CH02043 )	0	1000	0	Pyrimidine Metabolism
Growingnew_amet		Growingamet[c] + Growingcsn[c] <=> Growing5mcsn[c] + Growingahcys[c] + Growingh[c]		-1000	1000	0
GrowingDHPM1	dihydropyrimidinase (5,6-dihydrouracil)	Growing56dura[c] + Growingh2o[c] <=> Growingcala[c] + Growingh[c]	RHE_CH03292	-1000	1000	0	Pyrimidine Metabolism
GrowingDCTPD	dCTP deaminase	Growingdctp[c] + Growingh2o[c] + Growingh[c] -> Growingdutp[c] + Growingnh4[c]	RHE_CH00524	0	1000	0	Pyrimidine Metabolism
GrowingDURADx	dihydrouracil dehydrogenase (NAD)	Growing56dura[c] + Growingnad[c] <=> Growingh[c] + Growingnadh[c] + Growingura[c]		-1000	1000	0	Pyrimidine Metabolism
GrowingALAD_R	L-alanine dehydrogenase	Growingh[c] + Growingnadh[c] + Growingnh4[c] + Growingpyr[c] -> Growingala__L[c] + Growingh2o[c] + Growingnad[c]	RHE_CH01770	0	1000	0	Reductive carboxylate cycle
GrowingDB4PS	3,4-Dihydroxy-2-butanone-4-phosphate synthase	Growingru5p__D[c] -> Growingdb4p[c] + Growingfor[c] + Growingh[c]		0	1000	0	Riboflavin Metabolism
GrowingFMNAT	FMN adenylyltransferase	Growingatp[c] + Growingfmn[c] + Growingh[c] -> Growingfad[c] + Growingppi[c]	RHE_CH00831	0	1000	0	Riboflavin Metabolism
GrowingAPRAUR	5-amino-6-(5-phosphoribosylamino)uracil reductase	Growing5apru[c] + Growingh[c] + Growingnadph[c] -> Growing5aprbu[c] + Growingnadp[c]	( RHE_CH01510 or RHE_PD00036 )	0	1000	0	Riboflavin Metabolism
GrowingRBFK	riboflavin kinase	Growingatp[c] + Growingribflv[c] -> Growingadp[c] + Growingfmn[c] + Growingh[c]	RHE_CH00831	0	1000	0	Riboflavin Metabolism
GrowingRBFSa	riboflavin synthase	Growing4r5au[c] + Growingdb4p[c] -> Growingdmlz[c] + 2 Growingh2o[c] + Growingpi[c]		0	1000	0	Riboflavin Metabolism
GrowingACP1(FMN)	acid phosphatase (FMN)	Growingfmn[c] + Growingh2o[c] -> Growingpi[c] + Growingribflv[c]	RHE_CH01827	0	1000	0	Riboflavin Metabolism
GrowingRBFSb	riboflavin synthase	2 Growingdmlz[c] -> Growing4r5au[c] + Growingribflv[c]	( RHE_CH02688 or RHE_CH01511 or RHE_CH01525 )	0	1000	0	Riboflavin Metabolism
GrowingPMDPHT	pyrimidine phosphatase	Growing5aprbu[c] + Growingh2o[c] -> Growing4r5au[c] + Growingpi[c]		0	1000	0	Riboflavin Metabolism
GrowingDHPPDA	diaminohydroxyphosphoribosylaminopyrimidine deaminase	Growing25dhpp[c] + Growingh2o[c] + Growingh[c] -> Growing5apru[c] + Growingnh4[c]	RHE_CH01510	0	1000	0	Riboflavin Metabolism
Growingnew_for25dhpp		Growinggtp[c] + 3 Growingh2o[c] -> Growing25dhpp[c] + Growingfor[c] + 2 Growingh[c] + Growingppi[c]		0	1000	0
GrowingSADT	sulfate adenylyltransferase	Growingatp[c] + Growingh[c] + Growingso4[c] -> Growingaps[c] + Growingppi[c]	( RHE_CH01130 or RHE_CH01131 )	0	1000	0	Sulfur Metabolism
GrowingSULRi	sulfite reductase (NADPH2)	5 Growingh[c] + 3 Growingnadph[c] + Growingso3[c] -> 3 Growingh2o[c] + Growingh2s[c] + 3 Growingnadp[c]	RHE_CH01960	0	1000	0	Sulfur Metabolism
GrowingAPS	APS-reductase	Growingaps[c] + 2 Growinggthrd[c] <=> Growingamp[c] + Growinggthox[c] + 2 Growingh[c] + Growingso3[c]		-1000	1000	0	Sulfur Metabolism
Growingnew_SM4		Growingaps[c] + Growingatp[c] + Growingnadph[c] -> Growingadp[c] + Growingnadp[c] + Growingpap[c] + Growingso3[c]		0	0	0
Growingnew-cys-withouth2s		Growingaccoa[c] + Growingser__L[c] -> Growingac[c] + Growingcys__L[c]		0	1000	0
GrowingH2Ot	H2O transport via diffusion	Growingh2o[e] <=> Growingh2o[c]	RHE_PD00339	-1000	1000	0	Transport
GrowingALAt2r	L-alanine reversible transport via proton symport	Growingala__L[e] + Growingh[e] <=> Growingala__L[c] + Growingh[c]		-1000	1000	0	Transport
GrowingASPt2r	L-aspartate reversible transport via proton symport	Growingasp__L[e] + Growingh[e] <=> Growingasp__L[c] + Growingh[c]		-1000	1000	0	Transport
GrowingTHD2	NAD(P) transhydrogenase	2 Growingh[e] + Growingnadh[c] + Growingnadp[c] -> 2 Growingh[c] + Growingnad[c] + Growingnadph[c]	( RHE_CH03611 or RHE_CH03613 or RHE_CH03612 )	0	1000	0	Transport
GrowingSUCCt2_2	succinate transport via proton symport (2 H)	2 Growingh[e] + Growingsucc[e] -> 2 Growingh[c] + Growingsucc[c]	RHE_CH02971	0	1000	0	Transport
GrowingMALt2_2	Malate transport via proton symport (2 H)	2 Growingh[e] + Growingmal__L[e] -> 2 Growingh[c] + Growingmal__L[c]	RHE_CH02971	0	1000	0	Transport
GrowingGLUt2r	L-glutamate transport via proton symport, reversible	Growingglu__L[e] + Growingh[e] <=> Growingglu__L[c] + Growingh[c]		-1000	1000	0	Tansport, Inner Membrane
Growingtragln		Growinggln__L[e] <=> Growinggln__L[c]		-1000	1000	0
GrowingPIt	Inorganic phosphate exchange, diffusion	Growingpi[c] <=> Growingpi[e]		-1000	1000	0	Transport
GrowingN2tr	Nitrogen exchange, diffusion	Growingn2[e] <=> Growingn2[c]		-1000	1000	0	Transport
GrowingCO2t	CO2 transporter via diffusion	Growingco2[e] <=> Growingco2[c]		-1000	1000	0	Transport
Growingtrano2		Growingno2[c] <=> Growingno2[e]		-1000	1000	0
Growingnh4_tra		Growingnh4[e] <=> Growingnh4[c]		-1000	1000	0
Growingnew9-for-so3		Growingso3[e] <=> Growingso3[c]		-1000	1000	0
Growingnew17		Growingfor[e] <=> Growingfor[c]		-1000	1000	0
Growingnew9-for-so4		Growingso4[e] <=> Growingso4[c]		-1000	1000	0
Growingnewurea		Growingurea[c] <=> Growingurea[e]		-1000	1000	0
GrowingO2t	o2 transport (diffusion)	Growingo2[e] <=> Growingo2[c]		-1000	1000	0	Transport
GrowingORNTAC	ornithine transacetylase	Growingacorn[c] + Growingglu__L[c] <=> Growingacglu[c] + Growingorn[c]	RHE_CH03768	-1000	1000	0	Urea cycle/amino group metabolism
GrowingORNTAr	ornithine transaminase reversible	Growingakg[c] + Growingorn[c] <=> Growingglu5sa[c] + Growingglu__L[c]	RHE_CH03852	-1000	1000	0	Urea cycle/amino group metabolism
GrowingACGS	N-acetylglutamate synthase	Growingaccoa[c] + Growingglu__L[c] -> Growingacglu[c] + Growingcoa[c] + Growingh[c]	RHE_CH03768	0	1000	0	Urea cycle/amino group metabolism
GrowingAGPR	N-acetyl-g-glutamyl-phosphate reductase	Growingacg5sa[c] + Growingnadp[c] + Growingpi[c] <=> Growingacg5p[c] + Growingh[c] + Growingnadph[c]	RHE_CH01567	-1000	1000	0	Urea cycle/amino group metabolism
GrowingACODA	acetylornithine deacetylase	Growingacorn[c] + Growingh2o[c] -> Growingac[c] + Growingorn[c]	RHE_PF00335	0	1000	0	Urea cycle/amino group metabolism
GrowingUREA	urease	Growingh2o[c] + 2 Growingh[c] + Growingurea[c] -> Growingco2[c] + 2 Growingnh4[c]	( RHE_CH03310 or RHE_CH03305 or RHE_CH03308 )	0	1000	0	Urea cycle/amino group metabolism
GrowingARGN	arginase	Growingarg__L[c] + Growingh2o[c] -> Growingorn[c] + Growingurea[c]	RHE_CH03851	0	1000	0	Urea cycle/amino group metabolism
GrowingACGK	acetylglutamate kinase	Growingacglu[c] + Growingatp[c] -> Growingacg5p[c] + Growingadp[c]	RHE_CH00428	0	1000	0	Urea cycle/amino group metabolism
GrowingACOTA	acetylornithine transaminase	Growingacorn[c] + Growingakg[c] <=> Growingacg5sa[c] + Growingglu__L[c]	RHE_CH00516	-1000	1000	0	Urea cycle/amino group metabolism
GrowingOCBTi	ornithine carbamoyltransferase, irreversible	Growingcbp[c] + Growingorn[c] <=> Growingcitr__L[c] + Growingh[c] + Growingpi[c]		-1000	1000	0	Urea cycle/amino group metabolism
Growingnew_foralac		2 Growingpyr[c] -> Growingalac__S[c] + Growingco2[c]		0	1000	0	Valine, Leucine, and Isoleucine Metabolism
GrowingKARA1	ketol-acid reductoisomerase (2,3-dihydroxy-3-methylbutanoate)	Growingalac__S[c] + Growingh[c] + Growingnadph[c] -> Growing23dhmb[c] + Growingnadp[c]	RHE_CH02744	0	1000	0	Valine, Leucine, and Isoleucine Metabolism
GrowingDHAD1	dihydroxy-acid dehydratase (2,3-dihydroxy-3-methylbutanoate)	Growing23dhmb[c] -> Growing3mob[c] + Growingh2o[c]	( RHE_PC00044 or RHE_CH01704 or RHE_CH03160 or RHE_CH03347 )	0	1000	0	Valine, Leucine, and Isoleucine Metabolism
GrowingVALTAi	valine transaminase	Growing3mob[c] + Growingglu__L[c] -> Growingakg[c] + Growingval__L[c]	( RHE_CH01190 or RHE_CH02730 )	0	1000	0	Valine, Leucine, and Isoleucine Metabolism
GrowingTHRD_L	L-threonine deaminase	Growingthr__L[c] -> Growing2obut[c] + Growingnh4[c]	( RHE_CH01759 or RHE_CH04092 or RHE_PF00182 or RHE_CH03537 or RHE_CH02027 )	0	1000	0	Valine, Leucine, and Isoleucine Metabolism
Growingnew_for2obut		Growing2obut[c] + Growingpyr[c] -> Growing2ahbut[c] + Growingco2[c]		0	1000	0	Valine, Leucine, and Isoleucine Metabolism
GrowingKARA2	ketol-acid reductoisomerase (2-Acetolactate)	Growing2ahbut[c] + Growingh[c] + Growingnadph[c] -> Growing23dhmp[c] + Growingnadp[c]	RHE_CH02744	0	1000	0	Valine, Leucine, and Isoleucine Metabolism
GrowingDHAD2	Dihydroxy-acid dehydratase (2,3-dihydroxy-3-methylpentanoate)	Growing23dhmp[c] -> Growing3mop[c] + Growingh2o[c]	( RHE_PC00044 or RHE_CH01704 or RHE_CH03160 or RHE_CH03347 )	0	1000	0	Valine, Leucine, and Isoleucine Metabolism
GrowingILETAi	isoleucine transaminase	Growing3mop[c] + Growingglu__L[c] -> Growingakg[c] + Growingile__L[c]	( RHE_CH01190 or RHE_CH02730 )	0	1000	0	Valine, Leucine, and Isoleucine Metabolism
GrowingIPPS	2-isopropylmalate synthase	Growing3mob[c] + Growingaccoa[c] + Growingh2o[c] -> Growing3c3hmp[c] + Growingcoa[c] + Growingh[c]	( RHE_CH03067 or RHE_CH01419 )	0	1000	0	Valine, Leucine, and Isoleucine Metabolism
GrowingIPPMIb	2-isopropylmalate hydratase	Growing3c3hmp[c] -> Growing2ippm[c] + Growingh2o[c]	( RHE_CH04091 or RHE_CH03965 )	0	1000	0	Valine, Leucine, and Isoleucine Metabolism
GrowingIPPMIa	3-isopropylmalate dehydratase	Growing2ippm[c] + Growingh2o[c] -> Growing3c2hmp[c]	( RHE_CH04091 or RHE_CH03965 )	0	1000	0	Valine, Leucine, and Isoleucine Metabolism
GrowingIPMDr	3-isopropylmalate dehydrogenase reversible	Growing3c2hmp[c] + Growingnad[c] -> Growing3c4mop[c] + Growingh[c] + Growingnadh[c]	RHE_CH04093	0	1000	0	Valine, Leucine, and Isoleucine Metabolism
GrowingOMCDC	2-Oxo-4-methyl-3-carboxypentanoate decarboxylation	Growing3c4mop[c] + Growingh[c] -> Growing4mop[c] + Growingco2[c]		0	1000	0	Valine, Leucine, and Isoleucine Metabolism
GrowingLEUTAi	leucine transaminase (irreversible)	Growing4mop[c] + Growingglu__L[c] -> Growingakg[c] + Growingleu__L[c]	( RHE_CH01190 or RHE_CH02730 )	0	1000	0	Valine, Leucine, and Isoleucine Metabolism
Growingnew15_fromiaf-for dhf		Growingdhf[c] + Growingh[c] + Growingnadph[c] <=> Growingnadp[c] + Growingthf[c]		-1000	1000	0
Growingew21-iaf-for-ppppi		Growingh2o[c] + Growingpppi[c] -> Growingh[c] + Growingpi[c] + Growingppi[c]		0	1000	0
Growingew22-iaf-for-ppppi		Growingatp[c] + Growingppi[c] <=> Growingadp[c] + Growingpppi[c]		-1000	1000	0
Growingnew27-glubiosynthase		Growingakg[c] + 0.5 Growingnadh[c] + 0.5 Growingnadph[c] + Growingnh4[c] <=> Growingglu__L[c]		-1000	1000	0
Growingnew10		Growingh2o[c] + Growingo2[c] + Growingso3[c] -> Growingh2o2[c] + Growingh[c] + Growingso4[c]		0	0	0
Growingnew11		Growingadp[c] + Growingnadph[c] -> Growingdadp[c] + Growingh2o[c] + Growingnadp[c]		0	1000	0
Growingnew12		Growingcdp[c] + Growingnadph[c] -> Growingdcdp[c] + Growingh2o[c] + Growingnadp[c]		0	1000	0
Growingnew13		Growinggdp[c] + Growingnadph[c] -> Growingdgdp[c] + Growingh2o[c] + Growingnadp[c]		0	1000	0
Growingnewfor_for[c]		Growingcoa[c] + Growingpyr[c] -> Growingaccoa[c] + Growingfor[c]		0	1000	0
Growingnew_for2		Growingfor[c] + Growingq[c] -> Growingco2[c] + Growingh[c] + Growingqh2[c]		0	1000	0
Growingnew_for3		Growingfor[c] -> Growingco2[c] + Growingh[c]		0	1000	0
Growingnew_phospholipid1		Growingdhap[c] + Growingnadh[c] -> Growingglyc3p[c] + Growingh[c] + Growingnad[c]		0	1000	0
Growingnew_phospholipid2		Growingglyc3p[c] -> Growing1ag3p_SC[c] + Growingcoa[c]		0	1000	0
Growingnew_phospholipid3		Growing1ag3p_SC[c] -> Growingcoa[c] + Growingpa160[c]		0	1000	0
Growingnew_phospholipid4		Growingctp[c] + Growingh[c] + Growingpa160[c] -> Growingcdpdag[c] + Growingppi[c]		0	1000	0
Growingnew_phospholipid5		Growingcdpdag[c] + Growingglyc3p[c] -> Growingcmp[c] + Growingh[c] + Growingpgp_EC[c]		0	1000	0
Growingnew_phospholipid6		Growingh2o[c] + Growingpgp_EC[c] -> Growingpg160[c] + Growingpi[c]		0	1000	0
Growingnew_phospholipid7		Growingh2o[c] + Growingpg160[c] -> Growing12dgr_EC[c] + Growingglyc3p[c] + Growingh[c]		0	1000	0
Growingnew_phospholipid8		Growing12dgr_EC[c] + Growingatp[c] -> Growingadp[c] + Growingh[c] + Growingpa160[c]		0	1000	0
Growingnew_phospholipid10		Growingcdpdag[c] + Growingser__L[c] -> Growingcmp[c] + Growingh[c] + Growingps160[c]		0	1000	0
Growingnew_phospholipid11		Growingh[c] + Growingps160[c] -> Growingco2[c] + Growingpe160[c]		0	1000	0
Growingnew_phospholipid12		Growingcdpdag[c] + Growingpg160[c] -> Growingclpn160[c] + Growingcmp[c] + Growingh[c]		0	1000	0
Growingnew_peptidoglycan1		Growingf6p[c] + Growinggln__L[c] -> Growinggam6p[c] + Growingglu__L[c]		0	1000	0
Growingnew_peptidoglycan2		Growinggam6p[c] -> Growinggam1p[c]		0	1000	0
Growingnew_peptidoglycan3		Growingaccoa[c] + Growinggam1p[c] -> Growingacgam1p[c] + Growingcoa[c]		0	1000	0
Growingnew_peptidoglycan4		Growingacgam1p[c] + Growingutp[c] -> Growingppi[c] + Growinguacgam[c]		0	1000	0
Growingnew_peptidoglycan5		Growinguacgam[c] + Growinguagmda[c] -> Growingh[c] + Growinguaagmda[c] + Growingudp[c]		0	1000	0
Growingnew_peptidoglycan6		2 Growingh2o[c] + Growinguaagmda[c] -> Growingala__L[c] + Growingh[c] + Growingpeptidom[c] + Growingudcpdp[c]		0	1000	0
Growingnew_peptidoglycan7		Growingdtpcudcp[c] + Growingugmda[c] -> Growinguagmda[c] + Growingump[c]		0	1000	0
Growingnew_peptidoglycan8		Growingalaala[c] + Growingatp[c] + Growingugmd[c] -> Growingadp[c] + Growingh[c] + Growingpi[c] + Growingugmda[c]		0	1000	0
Growingnew_peptidoglycan9		Growing26dap__M[c] + Growingatp[c] + Growinguamag[c] -> Growingadp[c] + Growingh[c] + Growingpi[c] + Growingugmd[c]		0	1000	0
Growingnew_peptidoglycan10		Growingatp[c] + Growingglu__L[c] + Growinguama[c] -> Growingadp[c] + Growingh[c] + Growingpi[c] + Growinguamag[c]		0	1000	0
Growingnew_peptidoglycan11		Growingala__L[c] + Growingatp[c] + Growinguamr[c] -> Growingadp[c] + Growingh[c] + Growingpi[c] + Growinguama[c]		0	1000	0
Growingnew_peptidoglycan12		Growingh[c] + Growingnadph[c] + Growinguaccg[c] -> Growingnadp[c] + Growinguamr[c]		0	1000	0
Growingnew_peptidoglycan13		Growingpep[c] + Growinguacgam[c] -> Growingpi[c] + Growinguaccg[c]		0	1000	0
Growingnew_peptidoglycan15		Growingh2o[c] + Growingudcpdp[c] -> Growingdtpcudcp[c] + Growingpi[c]		0	1000	0
Growingnew_peptidoglycan17		2 Growingala__L[c] + Growingatp[c] -> Growingadp[c] + Growingalaala[c] + Growingh[c] + Growingpi[c]		0	1000	0
Growingnew_fuc1		Growingf6p[c] -> Growingh[c] + Growingman6p[c]		0	1000	0
Growingnew_fuc2		Growingman6p[c] -> Growingman1p[c]		0	1000	0
Growingnew_fuc3		Growinggdp[c] + Growingh[c] + Growingman1p[c] -> Growinggdpmann[c] + Growingpi[c]		0	1000	0
Growingnew_fuc4		Growinggdpmann[c] -> Growinggdpddman[c] + Growingh2o[c]		0	1000	0
Growingnew_fuc5		Growinggdpddman[c] + Growingh[c] + Growingnadph[c] -> Growinggdpfuc[c] + Growingnadp[c]		0	1000	0
Growingnew_fuc6		Growinggdpfuc[c] + Growingppi[c] -> Growingfuc1p[c] + Growinggtp[c] + Growingh[c]		0	1000	0
Growingnew_fuc7		Growingadp[c] + Growingfuc1p[c] + Growingh[c] -> Growingatp[c] + Growingfuc[c]		0	1000	0
Growingnew_man1		Growinghis__L[c] + Growingman6p[c] -> Growingman[c] + Growingpnphis[c]		0	1000	0
Growingnew_man2		Growingadp[c] + Growingh[c] + Growingpnphis[c] -> Growingatp[c] + Growinghis__L[c]		0	1000	0
Growingnew_xyl1		Growingxylu[c] -> Growingxyl[c]		0	1000	0
Growingnew_xyl2		Growingadp[c] + Growingh[c] + Growingxu5p__D[c] -> Growingatp[c] + Growingxylu[c]		0	1000	0
Growingnew_glc1		Growingglus[c] + Growingh2o[c] -> Growingglc[c] + Growingroh[c]		0	1000	0
Growingnew_glc2		Growingroh[c] + Growingudpg[c] -> Growingglus[c] + Growingh[c] + Growingudp[c]		0	1000	0
Growingnew_glc3		Growingg1p[c] + Growingh[c] + Growingutp[c] -> Growingppi[c] + Growingudpg[c]		0	1000	0
Growingnew_arab		Growingrbl[c] -> Growingarab[c]		0	1000	0
Growingnew_arab2		Growingadp[c] + Growingh[c] + Growingru5p__D[c] -> Growingatp[c] + Growingrbl[c]		0	1000	0
Growingnew_galur1		Growingadp[c] + Growinggam6p[c] + Growingh[c] -> Growingatp[c] + Growinggam[c]		0	1000	0
Growingnew_galur2		Growingadp[c] + Growinggalur1p[c] + Growingh[c] -> Growingatp[c] + Growinggalur[c]		0	1000	0
Growingnew_galur3		Growingppi[c] + Growingudpgalur[c] -> Growinggalur1p[c] + Growingh[c] + Growingutp[c]		0	1000	0
Growingnew_galur4		Growingh2o[c] + 2 Growingnad[c] + Growingudpgal[c] -> 3 Growingh[c] + 2 Growingnadh[c] + Growingudpgalur[c]		0	1000	0
Growingnew_galur5		Growinggal1p[c] + Growingh[c] + Growingutp[c] <=> Growingppi[c] + Growingudpgal[c]		-1000	1000	0
Growingnew_galur6		Growingudpg[c] -> Growingudpgal[c]		0	1000	0
Growingnew_gal		Growingadp[c] + Growinggal1p[c] + Growingh[c] -> Growingatp[c] + Growinggal[c]		0	1000	0
Growingnew_kdo1		Growingckdo[c] + Growingh2o[c] -> Growingcmp[c] + Growingh[c] + Growingkdo2[c]		0	1000	0
Growingnew_kdo2		Growingctp[c] + Growingkdo[c] -> Growingckdo[c] + Growingppi[c]		0	1000	0
Growingnew_kdo3		Growingh2o[c] + Growingkdo8p[c] -> Growingkdo[c] + Growingpi[c]		0	1000	0
Growingnew_kdo4		Growingara5p[c] + Growingh2o[c] + Growingpep[c] -> Growingkdo8p[c] + Growingpi[c]		0	1000	0
Growingnew_kdo5		Growingarab[c] + Growingatp[c] -> Growingadp[c] + Growingara5p[c] + Growingh[c]		0	1000	0
Growingnew_lipidA1		Growinglipid4[c] + GrowingmyrsACP[c] -> GrowingACP[c] + Growingtllipid4[c]		0	1000	0
Growingnew_lipidA2		GrowingddcaACP[c] + GrowinglipidA[c] -> GrowingACP[c] + Growinglipid4[c]		0	1000	0
Growingnew_lipidA3		Growingatp[c] + Growingh[c] + GrowinglipidAds[c] -> Growingadp[c] + GrowinglipidA[c]		0	1000	0
Growingnew_lipidA4		GrowinglipidX_HP[c] + Growingu23ga[c] -> Growingh[c] + GrowinglipidAds[c] + Growingudp[c]		0	1000	0
Growingnew_lipidA5		Growingh2o[c] + Growingu23ga[c] -> 2 Growingh[c] + GrowinglipidX_HP[c] + Growingump[c]		0	1000	0
Growingnew_lipidA6		Growing3hmrsACP[c] + Growingu3hga[c] -> GrowingACP[c] + Growingh[c] + Growingu23ga[c]		0	1000	0
Growingnew_lipidA7		Growingh2o[c] + Growingu3aga[c] -> Growingac[c] + Growingu3hga[c]		0	1000	0
Growingnew_lipidA8		Growing3hmrsACP[c] + Growinguacgam[c] -> GrowingACP[c] + Growingu3aga[c]		0	1000	0
Growingnew_lipidA9		Growingh[c] + Growingnadh[c] + Growingtmrs2eACP[c] -> GrowingmyrsACP[c] + Growingnad[c]		0	1000	0
Growingnew_lipidA10		Growing3hmrsACP[c] -> Growingh2o[c] + Growingtmrs2eACP[c]		0	1000	0
Growingnew_lipidA11		Growing3omrsACP[c] + Growingh[c] + Growingnadph[c] -> Growing3hmrsACP[c] + Growingnadp[c]		0	1000	0
Growingnew_lipidA12		GrowingddcaACP[c] + Growingh[c] + GrowingmalACP[c] -> Growing3omrsACP[c] + GrowingACP[c] + Growingco2[c]		0	1000	0
Growingnew_lipidA13		Growingh[c] + Growingnadh[c] + Growingtddec2eACP[c] -> GrowingddcaACP[c] + Growingnad[c]		0	1000	0
Growingnew_lipidA14		Growing3hddecACP[c] -> Growingh2o[c] + Growingtddec2eACP[c]		0	1000	0
Growingnew_lipidA15		Growing3oddecACP[c] + Growingh[c] + Growingnadph[c] -> Growing3hddecACP[c] + Growingnadp[c]		0	1000	0
Growingnew_lipidA16		GrowingdcaACP[c] + Growingh[c] + GrowingmalACP[c] -> Growing3oddecACP[c] + GrowingACP[c] + Growingco2[c]		0	1000	0
Growingnew_lipidA17		Growingh[c] + Growingnadh[c] + Growingtdec2eACP[c] -> GrowingdcaACP[c] + Growingnad[c]		0	1000	0
Growingnew_lipidA18		Growing3hdecACP[c] -> Growingh2o[c] + Growingtdec2eACP[c]		0	1000	0
Growingnew_lipidA19		Growing3odecACP[c] + Growingh[c] + Growingnadph[c] -> Growing3hdecACP[c] + Growingnadp[c]		0	1000	0
Growingnew_lipidA20		Growingh[c] + GrowingmalACP[c] + GrowingocACP[c] -> Growing3odecACP[c] + GrowingACP[c] + Growingco2[c]		0	1000	0
Growingnew_lipidA21		Growingh[c] + Growingnadh[c] + Growingtoct2eACP[c] -> Growingnad[c] + GrowingocACP[c]		0	1000	0
Growingnew_lipidA22		Growing3hoctACP[c] -> Growingh2o[c] + Growingtoct2eACP[c]		0	1000	0
Growingnew_lipidA23		Growing3ooctACP[c] + Growingh[c] + Growingnadph[c] -> Growing3hoctACP[c] + Growingnadp[c]		0	1000	0
Growingnew_lipidA24		Growingh[c] + GrowinghexACP[c] + GrowingmalACP[c] -> Growing3ooctACP[c] + GrowingACP[c] + Growingco2[c]		0	1000	0
Growingnew_lipidA25		Growingh[c] + Growingnadh[c] + Growingthex2eACP[c] -> GrowinghexACP[c] + Growingnad[c]		0	1000	0
Growingnew_lipidA26		Growing3hhexACP[c] -> Growingh2o[c] + Growingthex2eACP[c]		0	1000	0
Growingnew_lipidA27		Growing3ohexACP[c] + Growingh[c] + Growingnadph[c] -> Growing3hhexACP[c] + Growingnadp[c]		0	1000	0
Growingnew_lipidA28		GrowingbutACP[c] + Growingh[c] + GrowingmalACP[c] -> Growing3ohexACP[c] + GrowingACP[c] + Growingco2[c]		0	1000	0
Growingnew_lipidA29		Growingbut2eACP[c] + Growingh[c] + Growingnadh[c] -> GrowingbutACP[c] + Growingnad[c]		0	1000	0
Growingnew_lipidA30		Growing3hbutACP[c] -> Growingbut2eACP[c] + Growingh2o[c]		0	1000	0
Growingnew_lipidA31		GrowingactACP[c] + Growingh[c] + Growingnadph[c] -> Growing3hbutACP[c] + Growingnadp[c]		0	1000	0
Growingnew_lipidA32		GrowingacACP[c] + Growingh[c] + GrowingmalACP[c] -> GrowingACP[c] + GrowingactACP[c] + Growingco2[c]		0	1000	0
Growingnew_lipidA33		GrowingACP[c] + Growingaccoa[c] -> GrowingacACP[c] + Growingcoa[c]		0	1000	0
Growingnew_lipidA34		Growing2agpe160[c] + GrowingpalmACP[c] -> GrowingACP[c] + Growingpe160[c]		0	1000	0
Growingnew_lipidA35		GrowingACP[c] + Growingatp[c] + Growinghdca[c] -> Growingamp[c] + Growingh[c] + GrowingpalmACP[c] + Growingppi[c]		0	1000	0
Growingnew_lipidA36		Growingh2o[c] + Growingpe160[c] -> Growing2agpe160[c] + Growingh[c] + Growinghdca[c]		0	1000	0
Growingnew_lipidA37		GrowingACP[c] + Growingmalcoa[c] -> Growingcoa[c] + GrowingmalACP[c]		0	1000	0
Growingnew_lipidA38		Growingh[c] + Growingmalcoa[c] -> Growingaccoa[c] + Growingco2[c]		0	1000	0
Growingnew_lipidA39		Growingaccoa[c] + Growingatp[c] + Growinghco3[c] -> Growingadp[c] + Growingh[c] + Growingmalcoa[c] + Growingpi[c]		0	1000	0
Growingnew_dcmp_dcdp		Growingatp[c] + Growingdcmp[c] -> Growingadp[c] + Growingdcdp[c]		0	0	0.9
GrowingBiomassSynthesis		0.000223 Growing5aop[c] + 0.266 Growingaccoa[c] + 0.568 Growingala__L[c] + 0.0631 Growingamp[c] + 0.0121 Growingarab[c] + 0.2 Growingarg__L[c] + 0.21 Growingasn__L[c] + 0.21 Growingasp__L[c] + 24.337 Growingatp[c] + 0.00422 Growingcdpdag[c] + 0.00048 Growingclpn160[c] + 0.0649 Growingcmp[c] + 0.023 Growingcys__L[c] + 0.0175 Growingdamp[c] + 0.0311 Growingdcmp[c] + 0.0311 Growingdgmp[c] + 0.0175 G…		0	1000	0
Growingdiffrentiation		0.000223 Growing5aop[c] + 0.266 Growingaccoa[c] + 0.568 Growingala__L[c] + 0.0631 Growingamp[c] + 0.0121 Growingarab[c] + 0.2 Growingarg__L[c] + 0.21 Growingasn__L[c] + 0.21 Growingasp__L[c] + 24.337 Growingatp[c] + 0.00422 Growingcdpdag[c] + 0.00048 Growingclpn160[c] + 0.0649 Growingcmp[c] + 0.023 Growingcys__L[c] + 0.0175 Growingdamp[c] + 0.0311 Growingdcmp[c] + 0.0311 Growingdgmp[c] + 0.0175 G…		0	1000	0
GrowingDM_inost	Cytosolic source for myo-inositol	Growinginost[c] ->		0	1000	0
GrowingIEX_ala__L[u]tr	GrowingIEX_ala__L[u]tr	Growingala__L[e] -> ala__L[u]		0	1000	0	Transport, intercellular
GrowingIEX_asp__L[u]tr	GrowingIEX_asp__L[u]tr	Growingasp__L[e] -> asp__L[u]		0	1000	0	Transport, intercellular
GrowingIEX_co2[u]tr	GrowingIEX_co2[u]tr	Growingco2[e] <=> co2[u]		-1000	1000	0	Transport, intercellular
GrowingIEX_for[u]tr	GrowingIEX_for[u]tr	Growingfor[e] -> for[u]		0	1000	0	Transport, intercellular
GrowingIEX_glc[u]tr	GrowingIEX_glc[u]tr	Growingglc[e] <=> glc[u]		-1000	1000	0	Transport, intercellular
GrowingIEX_gln__L[u]tr	GrowingIEX_gln__L[u]tr	Growinggln__L[e] -> gln__L[u]		0	1000	0	Transport, intercellular
GrowingIEX_glu__L[u]tr	GrowingIEX_glu__L[u]tr	Growingglu__L[e] -> glu__L[u]		0	1000	0	Transport, intercellular
GrowingIEX_h2o[u]tr	GrowingIEX_h2o[u]tr	Growingh2o[e] <=> h2o[u]		-1000	1000	0	Transport, intercellular
GrowingIEX_h[u]tr	GrowingIEX_h[u]tr	Growingh[e] <=> h[u]		-1000	1000	0	Transport, intercellular
GrowingIEX_mal__L[u]tr	GrowingIEX_mal__L[u]tr	Growingmal__L[e] <=> mal__L[u]		-1000	1000	0	Transport, intercellular
GrowingIEX_n2[u]tr	GrowingIEX_n2[u]tr	Growingn2[e] -> n2[u]		0	1000	0	Transport, intercellular
GrowingIEX_nh3[u]tr	GrowingIEX_nh3[u]tr	Growingnh3[e] <=> nh3[u]		-1000	1000	0	Transport, intercellular
GrowingIEX_nh4[u]tr	GrowingIEX_nh4[u]tr	Growingnh4[e] <=> nh4[u]		-1000	1000	0	Transport, intercellular
GrowingIEX_no2[u]tr	GrowingIEX_no2[u]tr	Growingno2[e] <=> no2[u]		-1000	1000	0	Transport, intercellular
GrowingIEX_no3[u]tr	GrowingIEX_no3[u]tr	Growingno3[e] <=> no3[u]		-1000	1000	0	Transport, intercellular
GrowingIEX_o2[u]tr	GrowingIEX_o2[u]tr	Growingo2[e] <=> o2[u]		-1000	1000	0	Transport, intercellular
GrowingIEX_pi[u]tr	GrowingIEX_pi[u]tr	Growingpi[e] <=> pi[u]		-1000	1000	0	Transport, intercellular
GrowingIEX_ptcys[u]tr	GrowingIEX_ptcys[u]tr	Growingptcys[e] <=> ptcys[u]		-1000	1000	0	Transport, intercellular
GrowingIEX_so3[u]tr	GrowingIEX_so3[u]tr	Growingso3[e] <=> so3[u]		-1000	1000	0	Transport, intercellular
GrowingIEX_so4[u]tr	GrowingIEX_so4[u]tr	Growingso4[e] <=> so4[u]		-1000	1000	0	Transport, intercellular
GrowingIEX_succ[u]tr	GrowingIEX_succ[u]tr	Growingsucc[e] <=> succ[u]		-1000	1000	0	Transport, intercellular
GrowingIEX_urea[u]tr	GrowingIEX_urea[u]tr	Growingurea[e] -> urea[u]		0	1000	0	Transport, intercellular
EX_ala__L[u]	EX_ala__L[u]	ala__L[u] ->		0	1000	0	Exchange
EX_asp__L[u]	EX_asp__L[u]	asp__L[u] ->		0	1000	0	Exchange
EX_co2[u]	EX_co2[u]	co2[u] ->		0	1000	0	Exchange
EX_for[u]	EX_for[u]	for[u] ->		0	1000	0	Exchange
EX_glc[u]	EX_glc[u]	glc[u] ->		0	1000	0	Exchange
EX_gln__L[u]	EX_gln__L[u]	gln__L[u] ->		0	1000	0	Exchange
EX_glu__L[u]	EX_glu__L[u]	glu__L[u] ->		0	1000	0	Exchange
EX_h2o[u]	EX_h2o[u]	h2o[u] <=>		-1000	1000	0	Exchange
EX_h[u]	EX_h[u]	h[u] <=>		-1000	1000	0	Exchange
EX_mal__L[u]	EX_mal__L[u]	mal__L[u] ->		0	1000	0	Exchange
EX_n2[u]	EX_n2[u]	n2[u] <=>		-1000	1000	0	Exchange
EX_nh3[u]	EX_nh3[u]	nh3[u] ->		0	1000	0	Exchange
EX_nh4[u]	EX_nh4[u]	nh4[u] ->		0	1000	0	Exchange
EX_no2[u]	EX_no2[u]	no2[u] ->		0	1000	0	Exchange
EX_no3[u]	EX_no3[u]	no3[u] <=>		-1000	1000	0	Exchange
EX_o2[u]	EX_o2[u]	o2[u] <=>		-1000	1000	0	Exchange
EX_phb[u]	EX_phb[u]	phb[u] <=>		-1000	1000	0	Exchange
EX_pi[u]	EX_pi[u]	pi[u] <=>		-1000	1000	0	Exchange
EX_ptcys[u]	EX_ptcys[u]	ptcys[u] ->		0	1000	0	Exchange
EX_so3[u]	EX_so3[u]	so3[u] <=>		-1000	1000	0	Exchange
EX_so4[u]	EX_so4[u]	so4[u] <=>		-1000	1000	0	Exchange
EX_succ[u]	EX_succ[u]	succ[u] <=>		-1	-1	0	Exchange
EX_urea[u]	EX_urea[u]	urea[u] ->		0	1000	0	Exchange

## Sheet: Metabolite List
Abbreviation	Description	Compartment
N2fix10fthf[c]	10-Formyltetrahydrofolate	Cytoplasm
N2fix12dgr_EC[c]	1,2-Diacyl-sn-glycerol	Cytoplasm
N2fix13dpg[c]	3-Phospho-D-glyceroyl phosphate	Cytoplasm
N2fix1ag3p_SC[c]	1-Acyl-sn-glycerol 3-phosphate	Cytoplasm
N2fix1pyr5c[c]	1-Pyrroline-5-carboxylate	Cytoplasm
N2fix23dhdp[c]	2,3-Dihydrodipicolinate	Cytoplasm
N2fix23dhmb[c]	(R)-2,3-Dihydroxy-3-methylbutanoate	Cytoplasm
N2fix23dhmp[c]	(R)-2,3-Dihydroxy-3-methylpentanoate	Cytoplasm
N2fix25aics[c]	(S)-2-[5-Amino-1-(5-phospho-D-ribosyl)imidazole-4-carboxamido]succinate	Cytoplasm
N2fix25dhpp[c]	2,5-Diamino-6-(ribosylamino)-4-(3H)-pyrimidinone 5'-phosphate	Cytoplasm
N2fix26dap__LL[c]	LL-2,6-Diaminoheptanedioate	Cytoplasm
N2fix26dap__M[c]	meso-2,6-Diaminoheptanedioate	Cytoplasm
N2fix2agpe160[c]	2-Acyl-sn-glycero-3-phosphoethanolamine	Cytoplasm
N2fix2ahbut[c]	(S)-2-Aceto-2-hydroxybutanoate	Cytoplasm
N2fix2aobut[c]	L-2-Amino-3-oxobutanoate	Cytoplasm
N2fix2cpr5p[c]	1-(2-Carboxyphenylamino)-1-deoxy-D-ribulose 5-phosphate	Cytoplasm
N2fix2dda7p[c]	2-Dehydro-3-deoxy-D-arabino-heptonate 7-phosphate	Cytoplasm
N2fix2ddg6p[c]	2-Dehydro-3-deoxy-D-gluconate 6-phosphate	Cytoplasm
N2fix2dhp[c]	2-Dehydropantoate	Cytoplasm
N2fix2dr1p[c]	2-Deoxy-D-ribose 1-phosphate	Cytoplasm
N2fix2ins[c]	2-Inosose	Cytoplasm
N2fix2ippm[c]	2-Isopropylmaleate	Cytoplasm
N2fix2obut[c]	2-Oxobutanoate	Cytoplasm
N2fix2oxgltrm[c]	2-Oxoglutaramate	Cytoplasm
N2fix2pg[c]	D-Glycerate 2-phosphate	Cytoplasm
N2fix34hpp[c]	3-(4-Hydroxyphenyl)pyruvate	Cytoplasm
N2fix3c2hmp[c]	3-Carboxy-2-hydroxy-4-methylpentanoate	Cytoplasm
N2fix3c3hmp[c]	3-Carboxy-3-hydroxy-4-methylpentanoate	Cytoplasm
N2fix3c4mop[c]	3-Carboxy-4-methyl-2-oxopentanoate	Cytoplasm
N2fix3dhq[c]	3-Dehydroquinate	Cytoplasm
N2fix3dhsk[c]	3-Dehydroshikimate	Cytoplasm
N2fix3hbb__RR[c]	(R)-3-((R)-3-Hydroxybutanoyloxy)butanoate	Cytoplasm
N2fix3hbcoa__R[c]	(R)-3-Hydroxybutanoyl-CoA	Cytoplasm
N2fix3hbutACP[c]	(3R)-3-Hydroxybutanoyl-[acyl-carrier protein]	Cytoplasm
N2fix3hddecACP[c]	(R)-3-Hydroxydodecanoyl-[acyl-carrier protein]	Cytoplasm
N2fix3hdecACP[c]	(R)-3-Hydroxydecanoyl-[acyl-carrier protein]	Cytoplasm
N2fix3hhexACP[c]	(R)-3-Hydroxyhexanoyl-[acyl-carrier protein]	Cytoplasm
N2fix3hmrsACP[c]	(R)-3-Hydroxytetradecanoyl-[acyl-carrier protein]	Cytoplasm
N2fix3hoctACP[c]	(R)-3-Hydroxyoctanoyl-[acyl-carrier protein]	Cytoplasm
N2fix3ig3p[c]	C'-(3-Indolyl)-glycerol 3-phosphate	Cytoplasm
N2fix3mob[c]	3-Methyl-2-oxobutanoate	Cytoplasm
N2fix3mop[c]	(S)-3-Methyl-2-oxopentanoate	Cytoplasm
N2fix3oddecACP[c]	3-Oxododecanoyl-[acyl-carrier protein]	Cytoplasm
N2fix3odecACP[c]	3-Oxodecanoyl-[acyl-carrier protein]	Cytoplasm
N2fix3ohexACP[c]	3-Oxohexanoyl-[acyl-carrier protein]	Cytoplasm
N2fix3omrsACP[c]	3-Oxotetradecanoyl-[acyl-carrier protein]	Cytoplasm
N2fix3ooctACP[c]	3-Oxooctanoyl-[acyl-carrier protein]	Cytoplasm
N2fix3pg[c]	3-Phospho-D-glycerate	Cytoplasm
N2fix3php[c]	3-Phosphohydroxypyruvate	Cytoplasm
N2fix3psme[c]	5-O-(1-Carboxyvinyl)-3-phosphoshikimate	Cytoplasm
N2fix4abut[c]	4-Aminobutanoate	Cytoplasm
N2fix4izp[c]	4-Imidazolone-5-propanoate	Cytoplasm
N2fix4mop[c]	4-Methyl-2-oxopentanoate	Cytoplasm
N2fix4pasp[c]	4-Phospho-L-aspartate	Cytoplasm
N2fix4ppan[c]	D-4'-Phosphopantothenate	Cytoplasm
N2fix4ppcys[c]	N-((R)-4-Phosphopantothenoyl)-L-cysteine	Cytoplasm
N2fix4r5au[c]	4-(1-D-Ribitylamino)-5-aminouracil	Cytoplasm
N2fix56dura[c]	5,6-dihydrouracil	Cytoplasm
N2fix5aizc[c]	5-amino-1-(5-phospho-D-ribosyl)imidazole-4-carboxylate	Cytoplasm
N2fix5aop[c]	5-Amino-4-oxopentanoate	Cytoplasm
N2fix5aprbu[c]	5-Amino-6-(5'-phosphoribitylamino)uracil	Cytoplasm
N2fix5apru[c]	5-Amino-6-(5'-phosphoribosylamino)uracil	Cytoplasm
N2fix5mcsn[c]	5-Methylcytosine	Cytoplasm
N2fix5mthf[c]	5-Methyltetrahydrofolate	Cytoplasm
N2fix6pgc[c]	6-Phospho-D-gluconate	Cytoplasm
N2fix6pgl[c]	6-phospho-D-glucono-1,5-lactone	Cytoplasm
N2fixACP[c]	acyl carrier protein	Cytoplasm
N2fixSgluthio[c]	S-glutathione	Cytoplasm
N2fixaacoa[c]	Acetoacetyl-CoA	Cytoplasm
N2fixacACP[c]	Acetyl-ACP	Cytoplasm
N2fixac[c]	acetate	Cytoplasm
N2fixacac[c]	Acetoacetate	Cytoplasm
N2fixacald[c]	acetaldehyde	Cytoplasm
N2fixaccoa[c]	Acetyl-CoA	Cytoplasm
N2fixacg5p[c]	N-Acetyl-L-glutamyl 5-phosphate	Cytoplasm
N2fixacg5sa[c]	N-Acetyl-L-glutamate 5-semialdehyde	Cytoplasm
N2fixacgam1p[c]	N-Acetyl-alpha-D-glucosamine 1-phosphat	Cytoplasm
N2fixacglu[c]	N-Acetyl-L-glutamate	Cytoplasm
N2fixacon__C[c]	cis-Aconitate	Cytoplasm
N2fixacorn[c]	N2-Acetyl-L-ornithine	Cytoplasm
N2fixacser[c]	O-Acetyl-L-serine	Cytoplasm
N2fixactACP[c]	Acetoacetyl-ACP	Cytoplasm
N2fixade[c]	Adenine	Cytoplasm
N2fixadn[c]	Adenosine	Cytoplasm
N2fixadp[c]	ADP	Cytoplasm
N2fixadpglc[c]	ADPglucose	Cytoplasm
N2fixadprib[c]	ADPribose	Cytoplasm
N2fixagm[c]	Agmatine	Cytoplasm
N2fixahcys[c]	S-Adenosyl-L-homocysteine	Cytoplasm
N2fixaicar[c]	5-Amino-1-(5-Phospho-D-ribosyl)imidazole-4-carboxamide	Cytoplasm
N2fixair[c]	5-amino-1-(5-phospho-D-ribosyl)imidazole	Cytoplasm
N2fixakg[c]	2-Oxoglutarate	Cytoplasm
N2fixala__B[c]	beta-Alanine	Cytoplasm
N2fixala__L[c]	L-Alanine	Cytoplasm
N2fixala__L[e]	L-Alanine	Extracellular
N2fixalaala[c]	D-Alanyl-D-alanine	Cytoplasm
N2fixalac__S[c]	(S)-2-Acetolactate	Cytoplasm
N2fixamet[c]	S-Adenosyl-L-methionine	Cytoplasm
N2fixamp[c]	AMP	Cytoplasm
N2fixanth[c]	Anthranilate	Cytoplasm
N2fixapoACP[c]	apoprotein [acyl carrier protein]	Cytoplasm
N2fixaps[c]	Adenosine 5'-phosphosulfate	Cytoplasm
N2fixara5p[c]	D-Arabinose 5-phosphate	Cytoplasm
N2fixarab[c]	arabinose	Cytoplasm
N2fixarg__L[c]	L-Arginine	Cytoplasm
N2fixargsuc[c]	N(omega)-(L-Arginino)succinate	Cytoplasm
N2fixasn__L[c]	L-Asparagine	Cytoplasm
N2fixasp__L[c]	L-Aspartate	Cytoplasm
N2fixasp__L[e]	L-Aspartate	Extracellular
N2fixaspsa[c]	L-Aspartate 4-semialdehyde	Cytoplasm
N2fixathr__L[c]	L-Allo-threonine	Cytoplasm
N2fixatp[c]	ATP	Cytoplasm
N2fixbhb[c]	(R)-3-Hydroxybutanoate	Cytoplasm
N2fixbut2eACP[c]	But-2-enoyl-[acyl-carrier protein]	Cytoplasm
N2fixbutACP[c]	Butyryl-ACP (n-C4:0ACP)	Cytoplasm
N2fixcala[c]	N-Carbamoyl-beta-alanine	Cytoplasm
N2fixcbasp[c]	N-Carbamoyl-L-aspartate	Cytoplasm
N2fixcbp[c]	Carbamoyl phosphate	Cytoplasm
N2fixcdp[c]	CDP	Cytoplasm
N2fixcdpdag[c]	CDP-diacylglycerol	Cytoplasm
N2fixcgly[c]	Cys-Gly	Cytoplasm
N2fixchor[c]	chorismate	Cytoplasm
N2fixcit[c]	citrate	Cytoplasm
N2fixcitr__L[c]	L-Citrulline	Cytoplasm
N2fixckdo[c]	CMP-3-deoxy-D-manno-octulosonate	Cytoplasm
N2fixclpn160[c]	Cardiolipin	Cytoplasm
N2fixcmp[c]	CMP	Cytoplasm
N2fixco2[c]	carbon dioxide	Cytoplasm
N2fixco2[e]	carbon dioxide	Extracellular
N2fixcoa[c]	COA	Cytoplasm
N2fixcsn[c]	Cytosine	Cytoplasm
N2fixctp[c]	CTP	Cytoplasm
N2fixcys__L[c]	L-Cysteine	Cytoplasm
N2fixcyst__L[c]	L-Cystathionine	Cytoplasm
N2fixcytd[c]	Cytidine	Cytoplasm
N2fixdad__2[c]	Deoxyadenosine	Cytoplasm
N2fixdadp[c]	dADP	Cytoplasm
N2fixdamp[c]	dAMP	Cytoplasm
N2fixdatp[c]	dATP	Cytoplasm
N2fixdb4p[c]	3,4-dihydroxy-2-butanone 4-phosphate	Cytoplasm
N2fixdcaACP[c]	Decanoyl-ACP (n-C10:0ACP)	Cytoplasm
N2fixdcamp[c]	N6-(1,2-Dicarboxyethyl)-AMP	Cytoplasm
N2fixdcdp[c]	dCDP	Cytoplasm
N2fixdcmp[c]	dCMP	Cytoplasm
N2fixdctp[c]	dCTP	Cytoplasm
N2fixdcyt[c]	Deoxycytidine	Cytoplasm
N2fixddcaACP[c]	Dodecanoyl-ACP (n-C12:0ACP)	Cytoplasm
N2fixdgdp[c]	dGDP	Cytoplasm
N2fixdgmp[c]	dGMP	Cytoplasm
N2fixdgsn[c]	Deoxyguanosine	Cytoplasm
N2fixdgtp[c]	dGTP	Cytoplasm
N2fixdhap[c]	Dihydroxyacetone phosphate	Cytoplasm
N2fixdhf[c]	7,8-Dihydrofolate	Cytoplasm
N2fixdhor__S[c]	(S)-Dihydroorotate	Cytoplasm
N2fixdin[c]	Deoxyinosine	Cytoplasm
N2fixdmlz[c]	6,7-Dimethyl-8-(1-D-ribityl)lumazine	Cytoplasm
N2fixdnad[c]	Deamino-NAD+	Cytoplasm
N2fixdpcoa[c]	Dephospho-CoA	Cytoplasm
N2fixdtdp[c]	dTDP	Cytoplasm
N2fixdtmp[c]	dTMP	Cytoplasm
N2fixdtpcudcp[c]	di-trans,poly-cis-Undecaprenyl phosphate	Cytoplasm
N2fixdttp[c]	dTTP	Cytoplasm
N2fixdudp[c]	dUDP	Cytoplasm
N2fixdump[c]	dUMP	Cytoplasm
N2fixduri[c]	Deoxyuridine	Cytoplasm
N2fixdutp[c]	dUTP	Cytoplasm
N2fixe4p[c]	D-Erythrose 4-phosphate	Cytoplasm
N2fixeig3p[c]	D-erythro-1-(Imidazol-4-yl)glycerol 3-phosphate	Cytoplasm
N2fixf6p[c]	D-Fructose 6-phosphate	Cytoplasm
N2fixfad[c]	Flavin adenine dinucleotide oxidized	Cytoplasm
N2fixfadh2[c]	Flavin adenine dinucleotide reduced	Cytoplasm
N2fixfdox[c]	ferredoxin (oxidized) 2[4Fe-4S]	Cytoplasm
N2fixfdp[c]	D-Fructose 1,6-bisphosphate	Cytoplasm
N2fixfdred[c]	ferredoxin (reduced) 2[4Fe-4S]	Cytoplasm
N2fixfgam[c]	N2-Formyl-N1-(5-phospho-D-ribosyl)glycinamide	Cytoplasm
N2fixfmn[c]	FMN	Cytoplasm
N2fixfor[c]	formate	Cytoplasm
N2fixfor[e]	for[e]	Extracellular
N2fixforglu[c]	N-Formimino-L-glutamate	Cytoplasm
N2fixfpram[c]	2-(Formamido)-N1-(5-phospho-D-ribosyl)acetamidine	Cytoplasm
N2fixfprica[c]	5-Formamido-1-(5-phospho-D-ribosyl)imidazole-4-carboxamide	Cytoplasm
N2fixfrmd[c]	Formamide	Cytoplasm
N2fixfuc1p[c]	L-Fucose 1-phosphate	Cytoplasm
N2fixfuc[c]	L-Fucose	Cytoplasm
N2fixfum[c]	fumarate	Cytoplasm
N2fixg1p[c]	D-Glucose 1-phosphate	Cytoplasm
N2fixg3p[c]	D-Glyceraldehyde 3-phosphate	Cytoplasm
N2fixg6p[c]	alpha-D-Glucose 6-phosphat	Cytoplasm
N2fixgal1p[c]	alpha-D-Galactose 1-phosphate	Cytoplasm
N2fixgal[c]	D-Galactose	Cytoplasm
N2fixgalur1p[c]	1-Phospho-alpha-D-galacturonate	Cytoplasm
N2fixgalur[c]	D-Galacturonate	Cytoplasm
N2fixgam1p[c]	D-Glucosamine 1-phosphate	Cytoplasm
N2fixgam6p[c]	D-Glucosamine 6-phosphate	Cytoplasm
N2fixgam[c]	D-Glucosamine	Cytoplasm
N2fixgar[c]	N1-(5-Phospho-D-ribosyl)glycinamide	Cytoplasm
N2fixgdp[c]	GDP	Cytoplasm
N2fixgdpddman[c]	GDP-4-dehydro-6-deoxy-D-mannose	Cytoplasm
N2fixgdpfuc[c]	GDP-L-fucose	Cytoplasm
N2fixgdpmann[c]	GDP-D-mannose	Cytoplasm
N2fixgdptp[c]	Guanosine 3'-diphosphate 5'-triphosphate	Cytoplasm
N2fixglc[c]	glucose	Cytoplasm
N2fixglc[e]	glucose	Extracellular
N2fixgln__L[c]	glutamine	Cytoplasm
N2fixgln__L[e]	gln__L[e]	Extracellular
N2fixglu5p[c]	L-Glutamate 5-phosphate	Cytoplasm
N2fixglu5sa[c]	L-Glutamate 5-semialdehyde	Cytoplasm
N2fixglu__L[c]	glutamate	Cytoplasm
N2fixglu__L[e]	glutamate	Extracellular
N2fixgluala[c]	5-L-Glutamyl-L-alanine	Cytoplasm
N2fixglucys[c]	gamma-L-Glutamyl-L-cysteine	Cytoplasm
N2fixglus[c]	D-Glucosid	Cytoplasm
N2fixgluthiodis[c]	glutathione disolfide	Cytoplasm
N2fixglx[c]	Glyoxylate	Cytoplasm
N2fixgly[c]	glycine	Cytoplasm
N2fixglyc3p[c]	Glycerol 3-phosphate	Cytoplasm
N2fixglycogen[c]	glycogen	Cytoplasm
N2fixgmp[c]	GMP	Cytoplasm
N2fixgsn[c]	Guanosine	Cytoplasm
N2fixgthox[c]	Oxidized glutathione	Cytoplasm
N2fixgthrd[c]	Reduced glutathione	Cytoplasm
N2fixgtp[c]	GTP	Cytoplasm
N2fixgua[c]	Guanine	Cytoplasm
N2fixh2o2[c]	h2o2	Cytoplasm
N2fixh2o[c]	h2o	Cytoplasm
N2fixh2o[e]	h2o	Extracellular
N2fixh2s[c]	Hydrogen sulfide	Cytoplasm
N2fixh[c]	h	Cytoplasm
N2fixh[e]	h	Extracellular
N2fixham[c]	hydroxylamine	Cytoplasm
N2fixhco3[c]	Bicarbonate	Cytoplasm
N2fixhcys__L[c]	L-Homocysteine	Cytoplasm
N2fixhdca[c]	Hexadecanoate (n-C16:0)	Cytoplasm
N2fixhexACP[c]	Hexanoyl-ACP (n-C6:0ACP)	Cytoplasm
N2fixhis__L[c]	histidine	Cytoplasm
N2fixhisp[c]	L-Histidinol phosphate	Cytoplasm
N2fixhistd[c]	histd[c]	Cytoplasm
N2fixhom__L[c]	hom-L[c]	Cytoplasm
N2fixhxan[c]	hxan[c]	Cytoplasm
N2fixiasp[c]	iasp[c]	Cytoplasm
N2fixicit[c]	icit[c]	Cytoplasm
N2fixile__L[c]	ile-L[c]	Cytoplasm
N2fiximacp[c]	imacp[c]	Cytoplasm
N2fiximp[c]	imp[c]	Cytoplasm
N2fixindole[c]	indole[c]	Cytoplasm
N2fixinost[c]	inost[c]	Cytoplasm
N2fixins[c]	ins[c]	Cytoplasm
N2fixkdo2[c]	3-deoxy-D-manno-octulosonate	Cytoplasm
N2fixkdo8p[c]	3-Deoxy-D-manno-octulosonate 8-phosphate	Cytoplasm
N2fixkdo[c]	3-Deoxy-D-manno-2-octulosonate	Cytoplasm
N2fixleu__L[c]	leu-L[c]	Cytoplasm
N2fixlipid4[c]	Lauroyl-lipid IV(A)	Cytoplasm
N2fixlipidA[c]	2,3,2'3'-Tetrakis(3-hydroxytetradecanoyl)-D-glucosaminyl-1,6-beta-D-glucosamine 1,4'-bisphosphate	Cytoplasm
N2fixlipidAds[c]	Lipid A Disaccharide	Cytoplasm
N2fixlipidX_HP[c]	2,3-Bis(3-hydroxytetradecanoyl)-beta-D-glucosaminyl 1-phosphate	Cytoplasm
N2fixlys__L[c]	lys-L[c]	Cytoplasm
N2fixmalACP[c]	Malonyl-[acyl-carrier protein]	Cytoplasm
N2fixmal__L[c]	mal-L[c]	Cytoplasm
N2fixmal__L[e]	mal-L[e]	Extracellular
N2fixmalcoa[c]	Malonyl-CoA	Cytoplasm
N2fixman1p[c]	D-Mannose 1-phosphate	Cytoplasm
N2fixman6p[c]	D-Mannose 6-phosphate	Cytoplasm
N2fixman[c]	mannose	Cytoplasm
N2fixmet__L[c]	met-L[c]	Cytoplasm
N2fixmlthf[c]	mlthf[c]	Cytoplasm
N2fixmsa[c]	msa[c]	Cytoplasm
N2fixmyrsACP[c]	Myristoyl-ACP (n-C14:0ACP)	Cytoplasm
N2fixn2[c]	n2[c]	Cytoplasm
N2fixn2[e]	n2[e]	Extracellular
N2fixnac[c]	nac[c]	Cytoplasm
N2fixnad[c]	nad[c]	Cytoplasm
N2fixnadh[c]	nadh[c]	Cytoplasm
N2fixnadp[c]	nadp[c]	Cytoplasm
N2fixnadph[c]	nadph[c]	Cytoplasm
N2fixncam[c]	ncam[c]	Cytoplasm
N2fixnh3[c]	nh3[c]	Cytoplasm
N2fixnh3[e]	nh3[e]	Extracellular
N2fixnh4[c]	nh4[c]	Cytoplasm
N2fixnh4[e]	nh4[e]	Extracellular
N2fixnicrns[c]	nicrns[c]	Cytoplasm
N2fixnicrnt[c]	nicrnt[c]	Cytoplasm
N2fixnitala[c]	Protein-nitrosothiol-L-alanine	Cytoplasm
N2fixnitgluthio[c]	nitrosoglutathione	Cytoplasm
N2fixnitox[c]	nitricoxide	Cytoplasm
N2fixnmn[c]	nmn[c]	Cytoplasm
N2fixno2[e]	nitrite[e]	Extracellular
N2fixo2[c]	o2[c]	Cytoplasm
N2fixo2[e]	o2[e]	Extracellular
N2fixoaa[c]	oaa[c]	Cytoplasm
N2fixocACP[c]	Octanoyl-ACP (n-C8:0ACP)	Cytoplasm
N2fixorn[c]	orn[c]	Cytoplasm
N2fixorot5p[c]	orot5p[c]	Cytoplasm
N2fixorot[c]	orot[c]	Cytoplasm
N2fixoxpro[c]	oxpro[c]	Cytoplasm
N2fixpa160[c]	1,2-dihexadecanoyl-sn-glycerol 3-phosphate	Cytoplasm
N2fixpalmACP[c]	Palmitoyl-ACP (n-C16:0ACP)	Cytoplasm
N2fixpan4p[c]	pan4p[c]	Cytoplasm
N2fixpant__R[c]	pant-R[c]	Cytoplasm
N2fixpap[c]	pap[c]	Cytoplasm
N2fixpe160[c]	Phosphatidylethanolamine (dihexadecanoyl, n-C16:0)	Cytoplasm
N2fixpep[c]	pep[c]	Cytoplasm
N2fixpeptidom[c]	Peptidoglycan monomer	Cytoplasm
N2fixpg160[c]	Phosphatidylglycerol (dihexadecanoyl, n-C16:0)	Cytoplasm
N2fixpgp_EC[c]	Phosphatidylglycerophosphate	Cytoplasm
N2fixphb[c]	phb[c]	Cytoplasm
N2fixphb[e]	PHB[e]	Extracellular
N2fixphe__L[c]	phe-L[c]	Cytoplasm
N2fixphom[c]	phom[c]	Cytoplasm
N2fixphpyr[c]	phpyr[c]	Cytoplasm
N2fixpi[c]	pi[c]	Cytoplasm
N2fixpi[e]	pi[e]	Extracellular
N2fixpnphis[c]	Protein N(pi)-phospho-L-histidine	Cytoplasm
N2fixpnto__R[c]	pnto-R[c]	Cytoplasm
N2fixppgpp[c]	ppgpp[c]	Cytoplasm
N2fixpphn[c]	pphn[c]	Cytoplasm
N2fixppi[c]	ppi[c]	Cytoplasm
N2fixpppi[c]	pppi[c]	Cytoplasm
N2fixpram[c]	pram[c]	Cytoplasm
N2fixpran[c]	pran[c]	Cytoplasm
N2fixprbamp[c]	prbamp[c]	Cytoplasm
N2fixprbatp[c]	prbatp[c]	Cytoplasm
N2fixprfp[c]	prfp[c]	Cytoplasm
N2fixprlp[c]	prlp[c]	Cytoplasm
N2fixpro__D[c]	pro-D[c]	Cytoplasm
N2fixpro__L[c]	pro-L[c]	Cytoplasm
N2fixprpp[c]	prpp[c]	Cytoplasm
N2fixps160[c]	Phosphatidylserine	Cytoplasm
N2fixpser__L[c]	pser-L[c]	Cytoplasm
N2fixptcys[c]	ptcys[c]	Cytoplasm
N2fixptcys[e]	ptcys[e]	Extracellular
N2fixptrc[c]	ptrc[c]	Cytoplasm
N2fixptth[c]	ptth[c]	Cytoplasm
N2fixpyr[c]	pyr[c]	Cytoplasm
N2fixq[c]	q[c]	Cytoplasm
N2fixqh2[c]	qh2[c]	Cytoplasm
N2fixquln[c]	quln[c]	Cytoplasm
N2fixr1p[c]	r1p[c]	Cytoplasm
N2fixr5p[c]	r5p[c]	Cytoplasm
N2fixrbl[c]	L-Ribulose	Cytoplasm
N2fixrib__D[c]	rib-D[c]	Cytoplasm
N2fixribflv[c]	ribflv[c]	Cytoplasm
N2fixrnam[c]	rnam[c]	Cytoplasm
N2fixroh[c]	RO	Cytoplasm
N2fixru5p__D[c]	ru5p-D[c]	Cytoplasm
N2fixs7p[c]	s7p[c]	Cytoplasm
N2fixser__L[c]	ser-L[c]	Cytoplasm
N2fixskm5p[c]	skm5p[c]	Cytoplasm
N2fixskm[c]	skm[c]	Cytoplasm
N2fixsl26da[c]	sl26da[c]	Cytoplasm
N2fixsl2a6o[c]	sl2a6o[c]	Cytoplasm
N2fixso3[c]	so3[c]	Cytoplasm
N2fixso3[e]	so3[e]	Extracellular
N2fixso4[c]	so4[c]	Cytoplasm
N2fixso4[e]	so4[e]	Extracellular
N2fixsucc[c]	succ[c]	Cytoplasm
N2fixsucc[e]	succ[e]	Extracellular
N2fixsuccoa[c]	succoa[c]	Cytoplasm
N2fixsuchms[c]	suchms[c]	Cytoplasm
N2fixsucsal[c]	sucsal[c]	Cytoplasm
N2fixtddec2eACP[c]	trans-Dodec-2-enoyl-[acyl-carrier protein]	Cytoplasm
N2fixtdec2eACP[c]	trans-Dec-2-enoyl-[acyl-carrier protein]	Cytoplasm
N2fixthdp[c]	thdp[c]	Cytoplasm
N2fixthex2eACP[c]	trans-Hex-2-enoyl-[acyl-carrier protein]	Cytoplasm
N2fixthf[c]	thf[c]	Cytoplasm
N2fixthr__L[c]	thr-L[c]	Cytoplasm
N2fixthym[c]	thym[c]	Cytoplasm
N2fixthymd[c]	thymd[c]	Cytoplasm
N2fixtllipid4[c]	Tetradecanoyl-Lauroyl-lipid IV(A)	Cytoplasm
N2fixtmrs2eACP[c]	trans-Tetradec-2-enoyl-[acyl-carrier protein]	Cytoplasm
N2fixtoct2eACP[c]	trans-Oct-2-enoyl-[acyl-carrier protein]	Cytoplasm
N2fixtrdox[c]	trdox[c]	Cytoplasm
N2fixtrdrd[c]	trdrd[c]	Cytoplasm
N2fixtrp__L[c]	trp-L[c]	Cytoplasm
N2fixtyr__L[c]	tyr-L[c]	Cytoplasm
N2fixu23ga[c]	UDP-2,3-bis(3-hydroxytetradecanoyl)glucosamine	Cytoplasm
N2fixu3aga[c]	UDP-3-O-(3-hydroxytetradecanoyl)-N-acetylglucosamine	Cytoplasm
N2fixu3hga[c]	UDP-3-O-(3-hydroxytetradecanoyl)-D-glucosamine	Cytoplasm
N2fixuaagmda[c]	Undecaprenyl-diphospho-N-acetylmuramoyl-(N-acetylglucosamine)-L-ala-D-glu-meso-2,6-diaminopimeloyl-D-ala-D-ala	Cytoplasm
N2fixuaccg[c]	UDP-N-acetyl-3-O-(1-carboxyvinyl)-D-glucosamine	Cytoplasm
N2fixuacgam[c]	UDP-N-acetyl-D-glucosamine	Cytoplasm
N2fixuagmda[c]	Undecaprenyl-diphospho-N-acetylmuramoyl-L-alanyl-D-glutamyl-meso-2,6-diaminopimeloyl-D-alanyl-D-alanine	Cytoplasm
N2fixuama[c]	UDP-N-acetylmuramoyl-L-alanine	Cytoplasm
N2fixuamag[c]	uamag[c]	Cytoplasm
N2fixuamr[c]	UDP-N-acetylmuramate	Cytoplasm
N2fixudcpdp[c]	Undecaprenyl diphosphate	Cytoplasm
N2fixudp[c]	udp[c]	Cytoplasm
N2fixudpg[c]	UDPglucose	Cytoplasm
N2fixudpgal[c]	UDP-alpha-D-galactose	Cytoplasm
N2fixudpgalur[c]	UDP-D-galacturonate	Cytoplasm
N2fixugmd[c]	ugmd[c]	Cytoplasm
N2fixugmda[c]	ugmda[c]	Cytoplasm
N2fixump[c]	ump[c]	Cytoplasm
N2fixura[c]	ura[c]	Cytoplasm
N2fixurcan[c]	urcan[c]	Cytoplasm
N2fixurea[c]	urea[c]	Cytoplasm
N2fixurea[e]	urea[e]	Extracellular
N2fixuri[c]	uri[c]	Cytoplasm
N2fixutp[c]	utp[c]	Cytoplasm
N2fixval__L[c]	val-L[c]	Cytoplasm
N2fixxan[c]	xan[c]	Cytoplasm
N2fixxmp[c]	xmp[c]	Cytoplasm
N2fixxtsn[c]	xtsn[c]	Cytoplasm
N2fixxu5p__D[c]	xu5p-D[c]	Cytoplasm
N2fixxyl[c]	D-Xylose	Cytoplasm
N2fixxylu[c]	D-Xylulose	Cytoplasm
ala__L[u]	L-Alanine
asp__L[u]	L-Aspartate
co2[u]	carbon dioxide
for[u]	for[e]
glc[u]	glucose
gln__L[u]	gln__L[e]
glu__L[u]	glutamate
h2o[u]	h2o
h[u]	h
mal__L[u]	mal-L[e]
n2[u]	n2[e]
nh3[u]	nh3[e]
nh4[u]	nh4[e]
no2[u]	nitrite[e]
o2[u]	o2[e]
phb[u]	PHB[e]
pi[u]	pi[e]
ptcys[u]	ptcys[e]
so3[u]	so3[e]
so4[u]	so4[e]
succ[u]	succ[e]
urea[u]	urea[e]
Growing10fthf[c]	10-Formyltetrahydrofolate	Cytoplasm
Growing12dgr_EC[c]	1,2-Diacyl-sn-glycerol	Cytoplasm
Growing13dpg[c]	3-Phospho-D-glyceroyl phosphate	Cytoplasm
Growing1ag3p_SC[c]	1-Acyl-sn-glycerol 3-phosphate	Cytoplasm
Growing1pyr5c[c]	1-Pyrroline-5-carboxylate	Cytoplasm
Growing23dhdp[c]	2,3-Dihydrodipicolinate	Cytoplasm
Growing23dhmb[c]	(R)-2,3-Dihydroxy-3-methylbutanoate	Cytoplasm
Growing23dhmp[c]	(R)-2,3-Dihydroxy-3-methylpentanoate	Cytoplasm
Growing25aics[c]	(S)-2-[5-Amino-1-(5-phospho-D-ribosyl)imidazole-4-carboxamido]succinate	Cytoplasm
Growing25dhpp[c]	2,5-Diamino-6-(ribosylamino)-4-(3H)-pyrimidinone 5'-phosphate	Cytoplasm
Growing26dap__LL[c]	LL-2,6-Diaminoheptanedioate	Cytoplasm
Growing26dap__M[c]	meso-2,6-Diaminoheptanedioate	Cytoplasm
Growing2agpe160[c]	2-Acyl-sn-glycero-3-phosphoethanolamine	Cytoplasm
Growing2ahbut[c]	(S)-2-Aceto-2-hydroxybutanoate	Cytoplasm
Growing2aobut[c]	L-2-Amino-3-oxobutanoate	Cytoplasm
Growing2cpr5p[c]	1-(2-Carboxyphenylamino)-1-deoxy-D-ribulose 5-phosphate	Cytoplasm
Growing2dda7p[c]	2-Dehydro-3-deoxy-D-arabino-heptonate 7-phosphate	Cytoplasm
Growing2ddg6p[c]	2-Dehydro-3-deoxy-D-gluconate 6-phosphate	Cytoplasm
Growing2dhp[c]	2-Dehydropantoate	Cytoplasm
Growing2dr1p[c]	2-Deoxy-D-ribose 1-phosphate	Cytoplasm
Growing2ins[c]	2-Inosose	Cytoplasm
Growing2ippm[c]	2-Isopropylmaleate	Cytoplasm
Growing2obut[c]	2-Oxobutanoate	Cytoplasm
Growing2oxgltrm[c]	2-Oxoglutaramate	Cytoplasm
Growing2pg[c]	D-Glycerate 2-phosphate	Cytoplasm
Growing34hpp[c]	3-(4-Hydroxyphenyl)pyruvate	Cytoplasm
Growing3c2hmp[c]	3-Carboxy-2-hydroxy-4-methylpentanoate	Cytoplasm
Growing3c3hmp[c]	3-Carboxy-3-hydroxy-4-methylpentanoate	Cytoplasm
Growing3c4mop[c]	3-Carboxy-4-methyl-2-oxopentanoate	Cytoplasm
Growing3dhq[c]	3-Dehydroquinate	Cytoplasm
Growing3dhsk[c]	3-Dehydroshikimate	Cytoplasm
Growing3hbb__RR[c]	(R)-3-((R)-3-Hydroxybutanoyloxy)butanoate	Cytoplasm
Growing3hbcoa__R[c]	(R)-3-Hydroxybutanoyl-CoA	Cytoplasm
Growing3hbutACP[c]	(3R)-3-Hydroxybutanoyl-[acyl-carrier protein]	Cytoplasm
Growing3hddecACP[c]	(R)-3-Hydroxydodecanoyl-[acyl-carrier protein]	Cytoplasm
Growing3hdecACP[c]	(R)-3-Hydroxydecanoyl-[acyl-carrier protein]	Cytoplasm
Growing3hhexACP[c]	(R)-3-Hydroxyhexanoyl-[acyl-carrier protein]	Cytoplasm
Growing3hmrsACP[c]	(R)-3-Hydroxytetradecanoyl-[acyl-carrier protein]	Cytoplasm
Growing3hoctACP[c]	(R)-3-Hydroxyoctanoyl-[acyl-carrier protein]	Cytoplasm
Growing3ig3p[c]	C'-(3-Indolyl)-glycerol 3-phosphate	Cytoplasm
Growing3mob[c]	3-Methyl-2-oxobutanoate	Cytoplasm
Growing3mop[c]	(S)-3-Methyl-2-oxopentanoate	Cytoplasm
Growing3oddecACP[c]	3-Oxododecanoyl-[acyl-carrier protein]	Cytoplasm
Growing3odecACP[c]	3-Oxodecanoyl-[acyl-carrier protein]	Cytoplasm
Growing3ohexACP[c]	3-Oxohexanoyl-[acyl-carrier protein]	Cytoplasm
Growing3omrsACP[c]	3-Oxotetradecanoyl-[acyl-carrier protein]	Cytoplasm
Growing3ooctACP[c]	3-Oxooctanoyl-[acyl-carrier protein]	Cytoplasm
Growing3pg[c]	3-Phospho-D-glycerate	Cytoplasm
Growing3php[c]	3-Phosphohydroxypyruvate	Cytoplasm
Growing3psme[c]	5-O-(1-Carboxyvinyl)-3-phosphoshikimate	Cytoplasm
Growing4abut[c]	4-Aminobutanoate	Cytoplasm
Growing4izp[c]	4-Imidazolone-5-propanoate	Cytoplasm
Growing4mop[c]	4-Methyl-2-oxopentanoate	Cytoplasm
Growing4pasp[c]	4-Phospho-L-aspartate	Cytoplasm
Growing4ppan[c]	D-4'-Phosphopantothenate	Cytoplasm
Growing4ppcys[c]	N-((R)-4-Phosphopantothenoyl)-L-cysteine	Cytoplasm
Growing4r5au[c]	4-(1-D-Ribitylamino)-5-aminouracil	Cytoplasm
Growing56dura[c]	5,6-dihydrouracil	Cytoplasm
Growing5aizc[c]	5-amino-1-(5-phospho-D-ribosyl)imidazole-4-carboxylate	Cytoplasm
Growing5aop[c]	5-Amino-4-oxopentanoate	Cytoplasm
Growing5aprbu[c]	5-Amino-6-(5'-phosphoribitylamino)uracil	Cytoplasm
Growing5apru[c]	5-Amino-6-(5'-phosphoribosylamino)uracil	Cytoplasm
Growing5mcsn[c]	5-Methylcytosine	Cytoplasm
Growing5mthf[c]	5-Methyltetrahydrofolate	Cytoplasm
Growing6pgc[c]	6-Phospho-D-gluconate	Cytoplasm
Growing6pgl[c]	6-phospho-D-glucono-1,5-lactone	Cytoplasm
GrowingACP[c]	acyl carrier protein	Cytoplasm
GrowingSgluthio[c]	S-glutathione	Cytoplasm
Growingaacoa[c]	Acetoacetyl-CoA	Cytoplasm
GrowingacACP[c]	Acetyl-ACP	Cytoplasm
Growingac[c]	acetate	Cytoplasm
Growingacac[c]	Acetoacetate	Cytoplasm
Growingacald[c]	acetaldehyde	Cytoplasm
Growingaccoa[c]	Acetyl-CoA	Cytoplasm
Growingacg5p[c]	N-Acetyl-L-glutamyl 5-phosphate	Cytoplasm
Growingacg5sa[c]	N-Acetyl-L-glutamate 5-semialdehyde	Cytoplasm
Growingacgam1p[c]	N-Acetyl-alpha-D-glucosamine 1-phosphat	Cytoplasm
Growingacglu[c]	N-Acetyl-L-glutamate	Cytoplasm
Growingacon__C[c]	cis-Aconitate	Cytoplasm
Growingacorn[c]	N2-Acetyl-L-ornithine	Cytoplasm
Growingacser[c]	O-Acetyl-L-serine	Cytoplasm
GrowingactACP[c]	Acetoacetyl-ACP	Cytoplasm
Growingade[c]	Adenine	Cytoplasm
Growingadn[c]	Adenosine	Cytoplasm
Growingadp[c]	ADP	Cytoplasm
Growingadpglc[c]	ADPglucose	Cytoplasm
Growingadprib[c]	ADPribose	Cytoplasm
Growingagm[c]	Agmatine	Cytoplasm
Growingahcys[c]	S-Adenosyl-L-homocysteine	Cytoplasm
Growingaicar[c]	5-Amino-1-(5-Phospho-D-ribosyl)imidazole-4-carboxamide	Cytoplasm
Growingair[c]	5-amino-1-(5-phospho-D-ribosyl)imidazole	Cytoplasm
Growingakg[c]	2-Oxoglutarate	Cytoplasm
Growingala__B[c]	beta-Alanine	Cytoplasm
Growingala__L[c]	L-Alanine	Cytoplasm
Growingala__L[e]	L-Alanine	Extracellular
Growingalaala[c]	D-Alanyl-D-alanine	Cytoplasm
Growingalac__S[c]	(S)-2-Acetolactate	Cytoplasm
Growingamet[c]	S-Adenosyl-L-methionine	Cytoplasm
Growingamp[c]	AMP	Cytoplasm
Growinganth[c]	Anthranilate	Cytoplasm
GrowingapoACP[c]	apoprotein [acyl carrier protein]	Cytoplasm
Growingaps[c]	Adenosine 5'-phosphosulfate	Cytoplasm
Growingara5p[c]	D-Arabinose 5-phosphate	Cytoplasm
Growingarab[c]	arabinose	Cytoplasm
Growingarg__L[c]	L-Arginine	Cytoplasm
Growingargsuc[c]	N(omega)-(L-Arginino)succinate	Cytoplasm
Growingasn__L[c]	L-Asparagine	Cytoplasm
Growingasp__L[c]	L-Aspartate	Cytoplasm
Growingasp__L[e]	L-Aspartate	Extracellular
Growingaspsa[c]	L-Aspartate 4-semialdehyde	Cytoplasm
Growingathr__L[c]	L-Allo-threonine	Cytoplasm
Growingatp[c]	ATP	Cytoplasm
Growingbhb[c]	(R)-3-Hydroxybutanoate	Cytoplasm
Growingbut2eACP[c]	But-2-enoyl-[acyl-carrier protein]	Cytoplasm
GrowingbutACP[c]	Butyryl-ACP (n-C4:0ACP)	Cytoplasm
Growingcala[c]	N-Carbamoyl-beta-alanine	Cytoplasm
Growingcbasp[c]	N-Carbamoyl-L-aspartate	Cytoplasm
Growingcbp[c]	Carbamoyl phosphate	Cytoplasm
Growingcdp[c]	CDP	Cytoplasm
Growingcdpdag[c]	CDP-diacylglycerol	Cytoplasm
Growingcgly[c]	Cys-Gly	Cytoplasm
Growingchor[c]	chorismate	Cytoplasm
Growingcit[c]	citrate	Cytoplasm
Growingcitr__L[c]	L-Citrulline	Cytoplasm
Growingckdo[c]	CMP-3-deoxy-D-manno-octulosonate	Cytoplasm
Growingclpn160[c]	Cardiolipin	Cytoplasm
Growingcmp[c]	CMP	Cytoplasm
Growingco2[c]	carbon dioxide	Cytoplasm
Growingco2[e]	carbon dioxide	Extracellular
Growingcoa[c]	COA	Cytoplasm
Growingcsn[c]	Cytosine	Cytoplasm
Growingctp[c]	CTP	Cytoplasm
Growingcys__L[c]	L-Cysteine	Cytoplasm
Growingcyst__L[c]	L-Cystathionine	Cytoplasm
Growingcytd[c]	Cytidine	Cytoplasm
Growingdad__2[c]	Deoxyadenosine	Cytoplasm
Growingdadp[c]	dADP	Cytoplasm
Growingdamp[c]	dAMP	Cytoplasm
Growingdatp[c]	dATP	Cytoplasm
Growingdb4p[c]	3,4-dihydroxy-2-butanone 4-phosphate	Cytoplasm
GrowingdcaACP[c]	Decanoyl-ACP (n-C10:0ACP)	Cytoplasm
Growingdcamp[c]	N6-(1,2-Dicarboxyethyl)-AMP	Cytoplasm
Growingdcdp[c]	dCDP	Cytoplasm
Growingdcmp[c]	dCMP	Cytoplasm
Growingdctp[c]	dCTP	Cytoplasm
Growingdcyt[c]	Deoxycytidine	Cytoplasm
GrowingddcaACP[c]	Dodecanoyl-ACP (n-C12:0ACP)	Cytoplasm
Growingdgdp[c]	dGDP	Cytoplasm
Growingdgmp[c]	dGMP	Cytoplasm
Growingdgsn[c]	Deoxyguanosine	Cytoplasm
Growingdgtp[c]	dGTP	Cytoplasm
Growingdhap[c]	Dihydroxyacetone phosphate	Cytoplasm
Growingdhf[c]	7,8-Dihydrofolate	Cytoplasm
Growingdhor__S[c]	(S)-Dihydroorotate	Cytoplasm
Growingdin[c]	Deoxyinosine	Cytoplasm
Growingdmlz[c]	6,7-Dimethyl-8-(1-D-ribityl)lumazine	Cytoplasm
Growingdnad[c]	Deamino-NAD+	Cytoplasm
Growingdpcoa[c]	Dephospho-CoA	Cytoplasm
Growingdtdp[c]	dTDP	Cytoplasm
Growingdtmp[c]	dTMP	Cytoplasm
Growingdtpcudcp[c]	di-trans,poly-cis-Undecaprenyl phosphate	Cytoplasm
Growingdttp[c]	dTTP	Cytoplasm
Growingdudp[c]	dUDP	Cytoplasm
Growingdump[c]	dUMP	Cytoplasm
Growingduri[c]	Deoxyuridine	Cytoplasm
Growingdutp[c]	dUTP	Cytoplasm
Growinge4p[c]	D-Erythrose 4-phosphate	Cytoplasm
Growingeig3p[c]	D-erythro-1-(Imidazol-4-yl)glycerol 3-phosphate	Cytoplasm
Growingf6p[c]	D-Fructose 6-phosphate	Cytoplasm
Growingfad[c]	Flavin adenine dinucleotide oxidized	Cytoplasm
Growingfadh2[c]	Flavin adenine dinucleotide reduced	Cytoplasm
Growingfdox[c]	ferredoxin (oxidized) 2[4Fe-4S]	Cytoplasm
Growingfdp[c]	D-Fructose 1,6-bisphosphate	Cytoplasm
Growingfdred[c]	ferredoxin (reduced) 2[4Fe-4S]	Cytoplasm
Growingfgam[c]	N2-Formyl-N1-(5-phospho-D-ribosyl)glycinamide	Cytoplasm
Growingfmn[c]	FMN	Cytoplasm
Growingfor[c]	formate	Cytoplasm
Growingfor[e]	for[e]	Extracellular
Growingforglu[c]	N-Formimino-L-glutamate	Cytoplasm
Growingfpram[c]	2-(Formamido)-N1-(5-phospho-D-ribosyl)acetamidine	Cytoplasm
Growingfprica[c]	5-Formamido-1-(5-phospho-D-ribosyl)imidazole-4-carboxamide	Cytoplasm
Growingfrmd[c]	Formamide	Cytoplasm
Growingfuc1p[c]	L-Fucose 1-phosphate	Cytoplasm
Growingfuc[c]	L-Fucose	Cytoplasm
Growingfum[c]	fumarate	Cytoplasm
Growingg1p[c]	D-Glucose 1-phosphate	Cytoplasm
Growingg3p[c]	D-Glyceraldehyde 3-phosphate	Cytoplasm
Growingg6p[c]	alpha-D-Glucose 6-phosphat	Cytoplasm
Growinggal1p[c]	alpha-D-Galactose 1-phosphate	Cytoplasm
Growinggal[c]	D-Galactose	Cytoplasm
Growinggalur1p[c]	1-Phospho-alpha-D-galacturonate	Cytoplasm
Growinggalur[c]	D-Galacturonate	Cytoplasm
Growinggam1p[c]	D-Glucosamine 1-phosphate	Cytoplasm
Growinggam6p[c]	D-Glucosamine 6-phosphate	Cytoplasm
Growinggam[c]	D-Glucosamine	Cytoplasm
Growinggar[c]	N1-(5-Phospho-D-ribosyl)glycinamide	Cytoplasm
Growinggdp[c]	GDP	Cytoplasm
Growinggdpddman[c]	GDP-4-dehydro-6-deoxy-D-mannose	Cytoplasm
Growinggdpfuc[c]	GDP-L-fucose	Cytoplasm
Growinggdpmann[c]	GDP-D-mannose	Cytoplasm
Growinggdptp[c]	Guanosine 3'-diphosphate 5'-triphosphate	Cytoplasm
Growingglc[c]	glucose	Cytoplasm
Growingglc[e]	glucose	Extracellular
Growinggln__L[c]	glutamine	Cytoplasm
Growinggln__L[e]	gln__L[e]	Extracellular
Growingglu5p[c]	L-Glutamate 5-phosphate	Cytoplasm
Growingglu5sa[c]	L-Glutamate 5-semialdehyde	Cytoplasm
Growingglu__L[c]	glutamate	Cytoplasm
Growingglu__L[e]	glutamate	Extracellular
Growinggluala[c]	5-L-Glutamyl-L-alanine	Cytoplasm
Growingglucys[c]	gamma-L-Glutamyl-L-cysteine	Cytoplasm
Growingglus[c]	D-Glucosid	Cytoplasm
Growinggluthiodis[c]	glutathione disolfide	Cytoplasm
Growingglx[c]	Glyoxylate	Cytoplasm
Growinggly[c]	glycine	Cytoplasm
Growingglyc3p[c]	Glycerol 3-phosphate	Cytoplasm
Growingglycogen[c]	glycogen	Cytoplasm
Growinggmp[c]	GMP	Cytoplasm
Growinggsn[c]	Guanosine	Cytoplasm
Growinggthox[c]	Oxidized glutathione	Cytoplasm
Growinggthrd[c]	Reduced glutathione	Cytoplasm
Growinggtp[c]	GTP	Cytoplasm
Growinggua[c]	Guanine	Cytoplasm
Growingh2o2[c]	h2o2	Cytoplasm
Growingh2o[c]	h2o	Cytoplasm
Growingh2o[e]	h2o	Extracellular
Growingh2s[c]	Hydrogen sulfide	Cytoplasm
Growingh[c]	h	Cytoplasm
Growingh[e]	h	Extracellular
Growingham[c]	hydroxylamine	Cytoplasm
Growinghco3[c]	Bicarbonate	Cytoplasm
Growinghcys__L[c]	L-Homocysteine	Cytoplasm
Growinghdca[c]	Hexadecanoate (n-C16:0)	Cytoplasm
GrowinghexACP[c]	Hexanoyl-ACP (n-C6:0ACP)	Cytoplasm
Growinghis__L[c]	histidine	Cytoplasm
Growinghisp[c]	L-Histidinol phosphate	Cytoplasm
Growinghistd[c]	histd[c]	Cytoplasm
Growinghom__L[c]	hom-L[c]	Cytoplasm
Growinghxan[c]	hxan[c]	Cytoplasm
Growingiasp[c]	iasp[c]	Cytoplasm
Growingicit[c]	icit[c]	Cytoplasm
Growingile__L[c]	ile-L[c]	Cytoplasm
Growingimacp[c]	imacp[c]	Cytoplasm
Growingimp[c]	imp[c]	Cytoplasm
Growingindole[c]	indole[c]	Cytoplasm
Growinginost[c]	inost[c]	Cytoplasm
Growingins[c]	ins[c]	Cytoplasm
Growingkdo2[c]	3-deoxy-D-manno-octulosonate	Cytoplasm
Growingkdo8p[c]	3-Deoxy-D-manno-octulosonate 8-phosphate	Cytoplasm
Growingkdo[c]	3-Deoxy-D-manno-2-octulosonate	Cytoplasm
Growingleu__L[c]	leu-L[c]	Cytoplasm
Growinglipid4[c]	Lauroyl-lipid IV(A)	Cytoplasm
GrowinglipidA[c]	2,3,2'3'-Tetrakis(3-hydroxytetradecanoyl)-D-glucosaminyl-1,6-beta-D-glucosamine 1,4'-bisphosphate	Cytoplasm
GrowinglipidAds[c]	Lipid A Disaccharide	Cytoplasm
GrowinglipidX_HP[c]	2,3-Bis(3-hydroxytetradecanoyl)-beta-D-glucosaminyl 1-phosphate	Cytoplasm
Growinglys__L[c]	lys-L[c]	Cytoplasm
GrowingmalACP[c]	Malonyl-[acyl-carrier protein]	Cytoplasm
Growingmal__L[c]	mal-L[c]	Cytoplasm
Growingmal__L[e]	mal-L[e]	Extracellular
Growingmalcoa[c]	Malonyl-CoA	Cytoplasm
Growingman1p[c]	D-Mannose 1-phosphate	Cytoplasm
Growingman6p[c]	D-Mannose 6-phosphate	Cytoplasm
Growingman[c]	mannose	Cytoplasm
Growingmet__L[c]	met-L[c]	Cytoplasm
Growingmlthf[c]	mlthf[c]	Cytoplasm
Growingmsa[c]	msa[c]	Cytoplasm
GrowingmyrsACP[c]	Myristoyl-ACP (n-C14:0ACP)	Cytoplasm
Growingn2[c]	n2[c]	Cytoplasm
Growingn2[e]	n2[e]	Extracellular
Growingnac[c]	nac[c]	Cytoplasm
Growingnad[c]	nad[c]	Cytoplasm
Growingnadh[c]	nadh[c]	Cytoplasm
Growingnadp[c]	nadp[c]	Cytoplasm
Growingnadph[c]	nadph[c]	Cytoplasm
Growingncam[c]	ncam[c]	Cytoplasm
Growingnh3[c]	nh3[c]	Cytoplasm
Growingnh3[e]	nh3[e]	Extracellular
Growingnh4[c]	nh4[c]	Cytoplasm
Growingnh4[e]	nh4[e]	Extracellular
Growingnicrns[c]	nicrns[c]	Cytoplasm
Growingnicrnt[c]	nicrnt[c]	Cytoplasm
Growingnitala[c]	Protein-nitrosothiol-L-alanine	Cytoplasm
Growingnitgluthio[c]	nitrosoglutathione	Cytoplasm
Growingnitox[c]	nitricoxide	Cytoplasm
Growingnmn[c]	nmn[c]	Cytoplasm
Growingno2[e]	nitrite[e]	Extracellular
Growingo2[c]	o2[c]	Cytoplasm
Growingo2[e]	o2[e]	Extracellular
Growingoaa[c]	oaa[c]	Cytoplasm
GrowingocACP[c]	Octanoyl-ACP (n-C8:0ACP)	Cytoplasm
Growingorn[c]	orn[c]	Cytoplasm
Growingorot5p[c]	orot5p[c]	Cytoplasm
Growingorot[c]	orot[c]	Cytoplasm
Growingoxpro[c]	oxpro[c]	Cytoplasm
Growingpa160[c]	1,2-dihexadecanoyl-sn-glycerol 3-phosphate	Cytoplasm
GrowingpalmACP[c]	Palmitoyl-ACP (n-C16:0ACP)	Cytoplasm
Growingpan4p[c]	pan4p[c]	Cytoplasm
Growingpant__R[c]	pant-R[c]	Cytoplasm
Growingpap[c]	pap[c]	Cytoplasm
Growingpe160[c]	Phosphatidylethanolamine (dihexadecanoyl, n-C16:0)	Cytoplasm
Growingpep[c]	pep[c]	Cytoplasm
Growingpeptidom[c]	Peptidoglycan monomer	Cytoplasm
Growingpg160[c]	Phosphatidylglycerol (dihexadecanoyl, n-C16:0)	Cytoplasm
Growingpgp_EC[c]	Phosphatidylglycerophosphate	Cytoplasm
Growingphb[c]	phb[c]	Cytoplasm
Growingphe__L[c]	phe-L[c]	Cytoplasm
Growingphom[c]	phom[c]	Cytoplasm
Growingphpyr[c]	phpyr[c]	Cytoplasm
Growingpi[c]	pi[c]	Cytoplasm
Growingpi[e]	pi[e]	Extracellular
Growingpnphis[c]	Protein N(pi)-phospho-L-histidine	Cytoplasm
Growingpnto__R[c]	pnto-R[c]	Cytoplasm
Growingppgpp[c]	ppgpp[c]	Cytoplasm
Growingpphn[c]	pphn[c]	Cytoplasm
Growingppi[c]	ppi[c]	Cytoplasm
Growingpppi[c]	pppi[c]	Cytoplasm
Growingpram[c]	pram[c]	Cytoplasm
Growingpran[c]	pran[c]	Cytoplasm
Growingprbamp[c]	prbamp[c]	Cytoplasm
Growingprbatp[c]	prbatp[c]	Cytoplasm
Growingprfp[c]	prfp[c]	Cytoplasm
Growingprlp[c]	prlp[c]	Cytoplasm
Growingpro__D[c]	pro-D[c]	Cytoplasm
Growingpro__L[c]	pro-L[c]	Cytoplasm
Growingprpp[c]	prpp[c]	Cytoplasm
Growingps160[c]	Phosphatidylserine	Cytoplasm
Growingpser__L[c]	pser-L[c]	Cytoplasm
Growingptcys[c]	ptcys[c]	Cytoplasm
Growingptcys[e]	ptcys[e]	Extracellular
Growingptrc[c]	ptrc[c]	Cytoplasm
Growingptth[c]	ptth[c]	Cytoplasm
Growingpyr[c]	pyr[c]	Cytoplasm
Growingq[c]	q[c]	Cytoplasm
Growingqh2[c]	qh2[c]	Cytoplasm
Growingquln[c]	quln[c]	Cytoplasm
Growingr1p[c]	r1p[c]	Cytoplasm
Growingr5p[c]	r5p[c]	Cytoplasm
Growingrbl[c]	L-Ribulose	Cytoplasm
Growingrib__D[c]	rib-D[c]	Cytoplasm
Growingribflv[c]	ribflv[c]	Cytoplasm
Growingrnam[c]	rnam[c]	Cytoplasm
Growingroh[c]	RO	Cytoplasm
Growingru5p__D[c]	ru5p-D[c]	Cytoplasm
Growings7p[c]	s7p[c]	Cytoplasm
Growingser__L[c]	ser-L[c]	Cytoplasm
Growingskm5p[c]	skm5p[c]	Cytoplasm
Growingskm[c]	skm[c]	Cytoplasm
Growingsl26da[c]	sl26da[c]	Cytoplasm
Growingsl2a6o[c]	sl2a6o[c]	Cytoplasm
Growingso3[c]	so3[c]	Cytoplasm
Growingso3[e]	so3[e]	Extracellular
Growingso4[c]	so4[c]	Cytoplasm
Growingso4[e]	so4[e]	Extracellular
Growingsucc[c]	succ[c]	Cytoplasm
Growingsucc[e]	succ[e]	Extracellular
Growingsuccoa[c]	succoa[c]	Cytoplasm
Growingsuchms[c]	suchms[c]	Cytoplasm
Growingsucsal[c]	sucsal[c]	Cytoplasm
Growingtddec2eACP[c]	trans-Dodec-2-enoyl-[acyl-carrier protein]	Cytoplasm
Growingtdec2eACP[c]	trans-Dec-2-enoyl-[acyl-carrier protein]	Cytoplasm
Growingthdp[c]	thdp[c]	Cytoplasm
Growingthex2eACP[c]	trans-Hex-2-enoyl-[acyl-carrier protein]	Cytoplasm
Growingthf[c]	thf[c]	Cytoplasm
Growingthr__L[c]	thr-L[c]	Cytoplasm
Growingthym[c]	thym[c]	Cytoplasm
Growingthymd[c]	thymd[c]	Cytoplasm
Growingtllipid4[c]	Tetradecanoyl-Lauroyl-lipid IV(A)	Cytoplasm
Growingtmrs2eACP[c]	trans-Tetradec-2-enoyl-[acyl-carrier protein]	Cytoplasm
Growingtoct2eACP[c]	trans-Oct-2-enoyl-[acyl-carrier protein]	Cytoplasm
Growingtrdox[c]	trdox[c]	Cytoplasm
Growingtrdrd[c]	trdrd[c]	Cytoplasm
Growingtrp__L[c]	trp-L[c]	Cytoplasm
Growingtyr__L[c]	tyr-L[c]	Cytoplasm
Growingu23ga[c]	UDP-2,3-bis(3-hydroxytetradecanoyl)glucosamine	Cytoplasm
Growingu3aga[c]	UDP-3-O-(3-hydroxytetradecanoyl)-N-acetylglucosamine	Cytoplasm
Growingu3hga[c]	UDP-3-O-(3-hydroxytetradecanoyl)-D-glucosamine	Cytoplasm
Growinguaagmda[c]	Undecaprenyl-diphospho-N-acetylmuramoyl-(N-acetylglucosamine)-L-ala-D-glu-meso-2,6-diaminopimeloyl-D-ala-D-ala	Cytoplasm
Growinguaccg[c]	UDP-N-acetyl-3-O-(1-carboxyvinyl)-D-glucosamine	Cytoplasm
Growinguacgam[c]	UDP-N-acetyl-D-glucosamine	Cytoplasm
Growinguagmda[c]	Undecaprenyl-diphospho-N-acetylmuramoyl-L-alanyl-D-glutamyl-meso-2,6-diaminopimeloyl-D-alanyl-D-alanine	Cytoplasm
Growinguama[c]	UDP-N-acetylmuramoyl-L-alanine	Cytoplasm
Growinguamag[c]	uamag[c]	Cytoplasm
Growinguamr[c]	UDP-N-acetylmuramate	Cytoplasm
Growingudcpdp[c]	Undecaprenyl diphosphate	Cytoplasm
Growingudp[c]	udp[c]	Cytoplasm
Growingudpg[c]	UDPglucose	Cytoplasm
Growingudpgal[c]	UDP-alpha-D-galactose	Cytoplasm
Growingudpgalur[c]	UDP-D-galacturonate	Cytoplasm
Growingugmd[c]	ugmd[c]	Cytoplasm
Growingugmda[c]	ugmda[c]	Cytoplasm
Growingump[c]	ump[c]	Cytoplasm
Growingura[c]	ura[c]	Cytoplasm
Growingurcan[c]	urcan[c]	Cytoplasm
Growingurea[c]	urea[c]	Cytoplasm
Growingurea[e]	urea[e]	Extracellular
Growinguri[c]	uri[c]	Cytoplasm
Growingutp[c]	utp[c]	Cytoplasm
Growingval__L[c]	val-L[c]	Cytoplasm
Growingxan[c]	xan[c]	Cytoplasm
Growingxmp[c]	xmp[c]	Cytoplasm
Growingxtsn[c]	xtsn[c]	Cytoplasm
Growingxu5p__D[c]	xu5p-D[c]	Cytoplasm
Growingxyl[c]	D-Xylose	Cytoplasm
Growingxylu[c]	D-Xylulose	Cytoplasm
