# Supplementary material for: Diazotrophic growth of free-living Rhizobium etli: Community-like metabolic modeling of growing and non-growing nitrogen-fixing cells
Source: PLoS One. 2025 Jun 27;20(6):e0325888. doi: 10.1371/journal.pone.0325888 (PMC12204555; doi:10.1371/journal.pone.0325888)
Supplement: S3 file — (XLSX) [file pone.0325888.s003.xlsx]

## Sheet: Gln
Reaction	Glutamine exchange data
N2fixnh3[e] <=> N2fixnh3[c]	0	0	0	0	0	0	0	0	0	0	0	0	0	0	0	0	0	0	0	0	0	0	0	0	0	0	0	0	0	0	-11.9887	-12.8887	-13.7887	-14.6887	-15.5798	-16.471	-17.3621	-18.2532	-19.1444	-20.0355	-20.9267	-21.8178	-22.7089	-23.6001	-24.4912	-25.3824	-26.2735	-27.1646	-28.0558
16 N2fixatp[c] + 6 N2fixfdred[c] + 16 N2fixh2o[c] + N2fixn2[c] -> 16 N2fixadp[c] + 6 N2fixfdox[c] + 8 N2fixh[c] + 2 N2fixnh4[c] + 16 N2fixpi[c]	0	14.4	13.95	13.5	13.05	12.6	12.15	11.7	11.25	10.8	10.35	9.9	9.45	9	8.55	8.1	7.65	7.26396	7.27323	7.2825	7.29176	7.30103	7.3103	7.31957	7.32665	7.33109	7.33554	7.33998	7.34434	7.34434	7.34434	7.34434	7.34434	7.34434	7.33991	7.33548	7.33105	7.32662	7.32219	7.31776	7.31333	7.3089	7.30447	7.30004	7.29561	7.29118	7.28675	7.28232	7.27789
N2fixh[c] + N2fixnh3[c] <=> N2fixnh4[c]	0	0	0	0	0	0	0	0	0	0	0	0	0	0	0	0	0	0	0	0	0	0	0	0	0	0	0	0	0	0	-11.9887	-12.8887	-13.7887	-14.6887	-15.5798	-16.471	-17.3621	-18.2532	-19.1444	-20.0355	-20.9267	-21.8178	-22.7089	-23.6001	-24.4912	-25.3824	-26.2735	-27.1646	-28.0558
N2fixfdred[c] + 2 N2fixh[c] + N2fixno2[e] -> N2fixfdox[c] + N2fixh2o[c] + N2fixnitox[c]	0	0	0	0	0	0	0	0	0	0	0	0	0	0	0	0	0	0	0	0	0	0	0	0	0	0	0	0	0	0	0	0	0	0	0	0	0	0	0	0	0	0	0	0	0	0	0	0	0
N2fixcys__L[c] + N2fixnitox[c] + N2fixo2[c] -> N2fixnitala[c]	0	0	0	0	0	0	0	0	0	0	0	0	0	0	0	0	0	0	0	0	0	0	0	0	0	0	0	0	0	0	0	0	0	0	0	0	0	0	0	0	0	0	0	0	0	0	0	0	0
N2fixgthrd[c] + N2fixnitala[c] <=> N2fixcys__L[c] + N2fixnitgluthio[c]	0	0	0	0	0	0	0	0	0	0	0	0	0	0	0	0	0	0	0	0	0	0	0	0	0	0	0	0	0	0	0	0	0	0	0	0	0	0	0	0	0	0	0	0	0	0	0	0	0
N2fixh[c] + N2fixnadh[c] + N2fixnitgluthio[c] -> N2fixSgluthio[c] + N2fixnad[c]	0	0	0	0	0	0	0	0	0	0	0	0	0	0	0	0	0	0	0	0	0	0	0	0	0	0	0	0	0	0	0	0	0	0	0	0	0	0	0	0	0	0	0	0	0	0	0	0	0
N2fixSgluthio[c] + N2fixgthrd[c] -> N2fixgluthiodis[c] + N2fixham[c]	0	0	0	0	0	0	0	0	0	0	0	0	0	0	0	0	0	0	0	0	0	0	0	0	0	0	0	0	0	0	0	0	0	0	0	0	0	0	0	0	0	0	0	0	0	0	0	0	0
N2fixgluthiodis[c] + N2fixh[c] + N2fixnadph[c] -> 2 N2fixgthrd[c] + N2fixnadp[c]	0	0	0	0	0	0	0	0	0	0	0	0	0	0	0	0	0	0	0	0	0	0	0	0	0	0	0	0	0	0	0	0	0	0	0	0	0	0	0	0	0	0	0	0	0	0	0	0	0
2 N2fixh[c] + N2fixham[c] + N2fixnadh[c] -> N2fixh2o[c] + N2fixnad[c] + N2fixnh4[c]	0	0	0	0	0	0	0	0	0	0	0	0	0	0	0	0	0	0	0	0	0	0	0	0	0	0	0	0	0	0	0	0	0	0	0	0	0	0	0	0	0	0	0	0	0	0	0	0	0
N2fixco2[c] + N2fixh2o[c] <=> N2fixh[c] + N2fixhco3[c]	0	-3.20249e-27	-6.40523e-28	-1.60076e-27	-6.41868e-28	-6.40889e-28	0	-9.54974e-28	-3.19956e-28	-2.72207e-27	-1.59684e-27	-1.28374e-27	1.9256e-27	-3.20543e-27	3.20249e-27	0	0	0	0	0	0	0	0	0	0	0	0	0	0	0	0	0	0	-1.40384e-22	-3.48455e-23	-3.22304e-23	-2.96434e-23	-2.75994e-23	-2.48241e-23	-2.19831e-23	4.20815e-26	-1.30252e-25	-5.0097e-27	5.98158e-25	4.84939e-25	2.17421e-25	2.20896e-26	5.57329e-27	1.7032e-26
2 N2fixfdred[c] + N2fixh[c] + N2fixnadp[c] <=> 2 N2fixfdox[c] + N2fixnadph[c]	0	-37.1219	-36.2753	-35.1383	-34.0006	-32.8629	-31.7252	-30.5875	-29.4498	-28.3121	-27.1743	-26.0364	-24.8984	-23.7605	-22.6226	-21.4843	-20.3457	-19.3312	-19.0835	-18.8359	-18.5882	-18.3406	-18.0929	-17.8453	-17.5931	-17.3353	-17.0776	-16.8198	-16.5619	-16.2949	-15.6326	-15.3359	-15.0392	-14.7425	-14.4072	-14.0718	-13.7365	-13.4011	-13.0658	-12.7304	-12.3951	-12.0597	-11.7244	-11.3891	-11.0537	-10.7184	-10.383	-10.0477	-9.71233
2 N2fixgthrd[c] + N2fixh2o2[c] -> N2fixgthox[c] + 2 N2fixh2o[c]	0	0	0	0	0	0	0	0	0	0	0	0	0	0	0	0	0	0	0	0	0	0	0	0	0	0	1.72671e-26	1.9979e-26	2.30191e-26	2.59475e-26	-1.73274e-26	-1.93323e-26	-2.74653e-26	-8.97493e-27	-1.29566e-25	-1.26512e-25	-1.15031e-25	-1.09317e-25	-1.01665e-25	-8.96746e-26	5.50869e-27	6.79434e-27	5.57565e-27	-4.68729e-29	-2.84586e-29	6.01815e-28	6.78541e-28	1.16066e-27	9.55315e-28
N2fixpi[c] + N2fixthymd[c] <=> N2fix2dr1p[c] + N2fixthym[c]	0	0	0	0	0	0	0	0	0	0	0	0	0	0	0	0	0	0	0	0	0	0	0	0	0	0	0	0	0	0	0	0	0	0	0	0	0	0	0	0	0	0	0	0	0	0	0	0	0
N2fixh2o[c] + N2fixppi[c] <=> N2fixh[c] + 2 N2fixpi[c]	0	2.05214e-14	6.8912e-15	7.83318e-16	-1.68042e-14	-1.71681e-14	-1.84311e-15	-1.11276e-14	-3.21637e-15	6.84188e-15	9.77668e-15	-1.5394e-14	-6.71077e-15	-1.28532e-15	-7.79232e-15	-4.4889e-15	3.38503e-15	-4.79436e-15	-5.77026e-15	-4.01151e-15	-4.98741e-15	-7.23602e-27	-3.21016e-26	3.98804e-27	4.71986e-26	4.1469e-25	2.26711e-24	2.36394e-24	2.69548e-24	2.75837e-24	1.17276e-24	1.20618e-24	2.85862e-24	8.74764e-23	3.90693e-24	3.48592e-24	3.25016e-24	3.6038e-24	2.35763e-24	2.27343e-24	-1.10097e-14	-6.35831e-15	-2.66678e-15	-4.27125e-15	-2.97972e-15	-6.47043e-15	-1.02664e-14	1.2698e-14	-1.02413e-15
N2fixatp[c] + N2fixh2o[c] -> N2fixadp[c] + N2fixh[c] + N2fixpi[c]	0	2	2	2	2	2	2	2	2	2	2	2	2	2	2	2	2	2	2	2	2	2	2	2	2	2	2	2	2	2	2	2	2	2	2	2	2	2	2	2	2	2	2	2	2	2	2	2	2
N2fixasp__L[c] + N2fixatp[c] + N2fixcitr__L[c] -> N2fixamp[c] + N2fixargsuc[c] + N2fixh[c] + N2fixppi[c]	0	0	0	0	0	0	0	0	0	0	0	0	0	0	0	0	0	0	0	0	0	0	0	0	0	0	0	0	0	0	0	0	0	0	0	0	0	0	0	0	0	0	0	0	0	0	0	0	0
N2fixargsuc[c] <=> N2fixarg__L[c] + N2fixfum[c]	0	0	0	0	0	0	0	0	0	0	0	0	0	0	0	0	0	0	0	0	0	0	0	0	0	0	0	0	0	0	0	0	0	0	0	0	0	0	0	0	0	0	0	0	0	0	0	0	0
N2fixasp__L[c] -> N2fixfum[c] + N2fixnh4[c]	0	0	0	0	0	0	0	0	0	0	0	0	0	0	0	0	0	0	0	0	0	0	0	0	0	0	0	0	0	0	0	0	0	0	0.45	0.9	1.35	1.8	2.25	2.7	3.15	3.6	4.05	4.5	4.95	5.4	5.85	6.3	6.75
N2fixakg[c] + N2fixasp__L[c] <=> N2fixglu__L[c] + N2fixoaa[c]	0	14.4	13.95	13.5	13.05	12.6	12.15	11.7	11.25	10.8	10.35	9.9	9.45	9	8.55	8.1	7.65	7.2	6.75	6.3	5.85	5.4	4.95	4.5	4.05	3.6	3.15	2.7	2.25	1.8	1.35	0.9	0.45	1.40383e-22	-0.45	-0.9	-1.35	-1.8	-2.25	-2.7	-3.15	-3.6	-4.05	-4.5	-4.95	-5.4	-5.85	-6.3	-6.75
N2fixasp__L[c] + N2fixatp[c] + N2fixgln__L[c] + N2fixh2o[c] <=> N2fixamp[c] + N2fixasn__L[c] + N2fixglu__L[c] + N2fixh[c] + N2fixppi[c]	0	0	0	0	0	0	0	0	0	0	0	0	0	0	0	0	0	0	0	0	0	0	0	0	0	0	0	0	0	0	0	0	0	0	0	0	0	0	0	0	0	0	0	0	0	0	0	0	0
3 N2fixatp[c] + N2fixgln__L[c] + N2fiximp[c] + N2fixnad[c] -> 2 N2fixadp[c] + N2fixamp[c] + N2fixglu__L[c] + N2fixgtp[c] + N2fixnadh[c] + N2fixppi[c]	0	0	0	0	0	0	0	0	0	0	0	0	0	0	0	-1.4963e-15	1.12834e-15	-1.59812e-15	-1.92342e-15	-1.33717e-15	-1.66247e-15	0	0	0	0	0	0	0	0	0	0	0	0	0	0	0	0	0	0	0	0	0	0	0	0	0	0	0	0
N2fixh[c] + N2fixorn[c] -> N2fixco2[c] + N2fixptrc[c]	0	0	0	0	0	0	0	0	0	0	0	0	0	0	0	0	0	0	0	0	0	0	0	0	0	0	0	0	0	0	0	0	0	0	0	0	0	0	0	0	0	0	0	0	0	0	0	0	0
N2fixorn[c] -> N2fixnh4[c] + N2fixpro__L[c]	0	0	0	0	0	0	0	0	0	0	0	0	0	0	0	0	0	0	0	0	0	0	0	0	0	0	0	0	0	0	0	0	0	0	0	0	0	0	0	0	0	0	0	0	0	0	0	0	0
N2fixatp[c] + N2fixco2[c] + N2fixnh4[c] <=> N2fixadp[c] + N2fixcbp[c] + 2 N2fixh[c]	0	0	0	0	0	0	0	0	0	0	0	0	0	0	0	-3.48761e-24	-2.88669e-24	1.10656e-23	2.852e-24	2.78113e-24	2.82305e-24	1.72198e-26	3.59994e-26	-2.62821e-27	-1.57848e-26	-1.0583e-25	-6.02008e-25	-6.39817e-25	-7.72085e-25	-6.71948e-25	-3.62989e-25	-3.90067e-25	3.49856e-26	-8.97493e-27	3.27367e-23	3.01851e-23	2.76805e-23	2.63309e-23	2.27042e-23	2.03014e-23	-3.5937e-26	1.37759e-25	8.98426e-27	-5.98951e-25	-4.84651e-25	-2.15622e-25	-2.14039e-26	-4.44534e-27	-1.60734e-26
N2fixagm[c] + N2fixh2o[c] -> N2fixptrc[c] + N2fixurea[c]	0	0	0	0	0	0	0	0	0	0	0	0	0	0	0	0	0	0	0	0	0	0	0	0	0	0	0	0	0	0	0	0	0	0	0	0	0	0	0	0	0	0	0	0	0	0	0	0	0
N2fixarg__L[c] + N2fixh[c] -> N2fixagm[c] + N2fixco2[c]	0	0	0	0	0	0	0	0	0	0	0	0	0	0	0	0	0	0	0	0	0	0	0	0	0	0	0	0	0	0	0	0	0	0	0	0	0	0	0	0	0	0	0	0	0	0	0	0	0
N2fixpro__L[c] -> N2fixpro__D[c]	0	0	0	0	0	0	0	0	0	0	0	0	0	0	0	0	0	0	0	0	0	0	0	0	0	0	0	0	0	0	0	0	0	0	0	0	0	0	0	0	0	0	0	0	0	0	0	0	0
N2fixh[c] + N2fixnadh[c] + N2fixnh4[c] + N2fixoaa[c] -> N2fixasp__L[c] + N2fixh2o[c] + N2fixnad[c]	0	14.4	13.95	13.5	13.05	12.6	12.15	11.7	11.25	10.8	10.35	9.9	9.45	9	8.55	8.1	7.65	7.2	6.75	6.3	5.85	5.4	4.95	4.5	4.05	3.6	3.15	2.7	2.25	1.8	1.35	0.9	0.45	0	0	0	0	0	0	0	0	0	0	0	0	0	0	0	0
N2fixaccoa[c] + N2fixh2o[c] + N2fixoaa[c] -> N2fixcit[c] + N2fixcoa[c] + N2fixh[c]	0	20.4781	19.5247	18.8617	18.1994	17.5371	16.8748	16.2125	15.5502	14.8879	14.2257	13.5636	12.9016	12.2395	11.5774	10.9157	10.2543	9.6607	9.48615	9.31161	9.13706	8.96252	8.78797	8.61343	8.4369	8.25797	8.07904	7.90011	7.72111	7.53814	7.7504	7.59711	7.44381	7.29051	7.16257	7.03463	6.90668	6.77874	6.65079	6.52285	6.39491	6.26696	6.13902	6.01107	5.88313	5.75519	5.62724	5.4993	5.37135
N2fixcit[c] <=> N2fixacon__C[c] + N2fixh2o[c]	0	20.4781	19.5247	18.8617	18.1994	17.5371	16.8748	16.2125	15.5502	14.8879	14.2257	13.5636	12.9016	12.2395	11.5774	10.9157	10.2543	9.6607	9.48615	9.31161	9.13706	8.96252	8.78797	8.61343	8.4369	8.25797	8.07904	7.90011	7.72111	7.53814	7.7504	7.59711	7.44381	7.29051	7.16257	7.03463	6.90668	6.77874	6.65079	6.52285	6.39491	6.26696	6.13902	6.01107	5.88313	5.75519	5.62724	5.4993	5.37135
N2fixacon__C[c] + N2fixh2o[c] <=> N2fixicit[c]	0	20.4781	19.5247	18.8617	18.1994	17.5371	16.8748	16.2125	15.5502	14.8879	14.2257	13.5636	12.9016	12.2395	11.5774	10.9157	10.2543	9.6607	9.48615	9.31161	9.13706	8.96252	8.78797	8.61343	8.4369	8.25797	8.07904	7.90011	7.72111	7.53814	7.7504	7.59711	7.44381	7.29051	7.16257	7.03463	6.90668	6.77874	6.65079	6.52285	6.39491	6.26696	6.13902	6.01107	5.88313	5.75519	5.62724	5.4993	5.37135
N2fixicit[c] + N2fixnad[c] <=> N2fixakg[c] + N2fixco2[c] + N2fixnadh[c]	0	20.4781	19.5247	18.8617	18.1994	17.5371	16.8748	16.2125	15.5502	14.8879	14.2257	13.5636	12.9016	12.2395	11.5774	10.9157	10.2543	9.6607	9.48615	9.31161	9.13706	8.96252	8.78797	8.61343	8.4369	8.25797	8.07904	7.90011	7.72111	7.53814	7.7504	7.59711	7.44381	7.29051	7.16257	7.03463	6.90668	6.77874	6.65079	6.52285	6.39491	6.26696	6.13902	6.01107	5.88313	5.75519	5.62724	5.4993	5.37135
N2fixakg[c] + N2fixcoa[c] + 2 N2fixfdox[c] <=> N2fixco2[c] + 2 N2fixfdred[c] + N2fixh[c] + N2fixsuccoa[c]	0	6.07813	5.57466	5.36172	5.14942	4.93713	4.72483	4.51253	4.30024	4.08794	3.87572	3.66365	3.45158	3.23951	3.02744	2.81567	2.60428	2.4607	2.73615	3.01161	3.28706	3.56252	3.83797	4.11343	4.3869	4.65797	4.92904	5.20011	5.47111	5.73814	6.4004	6.69711	6.99381	7.29051	7.61257	7.93463	8.25668	8.57874	8.90079	9.22285	9.54491	9.86696	10.189	10.5111	10.8331	11.1552	11.4772	11.7993	12.1214
N2fixatp[c] + N2fixcoa[c] + N2fixsucc[c] <=> N2fixadp[c] + N2fixpi[c] + N2fixsuccoa[c]	0	-6.07813	-5.57466	-5.36172	-5.14942	-4.93713	-4.72483	-4.51253	-4.30024	-4.08794	-3.87572	-3.66365	-3.45158	-3.23951	-3.02744	-2.81567	-2.60428	-2.4607	-2.73615	-3.01161	-3.28706	-3.56252	-3.83797	-4.11343	-4.3869	-4.65797	-4.92904	-5.20011	-5.47111	-5.73814	-6.4004	-6.69711	-6.99381	-7.29051	-7.61257	-7.93463	-8.25668	-8.57874	-8.90079	-9.22285	-9.54491	-9.86696	-10.189	-10.5111	-10.8331	-11.1552	-11.4772	-11.7993	-12.1214
N2fixfad[c] + N2fixsucc[c] <=> N2fixfadh2[c] + N2fixfum[c]	0	47.6781	46.368	44.9003	43.4322	41.9642	40.4962	39.0281	37.5601	36.0921	34.624	33.1559	31.6877	30.2195	28.7514	27.2831	25.8145	24.4965	24.1086	23.7208	23.3329	22.945	22.5572	22.1693	21.7761	21.3765	20.9769	20.5772	20.1774	19.767	20.0811	19.7251	19.369	19.013	18.7	18.387	18.0741	17.7611	17.4481	17.1352	16.8222	16.5092	16.1963	15.8833	15.5703	15.2573	14.9444	14.6314	14.3184
N2fixakg[c] + N2fixcoa[c] + N2fixnad[c] -> N2fixco2[c] + N2fixnadh[c] + N2fixsuccoa[c]	0	0	0	0	0	0	0	0	0	0	0	0	0	0	0	0	0	0	0	0	0	0	0	0	0	0	0	0	0	0	0	0	0	0	0	0	0	0	0	0	0	0	0	0	0	0	0	0	0
N2fixfum[c] + N2fixh2o[c] <=> N2fixmal__L[c]	0	47.6781	46.368	44.9003	43.4322	41.9642	40.4962	39.0281	37.5601	36.0921	34.624	33.1559	31.6877	30.2195	28.7514	27.2831	25.8145	24.4965	24.1086	23.7208	23.3329	22.945	22.5572	22.1693	21.7761	21.3765	20.9769	20.5772	20.1774	19.767	20.0811	19.7251	19.369	19.013	19.15	19.287	19.4241	19.5611	19.6981	19.8352	19.9722	20.1092	20.2463	20.3833	20.5203	20.6573	20.7944	20.9314	21.0684
N2fixmal__L[c] + N2fixnad[c] <=> N2fixh[c] + N2fixnadh[c] + N2fixoaa[c]	0	20.4781	19.5247	18.8617	18.1994	17.5371	16.8748	16.2125	15.5502	14.8879	14.2257	13.5636	12.9016	12.2395	11.5774	10.9157	10.2543	9.6607	9.48615	9.31161	9.13706	8.96252	8.78797	8.61343	8.4369	8.25797	8.07904	7.90011	7.72111	7.53814	7.7504	7.59711	7.44381	7.29051	7.61257	7.93463	8.25668	8.57874	8.90079	9.22285	9.54491	9.86696	10.189	10.5111	10.8331	11.1552	11.4772	11.7993	12.1214
N2fixatp[c] + N2fixcys__L[c] + N2fixglu__L[c] -> N2fixadp[c] + N2fixglucys[c] + N2fixh[c] + N2fixpi[c]	0	0	0	0	0	0	0	0	0	0	0	0	0	0	0	0	0	0	0	0	0	0	0	0	0	0	0	0	0	0	0	0	0	0	0	0	0	0	0	0	0	0	0	0	0	0	0	0	0
N2fixatp[c] + N2fixglucys[c] + N2fixgly[c] -> N2fixadp[c] + N2fixgthrd[c] + N2fixh[c] + N2fixpi[c]	0	0	0	0	0	0	0	0	0	0	0	0	0	0	0	0	0	0	0	0	0	0	0	0	0	0	0	0	0	0	0	0	0	0	0	0	0	0	0	0	0	0	0	0	0	0	0	0	0
N2fixgthox[c] + N2fixh[c] + N2fixnadph[c] <=> 2 N2fixgthrd[c] + N2fixnadp[c]	0	3.82585e-27	2.85117e-26	5.62947e-26	1.24249e-25	2.71453e-26	1.63054e-26	1.12954e-25	9.96544e-26	1.31719e-25	2.84206e-26	1.0767e-25	-9.65573e-26	-8.81768e-26	-1.29715e-25	-1.62326e-25	-2.49227e-25	1.53872e-24	1.23265e-24	1.27674e-24	1.16379e-24	3.52525e-26	4.82786e-26	6.90476e-26	9.30958e-26	-2.69541e-25	-2.14773e-23	-2.21987e-23	-2.60056e-23	-2.50233e-23	-2.09584e-24	-2.2343e-24	-1.10986e-24	5.74155e-23	2.1658e-23	1.98405e-23	1.90112e-23	1.76784e-23	1.54907e-23	1.38081e-23	1.34816e-26	4.93717e-26	4.26309e-26	-5.62401e-25	-5.07381e-25	-1.13683e-25	-8.91788e-26	-5.11936e-26	-1.94025e-26
N2fixala__L[c] + N2fixgthrd[c] -> N2fixcgly[c] + N2fixgluala[c]	0	0	0	0	0	0	0	0	0	0	0	0	0	0	0	0	0	0	0	0	0	0	0	0	0	0	0	0	0	0	0	0	0	0	0	0	0	0	0	0	0	0	0	0	0	0	-5.29074e-47	0	0
N2fixcgly[c] + N2fixh2o[c] -> N2fixcys__L[c] + N2fixgly[c]	0	0	0	0	0	0	0	0	0	0	0	0	0	0	0	0	0	0	0	0	0	0	0	0	0	0	0	0	0	0	0	0	0	0	0	0	0	0	0	0	0	0	0	0	0	0	-1.15298e-46	0	-2.88245e-47
N2fixgluala[c] -> N2fixala__L[c] + N2fixoxpro[c]	0	0	0	0	0	0	0	0	0	0	0	0	0	0	0	0	0	0	0	0	0	0	0	0	0	0	0	0	0	0	0	0	0	0	0	0	0	0	0	0	0	0	0	0	0	0	-8.371e-47	0	0
N2fixatp[c] + 2 N2fixh2o[c] + N2fixoxpro[c] -> N2fixadp[c] + N2fixglu__L[c] + N2fixh[c] + N2fixpi[c]	0	0	0	0	0	0	0	0	0	0	0	0	0	0	0	0	0	0	0	0	0	0	0	0	0	0	0	0	0	0	0	0	0	0	0	0	0	0	0	0	0	0	0	0	0	0	-5.3271e-47	0	-2.66355e-47
2 N2fixatp[c] + N2fixgln__L[c] + N2fixh2o[c] + N2fixhco3[c] -> 2 N2fixadp[c] + N2fixcbp[c] + N2fixglu__L[c] + 2 N2fixh[c] + N2fixpi[c]	0	0	0	0	0	0	0	0	0	0	0	0	0	0	0	0	0	0	0	0	0	0	0	0	0	0	0	0	0	0	0	0	0	0	0	0	0	0	0	0	0	0	0	0	0	0	0	0	0
N2fixgln__L[c] + N2fixh[c] + N2fixpyr[c] <=> N2fix2oxgltrm[c] + N2fixala__L[c]	0	2.64174e-28	-2.52751e-27	9.74732e-26	2.08484e-25	5.11784e-26	3.43855e-26	1.89063e-25	1.7684e-25	2.07684e-25	6.89995e-26	1.90091e-25	-2.33045e-26	8.22511e-27	-4.11255e-26	1.34572e-25	1.04499e-25	-2.26933e-24	-1.46955e-24	-1.49537e-24	-1.41609e-24	0	0	0	-2.43824e-46	0	-3.90119e-45	0	-3.90119e-45	-7.80238e-45	0	-7.80238e-45	-3.90119e-45	1.40397e-22	3.54246e-23	3.27377e-23	3.01907e-23	2.81555e-23	2.53388e-23	2.25048e-23	-1.8278e-26	1.48052e-25	1.8278e-26	-6.08658e-25	-4.91222e-25	-2.76912e-25	-2.08198e-26	-4.7123e-27	-1.60432e-26
N2fix2oxgltrm[c] + N2fixh2o[c] -> N2fixakg[c] + N2fixh[c] + N2fixnh4[c]	0	0	0	0	0	0	0	0	0	0	0	0	0	0	0	0	0	0	0	0	0	0	0	0	0	0	0	0	0	0	0	0	0	8.46786e-27	0	0	0	0	0	0	2.30117e-26	2.22192e-26	1.90777e-26	6.96849e-27	1.42868e-26	-3.7984e-26	-4.69802e-27	-5.5905e-27	-5.11213e-27
N2fixgln__L[c] + N2fixh2o[c] -> N2fixglu__L[c] + N2fixnh4[c]	0	0	0	0	0	0	0	0	0	0	0	0	0	0	0	0	0	0	0	0	0	0	0	0	0	0	0	0	0	0	0	0	0	-1.18681e-26	0.45	0.9	1.35	1.8	2.25	2.7	3.15	3.6	4.05	4.5	4.95	5.4	5.85	6.3	6.75
N2fixatp[c] + N2fixglu__L[c] + N2fixnh4[c] -> N2fixadp[c] + N2fixgln__L[c] + N2fixh[c] + N2fixpi[c]	0	14.4	13.95	13.5	13.05	12.6	12.15	11.7	11.25	10.8	10.35	9.9	9.45	9	8.55	8.1	7.65	7.2	6.75	6.3	5.85	5.4	4.95	4.5	4.05	3.6	3.15	2.7	2.25	1.8	1.35	0.9	0.45	0	0	0	0	0	0	0	0	0	0	0	0	0	0	0	0
N2fixglu__L[c] + N2fixh[c] -> N2fix4abut[c] + N2fixco2[c]	0	0	0	0	0	0	0	0	0	0	0	0	0	0	0	0	0	0	0	0	0	0	0	0	0	0	0	0	0	0	0	0	0	0	0	0	0	0	0	0	0	0	0	0	0	0	0	0	0
N2fix4abut[c] + N2fixakg[c] -> N2fixglu__L[c] + N2fixsucsal[c]	0	0	0	0	0	0	0	0	0	0	0	0	0	0	0	0	0	0	0	0	0	0	0	0	0	0	0	0	0	0	0	0	0	0	0	0	0	0	0	0	0	0	0	0	0	0	0	0	0
N2fixh2o[c] + N2fixnadp[c] + N2fixsucsal[c] -> 2 N2fixh[c] + N2fixnadph[c] + N2fixsucc[c]	0	1.29095e-26	1.0647e-26	-6.26045e-26	-1.34153e-25	0	0	0	0	0	0	0	0	0	0	0	0	0	0	0	0	0	0	0	0	0	0	0	0	0	0	0	0	0	0	0	0	0	0	0	0	0	0	0	0	0	0	0	0
N2fixakg[c] + N2fixgln__L[c] + N2fixh[c] + N2fixnadph[c] -> 2 N2fixglu__L[c] + N2fixnadp[c]	0	0	0	0	0	0	0	0	0	0	0	0	0	0	0	0	0	0	0	0	0	0	0	0	0	0	0	0	0	0	0	0	0	0	0	0	0	0	0	0	0	0	0	0	0	0	0	0	0
N2fixser__L[c] -> N2fixnh4[c] + N2fixpyr[c]	0	0	0	0	0	0	0	0	0	0	0	0	0	0	0	1.49497e-24	1.20233e-24	-4.82933e-24	-1.02045e-24	-9.66498e-25	-1.0227e-24	-3.0521e-27	-1.19979e-26	7.51624e-27	1.57867e-26	2.38485e-25	1.51567e-24	1.59888e-24	1.89581e-24	1.78958e-24	1.04627e-24	1.11419e-24	1.00165e-24	0	0	0	0	0	0	0	0	0	0	0	0	0	2.43183e-31	-1.29232e-31	8.12793e-32
N2fixasp__L[c] + N2fixatp[c] -> N2fix4pasp[c] + N2fixadp[c]	0	8.24545e-28	3.14582e-27	9.59161e-26	2.04559e-25	4.31632e-26	2.58836e-26	1.79249e-25	1.65052e-25	1.9531e-25	5.93673e-26	1.76094e-25	-4.4167e-26	-1.77815e-26	-6.13749e-26	0	0	0	0	0	0	0	0	0	0	0	0	0	0	0	0	0	0	0	0	0	0	0	0	0	0	0	0	0	0	0	0	0	0
N2fix4pasp[c] + N2fixh[c] + N2fixnadph[c] -> N2fixaspsa[c] + N2fixnadp[c] + N2fixpi[c]	0	8.29966e-28	3.13978e-27	9.59315e-26	2.04641e-25	4.30956e-26	2.59325e-26	1.79147e-25	1.65116e-25	1.95183e-25	5.96323e-26	1.76391e-25	-4.40978e-26	-1.70378e-26	-6.11356e-26	0	0	0	0	0	0	0	0	0	0	0	0	0	0	0	0	0	0	0	0	0	0	0	0	0	0	0	0	0	0	0	0	0	0
N2fixaspsa[c] + N2fixh[c] + N2fixnadph[c] -> N2fixhom__L[c] + N2fixnadp[c]	0	0	0	0	0	0	0	0	0	0	0	0	0	0	0	0	0	0	0	0	0	0	0	0	0	0	0	0	0	0	0	0	0	0	0	0	0	0	0	0	0	0	0	0	0	0	0	0	0
N2fixatp[c] + N2fixhom__L[c] -> N2fixadp[c] + N2fixh[c] + N2fixphom[c]	0	8.50241e-28	3.14069e-27	9.59211e-26	2.04683e-25	4.32408e-26	2.5889e-26	1.7921e-25	1.65051e-25	1.95451e-25	5.9968e-26	1.7685e-25	-4.38655e-26	-1.7213e-26	-6.10785e-26	2.98979e-24	2.40466e-24	-9.65818e-24	-2.04113e-24	-1.93272e-24	-2.04447e-24	-6.03845e-27	-2.4015e-26	1.50267e-26	3.1563e-26	4.76968e-25	3.03172e-24	3.19802e-24	3.79159e-24	3.57892e-24	2.09222e-24	2.22826e-24	2.00393e-24	0	0	0	0	0	0	0	0	0	0	0	0	0	0	0	0
N2fixh2o[c] + N2fixphom[c] -> N2fixpi[c] + N2fixthr__L[c]	0	-2.71571e-28	-2.49243e-29	3.89442e-30	1.92125e-29	9.40503e-29	1.71355e-29	-8.89226e-30	8.77543e-29	3.57248e-28	4.41368e-28	-1.18958e-28	-9.36738e-28	7.30853e-29	-3.38295e-28	-2.34288e-27	-2.34288e-27	2.3595e-27	3.73449e-27	2.34288e-27	5.11766e-27	4.64215e-28	6.81264e-28	2.16011e-28	8.16271e-28	1.49546e-27	8.97794e-28	1.05253e-27	9.51277e-28	1.62891e-27	-4.10005e-27	-5.17127e-27	-5.35561e-27	0	0	0	0	0	0	0	0	0	0	0	0	0	0	0	0
N2fixhcys__L[c] + N2fixser__L[c] -> N2fixcyst__L[c] + N2fixh2o[c]	0	0	0	0	0	0	0	0	0	0	0	0	0	0	0	0	0	0	0	0	0	0	0	0	0	0	0	0	0	0	0	0	0	0	0	0	0	0	0	0	0	0	0	0	0	0	0	0	0
N2fixnad[c] + N2fixthr__L[c] -> N2fix2aobut[c] + N2fixh[c] + N2fixnadh[c]	0	0	0	0	0	0	0	0	0	0	0	0	0	0	0	0	0	0	0	0	0	0	0	0	0	0	0	0	0	0	0	0	0	0	0	0	0	0	0	0	0	0	0	0	0	0	0	0	0
N2fixathr__L[c] + N2fixnadp[c] <=> N2fix2aobut[c] + N2fixh[c] + N2fixnadph[c]	0	-2.71594e-28	-2.49985e-29	3.81333e-30	1.92785e-29	9.4062e-29	1.73718e-29	-8.89776e-30	8.77594e-29	3.56758e-28	4.41075e-28	-1.18955e-28	-9.36383e-28	7.31417e-29	-3.38221e-28	-2.33884e-27	-2.34223e-27	2.35918e-27	3.73197e-27	2.3524e-27	5.11769e-27	4.63531e-28	6.81314e-28	2.16936e-28	8.15204e-28	1.49482e-27	8.9825e-28	1.05248e-27	9.51213e-28	1.62914e-27	-4.10144e-27	-5.17172e-27	-5.35476e-27	0	0	0	0	0	0	0	0	0	0	0	0	0	3.81333e-30	1.47237e-29	3.94044e-29
N2fixathr__L[c] -> N2fixacald[c] + N2fixgly[c]	0	2.71491e-28	2.51145e-29	-3.81487e-30	-1.93922e-29	-9.40206e-29	-1.71669e-29	8.90136e-30	-8.77419e-29	-3.57326e-28	-4.41253e-28	1.18956e-28	9.3655e-28	-7.31183e-29	3.38252e-28	2.34487e-27	2.34233e-27	-2.36013e-27	-3.73348e-27	-2.34996e-27	-5.11764e-27	-4.64142e-28	-6.8159e-28	-2.16176e-28	-8.15746e-28	-1.49543e-27	-8.97765e-28	-1.05227e-27	-9.51174e-28	-1.62895e-27	4.09971e-27	5.17169e-27	5.35512e-27	0	0	0	0	0	0	0	0	0	0	0	0	0	2.30482e-30	4.21225e-30	-4.09303e-29
N2fixthr__L[c] <=> N2fixacald[c] + N2fixgly[c]	0	-2.71491e-28	-2.51145e-29	3.81487e-30	1.93922e-29	9.40206e-29	1.71669e-29	-8.90136e-30	8.77419e-29	3.57326e-28	4.41253e-28	-1.18956e-28	-9.3655e-28	7.31183e-29	-3.38252e-28	-2.34487e-27	-2.34233e-27	2.36013e-27	3.73348e-27	2.34996e-27	5.11764e-27	4.64142e-28	6.8159e-28	2.16176e-28	8.15746e-28	1.49543e-27	8.97765e-28	1.05227e-27	9.51174e-28	1.62895e-27	-4.09971e-27	-5.17169e-27	-5.35512e-27	0	0	0	0	0	0	0	0	0	0	0	0	0	-2.3525e-29	-5.88125e-30	-1.16036e-29
N2fix3pg[c] + N2fixnad[c] -> N2fix3php[c] + N2fixh[c] + N2fixnadh[c]	0	1.39839e-28	-4.74762e-30	6.04243e-30	-8.6752e-29	-2.03824e-28	-6.57114e-29	-1.24301e-28	-7.72568e-29	-5.51587e-28	-2.97751e-28	-9.13917e-29	-2.34792e-28	-2.24649e-28	-1.44004e-27	0	0	0	0	0	0	0	0	0	0	0	0	0	0	0	0	0	0	0	0	0	0	0	0	0	0	0	0	0	0	0	0	0	0
N2fix3php[c] + N2fixglu__L[c] -> N2fixakg[c] + N2fixpser__L[c]	0	1.39839e-28	-4.74762e-30	6.04243e-30	-8.6752e-29	-2.03824e-28	-6.57114e-29	-1.24301e-28	-7.72568e-29	-5.51587e-28	-2.97751e-28	-9.13917e-29	-2.34792e-28	-2.24649e-28	-1.44004e-27	0	0	0	0	0	0	0	0	0	0	0	0	0	0	0	0	0	0	0	0	0	0	0	0	0	0	0	0	0	0	0	0	0	0
N2fixh2o[c] + N2fixpser__L[c] -> N2fixpi[c] + N2fixser__L[c]	0	1.3923e-28	-4.65928e-30	6.02965e-30	-8.66077e-29	-2.03843e-28	-6.57095e-29	-1.24156e-28	-7.72892e-29	-5.51439e-28	-2.97714e-28	-9.13355e-29	-2.34608e-28	-2.24742e-28	-1.43999e-27	0	0	0	0	0	0	0	0	0	0	0	0	0	0	0	0	0	0	0	0	0	0	0	0	0	0	0	0	0	0	0	0	0	0
N2fixser__L[c] + N2fixthf[c] <=> N2fixgly[c] + N2fixh2o[c] + N2fixmlthf[c]	0	-2.2886e-28	-1.04513e-27	-3.19642e-26	-6.82919e-26	-1.4525e-26	-8.69669e-27	-5.97478e-26	-5.49875e-26	-6.54235e-26	-2.00177e-26	-5.90765e-26	1.48912e-26	5.61471e-27	1.92853e-26	-1.49498e-24	-1.20234e-24	4.82938e-24	1.02066e-24	9.66462e-25	1.02285e-24	3.05147e-27	1.20228e-26	-7.51425e-27	-1.57914e-26	-2.38442e-25	-1.51573e-24	-1.59897e-24	-1.89582e-24	-1.78963e-24	-1.04629e-24	-1.11415e-24	-1.00161e-24	0	0	0	0	0	0	0	0	0	0	0	0	0	-1.94721e-31	0	-1.13587e-31
N2fixgly[c] + N2fixnad[c] + N2fixthf[c] -> N2fixco2[c] + N2fixmlthf[c] + N2fixnadh[c] + N2fixnh4[c]	0	5.95037e-28	2.09026e-27	6.39436e-26	1.36462e-25	2.87449e-26	1.72713e-26	1.19496e-25	1.09853e-25	1.29993e-25	4.00353e-26	1.17909e-25	-2.97824e-26	-1.12294e-26	-4.05235e-26	1.49498e-24	1.20234e-24	-4.82938e-24	-1.02066e-24	-9.66462e-25	-1.02285e-24	-3.05147e-27	-1.20228e-26	7.51425e-27	1.57761e-26	2.38442e-25	1.51573e-24	1.59897e-24	1.89594e-24	1.78963e-24	1.04629e-24	1.11415e-24	1.00186e-24	0	0	0	0	0	0	0	0	0	0	0	0	0	1.94721e-31	0	1.13587e-31
N2fixacser[c] + N2fixh2s[c] -> N2fixac[c] + N2fixcys__L[c] + N2fixh[c]	0	3.67699e-28	1.04181e-27	3.19787e-26	6.82137e-26	1.43514e-26	8.66878e-27	5.97232e-26	5.49097e-26	6.49824e-26	1.97889e-26	5.88318e-26	-1.47971e-26	-5.52663e-27	-2.0502e-26	0	0	0	0	0	0	0	0	0	0	0	0	0	0	0	0	0	0	0	0	0	0	0	0	0	0	0	0	0	0	0	-4.84619e-32	1.29232e-31	3.2308e-32
N2fixaccoa[c] + N2fixser__L[c] -> N2fixacser[c] + N2fixcoa[c]	0	3.67243e-28	1.04344e-27	3.19676e-26	6.81789e-26	1.43166e-26	8.65061e-27	5.96449e-26	5.48882e-26	6.49145e-26	1.97728e-26	5.89454e-26	-1.51094e-26	-5.78262e-27	-2.0892e-26	0	0	0	0	0	0	0	0	0	0	0	0	0	0	0	0	0	0	0	0	0	0	0	0	0	0	0	0	0	0	0	-4.84619e-32	1.29232e-31	3.2308e-32
N2fixgly[c] + N2fixh[c] + N2fixsuccoa[c] -> N2fix5aop[c] + N2fixco2[c] + N2fixcoa[c]	0	0	0	0	0	0	0	0	0	0	0	0	0	0	0	0	0	0	0	0	0	0	0	0	0	0	0	0	0	0	0	0	0	0	0	0	0	0	0	0	0	0	0	0	0	0	0	0	0
N2fixaccoa[c] + N2fixgly[c] <=> N2fix2aobut[c] + N2fixcoa[c]	0	-8.42487e-28	-3.13516e-27	-9.59054e-26	-2.04738e-25	-4.33121e-26	-2.59099e-26	-1.79215e-25	-1.65072e-25	-1.95568e-25	-6.01066e-26	-1.76784e-25	4.4196e-26	1.72365e-26	6.09905e-26	-2.98986e-24	-2.40465e-24	9.65838e-24	2.04142e-24	1.93291e-24	2.04451e-24	6.07696e-27	2.40316e-26	-1.50267e-26	-3.15449e-26	-4.76986e-25	-3.03163e-24	-3.19803e-24	-3.7918e-24	-3.579e-24	-2.09224e-24	-2.22836e-24	-2.00385e-24	0	0	0	0	0	0	0	0	0	0	0	0	0	6.58193e-30	5.82663e-30	-1.47824e-29
N2fixatp[c] + N2fixglc[e] -> N2fixadp[c] + N2fixg6p[c] + N2fixh[c]	0	-1.11408e-27	4.24413e-28	2.82942e-28	2.0867e-27	-1.19897e-26	-1.31922e-26	-1.17067e-26	-1.19897e-26	-1.2644e-26	9.47855e-27	-2.58509e-27	-1.81932e-25	-1.76131e-25	-1.8179e-25	5.67298e-26	5.63408e-26	2.88601e-26	3.10175e-26	2.89308e-26	3.10175e-26	5.38253e-28	3.6473e-28	4.31044e-28	4.97359e-28	1.59155e-27	0	4.24192e-27	0	-4.24192e-27	-1.06048e-27	-7.95498e-28	6.89395e-27	0	0	0	0	0	0	0	0	0	0	0	0	0	0	0	0
N2fixg6p[c] <=> N2fixf6p[c]	0	-18.6844	-18.4314	-17.8739	-17.3157	-16.7575	-16.1993	-15.6411	-15.0829	-14.5247	-13.9664	-13.408	-12.8496	-12.2911	-11.7327	-11.1739	-10.6148	-10.1163	-9.99309	-9.86984	-9.74659	-9.62334	-9.50009	-9.37684	-9.25117	-9.12257	-8.99398	-8.86538	-8.73669	-8.60318	-8.27204	-8.12369	-7.97534	-7.82699	-7.65904	-7.49109	-7.32315	-7.1552	-6.98725	-6.81931	-6.65136	-6.48341	-6.31546	-6.14752	-5.97957	-5.81162	-5.64368	-5.47573	-5.30778
N2fixatp[c] + N2fixf6p[c] -> N2fixadp[c] + N2fixfdp[c] + N2fixh[c]	0	0	0	0	0	0	0	0	0	0	0	0	0	0	0	0	0	0	0	0	0	0	0	0	0	0	0	0	0	0	0	0	0	0	0	0	0	0	0	0	0	0	0	0	0	0	0	0	0
N2fixfdp[c] + N2fixh2o[c] -> N2fixf6p[c] + N2fixpi[c]	0	6.22813	6.14379	5.95795	5.77189	5.58582	5.39976	5.21369	5.02763	4.84156	4.65547	4.46933	4.28318	4.09704	3.9109	3.72465	3.53826	3.37211	3.33103	3.28995	3.24886	3.20778	3.1667	3.12561	3.08372	3.04086	2.99799	2.95513	2.91223	2.86773	2.75735	2.7079	2.65845	2.609	2.55301	2.49703	2.44105	2.38507	2.32908	2.2731	2.21712	2.16114	2.10515	2.04917	1.99319	1.93721	1.88123	1.82524	1.76926
N2fixfdp[c] <=> N2fixdhap[c] + N2fixg3p[c]	0	-6.22813	-6.14379	-5.95795	-5.77189	-5.58582	-5.39976	-5.21369	-5.02763	-4.84156	-4.65547	-4.46933	-4.28318	-4.09704	-3.9109	-3.72465	-3.53826	-3.37211	-3.33103	-3.28995	-3.24886	-3.20778	-3.1667	-3.12561	-3.08372	-3.04086	-2.99799	-2.95513	-2.91223	-2.86773	-2.75735	-2.7079	-2.65845	-2.609	-2.55301	-2.49703	-2.44105	-2.38507	-2.32908	-2.2731	-2.21712	-2.16114	-2.10515	-2.04917	-1.99319	-1.93721	-1.88123	-1.82524	-1.76926
N2fixdhap[c] <=> N2fixg3p[c]	0	-6.22813	-6.14379	-5.95795	-5.77189	-5.58582	-5.39976	-5.21369	-5.02763	-4.84156	-4.65547	-4.46933	-4.28318	-4.09704	-3.9109	-3.72465	-3.53826	-3.37211	-3.33103	-3.28995	-3.24886	-3.20778	-3.1667	-3.12561	-3.08372	-3.04086	-2.99799	-2.95513	-2.91223	-2.86773	-2.75735	-2.7079	-2.65845	-2.609	-2.55301	-2.49703	-2.44105	-2.38507	-2.32908	-2.2731	-2.21712	-2.16114	-2.10515	-2.04917	-1.99319	-1.93721	-1.88123	-1.82524	-1.76926
N2fixg3p[c] + N2fixnad[c] + N2fixpi[c] <=> N2fix13dpg[c] + N2fixh[c] + N2fixnadh[c]	0	-6.22813	-6.14379	-5.95795	-5.77189	-5.58582	-5.39976	-5.21369	-5.02763	-4.84156	-4.65547	-4.46933	-4.28318	-4.09704	-3.9109	-3.72465	-3.53826	-3.37211	-3.33103	-3.28995	-3.24886	-3.20778	-3.1667	-3.12561	-3.08372	-3.04086	-2.99799	-2.95513	-2.91223	-2.86773	-2.75735	-2.7079	-2.65845	-2.609	-2.55301	-2.49703	-2.44105	-2.38507	-2.32908	-2.2731	-2.21712	-2.16114	-2.10515	-2.04917	-1.99319	-1.93721	-1.88123	-1.82524	-1.76926
N2fix3pg[c] + N2fixatp[c] <=> N2fix13dpg[c] + N2fixadp[c]	0	6.22813	6.14379	5.95795	5.77189	5.58582	5.39976	5.21369	5.02763	4.84156	4.65547	4.46933	4.28318	4.09704	3.9109	3.72465	3.53826	3.37211	3.33103	3.28995	3.24886	3.20778	3.1667	3.12561	3.08372	3.04086	2.99799	2.95513	2.91223	2.86773	2.75735	2.7079	2.65845	2.609	2.55301	2.49703	2.44105	2.38507	2.32908	2.2731	2.21712	2.16114	2.10515	2.04917	1.99319	1.93721	1.88123	1.82524	1.76926
N2fix2pg[c] <=> N2fix3pg[c]	0	6.22813	6.14379	5.95795	5.77189	5.58582	5.39976	5.21369	5.02763	4.84156	4.65547	4.46933	4.28318	4.09704	3.9109	3.72465	3.53826	3.37211	3.33103	3.28995	3.24886	3.20778	3.1667	3.12561	3.08372	3.04086	2.99799	2.95513	2.91223	2.86773	2.75735	2.7079	2.65845	2.609	2.55301	2.49703	2.44105	2.38507	2.32908	2.2731	2.21712	2.16114	2.10515	2.04917	1.99319	1.93721	1.88123	1.82524	1.76926
N2fix2pg[c] <=> N2fixh2o[c] + N2fixpep[c]	0	-6.22813	-6.14379	-5.95795	-5.77189	-5.58582	-5.39976	-5.21369	-5.02763	-4.84156	-4.65547	-4.46933	-4.28318	-4.09704	-3.9109	-3.72465	-3.53826	-3.37211	-3.33103	-3.28995	-3.24886	-3.20778	-3.1667	-3.12561	-3.08372	-3.04086	-2.99799	-2.95513	-2.91223	-2.86773	-2.75735	-2.7079	-2.65845	-2.609	-2.55301	-2.49703	-2.44105	-2.38507	-2.32908	-2.2731	-2.21712	-2.16114	-2.10515	-2.04917	-1.99319	-1.93721	-1.88123	-1.82524	-1.76926
N2fixadp[c] + N2fixh[c] + N2fixpep[c] -> N2fixatp[c] + N2fixpyr[c]	0	0	0	0	0	0	0	0	0	0	0	0	0	0	0	0	0	0	0	0	0	0	0	0	0	0	0	0	0	0	0	0	0	0	0	0	0	0	0	0	0	0	0	0	0	0	0	0	0
N2fixatp[c] + N2fixoaa[c] -> N2fixadp[c] + N2fixco2[c] + N2fixpep[c]	0	0	0	0	0	0	0	0	0	0	0	0	0	0	0	0	0	0	0	0	0	0	0	0	0	0	0	0	0	0	0	0	0	0	0	0	0	0	0	0	0	0	0	0	0	0	0	0	0
N2fixco2[c] + N2fixpep[c] -> N2fixoaa[c] + N2fixpi[c]	0	0	0	0	0	0	0	0	0	0	0	0	0	0	0	0	0	0	0	0	0	0	0	0	0	0	0	0	0	0	0	0	0	0	0	0	0	0	0	0	0	0	0	0	0	0	0	0	0
N2fixcoa[c] + N2fixnad[c] + N2fixpyr[c] -> N2fixaccoa[c] + N2fixco2[c] + N2fixnadh[c]	0	20.9719	20.6995	20.0806	19.4609	18.8413	18.2216	17.6019	16.9822	16.3626	15.7428	15.1229	14.5029	13.883	13.2631	12.6428	12.022	11.4637	11.2915	11.1192	10.947	10.7747	10.6025	10.4302	10.2555	10.0776	9.89982	9.72199	9.54406	9.3611	9.57336	9.42006	9.26677	9.11347	8.98443	8.85538	8.72634	8.5973	8.46825	8.33921	8.21017	8.08112	7.95208	7.82304	7.69399	7.56495	7.43591	7.30686	7.17782
N2fixac[c] + N2fixatp[c] + N2fixcoa[c] -> N2fixaccoa[c] + N2fixamp[c] + N2fixppi[c]	0	3.679e-28	1.04108e-27	3.1976e-26	6.81946e-26	1.43716e-26	8.61042e-27	5.97407e-26	5.49815e-26	6.49382e-26	1.97883e-26	5.89892e-26	-1.50291e-26	-5.51067e-27	-2.05398e-26	0	0	0	0	0	0	0	0	0	0	0	0	0	0	0	0	0	0	0	0	0	0	0	0	0	0	0	0	0	0	0	-4.84619e-32	1.29232e-31	3.2308e-32
N2fixmal__L[c] + N2fixnad[c] -> N2fixco2[c] + N2fixnadh[c] + N2fixpyr[c]	0	27.2	26.8433	26.0386	25.2328	24.4271	23.6213	22.8156	22.0099	21.2041	20.3983	19.5922	18.7861	17.98	17.174	16.3674	15.5603	14.8358	14.6225	14.4092	14.1958	13.9825	13.7692	13.5558	13.3392	13.1185	12.8978	12.6771	12.4563	12.2288	12.3307	12.128	11.9252	11.7225	11.5374	11.3524	11.1674	10.9824	10.7973	10.6123	10.4273	10.2423	10.0572	9.87221	9.68718	9.50216	9.31713	9.13211	8.94708
N2fixg1p[c] <=> N2fixg6p[c]	0	0	0	0	0	0	0	0	0	0	0	0	0	0	0	0	0	0	0	0	0	0	0	0	0	0	0	0	0	0	0	0	0	0	0	0	0	0	0	0	0	0	0	0	0	0	0	0	0
N2fixatp[c] + N2fixg1p[c] + N2fixh[c] -> N2fixadpglc[c] + N2fixppi[c]	0	0	0	0	0	0	0	0	0	0	0	0	0	0	0	0	0	0	0	0	0	0	0	0	0	0	0	0	0	0	0	0	0	0	0	0	0	0	0	0	0	0	0	0	0	0	0	0	0
N2fixadpglc[c] -> N2fixadp[c] + N2fixglycogen[c] + N2fixh[c]	0	0	0	0	0	0	0	0	0	0	0	0	0	0	0	0	0	0	0	0	0	0	0	0	0	0	0	0	0	0	0	0	0	0	0	0	0	0	0	0	0	0	0	0	0	0	0	0	0
N2fixicit[c] -> N2fixglx[c] + N2fixsucc[c]	0	-1.02181e-26	-1.20078e-26	-4.04108e-27	-1.60488e-26	-8.42853e-26	-8.86727e-26	-1.11765e-25	-1.04722e-25	-1.24581e-25	4.80888e-26	-5.28515e-26	-1.09178e-24	-1.05576e-24	-1.09086e-24	0	0	0	0	0	0	1.95487e-26	4.7396e-26	2.136e-27	-2.23991e-26	-5.75449e-25	-3.69932e-24	-3.89698e-24	-4.62715e-24	-4.41147e-24	-2.64725e-24	-2.8015e-24	-2.60384e-24	0	0	0	0	0	0	0	0	0	0	0	0	0	0	0	0
N2fixaccoa[c] + N2fixglx[c] + N2fixh2o[c] -> N2fixcoa[c] + N2fixh[c] + N2fixmal__L[c]	0	0	0	0	0	0	0	0	0	0	0	0	0	0	0	-4.05493e-25	-3.27443e-25	1.1875e-24	2.06441e-25	1.88199e-25	2.10136e-25	0	0	0	0	0	0	0	0	0	0	0	0	0	1.05248e-26	-8.40688e-28	1.61354e-26	2.8071e-27	2.04868e-26	1.32634e-26	1.46917e-28	2.36782e-28	-8.79475e-30	-2.98232e-28	-1.75895e-29	1.71024e-27	3.49535e-29	9.07663e-29	1.15572e-28
N2fixatp[c] + N2fixhco3[c] + N2fixpyr[c] -> N2fixadp[c] + N2fixh[c] + N2fixoaa[c] + N2fixpi[c]	0	0	0	0	0	0	0	0	0	0	0	0	0	0	0	0	0	0	0	0	0	0	0	0	0	0	0	0	0	0	0	0	0	0	0	0	0	0	0	0	0	0	0	0	0	0	0	0	0
N2fixhis__L[c] -> N2fixnh4[c] + N2fixurcan[c]	0	0	0	0	0	0	0	0	0	0	0	0	0	0	0	0	0	0	0	0	0	0	0	0	0	0	0	0	0	0	0	0	0	0	0	0	0	0	0	0	0	0	0	0	0	0	0	0	0
N2fixatp[c] + N2fixprpp[c] -> N2fixppi[c] + N2fixprbatp[c]	0	0	0	0	0	0	0	0	0	0	0	0	0	0	0	0	0	0	0	0	0	0	0	0	0	0	0	0	0	0	0	0	0	0	0	0	0	0	0	0	0	0	0	0	0	0	0	0	0
N2fixh2o[c] + N2fixprbatp[c] -> N2fixh[c] + N2fixppi[c] + N2fixprbamp[c]	0	0	0	0	0	0	0	0	0	0	0	0	0	0	0	0	0	0	0	0	0	0	0	0	0	0	0	0	0	0	0	0	0	0	0	0	0	0	0	0	0	0	0	0	0	0	0	0	0
N2fixh2o[c] + N2fixprbamp[c] -> N2fixprfp[c]	0	0	0	0	0	0	0	0	0	0	0	0	0	0	0	0	0	0	0	0	0	0	0	0	0	0	0	0	0	0	0	0	0	0	0	0	0	0	0	0	0	0	0	0	0	0	0	0	0
N2fixprfp[c] <=> N2fixprlp[c]	0	0	0	0	0	0	0	0	0	0	0	0	0	0	0	0	0	0	0	0	0	0	0	0	0	0	0	0	0	0	0	0	0	0	0	0	0	0	0	0	0	0	0	0	0	0	0	0	0
N2fixgln__L[c] + N2fixprlp[c] -> N2fixaicar[c] + N2fixeig3p[c] + N2fixglu__L[c] + N2fixh[c]	0	0	0	0	0	0	0	0	0	0	0	0	0	0	0	0	0	0	0	0	0	0	0	0	0	0	0	0	0	0	0	0	0	0	0	0	0	0	0	0	0	0	0	0	0	0	0	0	0
N2fixeig3p[c] -> N2fixh2o[c] + N2fiximacp[c]	0	0	0	0	0	0	0	0	0	0	0	0	0	0	0	0	0	0	0	0	0	0	0	0	0	0	0	0	0	0	0	0	0	0	0	0	0	0	0	0	0	0	0	0	0	0	0	0	0
N2fixglu__L[c] + N2fiximacp[c] -> N2fixakg[c] + N2fixhisp[c]	0	0	0	0	0	0	0	0	0	0	0	0	0	0	0	0	0	0	0	0	0	0	0	0	0	0	0	0	0	0	0	0	0	0	0	0	0	0	0	0	0	0	0	0	0	0	0	0	0
N2fixh2o[c] + N2fixhisp[c] -> N2fixhistd[c] + N2fixpi[c]	0	0	0	0	0	0	0	0	0	0	0	0	0	0	0	0	0	0	0	0	0	0	0	0	0	0	0	0	0	0	0	0	0	0	0	0	0	0	0	0	0	0	0	0	0	0	0	0	0
N2fixh2o[c] + N2fixhistd[c] + 2 N2fixnad[c] -> 3 N2fixh[c] + N2fixhis__L[c] + 2 N2fixnadh[c]	0	0	0	0	0	0	0	0	0	0	0	0	0	0	0	0	0	0	0	0	0	0	0	0	0	0	0	0	0	0	0	0	0	0	0	0	0	0	0	0	0	0	0	0	0	0	0	0	0
N2fixforglu[c] + N2fixh2o[c] + N2fixh[c] -> N2fixfrmd[c] + N2fixglu__L[c]	0	0	0	0	0	0	0	0	0	0	0	0	0	0	0	0	0	0	0	0	0	0	0	0	0	0	0	0	0	0	0	0	0	0	0	0	0	0	0	0	0	0	0	0	0	0	0	0	0
N2fixfrmd[c] + N2fixh2o[c] -> N2fixfor[c] + N2fixh[c] + N2fixnh4[c]	0	0	0	0	0	0	0	0	0	0	0	0	0	0	0	0	0	0	0	0	0	0	0	0	0	0	0	0	0	0	0	0	0	0	0	0	0	0	0	0	0	0	0	0	0	0	0	0	0
N2fixh2o[c] + N2fixurcan[c] -> N2fix4izp[c]	0	0	0	0	0	0	0	0	0	0	0	0	0	0	0	0	0	0	0	0	0	0	0	0	0	0	0	0	0	0	0	0	0	0	0	0	0	0	0	0	0	0	0	0	0	0	0	0	0
N2fix4izp[c] + N2fixh2o[c] -> N2fixforglu[c] + N2fixh[c]	0	0	0	0	0	0	0	0	0	0	0	0	0	0	0	0	0	0	0	0	0	0	0	0	0	0	0	0	0	0	0	0	0	0	0	0	0	0	0	0	0	0	0	0	0	0	0	0	0
N2fixcoa[c] + N2fixmsa[c] + N2fixnad[c] -> N2fixaccoa[c] + N2fixco2[c] + N2fixnadh[c]	0	0	0	0	0	0	0	0	0	0	0	0	0	0	0	0	0	0	0	0	0	0	0	0	0	0	0	0	0	0	0	0	0	0	0	0	0	0	0	0	0	0	0	0	0	0	0	0	0
N2fixinost[c] + N2fixnad[c] -> N2fix2ins[c] + N2fixh[c] + N2fixnadh[c]	0	0	0	0	0	0	0	0	0	0	0	0	0	0	0	0	0	0	0	0	0	0	0	0	0	0	0	0	0	0	0	0	0	0	0	0	0	0	0	0	0	0	0	0	0	0	0	0	0
N2fix2ins[c] + N2fixatp[c] -> N2fixadp[c] + N2fixdhap[c] + 2 N2fixh[c] + N2fixmsa[c]	0	0	0	0	0	0	0	0	0	0	0	0	0	0	0	0	0	0	0	0	0	0	0	0	0	0	0	0	0	0	0	0	0	0	0	0	0	0	0	0	0	0	0	0	0	0	0	0	0
N2fixaspsa[c] + N2fixpyr[c] -> N2fix23dhdp[c] + 2 N2fixh2o[c] + N2fixh[c]	0	0	0	0	0	0	0	0	0	0	0	0	0	0	0	0	0	0	0	0	0	0	0	0	0	0	0	0	0	0	0	0	0	0	0	0	0	0	0	0	0	0	0	0	0	0	0	0	0
N2fix23dhdp[c] + N2fixh[c] + N2fixnadph[c] -> N2fixnadp[c] + N2fixthdp[c]	0	0	0	0	0	0	0	0	0	0	0	0	0	0	0	0	0	0	0	0	0	0	0	0	0	0	0	0	0	0	0	0	0	0	0	0	0	0	0	0	0	0	0	0	0	0	0	0	0
N2fix23dhdp[c] + N2fixh[c] + N2fixnadh[c] -> N2fixnad[c] + N2fixthdp[c]	0	0	0	0	0	0	0	0	0	0	0	0	0	0	0	0	0	0	0	0	0	0	0	0	0	0	0	0	0	0	0	0	0	0	0	0	0	0	0	0	0	0	0	0	0	0	0	0	0
N2fixh2o[c] + N2fixsuccoa[c] + N2fixthdp[c] -> N2fixcoa[c] + N2fixsl2a6o[c]	0	0	0	0	0	0	0	0	0	0	0	0	0	0	0	0	0	0	0	0	0	0	0	0	0	0	0	0	0	0	0	0	0	0	0	0	0	0	0	0	0	0	0	0	0	0	0	0	0
N2fixakg[c] + N2fixsl26da[c] <=> N2fixglu__L[c] + N2fixsl2a6o[c]	0	0	0	0	0	0	0	0	0	0	0	0	0	0	0	0	0	0	0	0	0	0	0	0	0	0	0	0	0	0	0	0	0	0	0	0	0	0	0	0	0	0	0	0	0	0	0	0	0
N2fixh2o[c] + N2fixsl26da[c] -> N2fix26dap__LL[c] + N2fixsucc[c]	0	0	0	0	0	0	0	0	0	0	0	0	0	0	0	0	0	0	0	0	0	0	0	0	0	0	0	0	0	0	0	0	0	0	0	0	0	0	0	0	0	0	0	0	0	0	0	0	0
N2fix26dap__LL[c] <=> N2fix26dap__M[c]	0	0	0	0	0	0	0	0	0	0	0	0	0	0	0	0	0	0	0	0	0	0	0	0	0	0	0	0	0	0	0	0	0	0	0	0	0	0	0	0	0	0	0	0	0	0	0	0	0
N2fix26dap__M[c] + N2fixh[c] -> N2fixco2[c] + N2fixlys__L[c]	0	0	0	0	0	0	0	0	0	0	0	0	0	0	0	0	0	0	0	0	0	0	0	0	0	0	0	0	0	0	0	0	0	0	0	0	0	0	0	0	0	0	0	0	0	0	0	0	0
N2fixhom__L[c] + N2fixsuccoa[c] -> N2fixcoa[c] + N2fixsuchms[c]	0	0	0	0	0	0	0	0	0	0	0	0	0	0	0	0	0	0	0	0	0	0	0	0	0	0	0	0	0	0	0	0	0	0	0	0	0	0	0	0	0	0	0	0	0	0	0	0	0
N2fixcys__L[c] + N2fixsuchms[c] -> N2fixcyst__L[c] + N2fixh[c] + N2fixsucc[c]	0	0	0	0	0	0	0	0	0	0	0	0	0	0	0	0	0	0	0	0	0	0	0	0	0	0	0	0	0	0	0	0	0	0	0	0	0	0	0	0	0	0	0	0	0	0	-1.36382e-29	-1.20731e-29	-2.97357e-29
N2fixcyst__L[c] + N2fixh2o[c] -> N2fixhcys__L[c] + N2fixnh4[c] + N2fixpyr[c]	0	0	0	0	0	0	0	0	0	0	0	0	0	0	0	0	0	0	0	0	0	0	0	0	0	0	0	0	0	0	0	0	0	0	0	0	0	0	0	0	0	0	0	0	0	0	-6.56931e-30	6.19031e-30	-4.28269e-29
N2fixamet[c] + N2fixhcys__L[c] -> N2fixahcys[c] + N2fixh[c] + N2fixmet__L[c]	0	0	0	0	0	0	0	0	0	0	0	0	0	0	0	0	0	0	0	0	0	0	0	0	0	0	0	0	0	0	0	0	0	0	0	0	0	0	0	0	0	0	0	0	0	0	0	0	0
N2fixahcys[c] + N2fixh2o[c] <=> N2fixadn[c] + N2fixhcys__L[c]	0	0	0	0	0	0	0	0	0	0	0	0	0	0	0	0	0	0	0	0	0	0	0	0	0	0	0	0	0	0	0	0	0	0	0	0	0	0	0	0	0	0	0	0	0	0	0	0	0
N2fix5mthf[c] + N2fixhcys__L[c] -> N2fixh[c] + N2fixmet__L[c] + N2fixthf[c]	0	0	0	0	0	0	0	0	0	0	0	0	0	0	0	0	0	0	0	0	0	0	0	0	0	0	0	0	0	0	0	0	0	0	0	0	0	0	0	0	0	0	0	0	0	0	1.62075e-29	-1.84918e-29	-2.63236e-29
2 N2fixh[c] + N2fixmlthf[c] + N2fixnadh[c] -> N2fix5mthf[c] + N2fixnad[c]	0	0	0	7.62868e-30	3.05147e-29	-6.10294e-29	-6.10294e-29	6.10294e-29	6.10294e-29	-2.44118e-28	2.44118e-28	0	2.44118e-28	2.44118e-28	0	0	0	0	0	0	0	0	0	0	0	0	0	0	1.22059e-28	0	0	0	0	0	0	0	0	0	0	0	0	0	0	0	0	0	0	0	0
N2fixatp[c] + N2fixh2o[c] + N2fixmet__L[c] -> N2fixamet[c] + N2fixpi[c] + N2fixppi[c]	0	0	0	0	0	0	0	0	0	0	0	0	0	0	0	0	0	0	0	0	0	0	0	0	0	0	0	0	0	0	0	0	0	0	0	0	0	0	0	0	0	0	0	0	0	0	8.22275e-30	-1.67025e-29	-3.75163e-29
N2fixh2o[c] + N2fixsuchms[c] <=> N2fix2obut[c] + N2fixh[c] + N2fixnh4[c] + N2fixsucc[c]	0	0	0	0	0	0	0	0	0	0	0	0	0	0	0	0	0	0	0	0	0	0	0	0	0	0	0	0	0	0	0	0	0	0	0	0	0	0	0	0	0	0	0	0	0	0	3.09639e-30	5.86103e-30	3.06322e-29
N2fixh[c] + N2fixnac[c] + N2fixprpp[c] -> N2fixnicrnt[c] + N2fixppi[c]	0	0	0	0	0	0	0	0	0	0	0	0	0	0	0	0	0	0	0	0	0	0	0	0	0	0	0	0	0	0	0	0	0	0	0	0	0	0	0	0	-1.5337e-31	1.5337e-31	4.7928e-32	1.5337e-31	1.5337e-31	7.66848e-32	-1.5337e-31	0	0
N2fixatp[c] + N2fixh[c] + N2fixnicrnt[c] <=> N2fixdnad[c] + N2fixppi[c]	0	0	0	0	0	0	0	0	0	0	0	0	0	0	0	0	0	0	0	0	0	0	0	0	0	0	0	0	0	0	0	0	0	0	0	0	0	0	0	0	-1.5337e-31	1.5337e-31	4.7928e-32	1.5337e-31	1.5337e-31	7.66848e-32	-1.5337e-31	0	0
N2fixatp[c] + N2fixdnad[c] + N2fixgln__L[c] + N2fixh2o[c] -> N2fixamp[c] + N2fixglu__L[c] + N2fixh[c] + N2fixnad[c] + N2fixppi[c]	0	0	0	0	0	0	0	0	0	0	0	0	0	0	0	0	0	0	0	0	0	0	0	0	0	0	0	0	0	0	0	0	0	0	0	0	0	0	0	0	-1.5337e-31	1.5337e-31	4.7928e-32	1.5337e-31	1.5337e-31	7.66848e-32	-1.5337e-31	0	0
N2fixh2o[c] + N2fixnicrnt[c] -> N2fixnicrns[c] + N2fixpi[c]	0	0	0	0	0	0	0	0	0	0	0	0	0	0	0	0	0	0	0	0	0	0	0	0	0	0	0	0	0	0	0	0	0	0	0	0	0	0	0	0	0	0	0	0	0	0	0	0	0
N2fixh2o[c] + N2fixnmn[c] -> N2fixpi[c] + N2fixrnam[c]	0	0	0	0	0	0	0	0	0	0	0	0	0	0	0	0	0	0	0	0	0	0	0	0	0	0	0	0	0	0	0	0	0	0	0	0	0	0	0	0	0	0	0	0	0	0	0	0	0
N2fixnad[c] + N2fixnadph[c] -> N2fixnadh[c] + N2fixnadp[c]	0	0	0	0	0	0	0	0	0	0	0	0	0	0	0	0	0	0	0	0	0	0	0	0	0	0	0	0	0	0	0	0	0	0	0	0	0	0	0	0	0	0	0	0	0	0	0	0	0
N2fixh[c] + N2fixnac[c] + N2fixr1p[c] <=> N2fixnicrns[c] + N2fixpi[c]	0	0	0	0	0	0	0	0	0	0	0	0	0	0	0	0	0	0	0	0	0	0	0	0	0	0	0	0	0	0	0	0	0	0	0	0	0	0	0	0	0	0	0	0	0	0	0	0	0
N2fixh2o[c] + N2fixncam[c] -> N2fixnac[c] + N2fixnh4[c]	0	0	0	0	0	0	0	0	0	0	0	0	0	0	0	0	0	0	0	0	0	0	0	0	0	0	0	0	0	0	0	0	0	0	0	0	0	0	0	0	-1.5337e-31	1.5337e-31	4.7928e-32	1.5337e-31	1.5337e-31	7.66848e-32	-1.5337e-31	0	0
N2fixpi[c] + N2fixrnam[c] <=> N2fixh[c] + N2fixncam[c] + N2fixr1p[c]	0	0	0	0	0	0	0	0	0	0	0	0	0	0	0	0	0	0	0	0	0	0	0	0	0	0	0	0	0	0	0	0	0	0	0	0	0	0	0	0	-5.30274e-28	-3.18171e-27	5.3024e-28	0	-2.6512e-28	4.50738e-27	5.79907e-29	8.28931e-30	4.14466e-30
2 N2fixh[c] + N2fixprpp[c] + N2fixquln[c] -> N2fixco2[c] + N2fixnicrnt[c] + N2fixppi[c]	0	0	0	0	0	0	0	0	0	0	0	0	0	0	0	0	0	0	0	0	0	0	0	0	0	0	0	0	0	0	0	0	0	0	0	0	0	0	0	0	0	0	0	0	0	0	0	0	0
N2fixdhap[c] + N2fixiasp[c] -> 2 N2fixh2o[c] + N2fixpi[c] + N2fixquln[c]	0	0	0	0	0	0	0	0	0	0	0	0	0	0	0	0	0	0	0	0	0	0	0	0	0	0	0	0	0	0	0	0	0	0	0	0	0	0	0	0	0	0	0	0	0	0	0	0	0
N2fixasp__L[c] + N2fixq[c] -> N2fixh[c] + N2fixiasp[c] + N2fixqh2[c]	0	0	0	0	0	0	0	0	0	0	0	0	0	0	0	0	0	0	0	0	0	0	0	0	0	0	0	0	0	0	0	0	0	0	0	0	0	0	0	0	0	0	0	0	0	0	0	0	0
N2fixatp[c] + N2fixh[c] + N2fixnmn[c] <=> N2fixnad[c] + N2fixppi[c]	0	0	0	0	0	0	0	0	0	0	0	0	0	0	0	0	0	0	0	0	0	0	0	0	0	0	0	0	0	0	0	0	0	0	0	0	0	0	0	0	1.34198e-31	-1.5337e-31	1.05442e-31	-1.5337e-31	-1.5337e-31	-7.66848e-32	1.5337e-31	0	0
N2fixh2o[c] + N2fixnmn[c] -> N2fixh[c] + N2fixncam[c] + N2fixr5p[c]	0	0	0	0	0	0	0	0	0	0	0	0	0	0	0	0	0	0	0	0	0	0	0	0	0	0	0	0	0	0	0	0	0	0	0	0	0	0	0	0	0	0	0	0	0	0	0	0	0
N2fixfadh2[c] + N2fixq[c] <=> N2fixfad[c] + N2fixqh2[c]	0	47.6781	46.368	44.9003	43.4322	41.9642	40.4962	39.0281	37.5601	36.0921	34.624	33.1559	31.6877	30.2195	28.7514	27.2831	25.8145	24.4965	24.1086	23.7208	23.3329	22.945	22.5572	22.1693	21.7761	21.3765	20.9769	20.5772	20.1774	19.767	20.0811	19.7251	19.369	19.013	18.7	18.387	18.0741	17.7611	17.4481	17.1352	16.8222	16.5092	16.1963	15.8833	15.5703	15.2573	14.9444	14.6314	14.3184
4 N2fixh[c] + N2fixo2[c] + 2 N2fixqh2[c] -> 2 N2fixh2o[c] + 4 N2fixh[e] + 2 N2fixq[c]	0	58.0891	56.4331	54.6425	52.8515	51.0605	49.2695	47.4785	45.6875	43.8966	42.1055	40.3145	38.5234	36.7323	34.9412	33.15	31.3586	29.7727	29.4569	29.1412	28.8255	28.5098	28.194	27.8783	27.5554	27.2239	26.8923	26.5607	26.2289	25.8827	26.6893	26.4297	26.1701	25.9105	25.722	25.5335	25.3451	25.1566	24.9681	24.7796	24.5912	24.4027	24.2142	24.0258	23.8373	23.6488	23.4603	23.2719	23.0834
2 N2fixh[c] + N2fixo2[c] + 2 N2fixqh2[c] -> 2 N2fixh2o[c] + 2 N2fixh[e] + 2 N2fixq[c]	0	0	0	0	0	0	0	0	0	0	0	0	0	0	0	0	0	0	0	0	0	0	0	0	0	0	0	0	0	0	0	0	0	0	0	0	0	0	0	0	0	0	0	0	0	0	0	0	0
N2fixadp[c] + 2 N2fixh[e] + N2fixpi[c] -> N2fixatp[c] + N2fixh2o[c] + N2fixh[c]	0	253.178	245.863	238.054	230.244	222.435	214.625	206.815	199.005	191.195	183.385	175.575	167.765	159.955	152.144	144.334	136.522	129.707	129.048	128.388	127.729	127.07	126.41	125.751	125.057	124.321	123.586	122.85	122.113	121.307	119.974	119.128	118.282	117.437	116.932	116.427	115.922	115.417	114.912	114.408	113.903	113.398	112.893	112.388	111.883	111.378	110.873	110.368	109.863
5 N2fixh[c] + N2fixnadh[c] + N2fixq[c] -> 4 N2fixh[e] + N2fixnad[c] + N2fixqh2[c]	0	68.5	66.4983	64.3846	62.2707	60.1568	58.0428	55.9289	53.815	51.701	49.5871	47.4731	45.359	43.245	41.131	39.0169	36.9026	35.0488	34.8052	34.5616	34.3181	34.0745	33.8309	33.5873	33.3347	33.0712	32.8077	32.5442	32.2803	31.9985	33.2975	33.1343	32.9712	32.808	32.744	32.68	32.616	32.5521	32.4881	32.4241	32.3601	32.2962	32.2322	32.1682	32.1042	32.0403	31.9763	31.9123	31.8483
2 N2fixaccoa[c] <=> N2fixaacoa[c] + N2fixcoa[c]	0	0.246875	0.587419	0.609443	0.630755	0.652067	0.673379	0.694692	0.716004	0.737316	0.758548	0.779614	0.80068	0.821745	0.842811	0.863545	0.883859	0.901503	0.902653	0.903804	0.904954	0.906104	0.907254	0.908404	0.909284	0.909835	0.910386	0.910938	0.911479	0.911479	0.911479	0.911479	0.911479	0.911479	0.910929	0.910379	0.909829	0.90928	0.90873	0.90818	0.90763	0.907081	0.906531	0.905981	0.905432	0.904882	0.904332	0.903782	0.903233
N2fixaacoa[c] + N2fixh[c] + N2fixnadph[c] <=> N2fix3hbcoa__R[c] + N2fixnadp[c]	0	0.246875	0.587419	0.609443	0.630755	0.652067	0.673379	0.694692	0.716004	0.737316	0.758548	0.779614	0.80068	0.821745	0.842811	0.863545	0.883859	0.901503	0.902653	0.903804	0.904954	0.906104	0.907254	0.908404	0.909284	0.909835	0.910386	0.910938	0.911479	0.911479	0.911479	0.911479	0.911479	0.911479	0.910929	0.910379	0.909829	0.90928	0.90873	0.90818	0.90763	0.907081	0.906531	0.905981	0.905432	0.904882	0.904332	0.903782	0.903233
N2fix3hbcoa__R[c] -> N2fixcoa[c] + N2fixphb[c]	0	0.246875	0.587419	0.609443	0.630755	0.652067	0.673379	0.694692	0.716004	0.737316	0.758548	0.779614	0.80068	0.821745	0.842811	0.863545	0.883859	0.901503	0.902653	0.903804	0.904954	0.906104	0.907254	0.908404	0.909284	0.909835	0.910386	0.910938	0.911479	0.911479	0.911479	0.911479	0.911479	0.911479	0.910929	0.910379	0.909829	0.90928	0.90873	0.90818	0.90763	0.907081	0.906531	0.905981	0.905432	0.904882	0.904332	0.903782	0.903233
N2fixh2o[c] + 2 N2fixphb[c] -> N2fix3hbb__RR[c] + N2fixh[c]	0	7.29818e-29	-6.50862e-30	-7.4566e-30	-7.07486e-30	-6.23663e-30	-6.64222e-30	-5.67516e-30	-9.49253e-30	-3.52471e-30	-5.9551e-30	-5.68788e-30	-7.60293e-30	2.71385e-30	-3.24476e-30	3.26003e-29	4.56048e-29	2.28533e-29	2.28024e-29	1.51677e-29	3.14551e-29	0	-1.89596e-30	-3.79192e-30	-1.89596e-30	0	2.3757e-31	1.89596e-30	-1.90056e-30	9.50281e-31	0	0	3.04117e-29	0	-1.303e-29	-1.303e-29	0	1.303e-29	-1.303e-29	0	-4.13548e-31	0	1.62874e-30	0	0	0	8.14372e-31	1.62874e-30	0
N2fix3hbb__RR[c] + N2fixh2o[c] -> 2 N2fixbhb[c] + N2fixh[c]	0	7.29845e-29	-6.51387e-30	-7.46146e-30	-7.07713e-30	-6.23721e-30	-6.65303e-30	-5.69881e-30	-9.50243e-30	-3.52531e-30	-5.96387e-30	-5.69881e-30	-7.60228e-30	2.71385e-30	-3.247e-30	3.26025e-29	4.55905e-29	2.28483e-29	2.27952e-29	1.51615e-29	3.14362e-29	0	0	0	0	0	0	0	0	0	0	0	0	0	0	0	0	0	0	0	0	0	0	0	0	0	0	0	0
N2fixbhb[c] + N2fixnad[c] -> N2fixacac[c] + N2fixh[c] + N2fixnadh[c]	0	0	0	0	0	0	0	0	0	0	0	0	0	0	0	0	0	0	0	0	0	0	-3.8221e-30	-7.61362e-30	-3.8221e-30	0	4.7514e-31	3.80681e-30	-3.80112e-30	1.90056e-30	0	0	6.08325e-29	0	6.65351e-28	1.0626e-27	7.96464e-28	5.32281e-28	7.98421e-28	2.6614e-28	0	0	0	0	0	0	0	0	0
N2fixacac[c] + N2fixatp[c] + N2fixcoa[c] -> N2fixaacoa[c] + N2fixamp[c] + N2fixppi[c]	0	0	0	0	0	0	0	0	0	0	0	0	0	0	0	0	0	0	0	0	0	0	0	0	0	0	0	0	0	0	0	0	0	0	0	0	0	0	0	0	0	0	0	0	0	0	0	0	0
N2fixacac[c] + N2fixsuccoa[c] <=> N2fixaacoa[c] + N2fixsucc[c]	0	1.45974e-28	-1.30257e-29	-1.49215e-29	-1.41571e-29	-1.24753e-29	-1.33009e-29	-1.14051e-29	-1.90035e-29	-7.04795e-30	-1.19249e-29	-1.14051e-29	-1.52043e-29	5.42771e-30	-6.49757e-30	0	0	0	0	0	0	0	-3.8221e-30	-7.61362e-30	-3.8221e-30	0	4.7514e-31	3.80681e-30	-3.80112e-30	1.90056e-30	0	0	6.08325e-29	0	-3.13106e-29	-3.13106e-29	0	3.13106e-29	-6.26213e-29	-3.13106e-29	0	0	3.91383e-30	-7.82766e-30	0	3.91383e-30	1.95691e-30	3.91383e-30	1.95691e-30
N2fixala__B[c] + N2fixatp[c] + N2fixpant__R[c] -> N2fixamp[c] + N2fixh[c] + N2fixpnto__R[c] + N2fixppi[c]	0	3.64457e-28	1.04187e-27	3.19692e-26	6.81694e-26	1.42931e-26	8.62021e-27	5.97076e-26	5.48904e-26	6.48417e-26	1.97758e-26	5.88202e-26	-1.49586e-26	-5.83132e-27	-2.10435e-26	0	0	0	0	0	0	0	0	0	0	0	0	0	0	0	0	0	0	0	0	0	0	0	0	0	0	0	0	0	0	0	0	0	0
N2fix4ppcys[c] + N2fixh[c] -> N2fixco2[c] + N2fixpan4p[c]	0	3.63986e-28	1.04499e-27	3.19682e-26	6.81632e-26	1.4309e-26	8.64173e-27	5.97407e-26	5.49188e-26	6.48756e-26	1.96631e-26	5.87387e-26	-1.50291e-26	-6.01164e-27	-2.10407e-26	0	0	0	0	0	0	0	0	0	0	0	0	0	0	0	0	0	0	0	0	0	0	0	0	0	0	0	0	0	0	0	0	0	0
N2fixatp[c] + N2fixh[c] + N2fixpan4p[c] <=> N2fixdpcoa[c] + N2fixppi[c]	0	-2.05569e-30	-4.11138e-30	0	2.05569e-30	2.05569e-30	0	-4.11138e-30	-1.02784e-30	0	0	2.05569e-30	0	0	0	-2.69456e-24	-2.1716e-24	8.56008e-24	1.78085e-24	1.68284e-24	1.79032e-24	8.53522e-27	2.03266e-26	-9.07792e-27	-2.5655e-27	-3.92061e-25	-2.3179e-24	-2.46051e-24	-2.8952e-24	-2.80863e-24	-1.41668e-24	-1.51036e-24	2.87467e-26	-7.30448e-32	5.13922e-31	-2.56961e-31	-1.02784e-30	1.02784e-30	4.11138e-30	0	-1.31604e-14	-5.11916e-15	-6.05663e-15	-4.27125e-15	-1.74058e-15	-6.47043e-15	-1.15056e-14	1.39371e-14	-1.02413e-15
N2fixACP[c] + N2fixh2o[c] -> N2fixapoACP[c] + N2fixh[c] + N2fixpan4p[c]	0	1.3758e-14	1.95162e-14	4.12006e-15	-1.70666e-14	-1.80088e-14	-4.4526e-15	-1.38769e-14	-6.20996e-15	1.42554e-14	1.64848e-14	-1.43414e-14	3.15838e-15	-3.33813e-15	-3.0413e-15	-4.1944e-14	-1.3847e-14	-1.90517e-14	-1.98328e-14	-1.87908e-14	-1.95718e-14	3.21939e-15	-7.6683e-16	4.64349e-15	8.95248e-15	-3.88303e-15	1.02341e-23	1.07329e-23	1.28037e-23	1.21344e-23	7.91336e-24	8.36367e-24	9.26634e-24	-5.86281e-16	-4.16433e-15	4.14121e-15	6.2282e-15	-6.24047e-15	-9.32623e-15	9.35011e-15	-2.47422e-30	2.89185e-30	3.40402e-30	3.0849e-30	9.9678e-31	4.30625e-30	2.0566e-30	1.73747e-30	2.37573e-30
N2fixh[c] + N2fixptcys[c] -> N2fixco2[c] + N2fixptth[c]	0	-1.3758e-14	-1.95162e-14	-4.12006e-15	1.70666e-14	1.80088e-14	4.4526e-15	1.38769e-14	6.20996e-15	-1.42554e-14	-1.64848e-14	1.43414e-14	-3.15838e-15	3.33813e-15	3.0413e-15	4.1944e-14	1.3847e-14	1.90517e-14	1.98328e-14	1.87908e-14	1.95718e-14	-3.21939e-15	7.6683e-16	-4.64349e-15	-8.95248e-15	3.88303e-15	-1.25518e-23	-1.31929e-23	-1.57e-23	-1.49435e-23	-9.33081e-24	-9.87213e-24	-9.23712e-24	5.86281e-16	4.16433e-15	-4.14121e-15	-6.2282e-15	6.24047e-15	9.32623e-15	-9.35011e-15	-1.31604e-14	-5.11916e-15	-6.05663e-15	-4.27125e-15	-1.74058e-15	-6.47043e-15	-1.15056e-14	1.39371e-14	-1.02413e-15
N2fixptcys[c] <=> N2fixptcys[e]	0	1.3758e-14	1.95162e-14	4.12006e-15	-1.70666e-14	-1.80088e-14	-4.4526e-15	-1.38769e-14	-6.20996e-15	1.42554e-14	1.64848e-14	-1.43414e-14	3.15838e-15	-3.33813e-15	-3.0413e-15	-4.1944e-14	-1.3847e-14	-1.90517e-14	-1.98328e-14	-1.87908e-14	-1.95718e-14	3.21939e-15	-7.6683e-16	4.64349e-15	8.95248e-15	-3.88303e-15	1.25518e-23	1.31929e-23	1.57e-23	1.49435e-23	9.33081e-24	9.87213e-24	9.23712e-24	-5.86281e-16	-4.16433e-15	4.14121e-15	6.2282e-15	-6.24047e-15	-9.32623e-15	9.35011e-15	1.31604e-14	5.11916e-15	6.05663e-15	4.27125e-15	1.74058e-15	6.47043e-15	1.15056e-14	-1.39371e-14	1.02413e-15
N2fix3mob[c] + N2fixh2o[c] + N2fixmlthf[c] -> N2fix2dhp[c] + N2fixthf[c]	0	3.66177e-28	1.04513e-27	3.19718e-26	6.81394e-26	1.42809e-26	8.63566e-27	5.96868e-26	5.48044e-26	6.48132e-26	1.97735e-26	5.88324e-26	-1.51353e-26	-5.85882e-27	-2.12382e-26	0	0	0	0	0	0	0	0	0	0	0	0	0	0	0	0	0	0	0	0	0	0	0	0	0	0	0	0	0	0	0	0	0	0
N2fixatp[c] + N2fixptth[c] -> N2fixadp[c] + N2fixh[c] + N2fixpan4p[c]	0	-1.3758e-14	-1.95162e-14	-4.12006e-15	1.70666e-14	1.80088e-14	4.4526e-15	1.38769e-14	6.20996e-15	-1.42554e-14	-1.64848e-14	1.43414e-14	-3.15838e-15	3.33813e-15	3.0413e-15	4.1944e-14	1.3847e-14	1.90517e-14	1.98328e-14	1.87908e-14	1.95718e-14	-3.21939e-15	7.6683e-16	-4.64349e-15	-8.95248e-15	3.88303e-15	-1.25517e-23	-1.31931e-23	-1.56992e-23	-1.49428e-23	-9.32998e-24	-9.87331e-24	-9.23664e-24	5.86281e-16	4.16433e-15	-4.14121e-15	-6.2282e-15	6.24047e-15	9.32623e-15	-9.35011e-15	-1.31604e-14	-5.11916e-15	-6.05663e-15	-4.27125e-15	-1.74058e-15	-6.47043e-15	-1.15056e-14	1.39371e-14	-1.02413e-15
N2fixatp[c] + N2fixdpcoa[c] -> N2fixadp[c] + N2fixcoa[c] + N2fixh[c]	0	0	0	0	0	0	0	0	0	0	0	0	0	0	0	0	0	0	0	0	0	0	0	0	0	0	0	0	0	0	0	0	0	0	0	0	0	0	0	0	-1.31604e-14	-5.11916e-15	-6.05663e-15	-4.27125e-15	-1.74058e-15	-6.47043e-15	-1.15056e-14	1.39371e-14	-1.02413e-15
N2fix4ppan[c] + N2fixatp[c] + N2fixcys__L[c] -> N2fix4ppcys[c] + N2fixamp[c] + N2fixh[c] + N2fixppi[c]	0	3.64457e-28	1.04187e-27	3.19692e-26	6.81694e-26	1.43248e-26	8.62021e-27	5.97076e-26	5.48904e-26	6.49051e-26	1.99025e-26	5.8947e-26	-1.47051e-26	-5.83132e-27	-2.10435e-26	0	0	0	0	0	0	0	0	0	0	0	0	0	0	0	0	0	0	0	0	0	0	0	0	0	0	0	0	0	0	0	0	0	0
N2fixapoACP[c] + N2fixcoa[c] -> N2fixACP[c] + N2fixh[c] + N2fixpap[c]	0	1.3758e-14	1.95162e-14	4.12006e-15	-1.70666e-14	-1.80088e-14	-4.4526e-15	-1.38769e-14	-6.20996e-15	1.42554e-14	1.64848e-14	-1.43414e-14	3.15838e-15	-3.33813e-15	-3.0413e-15	-4.1944e-14	-1.3847e-14	-1.90517e-14	-1.98328e-14	-1.87908e-14	-1.95718e-14	3.21939e-15	-7.6683e-16	4.64349e-15	8.95248e-15	-3.88303e-15	1.02338e-23	1.07328e-23	1.28038e-23	1.21345e-23	7.91332e-24	8.36219e-24	9.26594e-24	-5.86281e-16	-4.16433e-15	4.14121e-15	6.2282e-15	-6.24047e-15	-9.32623e-15	9.35011e-15	0	0	0	0	0	0	0	0	0
N2fixh2o[c] + N2fixpap[c] -> N2fixamp[c] + N2fixpi[c]	0	1.3758e-14	1.95162e-14	4.12006e-15	-1.70666e-14	-1.80088e-14	-4.4526e-15	-1.38769e-14	-6.20996e-15	1.42554e-14	1.64848e-14	-1.43414e-14	3.15838e-15	-3.33813e-15	-3.0413e-15	-4.1944e-14	-1.3847e-14	-1.90517e-14	-1.98328e-14	-1.87908e-14	-1.95718e-14	3.21939e-15	-7.6683e-16	4.64349e-15	8.95248e-15	-3.88303e-15	1.02337e-23	1.07337e-23	1.28035e-23	1.21352e-23	7.91031e-24	8.36059e-24	9.26115e-24	-5.86281e-16	-4.16433e-15	4.14121e-15	6.2282e-15	-6.24047e-15	-9.32623e-15	9.35011e-15	-2.47593e-30	2.88988e-30	3.40054e-30	3.08331e-30	9.94242e-31	4.3058e-30	2.05425e-30	1.73702e-30	2.37148e-30
N2fix2dhp[c] + N2fixh[c] + N2fixnadph[c] -> N2fixnadp[c] + N2fixpant__R[c]	0	3.62362e-28	1.04131e-27	3.19718e-26	6.81394e-26	1.42809e-26	8.63566e-27	5.96868e-26	5.48044e-26	6.48132e-26	1.97735e-26	5.87103e-26	-1.51353e-26	-5.85882e-27	-2.12382e-26	0	0	0	0	0	0	0	0	0	0	0	0	0	0	0	0	0	0	0	0	0	0	0	0	0	0	0	0	0	0	0	0	0	0
N2fixatp[c] + N2fixpnto__R[c] -> N2fix4ppan[c] + N2fixadp[c] + N2fixh[c]	0	3.66116e-28	1.04318e-27	3.19675e-26	6.81679e-26	1.43237e-26	8.62631e-27	5.97422e-26	5.48874e-26	6.4918e-26	1.99007e-26	5.88996e-26	-1.4765e-26	-5.77762e-27	-2.08636e-26	0	0	0	0	0	0	0	0	0	0	0	0	0	0	0	0	0	0	0	0	0	0	0	0	0	0	0	0	0	0	0	0	0	0
N2fixatp[c] + N2fixrib__D[c] -> N2fixadp[c] + N2fixh[c] + N2fixr5p[c]	0	0	0	0	0	0	0	0	0	0	0	0	0	0	0	0	0	0	0	0	0	0	0	0	0	0	0	0	0	0	0	0	0	0	0	0	0	0	0	0	0	0	0	0	0	0	0	0	0
N2fixg6p[c] + N2fixnadp[c] -> N2fix6pgl[c] + N2fixh[c] + N2fixnadph[c]	0	18.6844	18.4314	17.8739	17.3157	16.7575	16.1993	15.6411	15.0829	14.5247	13.9664	13.408	12.8496	12.2911	11.7327	11.1739	10.6148	10.1163	9.99309	9.86984	9.74659	9.62334	9.50009	9.37684	9.25117	9.12257	8.99398	8.86538	8.73669	8.60318	8.27204	8.12369	7.97534	7.82699	7.65904	7.49109	7.32315	7.1552	6.98725	6.81931	6.65136	6.48341	6.31546	6.14752	5.97957	5.81162	5.64368	5.47573	5.30778
N2fix6pgl[c] + N2fixh2o[c] -> N2fix6pgc[c] + N2fixh[c]	0	18.6844	18.4314	17.8739	17.3157	16.7575	16.1993	15.6411	15.0829	14.5247	13.9664	13.408	12.8496	12.2911	11.7327	11.1739	10.6148	10.1163	9.99309	9.86984	9.74659	9.62334	9.50009	9.37684	9.25117	9.12257	8.99398	8.86538	8.73669	8.60318	8.27204	8.12369	7.97534	7.82699	7.65904	7.49109	7.32315	7.1552	6.98725	6.81931	6.65136	6.48341	6.31546	6.14752	5.97957	5.81162	5.64368	5.47573	5.30778
N2fix6pgc[c] + N2fixnadp[c] -> N2fixco2[c] + N2fixnadph[c] + N2fixru5p__D[c]	0	18.6844	18.4314	17.8739	17.3157	16.7575	16.1993	15.6411	15.0829	14.5247	13.9664	13.408	12.8496	12.2911	11.7327	11.1739	10.6148	10.1163	9.99309	9.86984	9.74659	9.62334	9.50009	9.37684	9.25117	9.12257	8.99398	8.86538	8.73669	8.60318	8.27204	8.12369	7.97534	7.82699	7.65904	7.49109	7.32315	7.1552	6.98725	6.81931	6.65136	6.48341	6.31546	6.14752	5.97957	5.81162	5.64368	5.47573	5.30778
N2fixr5p[c] <=> N2fixru5p__D[c]	0	-6.22813	-6.14379	-5.95795	-5.77189	-5.58582	-5.39976	-5.21369	-5.02763	-4.84156	-4.65547	-4.46933	-4.28318	-4.09704	-3.9109	-3.72465	-3.53826	-3.37211	-3.33103	-3.28995	-3.24886	-3.20778	-3.1667	-3.12561	-3.08372	-3.04086	-2.99799	-2.95513	-2.91223	-2.86773	-2.75735	-2.7079	-2.65845	-2.609	-2.55301	-2.49703	-2.44105	-2.38507	-2.32908	-2.2731	-2.21712	-2.16114	-2.10515	-2.04917	-1.99319	-1.93721	-1.88123	-1.82524	-1.76926
N2fixru5p__D[c] <=> N2fixxu5p__D[c]	0	12.4563	12.2876	11.9159	11.5438	11.1716	10.7995	10.4274	10.0553	9.68312	9.31094	8.93866	8.56637	8.19408	7.82179	7.44929	7.07653	6.74423	6.66206	6.57989	6.49773	6.41556	6.33339	6.25122	6.16745	6.08172	5.99599	5.91025	5.82446	5.73545	5.5147	5.41579	5.31689	5.21799	5.10603	4.99406	4.8821	4.77013	4.65817	4.5462	4.43424	4.32227	4.21031	4.09834	3.98638	3.87442	3.76245	3.65049	3.53852
N2fixr5p[c] + N2fixxu5p__D[c] <=> N2fixg3p[c] + N2fixs7p[c]	0	6.22812	6.14379	5.95795	5.77189	5.58582	5.39976	5.21369	5.02763	4.84156	4.65547	4.46933	4.28318	4.09704	3.9109	3.72465	3.53826	3.37211	3.33103	3.28995	3.24886	3.20778	3.1667	3.12561	3.08372	3.04086	2.99799	2.95513	2.91223	2.86773	2.75735	2.7079	2.65845	2.609	2.55301	2.49703	2.44105	2.38507	2.32908	2.2731	2.21712	2.16114	2.10515	2.04917	1.99319	1.93721	1.88123	1.82524	1.76926
N2fixg3p[c] + N2fixs7p[c] <=> N2fixe4p[c] + N2fixf6p[c]	0	6.22812	6.14379	5.95795	5.77189	5.58582	5.39976	5.21369	5.02763	4.84156	4.65547	4.46933	4.28318	4.09704	3.9109	3.72465	3.53826	3.37211	3.33103	3.28995	3.24886	3.20778	3.1667	3.12561	3.08372	3.04086	2.99799	2.95513	2.91223	2.86773	2.75735	2.7079	2.65845	2.609	2.55301	2.49703	2.44105	2.38507	2.32908	2.2731	2.21712	2.16114	2.10515	2.04917	1.99319	1.93721	1.88123	1.82524	1.76926
N2fixe4p[c] + N2fixxu5p__D[c] <=> N2fixf6p[c] + N2fixg3p[c]	0	6.22812	6.14379	5.95795	5.77189	5.58582	5.39976	5.21369	5.02763	4.84156	4.65547	4.46933	4.28318	4.09704	3.9109	3.72465	3.53826	3.37211	3.33103	3.28995	3.24886	3.20778	3.1667	3.12561	3.08372	3.04086	2.99799	2.95513	2.91223	2.86773	2.75735	2.7079	2.65845	2.609	2.55301	2.49703	2.44105	2.38507	2.32908	2.2731	2.21712	2.16114	2.10515	2.04917	1.99319	1.93721	1.88123	1.82524	1.76926
N2fix6pgc[c] -> N2fix2ddg6p[c] + N2fixh2o[c]	0	0	0	0	0	0	0	0	0	0	0	0	0	0	0	0	0	0	0	0	0	0	0	0	0	0	0	0	0	0	0	0	5.03766e-28	0	0	0	0	0	0	0	0	0	0	0	0	0	0	0	0
N2fix2ddg6p[c] -> N2fixg3p[c] + N2fixpyr[c]	0	0	0	0	0	0	0	0	0	0	0	0	0	0	0	0	0	0	0	0	0	0	0	0	0	0	0	0	0	0	0	0	0	0	-3.69418e-22	-3.45173e-22	-3.19767e-22	-2.99503e-22	-2.73452e-22	-2.46386e-22	0	0	0	0	0	0	0	0	0
N2fixe4p[c] + N2fixh2o[c] + N2fixpep[c] -> N2fix2dda7p[c] + N2fixpi[c]	0	0	0	0	0	0	0	0	0	0	0	0	0	0	0	0	0	0	0	0	0	0	0	0	0	0	0	0	0	0	0	0	0	0	0	0	0	0	0	0	0	0	0	0	0	0	0	0	0
N2fix2dda7p[c] -> N2fix3dhq[c] + N2fixpi[c]	0	0	0	0	0	0	0	0	0	0	0	0	0	0	0	0	0	0	0	0	0	0	0	0	0	0	0	0	0	0	0	0	0	0	0	0	0	0	0	0	0	0	0	0	0	0	0	0	0
N2fix3dhq[c] -> N2fix3dhsk[c] + N2fixh2o[c]	0	0	0	0	0	0	0	0	0	0	0	0	0	0	0	0	0	0	0	0	0	0	0	0	0	0	0	0	0	0	0	0	0	0	0	0	0	0	0	0	0	0	0	0	0	0	0	0	0
N2fix3dhsk[c] + N2fixh[c] + N2fixnadph[c] <=> N2fixnadp[c] + N2fixskm[c]	0	0	0	0	0	0	0	0	0	0	0	0	0	0	0	0	0	0	0	0	0	0	0	0	0	0	0	0	0	0	0	0	0	0	0	0	0	0	0	0	0	0	0	0	0	0	0	0	0
N2fixatp[c] + N2fixskm[c] -> N2fixadp[c] + N2fixh[c] + N2fixskm5p[c]	0	0	0	0	0	0	0	0	0	0	0	0	0	0	0	0	0	0	0	0	0	0	0	0	0	0	0	0	0	0	0	0	0	0	0	0	0	0	0	0	0	0	0	0	0	0	0	0	0
N2fixpep[c] + N2fixskm5p[c] <=> N2fix3psme[c] + N2fixpi[c]	0	0	0	0	0	0	0	0	0	0	0	0	0	0	0	0	0	0	0	0	0	0	0	0	0	0	0	0	0	0	0	0	0	0	0	0	0	0	0	0	0	0	0	0	0	0	0	0	0
N2fix3psme[c] -> N2fixchor[c] + N2fixpi[c]	0	0	0	0	0	0	0	0	0	0	0	0	0	0	0	0	0	0	0	0	0	0	0	0	0	0	0	0	0	0	0	0	0	0	0	0	0	0	0	0	0	0	0	0	0	0	0	0	0
N2fixchor[c] -> N2fixpphn[c]	0	0	0	0	0	0	0	0	0	0	0	0	0	0	0	0	0	0	0	0	0	0	0	0	0	0	0	0	0	0	0	0	0	0	0	0	0	0	0	0	0	0	0	0	0	0	0	0	0
N2fixh[c] + N2fixpphn[c] -> N2fixco2[c] + N2fixh2o[c] + N2fixphpyr[c]	0	0	0	0	0	0	0	0	0	0	0	0	0	0	0	0	0	0	0	0	0	0	0	0	0	0	0	0	0	0	0	0	0	0	0	0	0	0	0	0	0	0	0	0	0	0	0	0	0
N2fixakg[c] + N2fixphe__L[c] <=> N2fixglu__L[c] + N2fixphpyr[c]	0	0	0	0	0	0	0	0	0	0	0	0	0	0	0	0	0	0	0	0	0	0	0	0	0	0	0	0	0	0	0	0	0	0	0	0	0	0	0	0	0	0	0	0	0	0	0	0	0
N2fixnad[c] + N2fixpphn[c] -> N2fix34hpp[c] + N2fixco2[c] + N2fixnadh[c]	0	0	0	0	0	0	0	0	0	0	0	0	0	0	0	0	0	0	0	0	0	0	0	0	0	0	0	0	0	0	0	0	0	0	0	0	0	0	0	0	0	0	0	0	0	0	0	0	0
N2fixakg[c] + N2fixtyr__L[c] <=> N2fix34hpp[c] + N2fixglu__L[c]	0	0	0	0	0	0	0	0	0	0	0	0	0	0	0	0	0	0	0	0	0	0	0	0	0	0	0	0	0	0	0	0	0	0	0	0	0	0	0	0	0	0	0	0	0	0	0	0	0
N2fixchor[c] + N2fixgln__L[c] -> N2fixanth[c] + N2fixglu__L[c] + N2fixh[c] + N2fixpyr[c]	0	0	0	0	0	0	0	0	0	0	0	0	0	0	0	0	0	0	0	0	0	0	0	0	0	0	0	0	0	0	0	0	0	0	0	0	0	0	0	0	0	0	0	0	0	0	0	0	0
N2fixanth[c] + N2fixprpp[c] -> N2fixppi[c] + N2fixpran[c]	0	0	0	0	0	0	0	0	0	0	0	0	0	0	0	0	0	0	0	0	0	0	0	0	0	0	0	0	0	0	0	0	0	0	0	0	0	0	0	0	0	0	0	0	0	0	0	0	0
N2fixpran[c] -> N2fix2cpr5p[c]	0	0	0	0	0	0	0	0	0	0	0	0	0	0	0	0	0	0	0	0	0	0	0	0	0	0	0	0	0	0	0	0	0	0	0	0	0	0	0	0	0	0	0	0	0	0	0	0	0
N2fix2cpr5p[c] + N2fixh[c] -> N2fix3ig3p[c] + N2fixco2[c] + N2fixh2o[c]	0	0	0	0	0	0	0	0	0	0	0	0	0	0	0	0	0	0	0	0	0	0	0	0	0	0	0	0	0	0	0	0	0	0	0	0	0	0	0	0	0	0	0	0	0	0	0	0	0
N2fix3ig3p[c] -> N2fixg3p[c] + N2fixindole[c]	0	0	0	0	0	0	0	0	0	0	0	0	0	0	0	0	0	0	0	0	0	0	0	0	0	0	0	0	0	0	0	0	0	0	0	0	0	0	0	0	0	0	0	0	0	0	0	0	0
N2fixindole[c] + N2fixser__L[c] -> N2fixh2o[c] + N2fixtrp__L[c]	0	0	0	0	0	0	0	0	0	0	0	0	0	0	0	0	0	0	0	0	0	0	0	0	0	0	0	0	0	0	0	0	0	0	0	0	0	0	0	0	0	0	0	0	0	0	0	0	0
N2fix3ig3p[c] + N2fixser__L[c] -> N2fixg3p[c] + N2fixh2o[c] + N2fixtrp__L[c]	0	0	0	0	0	0	0	0	0	0	0	0	0	0	0	0	0	0	0	0	0	0	0	0	0	0	0	0	0	0	0	0	0	0	0	0	0	0	0	0	0	0	0	0	0	0	0	0	0
N2fixatp[c] + N2fixglu__L[c] -> N2fixadp[c] + N2fixglu5p[c]	0	0	0	0	0	0	0	0	0	0	0	0	0	0	0	0	0	0	0	0	0	0	0	0	0	0	0	0	0	0	0	0	0	0	0	0	0	0	0	0	0	0	0	0	0	0	0	0	0
N2fixglu5p[c] + N2fixh[c] + N2fixnadph[c] -> N2fixglu5sa[c] + N2fixnadp[c] + N2fixpi[c]	0	0	0	0	0	0	0	0	0	0	0	0	0	0	0	0	0	0	0	0	0	0	0	0	0	0	0	0	0	0	0	0	0	0	0	0	0	0	0	0	0	0	0	0	0	0	0	0	0
N2fixglu5sa[c] -> N2fix1pyr5c[c] + N2fixh2o[c] + N2fixh[c]	0	0	0	0	0	0	0	0	0	0	0	0	0	0	0	0	0	0	0	0	0	0	0	0	0	0	0	0	0	0	0	0	0	0	0	0	0	0	0	0	0	0	0	0	0	0	0	0	0
N2fix1pyr5c[c] + 2 N2fixh[c] + N2fixnadph[c] -> N2fixnadp[c] + N2fixpro__L[c]	0	0	0	0	0	0	0	0	0	0	0	0	0	0	0	0	0	0	0	0	0	0	0	0	0	0	0	0	0	0	0	0	0	0	0	0	0	0	0	0	0	0	0	0	0	0	0	0	0
N2fixr5p[c] <=> N2fixr1p[c]	0	8.7851e-15	6.8912e-15	7.83318e-16	-1.00245e-14	-1.03884e-14	-4.32141e-15	-9.30447e-15	-3.21637e-15	6.84188e-15	7.29838e-15	-8.61433e-15	6.89307e-17	-3.76362e-15	-1.01262e-15	7.45044e-25	6.16981e-25	-1.43971e-24	1.90901e-26	4.7195e-26	4.90509e-27	1.46821e-26	5.21663e-26	-1.28593e-26	-5.05755e-26	-8.222e-25	-5.1713e-24	-5.43007e-24	-6.41003e-24	-6.18731e-24	-3.54439e-24	-3.73742e-24	-3.485e-24	-8.74793e-23	-5.93516e-24	-5.44253e-24	-5.09745e-24	-4.78194e-24	-4.39894e-24	-3.84374e-24	-1.53781e-26	6.9997e-26	1.59084e-26	-2.03628e-25	-1.53781e-25	-4.50738e-27	7.44257e-27	4.05582e-27	6.34265e-27
N2fixdad__2[c] + N2fixh2o[c] + N2fixh[c] -> N2fixdin[c] + N2fixnh4[c]	0	0	0	0	0	0	0	0	0	0	0	0	0	0	0	-1.4963e-15	1.12834e-15	-1.59812e-15	-1.92342e-15	-1.33717e-15	-1.66247e-15	1.04335e-27	1.3705e-28	-1.06103e-28	6.8525e-28	1.49959e-26	-1.08562e-26	-3.09158e-26	4.92673e-26	-4.97624e-26	5.9248e-25	6.30394e-25	6.88963e-25	0	0	0	0	0	0	0	1.07535e-15	-6.19575e-16	1.69492e-15	-1.08763e-28	-6.19575e-16	-5.8716e-30	6.19575e-16	-6.19575e-16	-2.29338e-29
N2fixh2o[c] + N2fiximp[c] -> N2fixins[c] + N2fixpi[c]	0	0	0	0	0	0	0	0	0	0	0	0	0	0	0	0	0	0	0	0	0	0	0	0	0	0	0	0	0	0	0	0	0	0	0	0	0	0	0	0	0	0	0	0	0	0	0	0	0
N2fixade[c] + N2fixh2o[c] + N2fixh[c] -> N2fixhxan[c] + N2fixnh4[c]	0	0	0	0	0	0	0	0	0	0	0	0	0	0	0	0	0	0	0	0	0	0	0	0	0	0	0	0	0	0	0	0	0	0	0	0	0	0	0	0	0	0	0	0	0	0	0	0	0
N2fixadn[c] + N2fixh2o[c] + N2fixh[c] -> N2fixins[c] + N2fixnh4[c]	0	0	0	0	0	0	0	0	0	0	0	0	0	0	0	0	0	0	0	0	0	0	0	0	0	0	0	0	0	0	0	0	0	0	0	0	0	0	0	0	0	0	0	0	0	0	0	0	0
N2fixdadp[c] + N2fixh[c] + N2fixpep[c] <=> N2fixdatp[c] + N2fixpyr[c]	0	-6.22813	-6.14379	-5.95795	-5.77189	-5.58582	-5.39976	-5.21369	-5.02763	-4.84156	-4.65547	-4.46933	-4.28318	-4.09704	-3.9109	-3.72465	-3.53826	-3.37211	-3.33103	-3.28995	-3.24886	-3.20778	-3.1667	-3.12561	-3.08372	-3.04086	-2.99799	-2.95513	-2.91223	-2.86773	-2.75735	-2.7079	-2.65845	-2.609	-2.55301	-2.49703	-2.44105	-2.38507	-2.32908	-2.2731	-2.21712	-2.16114	-2.10515	-2.04917	-1.99319	-1.93721	-1.88123	-1.82524	-1.76926
N2fixatp[c] + N2fixdadp[c] <=> N2fixadp[c] + N2fixdatp[c]	0	6.22813	6.14379	5.95795	5.77189	5.58582	5.39976	5.21369	5.02763	4.84156	4.65547	4.46933	4.28318	4.09704	3.9109	3.72465	3.53826	3.37211	3.33103	3.28995	3.24886	3.20778	3.1667	3.12561	3.08372	3.04086	2.99799	2.95513	2.91223	2.86773	2.75735	2.7079	2.65845	2.609	2.55301	2.49703	2.44105	2.38507	2.32908	2.2731	2.21712	2.16114	2.10515	2.04917	1.99319	1.93721	1.88123	1.82524	1.76926
N2fixatp[c] + N2fixfor[c] + N2fixthf[c] -> N2fix10fthf[c] + N2fixadp[c] + N2fixpi[c]	0	0	0	0	0	0	0	0	0	0	0	0	0	0	0	0	0	0	0	0	0	-1.78454e-28	1.75359e-28	1.60918e-28	8.2522e-29	1.65044e-29	3.13584e-28	7.05563e-28	8.0459e-28	6.89059e-28	3.04094e-27	3.28025e-27	4.19624e-27	0	0	0	0	0	0	0	3.22605e-15	-1.85872e-15	5.08477e-15	-3.34085e-28	-1.85872e-15	-3.2493e-29	1.85872e-15	-1.85872e-15	-8.84533e-29
N2fix10fthf[c] + N2fixh2o[c] + N2fixnadp[c] -> N2fixco2[c] + N2fixh[c] + N2fixnadph[c] + N2fixthf[c]	0	0	0	0	0	0	0	0	0	0	0	0	0	0	0	0	0	0	0	0	0	-1.79058e-28	1.76122e-28	1.60467e-28	8.21904e-29	1.56553e-29	3.13106e-28	7.04489e-28	8.02335e-28	6.88834e-28	3.04104e-27	3.27979e-27	4.19562e-27	0	0	0	0	0	0	0	3.22605e-15	-1.85872e-15	5.08477e-15	-3.34021e-28	-1.85872e-15	-3.25337e-29	1.85872e-15	-1.85872e-15	-8.85504e-29
N2fix10fthf[c] + N2fixh2o[c] -> N2fixfor[c] + N2fixh[c] + N2fixthf[c]	0	0	0	0	0	0	0	0	0	0	0	0	0	0	0	0	0	0	0	0	0	0	0	0	0	0	0	0	0	0	0	0	0	0	0	0	0	0	0	0	0	0	0	0	0	0	0	0	0
N2fixadn[c] + N2fixh2o[c] -> N2fixade[c] + N2fixrib__D[c]	0	0	0	0	0	0	0	0	0	0	0	0	0	0	0	0	0	0	0	0	0	0	0	0	0	0	0	0	0	0	0	0	0	0	0	0	0	0	0	0	0	0	0	0	0	0	0	0	0
N2fixdgmp[c] + N2fixh2o[c] -> N2fixdgsn[c] + N2fixpi[c]	0	0	0	0	0	0	0	0	0	0	0	0	0	0	0	-1.09271e-45	-2.46057e-30	1.36589e-46	-7.68927e-32	2.73178e-46	-9.84227e-30	0	4.92113e-30	0	4.92113e-30	-9.84227e-30	6.15142e-31	-5.46356e-46	1.09271e-45	-9.84227e-30	0	-3.14953e-28	-3.14953e-28	0	-2.82942e-28	0	0	0	-2.82942e-28	0	2.47094e-30	-2.92153e-30	-9.68998e-32	-2.63083e-30	-5.81399e-31	-2.76164e-30	-3.532e-30	-2.50486e-30	-2.44187e-30
N2fixgdptp[c] + N2fixh2o[c] <=> N2fixh[c] + N2fixpi[c] + N2fixppgpp[c]	0	0	0	0	0	0	0	0	0	0	0	0	0	0	0	0	0	0	0	0	0	0	0	0	0	0	0	0	0	0	0	0	0	0	0	0	0	0	0	0	0	0	0	0	0	0	0	0	0
N2fixhxan[c] + N2fixprpp[c] <=> N2fiximp[c] + N2fixppi[c]	0	0	0	0	0	0	0	0	0	0	0	0	0	0	0	-1.4963e-15	1.12834e-15	-1.59812e-15	-1.92342e-15	-1.33717e-15	-1.66247e-15	1.04429e-27	1.39787e-28	-1.06896e-28	6.866e-28	1.49983e-26	-1.08561e-26	-3.09134e-26	4.92625e-26	-4.97559e-26	5.92301e-25	6.30192e-25	6.88869e-25	0	0	0	0	0	0	0	1.07535e-15	-6.19575e-16	1.69492e-15	-1.08759e-28	-6.19575e-16	-5.9101e-30	6.19575e-16	-6.19575e-16	-2.29338e-29
N2fixins[c] + N2fixpi[c] <=> N2fixhxan[c] + N2fixr1p[c]	0	0	0	0	0	0	0	0	0	0	0	0	0	0	0	0	0	0	0	0	0	0	0	0	0	0	0	0	0	0	0	0	0	0	0	0	0	0	0	0	0	0	0	0	0	0	0	0	0
N2fixadn[c] + N2fixpi[c] -> N2fixade[c] + N2fixr1p[c]	0	0	0	0	0	0	0	0	0	0	0	0	0	0	0	0	0	0	0	0	0	0	0	0	0	0	0	0	0	0	0	0	0	0	0	0	0	0	0	0	0	0	0	0	0	0	0	0	0
N2fixamp[c] + N2fixh2o[c] -> N2fixadn[c] + N2fixpi[c]	0	0	0	0	0	0	0	0	0	0	0	0	0	0	0	0	0	0	0	0	0	0	0	0	0	0	0	0	0	0	0	0	0	0	0	0	0	0	0	0	0	0	0	0	0	0	0	0	0
N2fixdad__2[c] + N2fixpi[c] <=> N2fix2dr1p[c] + N2fixade[c]	0	0	0	0	0	0	0	0	0	0	0	0	0	0	0	1.4963e-15	-1.12834e-15	1.59812e-15	1.92342e-15	1.33717e-15	1.66247e-15	-1.0384e-27	-1.408e-28	1.056e-28	-6.86402e-28	-1.49952e-26	1.08565e-26	3.09145e-26	-4.92713e-26	4.97641e-26	-5.92488e-25	-6.30222e-25	-6.88795e-25	0	-3.49668e-44	0	0	0	-3.49668e-44	0	-1.07535e-15	6.19575e-16	-1.69492e-15	1.08797e-28	6.19575e-16	5.84376e-30	-6.19575e-16	6.19575e-16	2.29626e-29
N2fixatp[c] + N2fixgdp[c] <=> N2fixadp[c] + N2fixgtp[c]	0	1.46532e-14	6.8912e-15	7.83318e-16	-1.34144e-14	-1.37783e-14	-3.08226e-15	-1.0216e-14	-3.21637e-15	6.84188e-15	8.53753e-15	-1.20042e-14	-3.32092e-15	-2.52447e-15	-4.40247e-15	-1.09271e-45	-2.46057e-30	1.36589e-46	-7.68927e-32	2.73178e-46	-9.84227e-30	-5.95769e-28	-3.72356e-29	2.02727e-28	-6.84721e-28	-4.86545e-27	-4.74402e-26	-5.28704e-26	-5.66762e-26	-6.33957e-26	1.61013e-26	1.80386e-26	1.00888e-26	1.31004e-22	-7.3608e-24	-6.83387e-24	-6.26829e-24	-5.90182e-24	-5.31532e-24	-4.72617e-24	1.07535e-15	-6.19575e-16	1.69492e-15	1.11872e-26	-6.19575e-16	5.56465e-28	6.19575e-16	-6.19575e-16	1.82041e-28
N2fixgua[c] + N2fixh2o[c] + N2fixh[c] -> N2fixnh4[c] + N2fixxan[c]	0	0	0	0	0	0	0	0	0	0	0	0	0	0	0	0	0	0	0	0	0	0	4.92113e-30	0	4.40397e-30	-1.19109e-29	6.15142e-31	-4.13729e-30	2.40851e-31	-5.70498e-30	-1.03432e-30	-3.10815e-28	-3.14953e-28	0	0	0	0	0	0	0	-1.07535e-15	6.19575e-16	-1.69492e-15	1.08797e-28	6.19575e-16	5.94067e-30	-6.19575e-16	6.19575e-16	2.29338e-29
N2fixatp[c] + N2fixgtp[c] -> N2fixamp[c] + N2fixgdptp[c] + N2fixh[c]	0	0	0	0	0	0	0	0	0	0	0	0	0	0	0	0	0	0	0	0	0	0	0	0	0	0	0	0	0	0	0	0	0	0	0	0	0	0	0	0	0	0	0	0	0	0	0	0	0
N2fixatp[c] + N2fixr5p[c] -> N2fixamp[c] + N2fixh[c] + N2fixprpp[c]	0	0	0	0	0	0	0	0	0	0	0	0	0	0	0	0	0	0	0	0	0	0	0	0	0	0	0	0	0	0	0	0	0	0	0	0	0	0	0	0	0	0	0	0	0	0	0	0	0
N2fixpi[c] + N2fixxtsn[c] <=> N2fixr1p[c] + N2fixxan[c]	0	9.46087e-28	-9.54929e-28	9.52807e-26	2.05982e-25	4.51292e-26	2.79405e-26	1.81224e-25	1.69199e-25	1.98908e-25	6.16813e-26	1.84478e-25	-4.47048e-26	-1.64106e-26	-6.16813e-26	-7.50928e-25	-6.23816e-25	1.43763e-24	-2.26353e-26	-4.8666e-26	-4.95148e-27	-1.52965e-26	-5.22028e-26	1.30861e-26	4.98685e-26	8.17419e-25	5.12351e-24	5.37759e-24	6.35374e-24	6.12399e-24	3.56054e-24	3.7552e-24	3.4949e-24	2.18485e-22	-1.42539e-24	-1.39144e-24	-1.17088e-24	-1.11995e-24	-9.16343e-25	-8.8239e-25	1.07518e-26	-7.35649e-26	-1.98059e-26	2.15036e-25	1.62126e-25	5.65884e-28	-7.21723e-27	-4.13139e-27	-6.13133e-27
N2fixdgtp[c] + N2fixh2o[c] -> N2fixdgsn[c] + N2fixpppi[c]	0	0	0	0	0	0	0	0	0	0	0	0	0	0	0	0	0	0	0	0	0	0	0	0	0	0	0	0	0	0	0	0	0	0	0	0	0	0	0	0	0	0	0	0	0	0	0	0	0
N2fixgtp[c] + N2fixh2o[c] -> N2fixgsn[c] + N2fixpppi[c]	0	0	0	0	0	0	0	0	0	0	0	0	0	0	0	0	0	0	0	0	0	0	0	0	0	0	0	0	0	0	0	0	0	0	0	0	0	0	0	0	0	0	0	0	0	0	0	0	0
N2fixatp[c] + N2fixdamp[c] <=> N2fixadp[c] + N2fixdadp[c]	0	0	0	0	0	0	0	0	0	0	0	0	0	0	0	0	0	0	0	0	0	0	0	0	0	0	0	0	0	0	0	0	0	0	3.49668e-44	0	0	0	3.49668e-44	0	0	0	0	0	0	0	0	0	0
N2fixh2o[c] + N2fixppgpp[c] -> N2fixgdp[c] + N2fixppi[c]	0	0	0	0	0	0	0	0	0	0	0	0	0	0	0	0	0	0	0	0	0	0	0	0	0	0	0	0	0	0	0	0	0	0	0	0	0	0	0	0	0	0	0	0	0	0	0	0	0
N2fixgln__L[c] + N2fixh2o[c] + N2fixprpp[c] -> N2fixglu__L[c] + N2fixppi[c] + N2fixpram[c]	0	0	0	0	0	0	0	0	0	0	0	0	0	0	0	0	0	0	0	0	0	0	0	0	0	0	0	0	0	0	0	0	0	0	0	0	0	0	0	0	0	0	0	0	0	0	0	0	0
N2fixatp[c] + N2fixgly[c] + N2fixpram[c] -> N2fixadp[c] + N2fixgar[c] + N2fixh[c] + N2fixpi[c]	0	0	0	0	0	0	0	0	0	0	0	0	0	0	0	0	0	0	0	0	0	0	0	0	0	0	0	0	0	0	0	0	0	0	0	0	0	0	0	0	0	0	0	0	0	0	0	0	0
N2fix10fthf[c] + N2fixgar[c] <=> N2fixfgam[c] + N2fixh[c] + N2fixthf[c]	0	0	0	0	0	0	0	0	0	0	0	0	0	0	0	0	0	0	0	0	0	0	0	0	0	0	0	0	0	0	0	0	0	0	0	0	0	0	0	0	0	0	0	0	0	0	0	0	0
N2fixatp[c] + N2fixfgam[c] + N2fixgln__L[c] + N2fixh2o[c] -> N2fixadp[c] + N2fixfpram[c] + N2fixglu__L[c] + N2fixh[c] + N2fixpi[c]	0	0	0	0	0	0	0	0	0	0	0	0	0	0	0	0	0	0	0	0	0	0	0	0	0	0	0	0	0	0	0	0	0	0	0	0	0	0	0	0	0	0	0	0	0	0	0	0	0
N2fixatp[c] + N2fixfpram[c] -> N2fixadp[c] + N2fixair[c] + 2 N2fixh[c] + N2fixpi[c]	0	0	0	0	0	0	0	0	0	0	0	0	0	0	0	0	0	0	0	0	0	0	0	0	0	0	0	0	0	0	0	0	0	0	0	0	0	0	0	0	0	0	0	0	0	0	0	0	0
N2fixair[c] + N2fixco2[c] <=> N2fix5aizc[c] + N2fixh[c]	0	0	0	0	0	0	0	0	0	0	0	0	0	0	0	0	0	0	0	0	0	0	0	0	0	0	0	0	0	0	0	0	0	0	0	0	0	0	0	0	0	0	0	0	0	0	0	0	0
N2fix5aizc[c] + N2fixasp__L[c] + N2fixatp[c] -> N2fix25aics[c] + N2fixadp[c] + N2fixh[c] + N2fixpi[c]	0	0	0	0	0	0	0	0	0	0	0	0	0	0	0	0	0	0	0	0	0	0	0	0	0	0	0	0	0	0	0	0	0	0	0	0	0	0	0	0	0	0	0	0	0	0	0	0	0
N2fix25aics[c] <=> N2fixaicar[c] + N2fixfum[c]	0	0	0	0	0	0	0	0	0	0	0	0	0	0	0	0	0	0	0	0	0	0	0	0	0	0	0	0	0	0	0	0	0	0	0	0	0	0	0	0	0	0	0	0	0	0	0	0	0
N2fix10fthf[c] + N2fixaicar[c] -> N2fixfprica[c] + N2fixthf[c]	0	0	0	0	0	0	0	0	0	0	0	0	0	0	0	0	0	0	0	0	0	0	0	0	0	0	0	0	0	0	0	0	0	0	0	0	0	0	0	0	0	0	0	0	0	0	0	0	0
N2fixh2o[c] + N2fiximp[c] <=> N2fixfprica[c]	0	0	0	0	0	0	0	0	0	0	0	0	0	0	0	0	0	0	0	0	0	0	0	0	0	0	0	0	0	0	0	0	0	0	0	0	0	0	0	0	0	0	0	0	0	0	0	0	0
N2fixasp__L[c] + N2fixgtp[c] + N2fiximp[c] -> N2fixdcamp[c] + N2fixgdp[c] + 2 N2fixh[c] + N2fixpi[c]	0	0	0	0	0	0	0	0	0	0	0	0	0	0	0	0	0	0	0	0	0	0	0	0	0	0	0	0	0	0	0	0	0	0	0	0	0	0	0	0	0	0	0	0	0	0	0	0	0
N2fixdcamp[c] <=> N2fixamp[c] + N2fixfum[c]	0	0	0	0	0	0	0	0	0	0	0	0	0	0	0	0	0	0	0	0	0	0	0	0	0	0	0	0	0	0	0	0	0	0	0	0	0	0	0	0	0	0	0	0	0	0	0	0	0
N2fixh2o[c] + N2fiximp[c] + N2fixnad[c] -> N2fixh[c] + N2fixnadh[c] + N2fixxmp[c]	0	0	0	0	0	0	0	0	0	0	0	0	0	0	0	6.26838e-27	6.81904e-27	2.0111e-27	2.83927e-27	1.20144e-27	4.70128e-28	1.04473e-27	1.39297e-28	-1.08826e-28	6.8778e-28	1.50006e-26	-1.08565e-26	-3.09109e-26	4.9259e-26	-4.97552e-26	5.92292e-25	6.30181e-25	6.88964e-25	0	0	0	0	0	0	0	1.07535e-15	-6.19575e-16	1.69492e-15	-1.08792e-28	-6.19575e-16	-5.91741e-30	6.19575e-16	-6.19575e-16	-2.29215e-29
N2fixatp[c] + N2fixgln__L[c] + N2fixh2o[c] + N2fixxmp[c] -> N2fixamp[c] + N2fixglu__L[c] + N2fixgmp[c] + 2 N2fixh[c] + N2fixppi[c]	0	0	0	0	0	0	0	0	0	0	0	0	0	0	0	0	0	0	0	0	0	0	0	0	0	0	0	0	0	0	0	0	0	0	0	0	0	0	0	0	0	0	0	0	0	0	0	0	0
N2fixamp[c] + N2fixatp[c] <=> 2 N2fixadp[c]	0	1.3758e-14	1.95162e-14	4.12006e-15	-1.70666e-14	-1.80088e-14	-4.4526e-15	-1.38769e-14	-6.20996e-15	1.42554e-14	1.64848e-14	-1.43414e-14	3.15838e-15	-3.33813e-15	-3.0413e-15	-4.1944e-14	-1.3847e-14	-1.90517e-14	-1.98328e-14	-1.87908e-14	-1.95718e-14	3.21939e-15	-7.6683e-16	4.64349e-15	8.95248e-15	-3.88303e-15	-1.06313e-23	-1.07966e-23	-1.248e-23	-1.21677e-23	5.58184e-24	5.88608e-24	7.42758e-24	-5.86281e-16	-4.16433e-15	4.14121e-15	6.2282e-15	-6.24047e-15	-9.32623e-15	9.35011e-15	-1.07535e-15	6.19575e-16	-1.69492e-15	-5.62342e-25	6.19575e-16	-1.15612e-25	-6.19575e-16	6.19575e-16	-2.02828e-26
N2fixgua[c] + N2fixprpp[c] <=> N2fixgmp[c] + N2fixppi[c]	0	0	0	0	0	0	0	0	0	0	0	0	0	0	0	-1.09271e-45	-2.46057e-30	1.36589e-46	-7.68927e-32	2.73178e-46	-9.84227e-30	0	9.81652e-46	0	5.17161e-31	2.06864e-30	1.22706e-46	4.13729e-30	-2.40851e-31	-4.13729e-30	1.03432e-30	-4.13729e-30	-6.28257e-44	0	-2.82942e-28	0	0	0	-2.82942e-28	0	1.07535e-15	-6.19575e-16	1.69492e-15	-1.11457e-28	-6.19575e-16	-8.73668e-30	6.19575e-16	-6.19575e-16	-2.53749e-29
N2fixgsn[c] + N2fixpi[c] <=> N2fixgua[c] + N2fixr1p[c]	0	0	0	0	0	0	0	0	0	0	0	0	0	0	0	0	0	0	0	0	0	0	0	0	0	0	0	0	0	0	0	0	0	0	0	0	0	0	0	0	0	0	0	0	0	0	0	0	0
N2fixatp[c] + N2fixdgdp[c] <=> N2fixadp[c] + N2fixdgtp[c]	0	0	0	0	0	0	0	0	0	0	0	0	0	0	0	0	0	0	0	0	0	0	0	0	0	0	0	0	0	0	0	0	0	0	-2.82942e-28	0	0	0	-2.82942e-28	0	2.48769e-30	-2.87612e-30	-5.67367e-32	-2.58807e-30	-5.28088e-31	-2.76264e-30	-3.51331e-30	-2.48332e-30	-2.45714e-30
N2fixgmp[c] + N2fixh2o[c] -> N2fixgsn[c] + N2fixpi[c]	0	0	0	0	0	0	0	0	0	0	0	0	0	0	0	0	0	0	0	0	0	0	0	0	0	0	0	0	0	0	0	0	0	0	0	0	0	0	0	0	0	0	0	0	0	0	0	0	0
N2fixdgsn[c] + N2fixpi[c] <=> N2fix2dr1p[c] + N2fixgua[c]	0	0	0	0	0	0	0	0	0	0	0	0	0	0	0	-1.09271e-45	-2.46057e-30	1.36589e-46	-7.68927e-32	2.73178e-46	-9.84227e-30	0	4.92113e-30	0	4.92113e-30	-9.84227e-30	6.15142e-31	-5.46356e-46	1.09271e-45	-9.84227e-30	0	-3.14953e-28	-3.14953e-28	0	-2.82942e-28	0	0	0	-2.82942e-28	0	2.46952e-30	-2.91853e-30	-9.92991e-32	-2.62927e-30	-5.78525e-31	-2.75879e-30	-3.53159e-30	-2.50406e-30	-2.44362e-30
N2fixh2o[c] + N2fixxmp[c] -> N2fixpi[c] + N2fixxtsn[c]	0	0	0	0	0	0	0	0	0	0	0	0	0	0	0	0	0	0	0	0	0	0	0	0	0	0	0	0	0	0	0	0	0	0	0	0	0	0	0	0	0	0	0	0	0	0	0	0	0
N2fixdamp[c] + N2fixh2o[c] <=> N2fixdad__2[c] + N2fixpi[c]	0	0	0	0	0	0	0	0	0	0	0	0	0	0	0	0	0	0	0	0	0	2.46057e-30	0	0	0	0	0	0	0	0	0	0	0	0	-3.49668e-44	0	0	0	-3.49668e-44	0	0	0	0	0	0	0	0	0	0
N2fixatp[c] + N2fixdgmp[c] <=> N2fixadp[c] + N2fixdgdp[c]	0	5.86815e-15	0	-1.87117e-29	-3.38985e-15	-3.38985e-15	1.23915e-15	-9.1155e-16	-3.53677e-29	0	1.23915e-15	-3.38985e-15	-3.38985e-15	1.23915e-15	-3.38985e-15	0	0	0	0	0	0	0	0	0	0	0	0	0	0	0	0	0	0	0	-6.35098e-44	0	0	0	-6.35098e-44	0	1.11728e-30	0	8.93822e-30	-3.57529e-29	0	0	0	-4.46911e-30	-4.46911e-30
N2fixprpp[c] + N2fixxan[c] -> N2fixppi[c] + N2fixxmp[c]	0	0	0	0	0	0	0	0	0	0	0	0	0	0	0	0	0	0	0	0	0	0	0	0	0	0	0	0	0	0	0	0	0	0	0	0	0	0	0	0	0	0	0	0	0	0	0	0	0
N2fixdin[c] + N2fixpi[c] <=> N2fix2dr1p[c] + N2fixhxan[c]	0	0	0	0	0	0	0	0	0	0	0	0	0	0	0	-1.4963e-15	1.12834e-15	-1.59812e-15	-1.92342e-15	-1.33717e-15	-1.66247e-15	1.04335e-27	1.3705e-28	-1.06103e-28	6.8525e-28	1.49959e-26	-1.08562e-26	-3.09158e-26	4.92673e-26	-4.97624e-26	5.9248e-25	6.30394e-25	6.88963e-25	0	0	0	0	0	0	0	1.07535e-15	-6.19575e-16	1.69492e-15	-1.08763e-28	-6.19575e-16	-5.8716e-30	6.19575e-16	-6.19575e-16	-2.29338e-29
N2fixatp[c] + N2fixgmp[c] <=> N2fixadp[c] + N2fixgdp[c]	0	0	0	0	0	0	0	0	0	0	0	0	0	0	0	-1.09271e-45	-2.46057e-30	1.36589e-46	-7.68927e-32	2.73178e-46	-9.84227e-30	0	9.81652e-46	0	5.17161e-31	2.06864e-30	1.22706e-46	4.13729e-30	-2.40851e-31	-4.13729e-30	1.03432e-30	-4.13729e-30	-6.28257e-44	0	-2.82942e-28	0	0	0	-2.82942e-28	0	1.07535e-15	-6.19575e-16	1.69492e-15	-1.11422e-28	-6.19575e-16	-8.70378e-30	6.19575e-16	-6.19575e-16	-2.53515e-29
N2fixprpp[c] + N2fixxan[c] <=> N2fixppi[c] + N2fixxmp[c]	0	9.45617e-28	-9.70285e-28	9.52853e-26	2.06029e-25	4.51265e-26	2.79574e-26	1.81295e-25	1.69191e-25	1.98925e-25	6.18351e-26	1.84453e-25	-4.47318e-26	-1.63139e-26	-6.20982e-26	-6.27396e-27	-6.81872e-27	-2.01046e-27	-2.83891e-27	-1.20052e-27	-4.68697e-28	-1.04429e-27	-1.35675e-28	1.11007e-28	-6.90711e-28	-1.49983e-26	1.08566e-26	3.09093e-26	-4.92543e-26	4.97477e-26	-5.92038e-25	-6.30192e-25	-6.88869e-25	2.18485e-22	-1.42543e-24	-1.39142e-24	-1.17089e-24	-1.11997e-24	-9.16344e-25	-8.824e-25	-1.07535e-15	6.19575e-16	-1.69492e-15	2.14713e-25	6.19575e-16	5.26256e-28	-6.19575e-16	6.19575e-16	-6.10848e-27
N2fixade[c] + N2fixprpp[c] <=> N2fixamp[c] + N2fixppi[c]	0	0	0	0	0	0	0	0	0	0	0	0	0	0	0	1.4963e-15	-1.12834e-15	1.59812e-15	1.92342e-15	1.33717e-15	1.66247e-15	-1.03791e-27	-1.34691e-28	1.10922e-28	-6.85338e-28	-1.49903e-26	1.08565e-26	3.09155e-26	-4.9273e-26	4.97643e-26	-5.92513e-25	-6.30289e-25	-6.88856e-25	0	-6.25279e-44	0	0	0	-6.25279e-44	0	-1.07535e-15	6.19575e-16	-1.69492e-15	1.08817e-28	6.19575e-16	5.88034e-30	-6.19575e-16	6.19575e-16	2.29643e-29
N2fixadprib[c] + N2fixh2o[c] -> N2fixamp[c] + 2 N2fixh[c] + N2fixr5p[c]	0	0	0	0	0	0	0	0	0	0	0	0	0	0	0	0	0	0	0	0	0	0	0	0	0	0	0	0	0	0	0	0	0	0	0	0	0	0	0	0	0	0	0	0	0	0	0	0	0
N2fixh2o[c] + N2fixnad[c] -> N2fixadprib[c] + N2fixh[c] + N2fixncam[c]	0	0	0	0	0	0	0	0	0	0	0	0	0	0	0	0	0	0	0	0	0	0	0	0	0	0	0	0	0	0	0	0	0	0	0	0	0	0	0	0	0	0	0	0	0	0	0	0	0
N2fixctp[c] + N2fixh2o[c] + N2fixh[c] -> N2fixnh4[c] + N2fixutp[c]	0	0	0	0	0	0	0	0	0	0	0	0	0	0	0	0	0	0	0	0	0	0	0	0	0	0	0	0	0	0	0	0	0	0	0	0	0	0	0	0	-8.67693e-31	-2.97428e-30	7.23851e-31	-1.75395e-30	-2.32003e-31	-2.84436e-30	-2.5938e-30	-3.38261e-30	-2.35252e-30
N2fixh2o[c] + N2fixump[c] -> N2fixpi[c] + N2fixuri[c]	0	0	0	0	0	0	0	0	0	0	0	0	0	0	0	5.92486e-27	6.81885e-27	2.05091e-27	3.74796e-27	1.45492e-27	-3.50583e-29	0	0	0	0	0	0	0	0	0	0	0	0	0	0	0	0	0	0	0	0	0	0	0	0	0	0	0	0
N2fixpi[c] + N2fixuri[c] <=> N2fixr1p[c] + N2fixura[c]	0	-8.7851e-15	-6.8912e-15	-7.83318e-16	1.00245e-14	1.03884e-14	4.32141e-15	9.30447e-15	3.21637e-15	-6.84188e-15	-7.29838e-15	8.61433e-15	-6.89307e-17	3.76362e-15	1.01262e-15	5.9241e-27	6.81934e-27	2.05133e-27	3.74787e-27	1.45008e-27	-3.53677e-29	6.01251e-28	4.19992e-29	-2.03364e-28	6.83592e-28	4.84538e-27	4.74149e-26	5.28482e-26	5.66453e-26	6.33746e-26	-1.61244e-26	-1.80641e-26	-1.01152e-26	-1.31004e-22	7.36073e-24	6.8339e-24	6.26829e-24	5.90188e-24	5.31535e-24	4.72612e-24	4.95148e-27	6.07883e-27	3.46604e-27	-1.12823e-26	-7.887e-27	-5.65884e-28	-2.82942e-28	6.8525e-29	-2.07785e-28
N2fixh2o[c] + N2fixuri[c] -> N2fixrib__D[c] + N2fixura[c]	0	0	0	0	0	0	0	0	0	0	0	0	0	0	0	0	0	0	0	0	0	0	0	0	-9.73159e-46	0	-3.89264e-45	-7.78528e-45	-7.78528e-45	-7.78528e-45	3.89264e-45	-7.78528e-45	-7.78528e-45	0	0	0	0	0	0	0	0	4.42097e-30	0	-3.53677e-29	0	0	0	0	-4.42097e-30
N2fixgtp[c] + N2fixuri[c] -> N2fixgdp[c] + N2fixh[c] + N2fixump[c]	0	8.7851e-15	6.8912e-15	7.83318e-16	-1.00245e-14	-1.03884e-14	-4.32141e-15	-9.30447e-15	-3.21637e-15	6.84188e-15	7.29838e-15	-8.61433e-15	6.89307e-17	-3.76362e-15	-1.01262e-15	0	0	0	0	0	0	-5.95769e-28	-3.72356e-29	2.00658e-28	-6.85238e-28	-4.86752e-27	-4.74402e-26	-5.28745e-26	-5.66762e-26	-6.33957e-26	1.61003e-26	1.80386e-26	1.00888e-26	1.31004e-22	-7.3608e-24	-6.83387e-24	-6.26829e-24	-5.90182e-24	-5.31532e-24	-4.72617e-24	-4.95233e-27	-6.08181e-27	-3.46705e-27	1.13196e-26	7.91049e-27	5.66808e-28	2.83404e-28	-7.03339e-29	2.11002e-28
N2fixdcyt[c] + N2fixh2o[c] + N2fixh[c] -> N2fixduri[c] + N2fixnh4[c]	0	0	0	0	0	0	0	0	0	0	0	0	0	0	0	0	0	0	0	0	0	0	0	0	0	0	0	0	0	0	0	0	0	0	2.82942e-28	0	0	0	2.82942e-28	0	-2.48679e-30	2.87536e-30	6.04429e-32	2.59041e-30	5.22399e-31	2.7631e-30	3.51432e-30	2.48248e-30	2.46089e-30
N2fixcmp[c] + N2fixh2o[c] -> N2fixcytd[c] + N2fixpi[c]	0	0	0	0	0	0	0	0	0	0	0	0	0	0	0	0	0	0	0	0	0	0	0	0	0	0	0	0	0	0	0	0	0	0	0	0	0	0	0	0	0	0	0	0	0	0	0	0	0
N2fixdutp[c] + N2fixh2o[c] -> N2fixdump[c] + N2fixh[c] + N2fixppi[c]	0	0	0	0	0	0	0	0	0	0	0	0	0	0	0	0	0	0	0	0	0	0	0	0	0	0	0	0	0	0	0	0	0	0	0	0	0	0	0	0	0	0	0	0	0	0	0	0	0
N2fixduri[c] + N2fixpi[c] <=> N2fix2dr1p[c] + N2fixura[c]	0	0	0	0	0	0	0	0	0	0	0	0	0	0	0	0	0	0	0	0	0	0	0	0	0	0	0	0	0	0	0	0	0	0	2.82942e-28	0	0	0	2.82942e-28	0	-2.48679e-30	2.87536e-30	6.04429e-32	2.59041e-30	5.22399e-31	2.7631e-30	3.51432e-30	2.48248e-30	2.46089e-30
N2fixcala[c] + N2fixh2o[c] + 2 N2fixh[c] -> N2fixala__B[c] + N2fixco2[c] + N2fixnh4[c]	0	3.66545e-28	1.04114e-27	3.19674e-26	6.8193e-26	1.42875e-26	8.60992e-27	5.97079e-26	5.49038e-26	6.48239e-26	1.98402e-26	5.8772e-26	-1.49738e-26	-5.98951e-27	-2.09633e-26	0	0	0	0	0	0	0	0	0	0	0	0	0	0	0	0	0	0	0	0	0	0	0	0	0	0	0	0	0	0	0	0	0	0
N2fixcsn[c] + N2fixh2o[c] + N2fixh[c] -> N2fixnh4[c] + N2fixura[c]	0	0	0	0	0	0	0	0	0	0	0	0	0	0	0	0	0	0	0	0	0	1.94632e-45	1.94632e-45	-4.8658e-46	-4.8658e-46	-7.78528e-45	3.89264e-45	7.78528e-45	7.78528e-45	0	0	7.78528e-45	7.78528e-45	0	0	0	0	0	0	0	0	0	0	0	0	0	0	0	0
N2fixatp[c] + N2fixdcdp[c] <=> N2fixadp[c] + N2fixdctp[c]	0	-8.7851e-15	-6.8912e-15	-7.83318e-16	1.00245e-14	1.03884e-14	4.32141e-15	9.30447e-15	3.21637e-15	-6.84188e-15	-7.29838e-15	8.61433e-15	-6.89307e-17	3.76362e-15	1.01262e-15	0	0	0	0	0	0	0	0	0	0	0	0	0	0	0	0	0	0	0	-2.82942e-28	0	0	0	-2.82942e-28	0	0	0	0	0	0	0	0	0	0
N2fixdcmp[c] + N2fixh2o[c] -> N2fixdcyt[c] + N2fixpi[c]	0	0	0	0	0	0	0	0	0	0	0	0	0	0	0	0	0	0	0	0	0	0	0	0	0	0	0	0	0	0	0	0	0	0	2.82942e-28	0	0	0	2.82942e-28	0	-2.48769e-30	2.87612e-30	6.11011e-32	2.58807e-30	5.23724e-31	2.76264e-30	3.51768e-30	2.47896e-30	2.4615e-30
N2fixatp[c] + N2fixthymd[c] -> N2fixadp[c] + N2fixdtmp[c] + N2fixh[c]	0	0	0	0	0	0	0	0	0	0	0	0	0	0	0	0	0	0	0	0	0	0	0	0	0	0	0	0	0	0	0	0	0	0	0	0	0	0	0	0	0	0	0	0	0	0	0	0	0
N2fixasp__L[c] + N2fixcbp[c] -> N2fixcbasp[c] + N2fixh[c] + N2fixpi[c]	0	0	0	0	0	0	0	0	0	0	0	0	0	0	0	-3.48761e-24	-2.88691e-24	1.10658e-23	2.85078e-24	2.7808e-24	2.82324e-24	1.72258e-26	3.59932e-26	-2.626e-27	-1.58098e-26	-1.05829e-25	-6.0199e-25	-6.39776e-25	-7.72061e-25	-6.71897e-25	-3.62943e-25	-3.90046e-25	3.49849e-26	-8.97493e-27	-2.10653e-24	-2.04258e-24	-1.96256e-24	-1.26822e-24	-2.11973e-24	-1.6815e-24	5.51191e-27	6.79354e-27	5.57464e-27	-4.70529e-29	-2.80077e-29	6.01885e-28	6.81146e-28	1.16512e-27	9.58982e-28
N2fixdhor__S[c] + N2fixh2o[c] <=> N2fixcbasp[c] + N2fixh[c]	0	0	0	0	0	0	0	0	0	0	0	0	0	0	0	3.48766e-24	2.88646e-24	-1.10658e-23	-2.8519e-24	-2.78091e-24	-2.82275e-24	-1.72338e-26	-3.59073e-26	2.61518e-27	1.58086e-26	1.05827e-25	6.01962e-25	6.3975e-25	7.72067e-25	6.71896e-25	3.62952e-25	3.90103e-25	-3.49817e-26	8.97493e-27	2.10649e-24	2.04255e-24	1.96239e-24	1.26822e-24	2.11989e-24	1.68147e-24	-5.50952e-27	-6.79507e-27	-5.57563e-27	4.729e-29	2.84658e-29	-6.01915e-28	-6.8318e-28	-1.16067e-27	-9.54983e-28
N2fixdhor__S[c] + N2fixo2[c] <=> N2fixh2o2[c] + N2fixorot[c]	0	0	0	0	0	0	0	0	0	0	0	0	0	0	0	-3.48763e-24	-2.88673e-24	1.10658e-23	2.85245e-24	2.78102e-24	2.82273e-24	1.72314e-26	3.5927e-26	-2.62488e-27	-1.5785e-26	-1.05835e-25	-6.02045e-25	-6.39757e-25	-7.72109e-25	-6.71899e-25	-3.62841e-25	-3.90126e-25	3.49806e-26	-8.97493e-27	-2.10648e-24	-2.04277e-24	-1.96248e-24	-1.26823e-24	-2.11991e-24	-1.68164e-24	5.50869e-27	6.79434e-27	5.57565e-27	-4.68729e-29	-2.84586e-29	6.01815e-28	6.78541e-28	1.16066e-27	9.55315e-28
N2fixorot5p[c] + N2fixppi[c] <=> N2fixorot[c] + N2fixprpp[c]	0	0	0	0	0	0	0	0	0	0	0	0	0	0	0	3.4876e-24	2.88638e-24	-1.10659e-23	-2.8532e-24	-2.78139e-24	-2.82371e-24	-1.72514e-26	-3.59856e-26	2.61477e-27	1.57888e-26	1.05813e-25	6.02058e-25	6.39646e-25	7.72047e-25	6.71865e-25	3.62982e-25	3.90151e-25	-3.49738e-26	8.97493e-27	2.10656e-24	2.04276e-24	1.96262e-24	1.26823e-24	2.1197e-24	1.68147e-24	-5.51004e-27	-6.79238e-27	-5.57516e-27	4.69606e-29	2.84894e-29	-6.02035e-28	-6.81242e-28	-1.16212e-27	-9.51735e-28
N2fixh[c] + N2fixorot5p[c] -> N2fixco2[c] + N2fixump[c]	0	0	0	0	0	0	0	0	0	0	0	0	0	0	0	-3.48761e-24	-2.8866e-24	1.10658e-23	2.8532e-24	2.7812e-24	2.82284e-24	1.72415e-26	3.5947e-26	-2.61605e-27	-1.57776e-26	-1.05821e-25	0	0	0	0	0	0	0	-8.97493e-27	-1.46212e-25	-1.38552e-25	-1.29054e-25	-1.23437e-25	-1.13908e-25	-1.04262e-25	0	0	0	0	0	0	0	0	0
N2fixnadph[c] + N2fixump[c] -> N2fixdump[c] + N2fixnadp[c]	0	8.7851e-15	6.8912e-15	7.83318e-16	-1.00245e-14	-1.03884e-14	-4.32141e-15	-9.30447e-15	-3.21637e-15	6.84188e-15	7.29838e-15	-8.61433e-15	6.89307e-17	-3.76362e-15	-1.01262e-15	0	0	0	0	0	0	0	0	0	0	0	0	0	0	0	0	0	0	0	2.82942e-28	0	0	0	2.82942e-28	0	0	0	0	0	0	0	0	0	0
N2fixdump[c] + N2fixmlthf[c] -> N2fixdhf[c] + N2fixdtmp[c]	0	0	0	0	0	0	0	0	0	0	0	0	0	0	0	0	0	0	0	0	0	0	0	0	0	0	0	0	0	0	0	0	0	0	0	0	0	0	0	0	0	0	0	0	0	0	0	0	0
N2fixatp[c] + N2fixdtmp[c] <=> N2fixadp[c] + N2fixdtdp[c]	0	0	0	0	0	0	0	0	0	0	0	0	0	0	0	0	0	0	0	0	0	0	0	0	0	0	0	0	0	0	0	0	0	0	0	0	0	0	0	0	0	0	0	0	0	0	0	0	0
N2fixh[c] + N2fixnadph[c] + N2fixtrdox[c] <=> N2fixnadp[c] + N2fixtrdrd[c]	0	-8.7851e-15	-6.8912e-15	-7.83318e-16	1.00245e-14	1.03884e-14	4.32141e-15	9.30447e-15	3.21637e-15	-6.84188e-15	-7.29838e-15	8.61433e-15	-6.89307e-17	3.76362e-15	1.01262e-15	0	0	0	0	0	0	0	0	0	0	0	0	0	0	0	0	0	0	0	0	0	0	0	0	0	-2.48889e-30	2.87885e-30	5.73477e-32	2.58829e-30	5.27599e-31	2.76416e-30	3.52115e-30	2.48507e-30	2.4583e-30
N2fixatp[c] + N2fixdudp[c] <=> N2fixadp[c] + N2fixdutp[c]	0	8.7851e-15	6.8912e-15	7.83318e-16	-1.00245e-14	-1.03884e-14	-4.32141e-15	-9.30447e-15	-3.21637e-15	6.84188e-15	7.29838e-15	-8.61433e-15	6.89307e-17	-3.76362e-15	-1.01262e-15	0	0	0	0	0	0	0	0	0	0	0	0	0	0	0	0	0	0	0	2.82942e-28	0	0	0	2.82942e-28	0	0	0	0	0	0	0	0	0	0
N2fixcdp[c] + N2fixtrdrd[c] -> N2fixdcdp[c] + N2fixh2o[c] + N2fixtrdox[c]	0	-8.7851e-15	-6.8912e-15	-7.83318e-16	1.00245e-14	1.03884e-14	4.32141e-15	9.30447e-15	3.21637e-15	-6.84188e-15	-7.29838e-15	8.61433e-15	-6.89307e-17	3.76362e-15	1.01262e-15	0	0	0	0	0	0	0	0	0	0	0	0	0	0	0	0	0	0	0	0	0	0	0	0	0	0	0	0	0	0	0	0	0	0
N2fixcytd[c] + N2fixh2o[c] -> N2fixcsn[c] + N2fixrib__D[c]	0	0	0	0	0	0	0	0	0	0	0	0	0	0	0	0	0	0	0	0	0	0	0	0	0	0	0	0	0	0	0	0	0	0	0	0	0	0	0	0	0	0	0	0	0	0	0	0	0
N2fixprpp[c] + N2fixura[c] <=> N2fixppi[c] + N2fixump[c]	0	8.14053e-28	8.0583e-28	-4.47318e-27	-1.11501e-26	4.47318e-27	5.29545e-27	-2.13792e-27	-1.67744e-27	-2.99308e-27	-3.09176e-27	-4.80209e-27	8.31485e-26	8.1175e-26	8.55166e-26	3.49358e-24	2.89336e-24	-1.10635e-23	-2.84915e-24	-2.78021e-24	-2.82389e-24	-1.66264e-26	-3.5917e-26	2.40927e-27	1.64784e-26	1.10678e-25	4.74155e-26	5.28476e-26	5.66455e-26	6.3381e-26	-1.61228e-26	-1.80613e-26	-1.0116e-26	-1.31e-22	7.50731e-24	6.97237e-24	6.39717e-24	6.02511e-24	5.42939e-24	4.83051e-24	-5.59147e-28	-7.07157e-28	-2.12147e-27	-1.12816e-26	-7.89384e-27	-1.16558e-27	-9.62062e-28	-1.09363e-27	-1.16763e-27
N2fixdtmp[c] + N2fixh2o[c] -> N2fixpi[c] + N2fixthymd[c]	0	0	0	0	0	0	0	0	0	0	0	0	0	0	0	0	0	0	0	0	0	0	0	0	0	0	0	0	0	0	0	0	0	0	0	0	0	0	0	0	0	0	0	0	0	0	0	0	0
N2fixatp[c] + N2fixdtdp[c] <=> N2fixadp[c] + N2fixdttp[c]	0	0	0	0	0	0	0	0	0	0	0	0	0	0	0	0	0	0	0	0	0	0	0	0	0	0	0	0	0	0	0	0	0	0	0	0	0	0	0	0	0	0	0	0	0	0	0	0	0
N2fixatp[c] + N2fixump[c] <=> N2fixadp[c] + N2fixudp[c]	0	0	0	0	0	0	0	0	0	0	0	0	0	0	0	0	0	0	0	0	0	4.42097e-30	4.42097e-30	-2.21048e-30	-1.65786e-30	-2.21048e-29	-2.54206e-29	-2.65258e-29	-3.06705e-29	-1.76839e-29	-2.43153e-29	-2.21048e-29	-2.65258e-29	0	0	0	0	0	0	0	8.68755e-31	2.97003e-30	-7.23249e-31	1.75035e-30	2.31097e-31	2.84592e-30	2.59343e-30	3.38087e-30	2.34949e-30
N2fixatp[c] + N2fixudp[c] <=> N2fixadp[c] + N2fixutp[c]	0	0	0	0	0	0	0	0	0	0	0	0	0	0	0	0	0	0	0	0	0	4.42097e-30	4.42097e-30	-2.21048e-30	-1.65786e-30	-2.21048e-29	-2.54206e-29	-2.65258e-29	-3.06705e-29	-1.76839e-29	-2.43153e-29	-2.21048e-29	-2.65258e-29	0	0	0	0	0	0	0	8.66121e-31	2.97432e-30	-7.23354e-31	1.75604e-30	2.33186e-31	2.84583e-30	2.5936e-30	3.38358e-30	2.3509e-30
N2fixduri[c] + N2fixgtp[c] -> N2fixdump[c] + N2fixgdp[c] + N2fixh[c]	0	0	0	0	0	0	0	0	0	0	0	0	0	0	0	0	0	0	0	0	0	0	0	0	0	0	0	0	0	0	0	0	0	0	0	0	0	0	0	0	0	0	0	0	0	0	0	0	0
N2fixatp[c] + N2fixcdp[c] <=> N2fixadp[c] + N2fixctp[c]	0	8.7851e-15	6.8912e-15	7.83318e-16	-1.00245e-14	-1.03884e-14	-4.32141e-15	-9.30447e-15	-3.21637e-15	6.84188e-15	7.29838e-15	-8.61433e-15	6.89307e-17	-3.76362e-15	-1.01262e-15	0	0	0	0	0	0	-4.42097e-30	-4.42097e-30	2.21048e-30	1.65786e-30	2.21048e-29	2.54206e-29	2.65258e-29	3.06705e-29	1.76839e-29	2.43153e-29	2.21048e-29	2.65258e-29	0	-2.59628e-31	2.59628e-31	0	-5.19256e-31	0	5.19256e-31	-1.48482e-30	-2.96964e-30	3.71206e-32	-1.4477e-30	-1.85603e-31	-3.19237e-30	-3.04389e-30	-4.75143e-30	-2.82116e-30
N2fixatp[c] + N2fixdump[c] <=> N2fixadp[c] + N2fixdudp[c]	0	8.7851e-15	6.8912e-15	7.83318e-16	-1.00245e-14	-1.03884e-14	-4.32141e-15	-9.30447e-15	-3.21637e-15	6.84188e-15	7.29838e-15	-8.61433e-15	6.89307e-17	-3.76362e-15	-1.01262e-15	0	0	0	0	0	0	0	0	0	0	0	0	0	0	0	0	0	0	0	2.82942e-28	0	0	0	2.82942e-28	0	0	0	0	0	0	0	0	0	0
N2fixcytd[c] + N2fixh2o[c] + N2fixh[c] -> N2fixnh4[c] + N2fixuri[c]	0	0	0	0	0	0	0	0	0	0	0	0	0	0	0	0	0	0	0	0	0	4.42097e-30	4.42097e-30	-2.21048e-30	-1.65786e-30	-2.21048e-29	-2.54206e-29	-2.65258e-29	-3.06705e-29	-1.76839e-29	-2.43153e-29	-2.21048e-29	-2.65258e-29	0	0	0	0	0	0	0	0	0	0	0	0	0	0	0	0
N2fixatp[c] + N2fixgln__L[c] + N2fixh2o[c] + N2fixutp[c] -> N2fixadp[c] + N2fixctp[c] + N2fixglu__L[c] + 2 N2fixh[c] + N2fixpi[c]	0	0	0	0	0	0	0	0	0	0	0	0	0	0	0	0	0	0	0	0	0	4.42097e-30	4.42097e-30	-2.21048e-30	-1.65786e-30	-2.21048e-29	-2.54206e-29	-2.65258e-29	-3.06705e-29	-1.76839e-29	-2.43153e-29	-2.21048e-29	-2.65258e-29	0	0	0	0	0	0	0	0	0	0	0	0	0	0	0	0
N2fixatp[c] + N2fixcmp[c] <=> N2fixadp[c] + N2fixcdp[c]	0	0	0	0	0	0	0	0	0	0	0	0	0	0	0	0	0	0	0	0	0	-4.42097e-30	-4.42097e-30	2.21048e-30	1.65786e-30	2.21048e-29	2.54206e-29	2.65258e-29	3.06705e-29	1.76839e-29	2.43153e-29	2.21048e-29	2.65258e-29	0	-2.59628e-31	2.59628e-31	0	-5.19256e-31	0	5.19256e-31	-4.30598e-30	-1.48482e-31	-3.71206e-32	1.22498e-30	3.71206e-31	-4.45447e-31	5.19688e-31	-1.85603e-30	-4.45447e-31
N2fixdcmp[c] + N2fixdgtp[c] <=> N2fixdcdp[c] + N2fixdgdp[c]	0	0	0	0	0	0	0	0	0	0	0	0	0	0	0	0	0	0	0	0	0	0	0	0	0	0	0	0	0	0	0	0	0	0	-2.82942e-28	0	0	0	-2.82942e-28	0	2.48769e-30	-2.87612e-30	-5.67367e-32	-2.58807e-30	-5.28088e-31	-2.76264e-30	-3.51331e-30	-2.48332e-30	-2.45714e-30
N2fix5mcsn[c] + N2fixh2o[c] + N2fixh[c] -> N2fixnh4[c] + N2fixthym[c]	0	0	0	0	0	0	0	0	0	0	0	0	0	0	0	0	0	0	0	0	0	0	0	0	0	0	0	0	0	0	0	0	0	0	0	0	0	0	0	0	0	0	0	0	0	0	0	0	0
N2fixamet[c] + N2fixcsn[c] <=> N2fix5mcsn[c] + N2fixahcys[c] + N2fixh[c]	0	0	0	0	0	0	0	0	0	0	0	0	0	0	0	0	0	0	0	0	0	0	0	0	0	0	0	0	0	0	0	0	0	0	0	0	0	0	0	0	0	0	0	0	0	0	0	0	0
N2fix56dura[c] + N2fixh2o[c] <=> N2fixcala[c] + N2fixh[c]	0	3.64493e-28	1.04262e-27	3.19652e-26	6.81856e-26	1.42746e-26	8.61221e-27	5.9743e-26	5.49283e-26	6.48289e-26	1.98691e-26	5.87258e-26	-1.49188e-26	-5.96752e-27	-2.08863e-26	0	0	0	0	0	0	0	0	0	0	0	0	0	0	0	0	0	0	0	0	0	0	0	0	0	0	0	0	0	0	0	0	0	0
N2fixdctp[c] + N2fixh2o[c] + N2fixh[c] -> N2fixdutp[c] + N2fixnh4[c]	0	-8.7851e-15	-6.8912e-15	-7.83318e-16	1.00245e-14	1.03884e-14	4.32141e-15	9.30447e-15	3.21637e-15	-6.84188e-15	-7.29838e-15	8.61433e-15	-6.89307e-17	3.76362e-15	1.01262e-15	0	0	0	0	0	0	0	0	0	0	0	0	0	0	0	0	0	0	0	-2.82942e-28	0	0	0	-2.82942e-28	0	0	0	0	0	0	0	0	0	0
N2fix56dura[c] + N2fixnad[c] <=> N2fixh[c] + N2fixnadh[c] + N2fixura[c]	0	-3.64493e-28	-1.04262e-27	-3.19652e-26	-6.81856e-26	-1.42746e-26	-8.61221e-27	-5.9743e-26	-5.49283e-26	-6.48289e-26	-1.98691e-26	-5.87258e-26	1.49188e-26	5.96752e-27	2.08863e-26	0	0	0	0	0	0	0	0	0	0	0	0	0	0	0	0	0	0	0	0	0	0	0	0	0	0	0	0	0	0	0	0	0	0
N2fixh[c] + N2fixnadh[c] + N2fixnh4[c] + N2fixpyr[c] -> N2fixala__L[c] + N2fixh2o[c] + N2fixnad[c]	0	0	0	0	0	0	0	0	0	0	0	0	0	0	0	0	0	0	0	0	0	1.16679e-31	-1.6581e-45	0	0	0	0	0	0	0	0	9.94863e-45	9.94863e-45	-1.68486e-26	0	0	0	0	0	0	0	0	0	0	0	0	0	0	0
N2fixru5p__D[c] -> N2fixdb4p[c] + N2fixfor[c] + N2fixh[c]	0	1.17363e-14	0	-2.05569e-30	-6.7797e-15	-6.7797e-15	2.4783e-15	-1.8231e-15	0	0	2.4783e-15	-6.7797e-15	-6.7797e-15	2.4783e-15	-6.7797e-15	-2.9926e-15	2.25669e-15	-3.19624e-15	-3.84684e-15	-2.67434e-15	-3.32494e-15	0	0	0	0	0	0	0	0	0	0	0	0	0	0	0	0	0	0	0	2.1507e-15	-1.23915e-15	3.38985e-15	-2.22571e-28	-1.23915e-15	-2.16359e-29	1.23915e-15	-1.23915e-15	-5.88001e-29
N2fixatp[c] + N2fixfmn[c] + N2fixh[c] -> N2fixfad[c] + N2fixppi[c]	0	5.86815e-15	0	-1.02784e-30	-3.38985e-15	-3.38985e-15	1.23915e-15	-9.1155e-16	0	0	1.23915e-15	-3.38985e-15	-3.38985e-15	1.23915e-15	-3.38985e-15	-1.4963e-15	1.12834e-15	-1.59812e-15	-1.92342e-15	-1.33717e-15	-1.66247e-15	0	0	0	0	0	0	0	-2.80545e-47	0	0	0	0	0	0	0	0	0	0	0	1.07535e-15	-6.19575e-16	1.69492e-15	-1.11393e-28	-6.19575e-16	-1.08566e-29	6.19575e-16	-6.19575e-16	-2.93578e-29
N2fix5apru[c] + N2fixh[c] + N2fixnadph[c] -> N2fix5aprbu[c] + N2fixnadp[c]	0	5.86815e-15	0	-1.02784e-30	-3.38985e-15	-3.38985e-15	1.23915e-15	-9.1155e-16	0	0	1.23915e-15	-3.38985e-15	-3.38985e-15	1.23915e-15	-3.38985e-15	-1.4963e-15	1.12834e-15	-1.59812e-15	-1.92342e-15	-1.33717e-15	-1.66247e-15	0	7.85757e-46	0	0	-1.57151e-45	9.82196e-47	0	0	-1.57151e-45	0	0	-5.02884e-44	0	0	0	0	0	0	0	1.07535e-15	-6.19575e-16	1.69492e-15	-1.1147e-28	-6.19575e-16	-1.08374e-29	6.19575e-16	-6.19575e-16	-2.97475e-29
N2fixatp[c] + N2fixribflv[c] -> N2fixadp[c] + N2fixfmn[c] + N2fixh[c]	0	5.86815e-15	0	-1.02784e-30	-3.38985e-15	-3.38985e-15	1.23915e-15	-9.1155e-16	0	0	1.23915e-15	-3.38985e-15	-3.38985e-15	1.23915e-15	-3.38985e-15	-1.4963e-15	1.12834e-15	-1.59812e-15	-1.92342e-15	-1.33717e-15	-1.66247e-15	0	0	0	0	0	0	0	0	0	0	0	0	0	0	0	0	0	0	0	1.07535e-15	-6.19575e-16	1.69492e-15	-1.11374e-28	-6.19575e-16	-1.08658e-29	6.19575e-16	-6.19575e-16	-2.93755e-29
N2fix4r5au[c] + N2fixdb4p[c] -> N2fixdmlz[c] + 2 N2fixh2o[c] + N2fixpi[c]	0	1.17363e-14	0	-2.05569e-30	-6.7797e-15	-6.7797e-15	2.4783e-15	-1.8231e-15	0	0	2.4783e-15	-6.7797e-15	-6.7797e-15	2.4783e-15	-6.7797e-15	-2.9926e-15	2.25669e-15	-3.19624e-15	-3.84684e-15	-2.67434e-15	-3.32494e-15	0	0	0	0	0	0	0	-5.6109e-47	0	0	0	0	0	0	0	0	0	0	0	2.1507e-15	-1.23915e-15	3.38985e-15	-2.22638e-28	-1.23915e-15	-2.1712e-29	1.23915e-15	-1.23915e-15	-5.91381e-29
N2fixfmn[c] + N2fixh2o[c] -> N2fixpi[c] + N2fixribflv[c]	0	0	0	0	0	0	0	0	0	0	0	0	0	0	0	0	0	0	0	0	0	0	0	0	0	0	0	0	2.80545e-47	0	0	0	0	0	0	0	0	0	0	0	0	0	0	0	0	0	0	0	0
2 N2fixdmlz[c] -> N2fix4r5au[c] + N2fixribflv[c]	0	5.86815e-15	0	-1.02784e-30	-3.38985e-15	-3.38985e-15	1.23915e-15	-9.1155e-16	0	0	1.23915e-15	-3.38985e-15	-3.38985e-15	1.23915e-15	-3.38985e-15	-1.4963e-15	1.12834e-15	-1.59812e-15	-1.92342e-15	-1.33717e-15	-1.66247e-15	0	0	0	0	0	0	0	-2.80545e-47	0	0	0	0	0	0	0	0	0	0	0	1.07535e-15	-6.19575e-16	1.69492e-15	-1.11354e-28	-6.19575e-16	-1.09421e-29	6.19575e-16	-6.19575e-16	-2.93978e-29
N2fix5aprbu[c] + N2fixh2o[c] -> N2fix4r5au[c] + N2fixpi[c]	0	5.86815e-15	0	-1.02784e-30	-3.38985e-15	-3.38985e-15	1.23915e-15	-9.1155e-16	0	0	1.23915e-15	-3.38985e-15	-3.38985e-15	1.23915e-15	-3.38985e-15	-1.4963e-15	1.12834e-15	-1.59812e-15	-1.92342e-15	-1.33717e-15	-1.66247e-15	0	7.85757e-46	0	0	-1.57151e-45	9.82196e-47	0	0	-1.57151e-45	0	0	-5.02884e-44	0	0	0	0	0	0	0	1.07535e-15	-6.19575e-16	1.69492e-15	-1.11437e-28	-6.19575e-16	-1.08658e-29	6.19575e-16	-6.19575e-16	-2.97546e-29
N2fix25dhpp[c] + N2fixh2o[c] + N2fixh[c] -> N2fix5apru[c] + N2fixnh4[c]	0	5.86815e-15	0	-1.02784e-30	-3.38985e-15	-3.38985e-15	1.23915e-15	-9.1155e-16	0	0	1.23915e-15	-3.38985e-15	-3.38985e-15	1.23915e-15	-3.38985e-15	-1.4963e-15	1.12834e-15	-1.59812e-15	-1.92342e-15	-1.33717e-15	-1.66247e-15	0	7.85757e-46	0	0	0	9.82196e-47	0	0	-7.85757e-46	0	-5.02884e-44	-5.02884e-44	0	0	0	0	0	0	0	1.07535e-15	-6.19575e-16	1.69492e-15	-1.11415e-28	-6.19575e-16	-1.08374e-29	6.19575e-16	-6.19575e-16	-2.95816e-29
N2fixgtp[c] + 3 N2fixh2o[c] -> N2fix25dhpp[c] + N2fixfor[c] + 2 N2fixh[c] + N2fixppi[c]	0	5.86815e-15	0	-1.02784e-30	-3.38985e-15	-3.38985e-15	1.23915e-15	-9.1155e-16	0	0	1.23915e-15	-3.38985e-15	-3.38985e-15	1.23915e-15	-3.38985e-15	-1.4963e-15	1.12834e-15	-1.59812e-15	-1.92342e-15	-1.33717e-15	-1.66247e-15	0	9.18662e-46	0	-9.18662e-46	0	1.14833e-46	0	-2.87082e-47	0	0	0	-5.87944e-44	0	0	0	0	0	0	0	1.07535e-15	-6.19575e-16	1.69492e-15	-1.11403e-28	-6.19575e-16	-1.08431e-29	6.19575e-16	-6.19575e-16	-2.97144e-29
N2fixatp[c] + N2fixh[c] + N2fixso4[c] -> N2fixaps[c] + N2fixppi[c]	0	0	0	0	0	0	0	0	0	0	0	0	0	0	0	0	0	0	0	0	0	0	0	0	0	0	0	0	0	0	0	0	0	0	0	0	0	0	0	0	0	0	0	0	0	0	0	0	0
5 N2fixh[c] + 3 N2fixnadph[c] + N2fixso3[c] -> 3 N2fixh2o[c] + N2fixh2s[c] + 3 N2fixnadp[c]	0	0	0	0	0	0	0	0	0	0	0	0	0	0	0	0	0	0	0	0	0	0	0	0	0	0	0	0	0	0	0	0	0	0	0	0	0	0	0	0	0	0	0	0	0	0	-4.84619e-32	1.29232e-31	3.2308e-32
N2fixaps[c] + 2 N2fixgthrd[c] <=> N2fixamp[c] + N2fixgthox[c] + 2 N2fixh[c] + N2fixso3[c]	0	3.93377e-27	2.84881e-26	5.63418e-26	1.24231e-25	2.72826e-26	1.63696e-26	1.13064e-25	9.97401e-26	1.31718e-25	2.81709e-26	1.07608e-25	-9.64408e-26	-8.83195e-26	-1.29434e-25	3.32543e-24	2.63747e-24	-9.52709e-24	-1.62021e-24	-1.50479e-24	-1.65878e-24	1.80192e-26	1.23723e-26	7.15693e-26	1.09004e-25	-1.63696e-25	-2.08754e-23	-2.15586e-23	-2.5234e-23	-2.43518e-23	-1.73289e-24	-1.84354e-24	-1.14511e-24	5.7426e-23	2.3763e-23	2.18819e-23	2.09733e-23	1.89466e-23	1.76106e-23	1.54894e-23	7.99444e-27	4.25736e-26	3.7117e-26	-5.62402e-25	-5.0733e-25	-1.17759e-25	-8.98423e-26	-5.23445e-26	-2.03351e-26
N2fixaps[c] + N2fixatp[c] + N2fixnadph[c] -> N2fixadp[c] + N2fixnadp[c] + N2fixpap[c] + N2fixso3[c]	0	0	0	0	0	0	0	0	0	0	0	0	0	0	0	0	0	0	0	0	0	0	0	0	0	0	0	0	0	0	0	0	0	0	0	0	0	0	0	0	0	0	0	0	0	0	0	0	0
N2fixaccoa[c] + N2fixser__L[c] -> N2fixac[c] + N2fixcys__L[c]	0	0	0	0	0	0	0	0	0	0	0	0	0	0	0	0	0	0	0	0	0	0	0	0	0	0	0	0	0	0	0	0	0	0	0	0	0	0	0	0	0	0	0	0	0	0	0	0	0
N2fixh2o[e] <=> N2fixh2o[c]	0	-52.0594	-50.8676	-49.2873	-47.7062	-46.125	-44.5439	-42.9628	-41.3816	-39.8005	-38.2192	-36.6378	-35.0563	-33.4749	-31.8934	-30.3116	-28.7292	-27.2111	-26.0898	-24.9686	-23.8474	-22.7261	-21.6049	-20.4836	-19.3598	-18.2327	-17.1057	-15.9786	-14.8514	-13.719	-13.5747	-12.5164	-11.4582	-10.4	-9.40981	-8.41967	-7.42953	-6.43939	-5.44925	-4.45911	-3.46897	-2.47884	-1.4887	-0.498556	0.491583	1.48172	2.47186	3.462	4.45214
N2fixala__L[e] + N2fixh[e] <=> N2fixala__L[c] + N2fixh[c]	0	-2.62158e-28	2.5242e-27	-9.74627e-26	-2.08468e-25	-5.11732e-26	-3.43951e-26	-1.88993e-25	-1.76889e-25	-2.07809e-25	-6.90298e-26	-1.90072e-25	2.34893e-26	-8.14936e-27	4.12262e-26	-1.34524e-25	-1.04474e-25	2.26924e-24	1.46976e-24	1.49517e-24	1.41607e-24	-1.17035e-31	0	4.15791e-46	1.45527e-45	6.65265e-45	6.65265e-45	5.85173e-32	0	9.97897e-45	0	3.32632e-45	3.32632e-45	-1.40384e-22	-3.54267e-23	-3.27384e-23	-3.0191e-23	-2.81555e-23	-2.53387e-23	-2.25047e-23	1.82162e-26	-1.49565e-25	-1.9175e-26	6.07846e-25	4.91358e-25	2.77078e-25	2.08228e-26	4.73382e-27	1.6044e-26
N2fixasp__L[e] + N2fixh[e] <=> N2fixasp__L[c] + N2fixh[c]	0	0	0	0	0	0	0	0	0	0	0	0	0	0	0	0	0	0	0	0	0	0	0	0	0	0	0	0	0	0	0	0	0	0	0	0	0	0	0	0	-2.24377e-27	-1.03073e-26	8.06354e-27	2.15104e-25	1.88406e-25	2.78227e-25	3.44629e-26	1.24842e-26	3.05012e-26
2 N2fixh[e] + N2fixnadh[c] + N2fixnadp[c] -> 2 N2fixh[c] + N2fixnad[c] + N2fixnadph[c]	0	0	0	0	0	0	0	0	0	0	0	0	0	0	0	0	0	0	0	0	0	0	0	0	0	0	0	0	0	0	0	0	0	0	0	0	0	0	0	0	0	0	0	0	0	0	0	0	0
2 N2fixh[e] + N2fixsucc[e] -> 2 N2fixh[c] + N2fixsucc[c]	0	41.6	40.7933	39.5386	38.2828	37.0271	35.7713	34.5156	33.2599	32.0041	30.7483	29.4922	28.2361	26.98	25.724	24.4674	23.2103	22.0358	21.3725	20.7092	20.0458	19.3825	18.7192	18.0558	17.3892	16.7185	16.0478	15.3771	14.7063	14.0288	13.6807	13.028	12.3752	11.7225	11.0874	10.4524	9.81739	9.18236	8.54734	7.91231	7.27729	6.64226	6.00723	5.37221	4.73718	4.10216	3.46713	2.83211	2.19708
2 N2fixh[e] + N2fixmal__L[e] -> 2 N2fixh[c] + N2fixmal__L[c]	0	0	0	0	0	0	0	0	0	0	0	0	0	0	0	0	0	0	0	0	0	0	0	0	0	0	0	0	0	0	0	0	0	0	0	0	0	0	0	0	0	0	0	0	0	0	0	0	0
N2fixglu__L[e] + N2fixh[e] <=> N2fixglu__L[c] + N2fixh[c]	0	0	0	0	0	0	0	0	0	0	0	0	0	0	0	0	0	0	0	0	0	0	0	0	0	0	0	0	0	0	0	0	0	0	0	0	0	0	0	0	0	0	0	0	0	0	0	0	0
N2fixgln__L[e] <=> N2fixgln__L[c]	0	-14.4	-13.95	-13.5	-13.05	-12.6	-12.15	-11.7	-11.25	-10.8	-10.35	-9.9	-9.45	-9	-8.55	-8.1	-7.65	-7.2	-6.75	-6.3	-5.85	-5.4	-4.95	-4.5	-4.05	-3.6	-3.15	-2.7	-2.25	-1.8	-1.35	-0.9	-0.45	0	0.45	0.9	1.35	1.8	2.25	2.7	3.15	3.6	4.05	4.5	4.95	5.4	5.85	6.3	6.75
N2fixpi[c] <=> N2fixpi[e]	0	-4.5207e-15	-3.22748e-14	-2.81994e-14	-6.28502e-15	-8.15061e-16	-9.29323e-15	1.13324e-14	-1.49857e-14	5.39919e-15	3.41724e-15	-9.76465e-15	9.11344e-15	9.41671e-15	2.42688e-14	-4.18616e-14	-2.05396e-14	-1.68602e-14	-3.81049e-14	-1.62279e-14	1.51056e-14	2.08333e-14	-1.46759e-14	-8.59757e-15	4.33903e-14	1.23124e-14	-3.55918e-14	5.97528e-15	-1.88856e-15	-9.23987e-15	2.58857e-14	-2.04516e-14	-2.17299e-14	-7.28283e-15	1.78586e-15	1.58288e-14	-5.7133e-16	1.31922e-14	4.78675e-15	3.46568e-14	2.90887e-14	-1.93983e-14	3.4756e-15	-1.89419e-14	-1.13426e-14	-1.51697e-14	-7.81829e-15	-2.65938e-17	2.06898e-14
N2fixn2[e] <=> N2fixn2[c]	0	14.4	13.95	13.5	13.05	12.6	12.15	11.7	11.25	10.8	10.35	9.9	9.45	9	8.55	8.1	7.65	7.26396	7.27323	7.2825	7.29176	7.30103	7.3103	7.31957	7.32665	7.33109	7.33554	7.33998	7.34434	7.34434	7.34434	7.34434	7.34434	7.34434	7.33991	7.33548	7.33105	7.32662	7.32219	7.31776	7.31333	7.3089	7.30447	7.30004	7.29561	7.29118	7.28675	7.28232	7.27789
N2fixco2[e] <=> N2fixco2[c]	0	-93.4125	-91.0735	-88.2165	-85.3583	-82.5001	-79.6419	-76.7837	-73.9255	-71.0673	-68.209	-65.3504	-62.4918	-59.6332	-56.7746	-53.9154	-51.0556	-48.5373	-48.1293	-47.7214	-47.3135	-46.9056	-46.4977	-46.0898	-45.6696	-45.2347	-44.7997	-44.3647	-43.9293	-43.4694	-44.3269	-43.9659	-43.6049	-43.244	-42.956	-42.6681	-42.3802	-42.0923	-41.8044	-41.5165	-41.2286	-40.9407	-40.6528	-40.3649	-40.077	-39.7891	-39.5012	-39.2133	-38.9254
N2fixnh4[e] <=> N2fixnh4[c]	0	0	0	0	0	0	0	0	0	0	0	0	0	0	0	-5.75524e-24	-4.56898e-24	-0.127921	-1.04646	-1.96499	-2.88353	-3.80206	-4.7206	-5.63913	-6.5533	-7.46219	-8.37107	-9.27996	-10.1887	-11.0887	-3.23868e-24	-3.37758e-24	-3.22499e-24	0	0	0	0	0	0	0	-1.97588e-25	1.36942e-25	-3.16923e-25	1.73134e-24	1.42224e-24	-3.44312e-24	3.18268e-25	3.55561e-25	3.98966e-25
N2fixso3[e] <=> N2fixso3[c]	0	-3.55308e-27	-2.74095e-26	-2.4364e-26	-5.59611e-26	-1.28165e-26	-7.61375e-27	-5.32963e-26	-4.47942e-26	-6.67472e-26	-8.24823e-27	-4.86011e-26	8.19747e-26	8.24823e-26	1.0913e-25	-3.32543e-24	-2.63747e-24	9.52709e-24	1.62021e-24	1.50479e-24	1.65878e-24	-1.80192e-26	-1.23723e-26	-7.15693e-26	-1.09004e-25	1.63696e-25	2.08754e-23	2.15586e-23	2.5234e-23	2.43518e-23	1.73289e-24	1.84354e-24	1.14511e-24	-5.7426e-23	-2.3763e-23	-2.18819e-23	-2.09733e-23	-1.89466e-23	-1.76106e-23	-1.54894e-23	-7.99444e-27	-4.25736e-26	-3.7117e-26	5.62402e-25	5.0733e-25	1.17759e-25	8.98423e-26	5.23445e-26	2.03351e-26
N2fixfor[e] <=> N2fixfor[c]	0	0	0	0	0	0	0	0	0	0	0	0	0	0	0	0	0	0	0	0	0	0	0	0	0	0	0	0	0	0	0	0	0	0	0	0	0	0	0	0	0	0	0	0	0	0	0	0	0
N2fixso4[e] <=> N2fixso4[c]	0	0	0	0	0	0	0	0	0	0	0	0	0	0	0	0	0	0	0	0	0	0	0	0	0	0	0	0	0	0	0	0	0	0	0	0	0	0	0	0	0	0	0	0	0	0	0	0	0
N2fixurea[c] <=> N2fixurea[e]	0	0	0	0	0	0	0	0	0	0	0	0	0	0	0	0	0	0	0	0	0	0	0	0	0	0	0	0	0	0	0	0	0	0	0	0	0	0	0	0	0	0	0	0	0	0	0	0	0
N2fixo2[e] <=> N2fixo2[c]	0	58.0891	56.4331	54.6425	52.8515	51.0605	49.2695	47.4785	45.6875	43.8966	42.1055	40.3145	38.5234	36.7323	34.9412	33.15	31.3586	29.7727	29.4569	29.1412	28.8255	28.5098	28.194	27.8783	27.5554	27.2239	26.8923	26.5607	26.2289	25.8827	26.6893	26.4297	26.1701	25.9105	25.722	25.5335	25.3451	25.1566	24.9681	24.7796	24.5912	24.4027	24.2142	24.0258	23.8373	23.6488	23.4603	23.2719	23.0834
N2fixacorn[c] + N2fixglu__L[c] <=> N2fixacglu[c] + N2fixorn[c]	0	0	0	0	0	0	0	0	0	0	0	0	0	0	0	0	0	0	0	0	0	0	0	0	0	0	0	0	0	0	0	0	0	0	0	0	0	0	0	0	0	0	0	0	0	0	0	0	0
N2fixakg[c] + N2fixorn[c] <=> N2fixglu5sa[c] + N2fixglu__L[c]	0	0	0	0	0	0	0	0	0	0	0	0	0	0	0	0	0	0	0	0	0	0	0	0	0	0	0	0	0	0	0	0	0	0	0	0	0	0	0	0	0	0	0	0	0	0	0	0	0
N2fixaccoa[c] + N2fixglu__L[c] -> N2fixacglu[c] + N2fixcoa[c] + N2fixh[c]	0	0	0	0	0	0	0	0	0	0	0	0	0	0	0	0	0	0	0	0	0	0	0	0	0	0	0	0	0	0	0	0	0	0	0	0	0	0	0	0	0	0	0	0	0	0	0	0	0
N2fixacg5sa[c] + N2fixnadp[c] + N2fixpi[c] <=> N2fixacg5p[c] + N2fixh[c] + N2fixnadph[c]	0	0	0	0	0	0	0	0	0	0	0	0	0	0	0	0	0	0	0	0	0	0	0	0	0	0	0	0	0	0	0	0	0	0	0	0	0	0	0	0	0	0	0	0	0	0	0	0	0
N2fixacorn[c] + N2fixh2o[c] -> N2fixac[c] + N2fixorn[c]	0	0	0	0	0	0	0	0	0	0	0	0	0	0	0	0	0	0	0	0	0	0	0	0	0	0	0	0	0	0	0	0	0	0	0	0	0	0	0	0	0	0	0	0	0	0	0	0	0
N2fixh2o[c] + 2 N2fixh[c] + N2fixurea[c] -> N2fixco2[c] + 2 N2fixnh4[c]	0	0	0	0	0	0	0	0	0	0	0	0	0	0	0	0	0	0	0	0	0	0	0	0	0	0	0	0	0	0	0	0	0	0	0	0	0	0	0	0	0	0	0	0	0	0	0	0	0
N2fixarg__L[c] + N2fixh2o[c] -> N2fixorn[c] + N2fixurea[c]	0	0	0	0	0	0	0	0	0	0	0	0	0	0	0	0	0	0	0	0	0	0	0	0	0	0	0	0	0	0	0	0	0	0	0	0	0	0	0	0	0	0	0	0	0	0	0	0	0
N2fixacglu[c] + N2fixatp[c] -> N2fixacg5p[c] + N2fixadp[c]	0	0	0	0	0	0	0	0	0	0	0	0	0	0	0	0	0	0	0	0	0	0	0	0	0	0	0	0	0	0	0	0	0	0	0	0	0	0	0	0	0	0	0	0	0	0	0	0	0
N2fixacorn[c] + N2fixakg[c] <=> N2fixacg5sa[c] + N2fixglu__L[c]	0	0	0	0	0	0	0	0	0	0	0	0	0	0	0	0	0	0	0	0	0	0	0	0	0	0	0	0	0	0	0	0	0	0	0	0	0	0	0	0	0	0	0	0	0	0	0	0	0
N2fixcbp[c] + N2fixorn[c] <=> N2fixcitr__L[c] + N2fixh[c] + N2fixpi[c]	0	0	0	0	0	0	0	0	0	0	0	0	0	0	0	0	0	0	0	0	0	0	0	0	0	0	0	0	0	0	0	0	0	0	0	0	0	0	0	0	0	0	0	0	0	0	0	0	0
2 N2fixpyr[c] -> N2fixalac__S[c] + N2fixco2[c]	0	3.63972e-28	1.04587e-27	3.19681e-26	6.81636e-26	1.42782e-26	8.63008e-27	5.97089e-26	5.47975e-26	6.48308e-26	1.98562e-26	5.87968e-26	-1.51553e-26	-5.89371e-27	-2.1049e-26	0	0	0	0	0	0	0	0	0	0	0	0	0	0	0	0	0	0	0	0	0	0	0	0	0	0	0	0	0	0	0	0	0	0
N2fixalac__S[c] + N2fixh[c] + N2fixnadph[c] -> N2fix23dhmb[c] + N2fixnadp[c]	0	3.64249e-28	1.04482e-27	3.19708e-26	6.81465e-26	1.42888e-26	8.63972e-27	5.97112e-26	5.48035e-26	6.48235e-26	1.98356e-26	5.8791e-26	-1.51323e-26	-5.93022e-27	-2.10625e-26	0	0	0	0	0	0	0	0	0	0	0	0	0	0	0	0	0	0	0	0	0	0	0	0	0	0	0	0	0	0	0	0	0	0
N2fix23dhmb[c] -> N2fix3mob[c] + N2fixh2o[c]	0	3.66888e-28	1.04501e-27	3.19646e-26	6.8134e-26	1.42798e-26	8.64042e-27	5.96915e-26	5.48106e-26	6.48361e-26	1.98532e-26	5.8834e-26	-1.51702e-26	-5.80425e-27	-2.11064e-26	0	0	0	0	0	0	0	0	0	0	0	0	0	0	0	0	0	0	0	0	0	0	0	0	0	0	0	0	0	0	0	0	0	0
N2fix3mob[c] + N2fixglu__L[c] -> N2fixakg[c] + N2fixval__L[c]	0	0	0	0	0	0	0	0	0	0	0	0	0	0	0	0	0	0	0	0	0	0	0	0	0	0	0	0	0	0	0	0	0	0	0	0	0	0	0	0	0	0	0	0	0	0	0	0	0
N2fixthr__L[c] -> N2fix2obut[c] + N2fixnh4[c]	0	0	0	0	0	0	0	0	0	0	0	0	0	0	0	0	0	0	0	0	0	0	0	0	0	0	0	0	0	0	0	0	0	0	0	0	0	0	0	0	0	0	0	0	0	0	-3.87049e-30	-7.74098e-30	-4.90999e-29
N2fix2obut[c] + N2fixpyr[c] -> N2fix2ahbut[c] + N2fixco2[c]	0	0	0	0	0	0	0	0	0	0	0	0	0	0	0	0	0	0	0	0	0	0	0	0	0	0	0	0	0	0	0	0	0	0	0	0	0	0	0	0	0	0	0	0	0	0	0	0	0
N2fix2ahbut[c] + N2fixh[c] + N2fixnadph[c] -> N2fix23dhmp[c] + N2fixnadp[c]	0	0	0	0	0	0	0	0	0	0	0	0	0	0	0	0	0	0	0	0	0	0	0	0	0	0	0	0	0	0	0	0	0	0	0	0	0	0	0	0	0	0	0	0	0	0	0	0	0
N2fix23dhmp[c] -> N2fix3mop[c] + N2fixh2o[c]	0	0	0	0	0	0	0	0	0	0	0	0	0	0	0	0	0	0	0	0	0	0	0	0	0	0	0	0	0	0	0	0	0	0	0	0	0	0	0	0	0	0	0	0	0	0	0	0	0
N2fix3mop[c] + N2fixglu__L[c] -> N2fixakg[c] + N2fixile__L[c]	0	0	0	0	0	0	0	0	0	0	0	0	0	0	0	0	0	0	0	0	0	0	0	0	0	0	0	0	0	0	0	0	0	0	0	0	0	0	0	0	0	0	0	0	0	0	0	0	0
N2fix3mob[c] + N2fixaccoa[c] + N2fixh2o[c] -> N2fix3c3hmp[c] + N2fixcoa[c] + N2fixh[c]	0	0	0	0	0	0	0	0	0	0	0	0	0	0	0	0	0	0	0	0	0	0	0	0	0	0	0	0	0	0	0	0	0	0	0	0	0	0	0	0	0	0	0	0	0	0	0	0	0
N2fix3c3hmp[c] -> N2fix2ippm[c] + N2fixh2o[c]	0	0	0	0	0	0	0	0	0	0	0	0	0	0	0	0	0	0	0	0	0	0	0	0	0	0	0	0	0	0	0	0	0	0	0	0	0	0	0	0	0	0	0	0	0	0	0	0	0
N2fix2ippm[c] + N2fixh2o[c] -> N2fix3c2hmp[c]	0	0	0	0	0	0	0	0	0	0	0	0	0	0	0	0	0	0	0	0	0	0	0	0	0	0	0	0	0	0	0	0	0	0	0	0	0	0	0	0	0	0	0	0	0	0	0	0	0
N2fix3c2hmp[c] + N2fixnad[c] -> N2fix3c4mop[c] + N2fixh[c] + N2fixnadh[c]	0	0	0	0	0	0	0	0	0	0	0	0	0	0	0	0	0	0	0	0	0	0	0	0	0	0	0	0	0	0	0	0	0	0	0	0	0	0	0	0	0	0	0	0	0	0	0	0	0
N2fix3c4mop[c] + N2fixh[c] -> N2fix4mop[c] + N2fixco2[c]	0	0	0	0	0	0	0	0	0	0	0	0	0	0	0	0	0	0	0	0	0	0	0	0	0	0	0	0	0	0	0	0	0	0	0	0	0	0	0	0	0	0	0	0	0	0	0	0	0
N2fix4mop[c] + N2fixglu__L[c] -> N2fixakg[c] + N2fixleu__L[c]	0	0	0	0	0	0	0	0	0	0	0	0	0	0	0	0	0	0	0	0	0	0	0	0	0	0	0	0	0	0	0	0	0	0	0	0	0	0	0	0	0	0	0	0	0	0	0	0	0
N2fixdhf[c] + N2fixh[c] + N2fixnadph[c] <=> N2fixnadp[c] + N2fixthf[c]	0	0	0	0	0	0	0	0	0	0	0	0	0	0	0	0	0	0	0	0	0	0	0	0	0	0	0	0	0	0	0	0	0	0	0	0	0	0	0	0	0	0	0	0	0	0	0	0	0
N2fixh2o[c] + N2fixpppi[c] -> N2fixh[c] + N2fixpi[c] + N2fixppi[c]	0	0	0	0	0	0	0	0	0	0	0	0	0	0	0	0	0	0	0	0	0	0	0	0	0	0	0	0	0	0	0	0	0	0	0	0	0	0	0	0	0	0	0	0	0	0	0	0	0
N2fixatp[c] + N2fixppi[c] <=> N2fixadp[c] + N2fixpppi[c]	0	0	0	0	0	0	0	0	0	0	0	0	0	0	0	0	4.57413e-46	0	1.42941e-47	0	0	0	0	0	0	0	0	0	0	0	0	0	0	0	5.85488e-44	0	0	0	5.85488e-44	0	0	0	0	0	0	0	0	0	0
N2fixakg[c] + 0.5 N2fixnadh[c] + 0.5 N2fixnadph[c] + N2fixnh4[c] <=> N2fixglu__L[c]	0	0	0	0	0	0	0	0	0	0	0	0	0	0	0	2.87054e-26	3.50582e-26	-6.37083e-24	-3.97499e-24	-4.01193e-24	-3.84935e-24	-7.9528e-26	1.91232e-25	-1.57291e-25	-2.8455e-25	6.65783e-25	1.67574e-24	1.40115e-24	2.57549e-24	3.25881e-24	1.1101e-24	1.25221e-24	9.27749e-25	0	0	0	0	0	0	0	0	0	0	0	0	0	0	0	0
N2fixh2o[c] + N2fixo2[c] + N2fixso3[c] -> N2fixh2o2[c] + N2fixh[c] + N2fixso4[c]	0	0	0	0	0	0	0	0	0	0	0	0	0	0	0	0	0	0	0	0	0	0	0	0	0	0	0	0	0	0	0	0	0	0	0	0	0	0	0	0	0	0	0	0	0	0	0	0	0
N2fixadp[c] + N2fixnadph[c] -> N2fixdadp[c] + N2fixh2o[c] + N2fixnadp[c]	0	0	0	0	0	0	0	0	0	0	0	0	0	0	0	0	0	0	0	0	0	0	0	0	0	0	0	0	0	0	0	0	0	0	0	0	0	0	0	0	0	0	0	0	0	0	0	0	0
N2fixcdp[c] + N2fixnadph[c] -> N2fixdcdp[c] + N2fixh2o[c] + N2fixnadp[c]	0	0	0	0	0	0	0	0	0	0	0	0	0	0	0	0	0	0	0	0	0	0	0	0	0	0	0	0	0	0	0	0	0	0	0	0	0	0	0	0	0	0	0	0	0	0	0	0	0
N2fixgdp[c] + N2fixnadph[c] -> N2fixdgdp[c] + N2fixh2o[c] + N2fixnadp[c]	0	-5.86815e-15	0	1.87117e-29	3.38985e-15	3.38985e-15	-1.23915e-15	9.1155e-16	3.53677e-29	0	-1.23915e-15	3.38985e-15	3.38985e-15	-1.23915e-15	3.38985e-15	0	0	0	0	0	0	0	0	0	0	0	0	0	0	0	0	0	0	0	0	0	0	0	0	0	0	0	0	0	0	0	0	0	0
N2fixcoa[c] + N2fixpyr[c] -> N2fixaccoa[c] + N2fixfor[c]	0	-1.76044e-14	-1.29e-26	-1.16476e-26	1.01695e-14	1.01695e-14	-3.71745e-15	2.73465e-15	-1.0594e-25	-1.28186e-25	-3.71745e-15	1.01695e-14	1.01695e-14	-3.71745e-15	1.01695e-14	4.4889e-15	-3.38503e-15	4.79436e-15	5.77026e-15	4.01151e-15	4.98741e-15	0	0	0	0	0	0	0	0	0	0	0	0	0	5.39833e-24	5.04652e-24	4.66704e-24	4.36896e-24	3.99511e-24	3.59102e-24	0	0	0	0	0	0	0	0	0
N2fixfor[c] + N2fixq[c] -> N2fixco2[c] + N2fixh[c] + N2fixqh2[c]	0	0	0	0	0	0	0	0	0	0	0	0	0	0	0	0	0	0	0	0	0	0	0	0	0	0	0	0	0	0	0	0	0	0	0	0	0	0	0	0	0	0	0	0	0	0	0	0	0
N2fixfor[c] -> N2fixco2[c] + N2fixh[c]	0	0	0	0	0	0	0	0	0	0	0	0	0	0	0	0	0	0	0	0	0	0	0	0	0	0	0	0	0	0	0	0	0	0	0	0	0	0	0	0	0	0	0	0	0	0	0	0	0
N2fixdhap[c] + N2fixnadh[c] -> N2fixglyc3p[c] + N2fixh[c] + N2fixnad[c]	0	8.7851e-15	6.8912e-15	7.83318e-16	-1.00245e-14	-1.03884e-14	-4.32141e-15	-9.30447e-15	-3.21637e-15	6.84188e-15	7.29838e-15	-8.61433e-15	6.89307e-17	-3.76362e-15	-1.01262e-15	-2.21256e-14	-7.25336e-15	-8.64634e-15	-9.74375e-15	-1.04128e-14	-9.10298e-15	6.09034e-16	-2.20044e-15	1.32336e-15	3.37015e-15	-1.76152e-15	8.97597e-16	-1.06656e-15	2.10269e-16	3.54097e-16	-1.98345e-15	-7.83539e-16	4.7913e-16	-1.40654e-15	-2.08216e-15	9.6896e-16	2.56328e-15	-3.12023e-15	-5.8311e-15	4.67506e-15	5.91711e-15	1.9482e-15	2.4023e-15	1.97945e-15	2.14997e-16	3.66693e-15	4.93554e-15	-7.423e-15	7.67193e-16
N2fixglyc3p[c] -> N2fix1ag3p_SC[c] + N2fixcoa[c]	0	8.7851e-15	6.8912e-15	7.83318e-16	-1.00245e-14	-1.03884e-14	-4.32141e-15	-9.30447e-15	-3.21637e-15	6.84188e-15	7.29838e-15	-8.61433e-15	6.89307e-17	-3.76362e-15	-1.01262e-15	-2.21256e-14	-7.25336e-15	-8.64634e-15	-9.74375e-15	-1.04128e-14	-9.10298e-15	6.09034e-16	-2.20044e-15	1.32336e-15	3.37015e-15	-1.76152e-15	8.97597e-16	-1.06656e-15	2.10269e-16	3.54097e-16	-1.98345e-15	-7.83539e-16	4.7913e-16	-1.40654e-15	-2.08216e-15	9.6896e-16	2.56328e-15	-3.12023e-15	-5.8311e-15	4.67506e-15	5.91711e-15	1.9482e-15	2.4023e-15	1.97945e-15	2.14997e-16	3.66693e-15	4.93554e-15	-7.423e-15	7.67193e-16
N2fix1ag3p_SC[c] -> N2fixcoa[c] + N2fixpa160[c]	0	8.7851e-15	6.8912e-15	7.83318e-16	-1.00245e-14	-1.03884e-14	-4.32141e-15	-9.30447e-15	-3.21637e-15	6.84188e-15	7.29838e-15	-8.61433e-15	6.89307e-17	-3.76362e-15	-1.01262e-15	-2.21256e-14	-7.25336e-15	-8.64634e-15	-9.74375e-15	-1.04128e-14	-9.10298e-15	6.09034e-16	-2.20044e-15	1.32336e-15	3.37015e-15	-1.76152e-15	8.97597e-16	-1.06656e-15	2.10269e-16	3.54097e-16	-1.98345e-15	-7.83539e-16	4.7913e-16	-1.40654e-15	-2.08216e-15	9.6896e-16	2.56328e-15	-3.12023e-15	-5.8311e-15	4.67506e-15	5.91711e-15	1.9482e-15	2.4023e-15	1.97945e-15	2.14997e-16	3.66693e-15	4.93554e-15	-7.423e-15	7.67193e-16
N2fixctp[c] + N2fixh[c] + N2fixpa160[c] -> N2fixcdpdag[c] + N2fixppi[c]	0	8.7851e-15	6.8912e-15	7.83318e-16	-1.00245e-14	-1.03884e-14	-4.32141e-15	-9.30447e-15	-3.21637e-15	6.84188e-15	7.29838e-15	-8.61433e-15	6.89307e-17	-3.76362e-15	-1.01262e-15	0	0	0	0	0	0	0	0	0	0	0	0	0	0	0	0	0	0	0	-2.59628e-31	2.59628e-31	0	-5.19256e-31	0	5.19256e-31	-1.00606e-30	-2.27175e-31	-4.54349e-31	6.4907e-32	0	-1.03851e-30	-9.08698e-31	6.4907e-32	-1.94721e-31
N2fixcdpdag[c] + N2fixglyc3p[c] -> N2fixcmp[c] + N2fixh[c] + N2fixpgp_EC[c]	0	0	0	0	0	0	0	0	0	0	0	0	0	0	0	0	0	0	0	0	0	0	0	0	0	0	0	0	0	0	0	0	0	0	-2.59628e-31	2.59628e-31	0	-5.19256e-31	0	5.19256e-31	2.96624e-32	0	-4.74599e-31	5.33923e-31	1.1865e-31	-4.74599e-31	5.93248e-32	-9.49197e-31	-2.37299e-31
N2fixh2o[c] + N2fixpgp_EC[c] -> N2fixpg160[c] + N2fixpi[c]	0	0	0	0	0	0	0	0	0	0	0	0	0	0	0	0	0	0	0	0	0	0	0	0	0	0	0	0	0	0	0	0	0	0	0	0	0	0	0	0	0	0	0	0	0	0	0	0	0
N2fixh2o[c] + N2fixpg160[c] -> N2fix12dgr_EC[c] + N2fixglyc3p[c] + N2fixh[c]	0	0	0	0	0	0	0	0	0	0	0	0	0	0	0	0	0	0	0	0	0	0	0	0	0	0	0	0	0	0	0	0	0	0	-2.59628e-31	2.59628e-31	0	-5.19256e-31	0	5.19256e-31	2.96624e-32	0	-4.74599e-31	5.33923e-31	1.1865e-31	-4.74599e-31	5.93248e-32	-9.49197e-31	-2.37299e-31
N2fix12dgr_EC[c] + N2fixatp[c] -> N2fixadp[c] + N2fixh[c] + N2fixpa160[c]	0	0	0	0	0	0	0	0	0	0	0	0	0	0	0	2.21256e-14	7.25336e-15	8.64634e-15	9.74375e-15	1.04128e-14	9.10298e-15	-6.09034e-16	2.20044e-15	-1.32336e-15	-3.37015e-15	1.76152e-15	-8.97597e-16	1.06656e-15	-2.10269e-16	-3.54097e-16	1.98345e-15	7.83539e-16	-4.7913e-16	1.40654e-15	2.08216e-15	-9.6896e-16	-2.56328e-15	3.12023e-15	5.8311e-15	-4.67506e-15	-5.91711e-15	-1.9482e-15	-2.4023e-15	-1.97945e-15	-2.14997e-16	-3.66693e-15	-4.93554e-15	7.423e-15	-7.67193e-16
N2fixcdpdag[c] + N2fixser__L[c] -> N2fixcmp[c] + N2fixh[c] + N2fixps160[c]	0	0	0	0	0	0	0	0	0	0	0	0	0	0	0	0	0	0	0	0	0	0	0	0	0	0	0	0	0	0	0	0	0	0	0	0	0	0	0	0	0	0	0	0	0	0	0	0	0
N2fixh[c] + N2fixps160[c] -> N2fixco2[c] + N2fixpe160[c]	0	0	0	0	0	0	0	0	0	0	0	0	0	0	0	0	0	0	0	0	0	0	0	0	0	0	0	0	0	0	0	0	0	0	0	0	0	0	0	0	0	0	0	0	0	0	0	0	0
N2fixcdpdag[c] + N2fixpg160[c] -> N2fixclpn160[c] + N2fixcmp[c] + N2fixh[c]	0	0	0	0	0	0	0	0	0	0	0	0	0	0	0	0	0	0	0	0	0	0	0	0	0	0	0	0	0	0	0	0	0	0	0	0	0	0	0	0	0	0	0	0	0	0	0	0	0
N2fixf6p[c] + N2fixgln__L[c] -> N2fixgam6p[c] + N2fixglu__L[c]	0	0	0	0	0	0	0	0	0	0	0	0	0	0	0	0	0	0	0	0	0	0	0	0	0	0	0	0	0	0	0	0	0	0	0	0	0	0	0	0	0	0	0	0	0	0	0	0	0
N2fixgam6p[c] -> N2fixgam1p[c]	0	0	0	0	0	0	0	0	0	0	0	0	0	0	0	0	0	0	0	0	0	0	0	0	0	0	0	0	0	0	0	0	0	0	0	0	0	0	0	0	0	0	0	0	0	0	0	0	0
N2fixaccoa[c] + N2fixgam1p[c] -> N2fixacgam1p[c] + N2fixcoa[c]	0	0	0	0	0	0	0	0	0	0	0	0	0	0	0	0	0	0	0	0	0	0	0	0	0	0	0	0	0	0	0	0	0	0	0	0	0	0	0	0	0	0	0	0	0	0	0	0	0
N2fixacgam1p[c] + N2fixutp[c] -> N2fixppi[c] + N2fixuacgam[c]	0	0	0	0	0	0	0	0	0	0	0	0	0	0	0	0	0	0	0	0	0	0	0	0	0	0	0	0	0	0	0	0	0	0	0	0	0	0	0	0	0	0	0	0	0	0	0	0	0
N2fixuacgam[c] + N2fixuagmda[c] -> N2fixh[c] + N2fixuaagmda[c] + N2fixudp[c]	0	0	0	0	0	0	0	0	0	0	0	0	0	0	0	0	0	0	0	0	0	0	0	0	0	0	0	0	0	0	0	0	0	0	0	0	0	0	0	0	0	0	0	0	0	0	0	0	0
2 N2fixh2o[c] + N2fixuaagmda[c] -> N2fixala__L[c] + N2fixh[c] + N2fixpeptidom[c] + N2fixudcpdp[c]	0	0	0	0	0	0	0	0	0	0	0	0	0	0	0	0	0	0	0	0	0	0	0	0	0	0	0	0	0	0	0	0	0	0	0	0	0	0	0	0	0	0	0	0	0	0	0	0	0
N2fixdtpcudcp[c] + N2fixugmda[c] -> N2fixuagmda[c] + N2fixump[c]	0	0	0	0	0	0	0	0	0	0	0	0	0	0	0	0	0	0	0	0	0	0	0	0	0	0	0	0	0	0	0	0	0	0	0	0	0	0	0	0	0	0	0	0	0	0	0	0	0
N2fixalaala[c] + N2fixatp[c] + N2fixugmd[c] -> N2fixadp[c] + N2fixh[c] + N2fixpi[c] + N2fixugmda[c]	0	0	0	0	0	0	0	0	0	0	0	0	0	0	0	0	0	0	0	0	0	0	0	0	0	0	0	0	0	0	0	0	0	0	0	0	0	0	0	0	0	0	0	0	0	0	0	0	0
N2fix26dap__M[c] + N2fixatp[c] + N2fixuamag[c] -> N2fixadp[c] + N2fixh[c] + N2fixpi[c] + N2fixugmd[c]	0	0	0	0	0	0	0	0	0	0	0	0	0	0	0	0	0	0	0	0	0	0	0	0	0	0	0	0	0	0	0	0	0	0	0	0	0	0	0	0	0	0	0	0	0	0	0	0	0
N2fixatp[c] + N2fixglu__L[c] + N2fixuama[c] -> N2fixadp[c] + N2fixh[c] + N2fixpi[c] + N2fixuamag[c]	0	0	0	0	0	0	0	0	0	0	0	0	0	0	0	0	0	0	0	0	0	0	0	0	0	0	0	0	0	0	0	0	0	0	0	0	0	0	0	0	0	0	0	0	0	0	0	0	0
N2fixala__L[c] + N2fixatp[c] + N2fixuamr[c] -> N2fixadp[c] + N2fixh[c] + N2fixpi[c] + N2fixuama[c]	0	0	0	0	0	0	0	0	0	0	0	0	0	0	0	0	0	0	0	0	0	0	0	0	0	0	0	0	0	0	0	0	0	0	0	0	0	0	0	0	0	0	0	0	0	0	0	0	0
N2fixh[c] + N2fixnadph[c] + N2fixuaccg[c] -> N2fixnadp[c] + N2fixuamr[c]	0	0	0	0	0	0	0	0	0	0	0	0	0	0	0	0	0	0	0	0	0	0	0	0	0	0	0	0	0	0	0	0	0	0	0	0	0	0	0	0	0	0	0	0	0	0	0	0	0
N2fixpep[c] + N2fixuacgam[c] -> N2fixpi[c] + N2fixuaccg[c]	0	0	0	0	0	0	0	0	0	0	0	0	0	0	0	0	0	0	0	0	0	0	0	0	0	0	0	0	0	0	0	0	0	0	0	0	0	0	0	0	0	0	0	0	0	0	0	0	0
N2fixh2o[c] + N2fixudcpdp[c] -> N2fixdtpcudcp[c] + N2fixpi[c]	0	0	0	0	0	0	0	0	0	0	0	0	0	0	0	0	0	0	0	0	0	0	0	0	0	0	0	0	0	0	0	0	0	0	0	0	0	0	0	0	0	0	0	0	0	0	0	0	0
2 N2fixala__L[c] + N2fixatp[c] -> N2fixadp[c] + N2fixalaala[c] + N2fixh[c] + N2fixpi[c]	0	0	0	0	0	0	0	0	0	0	0	0	0	0	0	0	0	0	0	0	0	0	0	0	0	0	0	0	0	0	0	0	0	0	0	0	0	0	0	0	0	0	0	0	0	0	0	0	0
N2fixf6p[c] -> N2fixh[c] + N2fixman6p[c]	0	0	0	0	0	0	0	0	0	0	0	0	0	0	0	0	0	0	0	0	0	0	0	0	0	0	0	0	0	0	0	0	0	0	0	0	0	0	0	0	0	0	0	0	0	0	0	0	0
N2fixman6p[c] -> N2fixman1p[c]	0	0	0	0	0	0	0	0	0	0	0	0	0	0	0	0	0	0	0	0	0	0	0	0	0	0	0	0	0	0	0	0	0	0	0	0	0	0	0	0	0	0	0	0	0	0	0	0	0
N2fixgdp[c] + N2fixh[c] + N2fixman1p[c] -> N2fixgdpmann[c] + N2fixpi[c]	0	0	0	0	0	0	0	0	0	0	0	0	0	0	0	0	0	0	0	0	0	0	0	0	0	0	0	0	0	0	0	0	0	0	0	0	0	0	0	0	0	0	0	0	0	0	0	0	0
N2fixgdpmann[c] -> N2fixgdpddman[c] + N2fixh2o[c]	0	0	0	0	0	0	0	0	0	0	0	0	0	0	0	0	0	0	0	0	0	0	0	0	0	0	0	0	0	0	0	0	0	0	0	0	0	0	0	0	0	0	0	0	0	0	0	0	0
N2fixgdpddman[c] + N2fixh[c] + N2fixnadph[c] -> N2fixgdpfuc[c] + N2fixnadp[c]	0	0	0	0	0	0	0	0	0	0	0	0	0	0	0	0	0	0	0	0	0	0	0	0	0	0	0	0	0	0	0	0	0	0	0	0	0	0	0	0	0	0	0	0	0	0	0	0	0
N2fixgdpfuc[c] + N2fixppi[c] -> N2fixfuc1p[c] + N2fixgtp[c] + N2fixh[c]	0	0	0	0	0	0	0	0	0	0	0	0	0	0	0	0	0	0	0	0	0	0	0	0	0	0	0	0	0	0	0	0	0	0	0	0	0	0	0	0	0	0	0	0	0	0	0	0	0
N2fixadp[c] + N2fixfuc1p[c] + N2fixh[c] -> N2fixatp[c] + N2fixfuc[c]	0	0	0	0	0	0	0	0	0	0	0	0	0	0	0	0	0	0	0	0	0	0	0	0	0	0	0	0	0	0	0	0	0	0	0	0	0	0	0	0	0	0	0	0	0	0	0	0	0
N2fixhis__L[c] + N2fixman6p[c] -> N2fixman[c] + N2fixpnphis[c]	0	0	0	0	0	0	0	0	0	0	0	0	0	0	0	0	0	0	0	0	0	0	0	0	0	0	0	0	0	0	0	0	0	0	0	0	0	0	0	0	0	0	0	0	0	0	0	0	0
N2fixadp[c] + N2fixh[c] + N2fixpnphis[c] -> N2fixatp[c] + N2fixhis__L[c]	0	0	0	0	0	0	0	0	0	0	0	0	0	0	0	0	0	0	0	0	0	0	0	0	0	0	0	0	0	0	0	0	0	0	0	0	0	0	0	0	0	0	0	0	0	0	0	0	0
N2fixxylu[c] -> N2fixxyl[c]	0	0	0	0	0	0	0	0	0	0	0	0	0	0	0	0	0	0	0	0	0	0	0	0	0	0	0	0	0	0	0	0	0	0	0	0	0	0	0	0	0	0	0	0	0	0	0	0	0
N2fixadp[c] + N2fixh[c] + N2fixxu5p__D[c] -> N2fixatp[c] + N2fixxylu[c]	0	0	0	0	0	0	0	0	0	0	0	0	0	0	0	0	0	0	0	0	0	0	0	0	0	0	0	0	0	0	0	0	0	0	0	0	0	0	0	0	0	0	0	0	0	0	0	0	0
N2fixglus[c] + N2fixh2o[c] -> N2fixglc[c] + N2fixroh[c]	0	0	0	0	0	0	0	0	0	0	0	0	0	0	0	0	0	0	0	0	0	0	0	0	0	0	0	0	0	0	0	0	0	0	0	0	0	0	0	0	0	0	0	0	0	0	0	0	0
N2fixroh[c] + N2fixudpg[c] -> N2fixglus[c] + N2fixh[c] + N2fixudp[c]	0	0	0	0	0	0	0	0	0	0	0	0	0	0	0	0	0	0	0	0	0	0	0	0	0	0	0	0	0	0	0	0	0	0	0	0	0	0	0	0	0	0	0	0	0	0	0	0	0
N2fixg1p[c] + N2fixh[c] + N2fixutp[c] -> N2fixppi[c] + N2fixudpg[c]	0	0	0	0	0	0	0	0	0	0	0	0	0	0	0	0	0	0	0	0	0	0	0	0	0	0	0	0	0	0	0	0	0	0	0	0	0	0	0	0	0	0	0	0	0	0	0	0	0
N2fixrbl[c] -> N2fixarab[c]	0	0	0	0	0	0	0	0	0	0	0	0	0	0	0	0	0	0	0	0	0	0	0	0	0	0	0	0	0	0	0	0	0	0	0	0	0	0	0	0	0	0	0	0	0	0	0	0	0
N2fixadp[c] + N2fixh[c] + N2fixru5p__D[c] -> N2fixatp[c] + N2fixrbl[c]	0	0	0	0	0	0	0	0	0	0	0	0	0	0	0	0	0	0	0	0	0	0	0	0	0	0	0	0	0	0	0	0	0	0	0	0	0	0	0	0	0	0	0	0	0	0	0	0	0
N2fixadp[c] + N2fixgam6p[c] + N2fixh[c] -> N2fixatp[c] + N2fixgam[c]	0	0	0	0	0	0	0	0	0	0	0	0	0	0	0	0	0	0	0	0	0	0	0	0	0	0	0	0	0	0	0	0	0	0	0	0	0	0	0	0	0	0	0	0	0	0	0	0	0
N2fixadp[c] + N2fixgalur1p[c] + N2fixh[c] -> N2fixatp[c] + N2fixgalur[c]	0	0	0	0	0	0	0	0	0	0	0	0	0	0	0	0	0	0	0	0	0	0	0	0	0	0	0	0	0	0	0	0	0	0	0	0	0	0	0	0	0	0	0	0	0	0	0	0	0
N2fixppi[c] + N2fixudpgalur[c] -> N2fixgalur1p[c] + N2fixh[c] + N2fixutp[c]	0	0	0	0	0	0	0	0	0	0	0	0	0	0	0	0	0	0	0	0	0	0	0	0	0	0	0	0	0	0	0	0	0	0	0	0	0	0	0	0	0	0	0	0	0	0	0	0	0
N2fixh2o[c] + 2 N2fixnad[c] + N2fixudpgal[c] -> 3 N2fixh[c] + 2 N2fixnadh[c] + N2fixudpgalur[c]	0	0	0	0	0	0	0	0	0	0	0	0	0	0	0	0	0	0	0	0	0	0	0	0	0	0	0	0	0	0	0	0	0	0	0	0	0	0	0	0	0	0	0	0	0	0	0	0	0
N2fixgal1p[c] + N2fixh[c] + N2fixutp[c] <=> N2fixppi[c] + N2fixudpgal[c]	0	0	0	0	0	0	0	0	0	0	0	0	0	0	0	0	0	0	0	0	0	0	0	0	0	0	0	0	0	0	0	0	0	0	0	0	0	0	0	0	0	0	0	0	0	0	0	0	0
N2fixudpg[c] -> N2fixudpgal[c]	0	0	0	0	0	0	0	0	0	0	0	0	0	0	0	0	0	0	0	0	0	0	0	0	0	0	0	0	0	0	0	0	0	0	0	0	0	0	0	0	0	0	0	0	0	0	0	0	0
N2fixadp[c] + N2fixgal1p[c] + N2fixh[c] -> N2fixatp[c] + N2fixgal[c]	0	0	0	0	0	0	0	0	0	0	0	0	0	0	0	0	0	0	0	0	0	0	0	0	0	0	0	0	0	0	0	0	0	0	0	0	0	0	0	0	0	0	0	0	0	0	0	0	0
N2fixckdo[c] + N2fixh2o[c] -> N2fixcmp[c] + N2fixh[c] + N2fixkdo2[c]	0	0	0	0	0	0	0	0	0	0	0	0	0	0	0	0	0	0	0	0	0	0	0	0	0	0	0	0	0	0	0	0	0	0	0	0	0	0	0	0	0	0	0	0	0	0	0	0	0
N2fixctp[c] + N2fixkdo[c] -> N2fixckdo[c] + N2fixppi[c]	0	0	0	0	0	0	0	0	0	0	0	0	0	0	0	0	0	0	0	0	0	0	0	0	0	0	0	0	0	0	0	0	0	0	0	0	0	0	0	0	0	0	0	0	0	0	0	0	0
N2fixh2o[c] + N2fixkdo8p[c] -> N2fixkdo[c] + N2fixpi[c]	0	0	0	0	0	0	0	0	0	0	0	0	0	0	0	0	0	0	0	0	0	0	0	0	0	0	0	0	0	0	0	0	0	0	0	0	0	0	0	0	0	0	0	0	0	0	0	0	0
N2fixara5p[c] + N2fixh2o[c] + N2fixpep[c] -> N2fixkdo8p[c] + N2fixpi[c]	0	0	0	0	0	0	0	0	0	0	0	0	0	0	0	0	0	0	0	0	0	0	0	0	0	0	0	0	0	0	0	0	0	0	0	0	0	0	0	0	0	0	0	0	0	0	0	0	0
N2fixarab[c] + N2fixatp[c] -> N2fixadp[c] + N2fixara5p[c] + N2fixh[c]	0	0	0	0	0	0	0	0	0	0	0	0	0	0	0	0	0	0	0	0	0	0	0	0	0	0	0	0	0	0	0	0	0	0	0	0	0	0	0	0	0	0	0	0	0	0	0	0	0
N2fixlipid4[c] + N2fixmyrsACP[c] -> N2fixACP[c] + N2fixtllipid4[c]	0	0	0	0	0	0	0	0	0	0	0	0	0	0	0	0	0	0	0	0	0	0	0	0	0	0	0	0	0	0	0	0	0	0	0	0	0	0	0	0	0	0	0	0	0	0	0	0	0
N2fixddcaACP[c] + N2fixlipidA[c] -> N2fixACP[c] + N2fixlipid4[c]	0	0	0	0	0	0	0	0	0	0	0	0	0	0	0	0	0	0	0	0	0	0	0	0	0	0	0	0	0	0	0	0	0	0	0	0	0	0	0	0	0	0	0	0	0	0	0	0	0
N2fixatp[c] + N2fixh[c] + N2fixlipidAds[c] -> N2fixadp[c] + N2fixlipidA[c]	0	0	0	0	0	0	0	0	0	0	0	0	0	0	0	0	0	0	0	0	0	0	0	0	0	0	0	0	0	0	0	0	0	0	0	0	0	0	0	0	0	0	0	0	0	0	0	0	0
N2fixlipidX_HP[c] + N2fixu23ga[c] -> N2fixh[c] + N2fixlipidAds[c] + N2fixudp[c]	0	0	0	0	0	0	0	0	0	0	0	0	0	0	0	0	0	0	0	0	0	0	0	0	0	0	0	0	0	0	0	0	0	0	0	0	0	0	0	0	0	0	0	0	0	0	0	0	0
N2fixh2o[c] + N2fixu23ga[c] -> 2 N2fixh[c] + N2fixlipidX_HP[c] + N2fixump[c]	0	0	0	0	0	0	0	0	0	0	0	0	0	0	0	0	0	0	0	0	0	0	0	0	0	0	0	0	0	0	0	0	0	0	0	0	0	0	0	0	0	0	0	0	0	0	0	0	0
N2fix3hmrsACP[c] + N2fixu3hga[c] -> N2fixACP[c] + N2fixh[c] + N2fixu23ga[c]	0	0	0	0	0	0	0	0	0	0	0	0	0	0	0	0	0	0	0	0	0	0	0	0	0	0	0	0	0	0	0	0	0	0	0	0	0	0	0	0	0	0	0	0	0	0	0	0	0
N2fixh2o[c] + N2fixu3aga[c] -> N2fixac[c] + N2fixu3hga[c]	0	0	0	0	0	0	0	0	0	0	0	0	0	0	0	0	0	0	0	0	0	0	0	0	0	0	0	0	0	0	0	0	0	0	0	0	0	0	0	0	0	0	0	0	0	0	0	0	0
N2fix3hmrsACP[c] + N2fixuacgam[c] -> N2fixACP[c] + N2fixu3aga[c]	0	0	0	0	0	0	0	0	0	0	0	0	0	0	0	0	0	0	0	0	0	0	0	0	0	0	0	0	0	0	0	0	0	0	0	0	0	0	0	0	0	0	0	0	0	0	0	0	0
N2fixh[c] + N2fixnadh[c] + N2fixtmrs2eACP[c] -> N2fixmyrsACP[c] + N2fixnad[c]	0	0	0	0	0	0	0	0	0	0	0	0	0	0	0	0	0	0	0	0	0	0	0	0	0	0	0	0	0	0	0	0	0	0	0	0	0	0	0	0	0	0	0	0	0	0	0	0	0
N2fix3hmrsACP[c] -> N2fixh2o[c] + N2fixtmrs2eACP[c]	0	0	0	0	0	0	0	0	0	0	0	0	0	0	0	0	0	0	0	0	0	0	0	0	0	0	0	0	0	0	0	0	0	0	0	0	0	0	0	0	0	0	0	0	0	0	0	0	0
N2fix3omrsACP[c] + N2fixh[c] + N2fixnadph[c] -> N2fix3hmrsACP[c] + N2fixnadp[c]	0	0	0	0	0	0	0	0	0	0	0	0	0	0	0	0	0	0	0	0	0	0	0	0	0	0	0	0	0	0	0	0	0	0	0	0	0	0	0	0	0	0	0	0	0	0	0	0	0
N2fixddcaACP[c] + N2fixh[c] + N2fixmalACP[c] -> N2fix3omrsACP[c] + N2fixACP[c] + N2fixco2[c]	0	0	0	0	0	0	0	0	0	0	0	0	0	0	0	0	0	0	0	0	0	0	0	0	0	0	0	0	0	0	0	0	0	0	0	0	0	0	0	0	0	0	0	0	0	0	0	0	0
N2fixh[c] + N2fixnadh[c] + N2fixtddec2eACP[c] -> N2fixddcaACP[c] + N2fixnad[c]	0	0	0	0	0	0	0	0	0	0	0	0	0	0	0	0	0	0	0	0	0	0	0	0	0	0	0	0	0	0	0	0	0	0	0	0	0	0	0	0	0	0	0	0	0	0	0	0	0
N2fix3hddecACP[c] -> N2fixh2o[c] + N2fixtddec2eACP[c]	0	0	0	0	0	0	0	0	0	0	0	0	0	0	0	0	0	0	0	0	0	0	0	0	0	0	0	0	0	0	0	0	0	0	0	0	0	0	0	0	0	0	0	0	0	0	0	0	0
N2fix3oddecACP[c] + N2fixh[c] + N2fixnadph[c] -> N2fix3hddecACP[c] + N2fixnadp[c]	0	0	0	0	0	0	0	0	0	0	0	0	0	0	0	0	0	0	0	0	0	0	0	0	0	0	0	0	0	0	0	0	0	0	0	0	0	0	0	0	0	0	0	0	0	0	0	0	0
N2fixdcaACP[c] + N2fixh[c] + N2fixmalACP[c] -> N2fix3oddecACP[c] + N2fixACP[c] + N2fixco2[c]	0	0	0	0	0	0	0	0	0	0	0	0	0	0	0	0	0	0	0	0	0	0	0	0	0	0	0	0	0	0	0	0	0	0	0	0	0	0	0	0	0	0	0	0	0	0	0	0	0
N2fixh[c] + N2fixnadh[c] + N2fixtdec2eACP[c] -> N2fixdcaACP[c] + N2fixnad[c]	0	0	0	0	0	0	0	0	0	0	0	0	0	0	0	0	0	0	0	0	0	0	0	0	0	0	0	0	0	0	0	0	0	0	0	0	0	0	0	0	0	0	0	0	0	0	0	0	0
N2fix3hdecACP[c] -> N2fixh2o[c] + N2fixtdec2eACP[c]	0	0	0	0	0	0	0	0	0	0	0	0	0	0	0	0	0	0	0	0	0	0	0	0	0	0	0	0	0	0	0	0	0	0	0	0	0	0	0	0	0	0	0	0	0	0	0	0	0
N2fix3odecACP[c] + N2fixh[c] + N2fixnadph[c] -> N2fix3hdecACP[c] + N2fixnadp[c]	0	0	0	0	0	0	0	0	0	0	0	0	0	0	0	0	0	0	0	0	0	0	0	0	0	0	0	0	0	0	0	0	0	0	0	0	0	0	0	0	0	0	0	0	0	0	0	0	0
N2fixh[c] + N2fixmalACP[c] + N2fixocACP[c] -> N2fix3odecACP[c] + N2fixACP[c] + N2fixco2[c]	0	0	0	0	0	0	0	0	0	0	0	0	0	0	0	0	0	0	0	0	0	0	0	0	0	0	0	0	0	0	0	0	0	0	0	0	0	0	0	0	0	0	0	0	0	0	0	0	0
N2fixh[c] + N2fixnadh[c] + N2fixtoct2eACP[c] -> N2fixnad[c] + N2fixocACP[c]	0	0	0	0	0	0	0	0	0	0	0	0	0	0	0	0	0	0	0	0	0	0	0	0	0	0	0	0	0	0	0	0	0	0	0	0	0	0	0	0	0	0	0	0	0	0	0	0	0
N2fix3hoctACP[c] -> N2fixh2o[c] + N2fixtoct2eACP[c]	0	0	0	0	0	0	0	0	0	0	0	0	0	0	0	0	0	0	0	0	0	0	0	0	0	0	0	0	0	0	0	0	0	0	0	0	0	0	0	0	0	0	0	0	0	0	0	0	0
N2fix3ooctACP[c] + N2fixh[c] + N2fixnadph[c] -> N2fix3hoctACP[c] + N2fixnadp[c]	0	0	0	0	0	0	0	0	0	0	0	0	0	0	0	0	0	0	0	0	0	0	0	0	0	0	0	0	0	0	0	0	0	0	0	0	0	0	0	0	0	0	0	0	0	0	0	0	0
N2fixh[c] + N2fixhexACP[c] + N2fixmalACP[c] -> N2fix3ooctACP[c] + N2fixACP[c] + N2fixco2[c]	0	0	0	0	0	0	0	0	0	0	0	0	0	0	0	0	0	0	0	0	0	0	0	0	0	0	0	0	0	0	0	0	0	0	0	0	0	0	0	0	0	0	0	0	0	0	0	0	0
N2fixh[c] + N2fixnadh[c] + N2fixthex2eACP[c] -> N2fixhexACP[c] + N2fixnad[c]	0	0	0	0	0	0	0	0	0	0	0	0	0	0	0	0	0	0	0	0	0	0	0	0	0	0	0	0	0	0	0	0	0	0	0	0	0	0	0	0	0	0	0	0	0	0	0	0	0
N2fix3hhexACP[c] -> N2fixh2o[c] + N2fixthex2eACP[c]	0	0	0	0	0	0	0	0	0	0	0	0	0	0	0	0	0	0	0	0	0	0	0	0	0	0	0	0	0	0	0	0	0	0	0	0	0	0	0	0	0	0	0	0	0	0	0	0	0
N2fix3ohexACP[c] + N2fixh[c] + N2fixnadph[c] -> N2fix3hhexACP[c] + N2fixnadp[c]	0	0	0	0	0	0	0	0	0	0	0	0	0	0	0	0	0	0	0	0	0	0	0	0	0	0	0	0	0	0	0	0	0	0	0	0	0	0	0	0	0	0	0	0	0	0	0	0	0
N2fixbutACP[c] + N2fixh[c] + N2fixmalACP[c] -> N2fix3ohexACP[c] + N2fixACP[c] + N2fixco2[c]	0	0	0	0	0	0	0	0	0	0	0	0	0	0	0	0	0	0	0	0	0	0	0	0	0	0	0	0	0	0	0	0	0	0	0	0	0	0	0	0	0	0	0	0	0	0	0	0	0
N2fixbut2eACP[c] + N2fixh[c] + N2fixnadh[c] -> N2fixbutACP[c] + N2fixnad[c]	0	0	0	0	0	0	0	0	0	0	0	0	0	0	0	0	0	0	0	0	0	0	0	0	0	0	0	0	0	0	0	0	0	0	0	0	0	0	0	0	0	0	0	0	0	0	0	0	0
N2fix3hbutACP[c] -> N2fixbut2eACP[c] + N2fixh2o[c]	0	0	0	0	0	0	0	0	0	0	0	0	0	0	0	0	0	0	0	0	0	0	0	0	0	0	0	0	0	0	0	0	0	0	0	0	0	0	0	0	0	0	0	0	0	0	0	0	0
N2fixactACP[c] + N2fixh[c] + N2fixnadph[c] -> N2fix3hbutACP[c] + N2fixnadp[c]	0	0	0	0	0	0	0	0	0	0	0	0	0	0	0	0	0	0	0	0	0	0	0	0	0	0	0	0	0	0	0	0	0	0	0	0	0	0	0	0	0	0	0	0	0	0	0	0	0
N2fixacACP[c] + N2fixh[c] + N2fixmalACP[c] -> N2fixACP[c] + N2fixactACP[c] + N2fixco2[c]	0	0	0	0	0	0	0	0	0	0	0	0	0	0	0	0	0	0	0	0	0	0	0	0	0	0	0	0	0	0	0	0	0	0	0	0	0	0	0	0	0	0	0	0	0	0	0	0	0
N2fixACP[c] + N2fixaccoa[c] -> N2fixacACP[c] + N2fixcoa[c]	0	0	0	0	0	0	0	0	0	0	0	0	0	0	0	0	0	0	0	0	0	0	0	0	0	0	0	0	0	0	0	0	0	0	0	0	0	0	0	0	0	0	0	0	0	0	0	0	0
N2fix2agpe160[c] + N2fixpalmACP[c] -> N2fixACP[c] + N2fixpe160[c]	0	0	0	0	0	0	0	0	0	0	0	0	0	0	0	0	0	0	0	0	0	0	0	0	0	0	0	0	0	0	0	0	0	0	0	0	0	0	0	0	0	0	0	0	0	0	0	0	0
N2fixACP[c] + N2fixatp[c] + N2fixhdca[c] -> N2fixamp[c] + N2fixh[c] + N2fixpalmACP[c] + N2fixppi[c]	0	0	0	0	0	0	0	0	0	0	0	0	0	0	0	0	0	0	0	0	0	0	0	0	0	0	0	0	0	0	0	0	0	0	0	0	0	0	0	0	0	0	0	0	0	0	0	0	0
N2fixh2o[c] + N2fixpe160[c] -> N2fix2agpe160[c] + N2fixh[c] + N2fixhdca[c]	0	0	0	0	0	0	0	0	0	0	0	0	0	0	0	0	0	0	0	0	0	0	0	0	0	0	0	0	0	0	0	0	0	0	0	0	0	0	0	0	0	0	0	0	0	0	0	0	0
N2fixACP[c] + N2fixmalcoa[c] -> N2fixcoa[c] + N2fixmalACP[c]	0	0	0	0	0	0	0	0	0	0	0	0	0	0	0	0	0	0	0	0	0	0	0	0	0	0	0	0	0	0	0	0	0	0	0	0	0	0	0	0	0	0	0	0	0	0	0	0	0
N2fixh[c] + N2fixmalcoa[c] -> N2fixaccoa[c] + N2fixco2[c]	0	0	0	0	0	0	0	0	0	0	0	0	0	0	0	0	0	0	0	0	0	0	0	0	0	0	0	0	0	0	0	0	0	0	0	0	0	0	0	0	0	0	0	0	0	0	0	0	0
N2fixaccoa[c] + N2fixatp[c] + N2fixhco3[c] -> N2fixadp[c] + N2fixh[c] + N2fixmalcoa[c] + N2fixpi[c]	0	0	0	0	0	0	0	0	0	0	0	0	0	0	0	0	0	0	0	0	0	0	0	0	0	0	0	0	0	0	0	0	0	0	0	0	0	0	0	0	0	0	0	0	0	0	0	0	0
N2fixatp[c] + N2fixdcmp[c] -> N2fixadp[c] + N2fixdcdp[c]	0	0	0	0	0	0	0	0	0	0	0	0	0	0	0	0	0	0	0	0	0	0	0	0	0	0	0	0	0	0	0	0	0	0	0	0	0	0	0	0	0	0	0	0	0	0	0	0	0
N2fixinost[c] ->	0	0	0	0	0	0	0	0	0	0	0	0	0	0	0	0	0	0	0	0	0	0	0	0	0	0	0	0	0	0	0	0	0	0	0	0	0	0	0	0	0	0	0	0	0	0	0	0	0
N2fixphb[c] -> N2fixphb[e]	0	0.246875	0.587419	0.609443	0.630755	0.652067	0.673379	0.694692	0.716004	0.737316	0.758548	0.779614	0.80068	0.821745	0.842811	0.863545	0.883859	0.901503	0.902653	0.903804	0.904954	0.906104	0.907254	0.908404	0.909284	0.909835	0.910386	0.910938	0.911479	0.911479	0.911479	0.911479	0.911479	0.911479	0.910929	0.910379	0.909829	0.90928	0.90873	0.90818	0.90763	0.907081	0.906531	0.905981	0.905432	0.904882	0.904332	0.903782	0.903233
N2fixala__L[e] -> ala__L[u]	0	2.62634e-28	-2.52841e-27	9.74684e-26	2.08469e-25	5.1138e-26	3.44006e-26	1.89025e-25	1.76775e-25	2.07686e-25	6.92285e-26	1.90022e-25	-2.33611e-26	8.54673e-27	-4.10243e-26	1.3454e-25	1.04484e-25	-2.26923e-24	-1.46975e-24	-1.49511e-24	-1.41591e-24	1.17035e-31	0	-4.15791e-46	-1.45527e-45	-6.65265e-45	-6.65265e-45	-5.85173e-32	0	-9.97897e-45	0	-3.32632e-45	-3.32632e-45	0	-1.93441e-25	-2.05834e-25	-1.51277e-25	-1.58257e-25	-1.51989e-25	-6.75192e-26	0	0	0	0	0	0	0	0	0
N2fixasp__L[e] -> asp__L[u]	0	0	0	0	0	0	0	0	0	0	0	0	0	0	0	0	0	0	0	0	0	0	0	0	0	0	0	0	0	0	0	0	0	0	0	0	0	0	0	0	0	0	0	0	0	0	0	0	0
N2fixco2[e] <=> co2[u]	0	93.4125	91.0735	88.2165	85.3583	82.5001	79.6419	76.7837	73.9255	71.0673	68.209	65.3504	62.4918	59.6332	56.7746	53.9154	51.0556	48.5373	48.1293	47.7214	47.3135	46.9056	46.4977	46.0898	45.6696	45.2347	44.7997	44.3647	43.9293	43.4694	44.3269	43.9659	43.6049	43.244	42.956	42.6681	42.3802	42.0923	41.8044	41.5165	41.2286	40.9407	40.6528	40.3649	40.077	39.7891	39.5012	39.2133	38.9254
N2fixfor[e] -> for[u]	0	0	0	0	0	0	0	0	0	0	0	0	0	0	0	0	0	0	0	0	0	0	0	0	0	0	0	0	0	0	0	0	0	0	0	0	0	0	0	0	0	0	0	0	0	0	0	0	0
N2fixglc[e] <=> glc[u]	0	1.11445e-27	-4.24552e-28	-2.97187e-28	-2.08031e-27	1.20148e-26	1.32036e-26	1.16964e-26	1.19936e-26	1.26517e-26	-9.47813e-27	2.58513e-27	1.81878e-25	1.76104e-25	1.81708e-25	-5.67202e-26	-5.63381e-26	-2.88483e-26	-3.10136e-26	-2.89332e-26	-3.10136e-26	-5.37324e-28	-3.6485e-28	-4.31186e-28	-4.97522e-28	-1.59074e-27	0	-4.24287e-27	0	4.24022e-27	1.06039e-27	7.95372e-28	-6.89367e-27	-4.54901e-28	0	0	0	0	0	0	0	0	0	0	0	0	0	0	0
N2fixgln__L[e] -> gln__L[u]	0	14.4	13.95	13.5	13.05	12.6	12.15	11.7	11.25	10.8	10.35	9.9	9.45	9	8.55	8.1	7.65	7.2	6.75	6.3	5.85	5.4	4.95	4.5	4.05	3.6	3.15	2.7	2.25	1.8	1.35	0.9	0.45	0	-0.45	-0.9	-1.35	-1.8	-2.25	-2.7	-3.15	-3.6	-4.05	-4.5	-4.95	-5.4	-5.85	-6.3	-6.75
N2fixglu__L[e] -> glu__L[u]	0	0	0	0	0	0	0	0	0	0	0	0	0	0	0	0	0	0	0	0	0	0	0	0	0	0	0	0	0	0	0	0	0	0	0	0	0	0	0	0	0	0	0	0	0	0	0	0	0
N2fixh2o[e] <=> h2o[u]	0	52.0594	50.8676	49.2873	47.7062	46.125	44.5439	42.9628	41.3816	39.8005	38.2192	36.6378	35.0563	33.4749	31.8934	30.3116	28.7292	27.2111	26.0898	24.9686	23.8474	22.7261	21.6049	20.4836	19.3598	18.2327	17.1057	15.9786	14.8514	13.719	13.5747	12.5164	11.4582	10.4	9.40981	8.41967	7.42953	6.43939	5.44925	4.45911	3.46897	2.47884	1.4887	0.498556	-0.491583	-1.48172	-2.47186	-3.462	-4.45214
N2fixh[e] <=> h[u]	0	-83.2	-81.5866	-79.0771	-76.5656	-74.0542	-71.5427	-69.0312	-66.5197	-64.0083	-61.4966	-58.9844	-56.4722	-53.9601	-51.4479	-48.9348	-46.4205	-44.1996	-43.7914	-43.3833	-42.9752	-42.5671	-42.159	-41.7508	-41.3317	-40.8992	-40.4667	-40.0342	-39.6013	-39.1463	-27.3614	-26.0559	-24.7504	-23.4449	-22.1749	-20.9048	-19.6348	-18.3647	-17.0947	-15.8246	-14.5546	-13.2845	-12.0145	-10.7444	-9.47437	-8.20431	-6.93426	-5.66421	-4.39416
N2fixmal__L[e] <=> mal__L[u]	0	0	0	0	0	0	0	0	0	0	0	0	0	0	0	0	0	0	0	0	0	0	0	0	0	0	0	0	0	0	0	0	0	0	0	0	0	0	0	0	0	0	0	0	0	0	0	0	0
N2fixn2[e] <=> n2[u]	0	-14.4	-13.95	-13.5	-13.05	-12.6	-12.15	-11.7	-11.25	-10.8	-10.35	-9.9	-9.45	-9	-8.55	-8.1	-7.65	-7.26396	-7.27323	-7.2825	-7.29176	-7.30103	-7.3103	-7.31957	-7.32665	-7.33109	-7.33554	-7.33998	-7.34434	-7.34434	-7.34434	-7.34434	-7.34434	-7.34434	-7.33991	-7.33548	-7.33105	-7.32662	-7.32219	-7.31776	-7.31333	-7.3089	-7.30447	-7.30004	-7.29561	-7.29118	-7.28675	-7.28232	-7.27789
N2fixnh3[e] -> nh3[u]	0	0	0	0	0	0	0	0	0	0	0	0	0	0	0	0	0	0	0	0	0	0	0	0	0	0	0	0	0	0	11.9887	12.8887	13.7887	14.6887	15.5798	16.471	17.3621	18.2532	19.1444	20.0355	20.9267	21.8178	22.7089	23.6001	24.4912	25.3824	26.2735	27.1646	28.0558
N2fixnh4[e] -> nh4[u]	0	0	0	0	0	0	0	0	0	0	0	0	0	0	0	0	0	0.127921	1.04646	1.96499	2.88353	3.80206	4.7206	5.63913	6.5533	7.46219	8.37107	9.27996	10.1887	11.0887	0	0	0	0	0	0	0	0	0	0	0	0	0	0	0	0	0	0	0
N2fixno2[e] <=> no2[u]	0	0	0	0	0	0	0	0	0	0	0	0	0	0	0	0	0	0	0	0	0	0	0	0	0	0	0	0	0	0	0	0	0	0	0	0	0	0	0	0	0	0	0	0	0	0	0	0	0
N2fixo2[e] <=> o2[u]	0	-58.0891	-56.4331	-54.6425	-52.8515	-51.0605	-49.2695	-47.4785	-45.6875	-43.8966	-42.1055	-40.3145	-38.5234	-36.7323	-34.9412	-33.15	-31.3586	-29.7727	-29.4569	-29.1412	-28.8255	-28.5098	-28.194	-27.8783	-27.5554	-27.2239	-26.8923	-26.5607	-26.2289	-25.8827	-26.6893	-26.4297	-26.1701	-25.9105	-25.722	-25.5335	-25.3451	-25.1566	-24.9681	-24.7796	-24.5912	-24.4027	-24.2142	-24.0258	-23.8373	-23.6488	-23.4603	-23.2719	-23.0834
N2fixphb[e] <=> phb[u]	0	0.246875	0.587419	0.609443	0.630755	0.652067	0.673379	0.694692	0.716004	0.737316	0.758548	0.779614	0.80068	0.821745	0.842811	0.863545	0.883859	0.901503	0.902653	0.903804	0.904954	0.906104	0.907254	0.908404	0.909284	0.909835	0.910386	0.910938	0.911479	0.911479	0.911479	0.911479	0.911479	0.911479	0.910929	0.910379	0.909829	0.90928	0.90873	0.90818	0.90763	0.907081	0.906531	0.905981	0.905432	0.904882	0.904332	0.903782	0.903233
N2fixpi[e] <=> pi[u]	0	-4.5207e-15	-3.22748e-14	-2.81994e-14	-6.28502e-15	-8.15061e-16	-9.29323e-15	1.13324e-14	-1.49857e-14	5.39919e-15	3.41724e-15	-9.76465e-15	9.11344e-15	9.41671e-15	2.42688e-14	-4.18616e-14	-2.05396e-14	-1.68602e-14	-3.81049e-14	-1.62279e-14	1.51056e-14	2.08333e-14	-1.46759e-14	-8.59757e-15	4.33903e-14	1.23124e-14	-3.55918e-14	5.97528e-15	-1.88856e-15	-9.23987e-15	2.58857e-14	-2.04516e-14	-2.17299e-14	-7.28283e-15	1.78586e-15	1.58288e-14	-5.7133e-16	1.31922e-14	4.78675e-15	3.46568e-14	2.90887e-14	-1.93983e-14	3.4756e-15	-1.89419e-14	-1.13426e-14	-1.51697e-14	-7.81829e-15	-2.65938e-17	2.06898e-14
N2fixptcys[e] <=> ptcys[u]	0	1.3758e-14	1.95162e-14	4.12006e-15	-1.70666e-14	-1.80088e-14	-4.4526e-15	-1.38769e-14	-6.20996e-15	1.42554e-14	1.64848e-14	-1.43414e-14	3.15838e-15	-3.33813e-15	-3.0413e-15	-4.1944e-14	-1.3847e-14	-1.90517e-14	-1.98328e-14	-1.87908e-14	-1.95718e-14	3.21939e-15	-7.6683e-16	4.64349e-15	8.95248e-15	-3.88303e-15	1.25523e-23	1.31929e-23	1.56993e-23	1.49439e-23	9.33103e-24	9.87515e-24	9.23456e-24	-5.86281e-16	-4.16433e-15	4.14121e-15	6.2282e-15	-6.24047e-15	-9.32623e-15	9.35011e-15	1.31604e-14	5.11916e-15	6.05663e-15	4.27125e-15	1.74058e-15	6.47043e-15	1.15056e-14	-1.39371e-14	1.02413e-15
N2fixso3[e] <=> so3[u]	0	3.55308e-27	2.74095e-26	2.4364e-26	5.59611e-26	1.28165e-26	7.61375e-27	5.32963e-26	4.47942e-26	6.67472e-26	8.24823e-27	4.86011e-26	-8.19747e-26	-8.24823e-26	-1.0913e-25	3.32543e-24	2.63747e-24	-9.52709e-24	-1.62021e-24	-1.50479e-24	-1.65878e-24	1.80192e-26	1.23723e-26	7.15693e-26	1.09004e-25	-1.63696e-25	-2.08754e-23	-2.15586e-23	-2.5234e-23	-2.43518e-23	-1.73289e-24	-1.84354e-24	-1.14511e-24	5.7426e-23	2.3763e-23	2.18819e-23	2.09733e-23	1.89466e-23	1.76106e-23	1.54894e-23	7.99444e-27	4.25736e-26	3.7117e-26	-5.62402e-25	-5.0733e-25	-1.17759e-25	-8.98423e-26	-5.23445e-26	-2.03351e-26
N2fixso4[e] <=> so4[u]	0	0	0	0	0	0	0	0	0	0	0	0	0	0	0	0	0	0	0	0	0	0	0	0	0	0	0	0	0	0	0	0	0	0	0	0	0	0	0	0	0	0	0	0	0	0	0	0	0
N2fixsucc[e] <=> succ[u]	0	-41.6	-40.7933	-39.5386	-38.2828	-37.0271	-35.7713	-34.5156	-33.2599	-32.0041	-30.7483	-29.4922	-28.2361	-26.98	-25.724	-24.4674	-23.2103	-22.0358	-21.3725	-20.7092	-20.0458	-19.3825	-18.7192	-18.0558	-17.3892	-16.7185	-16.0478	-15.3771	-14.7063	-14.0288	-13.6807	-13.028	-12.3752	-11.7225	-11.0874	-10.4524	-9.81739	-9.18236	-8.54734	-7.91231	-7.27729	-6.64226	-6.00723	-5.37221	-4.73718	-4.10216	-3.46713	-2.83211	-2.19708
N2fixurea[e] -> urea[u]	0	0	0	0	0	0	0	0	0	0	0	0	0	0	0	0	0	0	0	0	0	0	0	0	0	0	0	0	0	0	0	0	0	0	0	0	0	0	0	0	0	0	0	0	0	0	0	0	0
Growingnh3[e] <=> Growingnh3[c]	0	-14.0682	-18.4336	-17.1787	-15.9352	-14.6918	-13.4483	-12.2049	-10.9614	-9.718	-8.47583	-7.23635	-5.99687	-4.75739	-3.51792	-2.28378	-1.05642	0	0	0	0	0	0	0	0	0	0	0	0	0	11.9887	12.8887	13.7887	14.6887	15.5798	16.471	17.3621	18.2532	19.1444	20.0355	20.9267	21.8178	22.7089	23.6001	24.4912	25.3824	26.2735	27.1646	28.0558
16 Growingatp[c] + 6 Growingfdred[c] + 16 Growingh2o[c] + Growingn2[c] -> 16 Growingadp[c] + 6 Growingfdox[c] + 8 Growingh[c] + 2 Growingnh4[c] + 16 Growingpi[c]	0	0	0	0	0	0	0	0	0	0	0	0	0	0	0	0	0	0	0	0	0	0	0	0	0	0	0	0	0	0	0	0	0	0	0	0	0	0	0	0	0	0	0	0	0	0	0	0	0
Growingh[c] + Growingnh3[c] <=> Growingnh4[c]	0	-14.0682	-18.4336	-17.1787	-15.9352	-14.6918	-13.4483	-12.2049	-10.9614	-9.718	-8.47583	-7.23635	-5.99687	-4.75739	-3.51792	-2.28378	-1.05642	0	0	0	0	0	0	0	0	0	0	0	0	0	11.9887	12.8887	13.7887	14.6887	15.5798	16.471	17.3621	18.2532	19.1444	20.0355	20.9267	21.8178	22.7089	23.6001	24.4912	25.3824	26.2735	27.1646	28.0558
Growingfdred[c] + 2 Growingh[c] + Growingno2[e] -> Growingfdox[c] + Growingh2o[c] + Growingnitox[c]	0	0	0	0	0	0	0	0	0	0	0	0	0	0	0	0	0	0	0	0	0	0	0	0	0	0	0	0	0	0	0	0	0	0	0	0	0	0	0	0	0	0	0	0	0	0	0	0	0
Growingcys__L[c] + Growingnitox[c] + Growingo2[c] -> Growingnitala[c]	0	0	0	0	0	0	0	0	0	0	0	0	0	0	0	0	0	0	0	0	0	0	0	0	0	0	0	0	0	0	0	0	0	0	0	0	0	0	0	0	0	0	0	0	0	0	0	0	0
Growinggthrd[c] + Growingnitala[c] <=> Growingcys__L[c] + Growingnitgluthio[c]	0	0	0	0	0	0	0	0	0	0	0	0	0	0	0	0	0	0	0	0	0	0	0	0	0	0	0	0	0	0	0	0	0	0	0	0	0	0	0	0	0	0	0	0	0	0	0	0	0
Growingh[c] + Growingnadh[c] + Growingnitgluthio[c] -> GrowingSgluthio[c] + Growingnad[c]	0	0	0	0	0	0	0	0	0	0	0	0	0	0	0	0	0	0	0	0	0	0	0	0	0	0	0	0	0	0	0	0	0	0	0	0	0	0	0	0	0	0	0	0	0	0	0	0	0
GrowingSgluthio[c] + Growinggthrd[c] -> Growinggluthiodis[c] + Growingham[c]	0	0	0	0	0	0	0	0	0	0	0	0	0	0	0	0	0	0	0	0	0	0	0	0	0	0	0	0	0	0	0	0	0	0	0	0	0	0	0	0	0	0	0	0	0	0	0	0	0
Growinggluthiodis[c] + Growingh[c] + Growingnadph[c] -> 2 Growinggthrd[c] + Growingnadp[c]	0	0	0	0	0	0	0	0	0	0	0	0	0	0	0	0	0	0	0	0	0	0	0	0	0	0	0	0	0	0	0	0	0	0	0	0	0	0	0	0	0	0	0	0	0	0	0	0	0
2 Growingh[c] + Growingham[c] + Growingnadh[c] -> Growingh2o[c] + Growingnad[c] + Growingnh4[c]	0	0	0	0	0	0	0	0	0	0	0	0	0	0	0	0	0	0	0	0	0	0	0	0	0	0	0	0	0	0	0	0	0	0	0	0	0	0	0	0	0	0	0	0	0	0	0	0	0
2 Growingfdred[c] + Growingno3[e] -> 2 Growingfdox[c] + Growingno2[c]	0	0	0	0	0	0	0	0	0	0	0	0	0	0	0	0	0	0	0	0	0	0	0	0	0	0	0	0	0	0	0	0	0	0	0	0	0	0	0	0	0	0	0	0	0	0	0	0	0
Growingco2[c] + Growingh2o[c] <=> Growingh[c] + Growinghco3[c]	0	0.0113316	0.0269627	0.0279736	0.0289518	0.02993	0.0309083	0.0318865	0.0328647	0.033843	0.0348175	0.0357845	0.0367514	0.0377183	0.0386852	0.0396369	0.0405693	0.0413792	0.041432	0.0414848	0.0415376	0.0415904	0.0416432	0.041696	0.0417363	0.0417616	0.0417869	0.0418122	0.0418371	0.0418371	0.0418371	0.0418371	0.0418371	0.0418371	0.0418118	0.0417866	0.0417614	0.0417361	0.0417109	0.0416857	0.0416604	0.0416352	0.04161	0.0415847	0.0415595	0.0415343	0.041509	0.0414838	0.0414586
2 Growingfdred[c] + Growingh[c] + Growingnadp[c] <=> 2 Growingfdox[c] + Growingnadph[c]	0	0.96787	1.39697	1.37774	1.32347	1.26919	1.21492	1.16064	1.10637	1.05209	0.997832	0.943606	0.88938	0.835154	0.780928	0.726769	0.672694	0.619155	0.568924	0.518693	0.468462	0.418232	0.368001	0.31777	0.275322	0.242302	0.209282	0.176262	0.143306	0.113636	0.040051	0.00708401	-0.025883	-0.0588501	-0.0917418	-0.124634	-0.157525	-0.190417	-0.223309	-0.256201	-0.289092	-0.321984	-0.354876	-0.387768	-0.42066	-0.453551	-0.486443	-0.519335	-0.552227
2 Growinggthrd[c] + Growingh2o2[c] -> Growinggthox[c] + 2 Growingh2o[c]	0	0.0095353	0.0226885	0.0235391	0.0243623	0.0251855	0.0260086	0.0268318	0.0276549	0.0284781	0.0292982	0.0301118	0.0309255	0.0317391	0.0325528	0.0333536	0.0341382	0.0348197	0.0348641	0.0349085	0.034953	0.0349974	0.0350418	0.0350862	0.0351202	0.0351415	0.0351628	0.0351841	0.035205	0.035205	0.035205	0.035205	0.035205	0.035205	0.0351837	0.0351625	0.0351413	0.03512	0.0350988	0.0350776	0.0350563	0.0350351	0.0350139	0.0349926	0.0349714	0.0349502	0.0349289	0.0349077	0.0348865
Growingpi[c] + Growingthymd[c] <=> Growing2dr1p[c] + Growingthym[c]	0	-3.04258e-31	0	0	0	0	0	0	0	0	0	0	0	0	0	0	0	0	0	0	0	0	0	0	0	0	0	0	0	0	0	0	0	5.95483e-30	5.03987e-26	4.73608e-26	4.4249e-26	4.15776e-26	3.83339e-26	3.51176e-26	-3.28279e-30	1.83226e-30	-3.51183e-30	5.97392e-30	1.39519e-29	1.98494e-30	5.76397e-30	5.03871e-30	-1.9086e-30
Growingh2o[c] + Growingppi[c] <=> Growingh[c] + 2 Growingpi[c]	0	0.0669989	0.159418	0.165395	0.171179	0.176963	0.182747	0.188531	0.194315	0.200099	0.205861	0.211578	0.217295	0.223012	0.228729	0.234356	0.239869	0.244657	0.244969	0.245281	0.245593	0.245906	0.246218	0.24653	0.246769	0.246918	0.247068	0.247217	0.247364	0.247364	0.247364	0.247364	0.247364	0.247364	0.247215	0.247066	0.246917	0.246767	0.246618	0.246469	0.24632	0.246171	0.246022	0.245872	0.245723	0.245574	0.245425	0.245276	0.245126
Growingatp[c] + Growingh2o[c] -> Growingadp[c] + Growingh[c] + Growingpi[c]	0	1	1	1	1	1	1	1	1	1	1	1	1	1	1	1	1	1	1	1	1	1	1	1	1	1	1	1	1	1	1	1	1	1	1	1	1	1	1	1	1	1	1	1	1	1	1	1	1
Growingasp__L[c] + Growingatp[c] + Growingcitr__L[c] -> Growingamp[c] + Growingargsuc[c] + Growingh[c] + Growingppi[c]	0	0.0111642	0.0265642	0.0275602	0.0285239	0.0294877	0.0304515	0.0314153	0.032379	0.0333428	0.034303	0.0352556	0.0362083	0.0371609	0.0381135	0.0390512	0.0399698	0.0407677	0.0408197	0.0408717	0.0409237	0.0409757	0.0410277	0.0410798	0.0411195	0.0411445	0.0411694	0.0411943	0.0412188	0.0412188	0.0412188	0.0412188	0.0412188	0.0412188	0.0411939	0.0411691	0.0411442	0.0411193	0.0410945	0.0410696	0.0410448	0.0410199	0.040995	0.0409702	0.0409453	0.0409205	0.0408956	0.0408707	0.0408459
Growingargsuc[c] <=> Growingarg__L[c] + Growingfum[c]	0	0.0111642	0.0265642	0.0275602	0.0285239	0.0294877	0.0304515	0.0314153	0.032379	0.0333428	0.034303	0.0352556	0.0362083	0.0371609	0.0381135	0.0390512	0.0399698	0.0407677	0.0408197	0.0408717	0.0409237	0.0409757	0.0410277	0.0410798	0.0411195	0.0411445	0.0411694	0.0411943	0.0412188	0.0412188	0.0412188	0.0412188	0.0412188	0.0412188	0.0411939	0.0411691	0.0411442	0.0411193	0.0410945	0.0410696	0.0410448	0.0410199	0.040995	0.0409702	0.0409453	0.0409205	0.0408956	0.0408707	0.0408459
Growingasp__L[c] -> Growingfum[c] + Growingnh4[c]	0	0.500358	0.284563	0.242999	0.207165	0.171332	0.135498	0.0996648	0.0638313	0.0279977	0	0	0	0	0	0	0	0	0	0	0	0	0	0	0	0	0	0	0	0	0	0	0	0	0	0	0	0	0	0	0	0	0	0	0	0	0	0	0
Growingakg[c] + Growingasp__L[c] <=> Growingglu__L[c] + Growingoaa[c]	0	-1.43514	-1.15773	-1.09302	-1.02879	-0.964555	-0.900323	-0.836091	-0.771859	-0.707627	-0.635572	-0.547142	-0.458713	-0.370283	-0.281854	-0.0819954	-0.0127533	-0.0725006	-0.0215725	0.0293557	0.0802838	0.258319	0.309408	0.360498	0.411331	0.461853	0.484004	0.484297	0.485549	0.535549	0.585549	0.635549	0.685549	0.735549	0.785106	0.834662	0.884218	0.933775	0.983331	1.03289	1.08244	1.132	1.18156	1.23111	1.28067	1.33023	1.37978	1.42934	1.47889
Growingasp__L[c] + Growingatp[c] + Growinggln__L[c] + Growingh2o[c] <=> Growingamp[c] + Growingasn__L[c] + Growingglu__L[c] + Growingh[c] + Growingppi[c]	0	0.0117224	0.0278924	0.0289382	0.0299501	0.0309621	0.0319741	0.032986	0.033998	0.03501	0.0360181	0.0370184	0.0380187	0.0390189	0.0400192	0.0410037	0.0419683	0.0428061	0.0428607	0.0429153	0.0429699	0.0430245	0.0430791	0.0431337	0.0431755	0.0432017	0.0432279	0.043254	0.0432797	0.0432797	0.0432797	0.0432797	0.0432797	0.0432797	0.0432536	0.0432275	0.0432014	0.0431753	0.0431492	0.0431231	0.043097	0.0430709	0.0430448	0.0430187	0.0429926	0.0429665	0.0429404	0.0429143	0.0428882
3 Growingatp[c] + Growinggln__L[c] + Growingimp[c] + Growingnad[c] -> 2 Growingadp[c] + Growingamp[c] + Growingglu__L[c] + Growinggtp[c] + Growingnadh[c] + Growingppi[c]	0	0.00629658	0.0149822	0.0155439	0.0160875	0.0166311	0.0171746	0.0177182	0.0182618	0.0188053	0.0193469	0.0198842	0.0204215	0.0209587	0.021496	0.0220249	0.0225429	0.022993	0.0230223	0.0230516	0.023081	0.0231103	0.0231396	0.023169	0.0231914	0.0232055	0.0232195	0.0232336	0.0232474	0.0232474	0.0232474	0.0232474	0.0232474	0.0232474	0.0232334	0.0232194	0.0232053	0.0231913	0.0231773	0.0231633	0.0231492	0.0231352	0.0231212	0.0231072	0.0230932	0.0230791	0.0230651	0.0230511	0.0230371
Growingh[c] + Growingorn[c] -> Growingco2[c] + Growingptrc[c]	0	0	0	0	0	0	0	0	0	0	0	0	0	0	0	0	0	0	0	0	0	0	0	0	0	0	0	0	0	0	0	0	0	0	0	0	0	0	0	0	0	0	0	0	0	0	0	0	0
Growingorn[c] -> Growingnh4[c] + Growingpro__L[c]	0	0.00988028	0.0235093	0.0243908	0.0252437	0.0260966	0.0269496	0.0278025	0.0286555	0.0295084	0.0303581	0.0312012	0.0320443	0.0328874	0.0337305	0.0345603	0.0353732	0.0360794	0.0361254	0.0361715	0.0362175	0.0362635	0.0363096	0.0363556	0.0363908	0.0364128	0.0364349	0.036457	0.0364786	0.0364786	0.0364786	0.0364786	0.0364786	0.0364786	0.0364566	0.0364346	0.0364126	0.0363906	0.0363686	0.0363466	0.0363246	0.0363026	0.0362806	0.0362586	0.0362366	0.0362146	0.0361926	0.0361706	0.0361486
Growingatp[c] + Growingco2[c] + Growingnh4[c] <=> Growingadp[c] + Growingcbp[c] + 2 Growingh[c]	0	0.0206995	0.0492527	0.0510993	0.0528862	0.0546732	0.0564601	0.0582471	0.060034	0.0618209	0.0636012	0.0653674	0.0671337	0.0689	0.0706663	0.0724048	0.0741079	0.0755874	0.0756838	0.0757802	0.0758767	0.0759731	0.0760695	0.076166	0.0762397	0.0762859	0.0763322	0.0763784	0.0764238	0.0764238	0.0764238	0.0764238	0.0764238	0.0764238	0.0763777	0.0763316	0.0762855	0.0762394	0.0761933	0.0761472	0.0761011	0.076055	0.0760089	0.0759628	0.0759167	0.0758706	0.0758245	0.0757785	0.0757324
Growingagm[c] + Growingh2o[c] -> Growingptrc[c] + Growingurea[c]	0	0	0	0	0	0	0	0	0	0	0	0	0	0	0	0	0	0	0	0	0	0	0	0	0	0	0	0	0	0	0	0	0	0	0	0	0	0	0	0	0	0	0	0	0	0	0	0	0
Growingarg__L[c] + Growingh[c] -> Growingagm[c] + Growingco2[c]	0	0	0	0	0	0	0	0	0	0	0	0	0	0	0	0	0	0	0	0	0	0	0	0	0	0	0	0	0	0	0	0	0	0	0	0	0	0	0	0	0	0	0	0	0	0	0	0	0
Growingpro__L[c] -> Growingpro__D[c]	0	0	0	0	0	0	0	0	0	0	0	0	0	0	0	0	0	0	0	0	0	0	0	0	0	0	0	0	0	0	0	0	0	0	0	0	0	0	0	0	0	0	0	0	0	0	0	0	0
Growingh[c] + Growingnadh[c] + Growingnh4[c] + Growingoaa[c] -> Growingasp__L[c] + Growingh2o[c] + Growingnad[c]	0	0	0	0	0	0	0	0	0	0	0.0150706	0.0732827	0.131495	0.189707	0.247919	0.436241	0.517674	0.468516	0.520134	0.571752	0.623371	0.802096	0.853876	0.905655	0.957016	1.00787	1.03035	1.03098	1.03255	1.08255	1.13255	1.18255	1.23255	1.28255	1.33178	1.381	1.43023	1.47946	1.52868	1.57791	1.62714	1.67636	1.72559	1.77482	1.82404	1.87327	1.9225	1.97172	2.02095
Growingaccoa[c] + Growingh2o[c] + Growingoaa[c] -> Growingcit[c] + Growingcoa[c] + Growingh[c]	0	0	0	0	0	0	0	0	0	0	0	0	0	0	0	0	0	0	0	0	0	0	0	0	0.00772779	0.0248184	0.0419091	0.0589997	0.0761528	0.0964825	0.0728976	0.0899306	0.106964	0.123996	0.140994	0.157992	0.17499	0.191988	0.208986	0.225984	0.242982	0.25998	0.276978	0.293976	0.310974	0.327972	0.34497	0.361968	0.378966
Growingcit[c] <=> Growingacon__C[c] + Growingh2o[c]	0	0	0	0	0	0	0	0	0	0	0	0	0	0	0	0	0	0	0	0	0	0	0	0	0.00772779	0.0248184	0.0419091	0.0589997	0.0761528	0.0964825	0.0728976	0.0899306	0.106964	0.123996	0.140994	0.157992	0.17499	0.191988	0.208986	0.225984	0.242982	0.25998	0.276978	0.293976	0.310974	0.327972	0.34497	0.361968	0.378966
Growingacon__C[c] + Growingh2o[c] <=> Growingicit[c]	0	0	0	0	0	0	0	0	0	0	0	0	0	0	0	0	0	0	0	0	0	0	0	0	0.00772779	0.0248184	0.0419091	0.0589997	0.0761528	0.0964825	0.0728976	0.0899306	0.106964	0.123996	0.140994	0.157992	0.17499	0.191988	0.208986	0.225984	0.242982	0.25998	0.276978	0.293976	0.310974	0.327972	0.34497	0.361968	0.378966
Growingicit[c] + Growingnad[c] <=> Growingakg[c] + Growingco2[c] + Growingnadh[c]	0	-0.582606	-0.035193	0	0	-1.09888e-30	3.85823e-27	0	0	0	0	0	0	0	0	6.94237e-26	5.70834e-26	-1.36263e-25	1.30935e-26	1.80189e-26	1.20401e-26	-5.33722e-27	-8.05942e-27	-5.38928e-28	0.00772779	0.0248184	0.0419091	0.0589997	0.0761528	0.0964825	0.0728976	0.0899306	0.106964	0.123996	0.140994	0.157992	0.17499	0.191988	0.208986	0.225984	0.242982	0.25998	0.276978	0.293976	0.310974	0.327972	0.34497	0.361968	0.378966
Growingakg[c] + Growingcoa[c] + 2 Growingfdox[c] <=> Growingco2[c] + 2 Growingfdred[c] + Growingh[c] + Growingsuccoa[c]	0	0.96787	1.39697	1.37774	1.32347	1.26919	1.21492	1.16064	1.10637	1.05209	0.997832	0.943606	0.88938	0.835154	0.780928	0.726769	0.672694	0.619155	0.568924	0.518693	0.468462	0.418232	0.368001	0.31777	0.275322	0.242302	0.209282	0.176262	0.143306	0.113636	0.040051	0.00708401	-0.025883	-0.0588501	-0.0917418	-0.124634	-0.157525	-0.190417	-0.223309	-0.256201	-0.289092	-0.321984	-0.354876	-0.387768	-0.42066	-0.453551	-0.486443	-0.519335	-0.552227
Growingatp[c] + Growingcoa[c] + Growingsucc[c] <=> Growingadp[c] + Growingpi[c] + Growingsuccoa[c]	0	-0.943006	-1.33781	-1.31636	-1.25994	-1.20352	-1.1471	-1.09068	-1.03425	-0.977833	-0.921435	-0.865088	-0.80874	-0.752393	-0.696045	-0.639798	-0.583677	-0.52836	-0.478014	-0.427667	-0.377321	-0.326974	-0.276627	-0.226281	-0.183744	-0.150668	-0.117593	-0.0845171	-0.0515073	-0.021837	0.0517479	0.084715	0.117682	0.150649	0.183485	0.216322	0.249158	0.281995	0.314831	0.347667	0.380504	0.41334	0.446177	0.479013	0.51185	0.544686	0.577522	0.610359	0.643195
Growingfad[c] + Growingsucc[c] <=> Growingfadh2[c] + Growingfum[c]	0	1.55046	1.52177	1.60676	1.69201	1.77726	1.86251	1.94776	2.03301	2.11826	2.20354	2.28888	2.37422	2.45955	2.54489	2.63035	2.71595	2.79291	2.81638	2.83985	2.86332	2.8868	2.91027	2.93374	2.96537	3.00687	3.04837	3.08987	3.13145	3.17705	3.14215	3.18171	3.22127	3.26083	3.2985	3.33616	3.37383	3.4115	3.44916	3.48683	3.5245	3.56216	3.59983	3.6375	3.67516	3.71283	3.7505	3.78816	3.82583
Growingakg[c] + Growingcoa[c] + Growingnad[c] -> Growingco2[c] + Growingnadh[c] + Growingsuccoa[c]	0	0	0	0	0	0	0	0	0	0	0	0	0	0	0	0	0	0	0	0	0	0	0	0	0	0	0	0	0	0	0	0	0	0	0	0	0	0	0	0	0	0	0	0	0	0	0	0	0
Growingfum[c] + Growingh2o[c] <=> Growingmal__L[c]	0	2.08141	1.87911	1.92528	1.97733	2.02939	2.08145	2.1335	2.18556	2.23762	2.29753	2.38548	2.47343	2.56137	2.64932	2.73735	2.82547	2.90461	2.92823	2.95184	2.97546	2.99907	3.02268	3.0463	3.07803	3.1196	3.16117	3.20274	3.24439	3.28999	3.25509	3.29465	3.33421	3.37377	3.41137	3.44897	3.48657	3.52416	3.56176	3.59936	3.63696	3.67456	3.71216	3.74975	3.78735	3.82495	3.86255	3.90015	3.93775
Growingmal__L[c] + Growingnad[c] <=> Growingh[c] + Growingnadh[c] + Growingoaa[c]	0	1.43514	1.15773	1.09302	1.02879	0.964555	0.900323	0.836091	0.771859	0.707627	0.650642	0.620425	0.590208	0.55999	0.529773	0.518237	0.530427	0.541016	0.541707	0.542397	0.543087	0.543777	0.544468	0.545158	0.553413	0.570835	0.588256	0.605678	0.623156	0.643485	0.6199	0.636933	0.653966	0.670999	0.687667	0.704335	0.721003	0.737671	0.754339	0.771008	0.787676	0.804344	0.821012	0.83768	0.854348	0.871016	0.887684	0.904352	0.92102
Growingatp[c] + Growingcys__L[c] + Growingglu__L[c] -> Growingadp[c] + Growingglucys[c] + Growingh[c] + Growingpi[c]	0	0	0	0	0	0	0	0	0	0	0	0	0	0	0	0	0	0	0	0	0	0	0	0	0	0	0	0	0	0	0	0	0	0	0	0	0	0	0	0	0	0	0	0	0	0	0	0	0
Growingatp[c] + Growingglucys[c] + Growinggly[c] -> Growingadp[c] + Growinggthrd[c] + Growingh[c] + Growingpi[c]	0	0	0	0	0	0	0	0	0	0	0	0	0	0	0	0	0	0	0	0	0	0	0	0	0	0	0	0	0	0	0	0	0	0	0	0	0	0	0	0	0	0	0	0	0	0	0	0	0
Growinggthox[c] + Growingh[c] + Growingnadph[c] <=> 2 Growinggthrd[c] + Growingnadp[c]	0	0.0095353	0.0226885	0.0235391	0.0243623	0.0251855	0.0260086	0.0268318	0.0276549	0.0284781	0.0292982	0.0301118	0.0309255	0.0317391	0.0325528	0.0333536	0.0341382	0.0348197	0.0348641	0.0349085	0.034953	0.0349974	0.0350418	0.0350862	0.0351202	0.0351415	0.0351628	0.0351841	0.035205	0.035205	0.035205	0.035205	0.035205	0.035205	0.0351837	0.0351625	0.0351413	0.03512	0.0350988	0.0350776	0.0350563	0.0350351	0.0350139	0.0349926	0.0349714	0.0349502	0.0349289	0.0349077	0.0348865
Growingala__L[c] + Growinggthrd[c] -> Growingcgly[c] + Growinggluala[c]	0	-2.44887e-18	-1.1215e-33	-9.79548e-18	-9.79548e-18	0	-9.79548e-18	-2.17503e-33	-2.17503e-33	0	-2.17503e-33	-9.79548e-18	1.08752e-33	-1.1215e-33	-9.79548e-18	-9.79548e-18	-1.9591e-17	-9.79548e-18	-9.79548e-18	-9.79548e-18	-9.79548e-18	-9.79548e-18	-9.79548e-18	-9.79548e-18	-9.79548e-18	-1.9591e-17	-9.79548e-18	-9.79548e-18	-9.79548e-18	-9.79548e-18	-9.79548e-18	-9.79548e-18	-9.79548e-18	-9.79548e-18	-9.79548e-18	-1.9591e-17	-9.79548e-18	-9.79548e-18	-9.79548e-18	-9.79548e-18	-9.79548e-18	-1.9591e-17	-1.51442e-17	-1.51442e-17	-9.79548e-18	-2.40377e-17	-1.42422e-17	-9.79548e-18	-9.79548e-18
Growingcgly[c] + Growingh2o[c] -> Growingcys__L[c] + Growinggly[c]	0	-2.44887e-18	-1.1215e-33	-9.79548e-18	-9.79548e-18	0	-9.79548e-18	-2.17503e-33	-2.17503e-33	0	-2.17503e-33	-9.79548e-18	1.08752e-33	-1.1215e-33	-9.79548e-18	-9.79548e-18	-1.9591e-17	-9.79548e-18	-9.79548e-18	-9.79548e-18	-9.79548e-18	-9.79548e-18	-9.79548e-18	-9.79548e-18	-9.79548e-18	-1.9591e-17	-9.79548e-18	-9.79548e-18	-9.79548e-18	-9.79548e-18	-9.79548e-18	-9.79548e-18	-9.79548e-18	-9.79548e-18	-9.79548e-18	-1.9591e-17	-9.79548e-18	-9.79548e-18	-9.79548e-18	-9.79548e-18	-9.79548e-18	-1.9591e-17	-1.51442e-17	-1.51442e-17	-9.79548e-18	-2.40377e-17	-1.42422e-17	-9.79548e-18	-9.79548e-18
Growinggluala[c] -> Growingala__L[c] + Growingoxpro[c]	0	-2.44887e-18	-1.1215e-33	-9.79548e-18	-9.79548e-18	0	-9.79548e-18	-2.17503e-33	-2.17503e-33	0	-2.17503e-33	-9.79548e-18	1.08752e-33	-1.1215e-33	-9.79548e-18	-9.79548e-18	-1.9591e-17	-9.79548e-18	-9.79548e-18	-9.79548e-18	-9.79548e-18	-9.79548e-18	-9.79548e-18	-9.79548e-18	-9.79548e-18	-1.9591e-17	-9.79548e-18	-9.79548e-18	-9.79548e-18	-9.79548e-18	-9.79548e-18	-9.79548e-18	-9.79548e-18	-9.79548e-18	-9.79548e-18	-1.9591e-17	-9.79548e-18	-9.79548e-18	-9.79548e-18	-9.79548e-18	-9.79548e-18	-1.9591e-17	-1.51442e-17	-1.51442e-17	-9.79548e-18	-2.40377e-17	-1.42422e-17	-9.79548e-18	-9.79548e-18
Growingatp[c] + 2 Growingh2o[c] + Growingoxpro[c] -> Growingadp[c] + Growingglu__L[c] + Growingh[c] + Growingpi[c]	0	-2.44887e-18	-1.1215e-33	-9.79548e-18	-9.79548e-18	0	-9.79548e-18	-2.17503e-33	-2.17503e-33	0	-2.17503e-33	-9.79548e-18	1.08752e-33	-1.1215e-33	-9.79548e-18	-9.79548e-18	-1.9591e-17	-9.79548e-18	-9.79548e-18	-9.79548e-18	-9.79548e-18	-9.79548e-18	-9.79548e-18	-9.79548e-18	-9.79548e-18	-1.9591e-17	-9.79548e-18	-9.79548e-18	-9.79548e-18	-9.79548e-18	-9.79548e-18	-9.79548e-18	-9.79548e-18	-9.79548e-18	-9.79548e-18	-1.9591e-17	-9.79548e-18	-9.79548e-18	-9.79548e-18	-9.79548e-18	-9.79548e-18	-1.9591e-17	-1.51442e-17	-1.51442e-17	-9.79548e-18	-2.40377e-17	-1.42422e-17	-9.79548e-18	-9.79548e-18
2 Growingatp[c] + Growinggln__L[c] + Growingh2o[c] + Growinghco3[c] -> 2 Growingadp[c] + Growingcbp[c] + Growingglu__L[c] + 2 Growingh[c] + Growingpi[c]	0	0	0	0	0	0	0	0	0	0	0	0	0	0	0	0	0	0	0	0	0	0	0	0	0	0	0	0	0	0	0	0	0	0	0	0	0	0	0	0	0	0	0	0	0	0	0	0	0
Growinggln__L[c] + Growingh[c] + Growingpyr[c] <=> Growing2oxgltrm[c] + Growingala__L[c]	0	0	0	0	0	0	0	0	0	0	0	0	0	0	0	0.121137	0.123986	4.8453e-25	-2.8564e-26	-7.5818e-26	-9.45081e-26	0.127107	0.127268	0.127429	0.127553	0.12763	0.099336	0.0491842	-2.32391e-24	-2.25597e-24	-1.15526e-24	-1.22766e-24	-4.53733e-26	0	-3.90339e-24	-3.61082e-24	-3.32377e-24	-3.09937e-24	-2.78858e-24	-2.46638e-24	-2.90999e-29	-3.64466e-29	-3.0463e-29	-1.39903e-29	1.39867e-29	-2.2086e-28	-1.75058e-30	-4.99705e-30	-3.87137e-29
Growing2oxgltrm[c] + Growingh2o[c] -> Growingakg[c] + Growingh[c] + Growingnh4[c]	0	0	0	0	0	0	0	0	0	0	0	0	0	0	0	0.121137	0.123986	0	0	0	0	0.127107	0.127268	0.127429	0.127553	0.12763	0.099336	0.0491842	0	0	0	0	0	0	0	0	0	0	0	0	0	0	0	0	0	0	0	0	0
Growinggln__L[c] + Growingh2o[c] -> Growingglu__L[c] + Growingnh4[c]	0	1.53203	1.38826	1.3322	1.27633	1.22046	1.16459	1.10872	1.05286	0.996989	0.941143	0.885343	0.829542	0.773742	0.717942	0.541096	0.482654	0.551782	0.501465	0.451149	0.400832	0.223408	0.17293	0.122452	0.0720869	0.0218577	0	0	0	0	0	0	0	0	0	0	0	0	0	0	0	0	0	0	0	0	0	0	0
Growingatp[c] + Growingglu__L[c] + Growingnh4[c] -> Growingadp[c] + Growinggln__L[c] + Growingh[c] + Growingpi[c]	0	0	0	0	0	0	0	0	0	0	0	0	0	0	0	0	0	0	0	0	0	0	0	0	0	0	0	0	0.000964708	0.0509647	0.100965	0.150965	0.200965	0.250965	0.300813	0.350662	0.400511	0.450359	0.500208	0.550057	0.599905	0.649754	0.699602	0.749451	0.7993	0.849148	0.898997	0.948846	0.998694
Growingglu__L[c] + Growingh[c] -> Growing4abut[c] + Growingco2[c]	0	0	0	0	0	0	0	0	0	0	0	0	0	0	0	0	0	0	0	0	0	0	0	0	0	0	0	0	0	0	0	0	0	0	0	0	0	0	0	0	0	0	0	0	0	0	0	0	0
Growing4abut[c] + Growingakg[c] -> Growingglu__L[c] + Growingsucsal[c]	0	0	0	0	0	0	0	0	0	0	0	0	0	0	0	0	0	0	0	0	0	0	0	0	0	0	0	0	0	0	0	0	0	0	0	0	0	0	0	0	0	0	0	0	0	0	0	0	0
Growingh2o[c] + Growingnadp[c] + Growingsucsal[c] -> 2 Growingh[c] + Growingnadph[c] + Growingsucc[c]	0	0	0	0	0	0	0	0	0	0	0	0	0	0	0	0	0	0	0	0	0	0	0	0	0	0	0	0	0	0	0	0	0	0	0	0	0	0	0	0	0	0	0	0	0	0	0	0	0
Growingakg[c] + Growinggln__L[c] + Growingh[c] + Growingnadph[c] -> 2 Growingglu__L[c] + Growingnadp[c]	0	0	0	0	0	0	0	0	0	0	0	0	0	0	0	0	0	0	0	0	0	0	0	0	0	0	0	0	0	0	0	0	0	0	0	0	0	0	0	0	0	0	0	0	0	0	0	0	0
Growingser__L[c] -> Growingnh4[c] + Growingpyr[c]	0	0.358949	0.178554	0.157308	0.133747	0.110187	0.0866259	0.0630652	0.0395045	0.0159437	0	0	0	0	0	0	0	0	0	0	0	0	0	0	0	0	0	0	0	0	0	0	0	0	0	0	0	0	0	0	0	0	0	0	0	0	0	0	0
Growingasp__L[c] + Growingatp[c] -> Growing4pasp[c] + Growingadp[c]	0	0.871211	0.721904	0.69309	0.659203	0.625317	0.591431	0.557544	0.523658	0.489772	0.455318	0.419676	0.384034	0.348393	0.312751	0.295876	0.302836	0.308881	0.309275	0.309669	0.310063	0.310457	0.310851	0.311246	0.311547	0.311736	0.311925	0.312114	0.312299	0.312299	0.312299	0.312299	0.312299	0.312299	0.312111	0.311922	0.311734	0.311545	0.311357	0.311169	0.31098	0.310792	0.310604	0.310415	0.310227	0.310039	0.30985	0.309662	0.309474
Growing4pasp[c] + Growingh[c] + Growingnadph[c] -> Growingaspsa[c] + Growingnadp[c] + Growingpi[c]	0	0.871211	0.721904	0.69309	0.659203	0.625317	0.591431	0.557544	0.523658	0.489772	0.455318	0.419676	0.384034	0.348393	0.312751	0.295876	0.302836	0.308881	0.309275	0.309669	0.310063	0.310457	0.310851	0.311246	0.311547	0.311736	0.311925	0.312114	0.312299	0.312299	0.312299	0.312299	0.312299	0.312299	0.312111	0.311922	0.311734	0.311545	0.311357	0.311169	0.31098	0.310792	0.310604	0.310415	0.310227	0.310039	0.30985	0.309662	0.309474
Growingaspsa[c] + Growingh[c] + Growingnadph[c] -> Growinghom__L[c] + Growingnadp[c]	0	0.846359	0.662772	0.631741	0.595709	0.559677	0.523646	0.487614	0.451582	0.41555	0.378959	0.341197	0.303435	0.265672	0.22791	0.208948	0.213863	0.218132	0.21841	0.218689	0.218967	0.219245	0.219524	0.219802	0.220015	0.220148	0.220282	0.220415	0.220546	0.220546	0.220546	0.220546	0.220546	0.220546	0.220413	0.22028	0.220147	0.220014	0.219881	0.219748	0.219615	0.219482	0.219349	0.219216	0.219083	0.21895	0.218817	0.218684	0.218551
Growingatp[c] + Growinghom__L[c] -> Growingadp[c] + Growingh[c] + Growingphom[c]	0	0.846359	0.662772	0.631741	0.595709	0.559677	0.523646	0.487614	0.451582	0.41555	0.378959	0.341197	0.303435	0.265672	0.22791	0.208948	0.213863	0.218132	0.21841	0.218689	0.218967	0.219245	0.219524	0.219802	0.220015	0.220148	0.220282	0.220415	0.220546	0.220546	0.220546	0.220546	0.220546	0.220546	0.220413	0.22028	0.220147	0.220014	0.219881	0.219748	0.219615	0.219482	0.219349	0.219216	0.219083	0.21895	0.218817	0.218684	0.218551
Growingh2o[c] + Growingphom[c] -> Growingpi[c] + Growingthr__L[c]	0	0.846359	0.662772	0.631741	0.595709	0.559677	0.523646	0.487614	0.451582	0.41555	0.378959	0.341197	0.303435	0.265672	0.22791	0.208948	0.213863	0.218132	0.21841	0.218689	0.218967	0.219245	0.219524	0.219802	0.220015	0.220148	0.220282	0.220415	0.220546	0.220546	0.220546	0.220546	0.220546	0.220546	0.220413	0.22028	0.220147	0.220014	0.219881	0.219748	0.219615	0.219482	0.219349	0.219216	0.219083	0.21895	0.218817	0.218684	0.218551
Growinghcys__L[c] + Growingser__L[c] -> Growingcyst__L[c] + Growingh2o[c]	0	0	0	0	0	0	0	0	0	0	0	0	0	0	0	0	0	0	0	0	0	0	0	0	0	0	0	0	0	0	0	0	0	0	0	0	0	0	0	0	0	0	0	0	0	0	0	0	0
Growingnad[c] + Growingthr__L[c] -> Growing2aobut[c] + Growingh[c] + Growingnadh[c]	0	0.813593	0.584806	0.550852	0.511991	0.473131	0.43427	0.39541	0.35655	0.317689	0.27828	0.237722	0.197163	0.156605	0.116047	0.0943326	0.0965516	0.098479	0.0986047	0.0987303	0.098856	0.0989816	0.0991072	0.0992329	0.0993289	0.0993892	0.0994494	0.0995096	0.0995687	0.0995687	0.0995687	0.0995687	0.0995687	0.0995687	0.0995087	0.0994486	0.0993886	0.0993285	0.0992685	0.0992084	0.0991484	0.0990883	0.0990283	0.0989682	0.0989081	0.0988481	0.098788	0.098728	0.0986679
Growingathr__L[c] + Growingnadp[c] <=> Growing2aobut[c] + Growingh[c] + Growingnadph[c]	0	0	0	0	0	0	0	0	0	0	0	0	0	0	0	0	0	0	0	0	0	0	0	0	0	0	0	0	0	0	0	0	0	0	-2.98221e-24	-2.78212e-24	-2.57975e-24	-2.55547e-24	-2.11586e-24	-1.9496e-24	-3.24311e-29	-3.36473e-29	-2.43234e-29	-3.97281e-29	-5.27006e-29	-1.21617e-29	-1.01347e-30	2.43234e-30	6.48623e-30
Growingathr__L[c] -> Growingacald[c] + Growinggly[c]	0	0	0	0	0	0	0	0	0	0	0	0	0	0	0	0	0	0	0	0	0	0	0	0	0	0	0	0	0	0	0	0	0	0	0	0	0	0	0	0	0	0	0	0	0	0	0	0	0
Growingthr__L[c] <=> Growingacald[c] + Growinggly[c]	0	0	0	0	0	0	0	0	0	0	0	0	0	0	0	0	0	0	0	0	0	0	0	0	0	0	0	0	0	0	0	0	0	0	-2.98195e-24	-2.78167e-24	-2.57942e-24	-2.55501e-24	-2.11533e-24	-1.94914e-24	-2.93993e-29	-2.8282e-29	-2.47988e-29	-4.06814e-29	-5.45924e-29	-1.33961e-29	2.51931e-31	3.47227e-30	8.92713e-30
Growing3pg[c] + Growingnad[c] -> Growing3php[c] + Growingh[c] + Growingnadh[c]	0	-4.43567e-28	3.58266e-28	-1.32691e-28	-2.84338e-28	-2.99692e-27	-3.53337e-27	-3.71724e-27	-3.55612e-27	-3.92386e-27	0.00787603	0.0322379	0.0565999	0.0809618	0.105324	0.120199	0.123027	0.125483	0.125643	0.125803	0.125963	0.126123	0.126283	0.126443	0.126566	0.126643	0.126719	0.126796	0.126871	0.126871	0.126871	0.126871	0.126871	0.126871	0.126795	0.126718	0.126642	0.126565	0.126489	0.126412	0.126336	0.126259	0.126183	0.126106	0.12603	0.125953	0.125877	0.1258	0.125724
Growing3php[c] + Growingglu__L[c] -> Growingakg[c] + Growingpser__L[c]	0	-4.4376e-28	3.58282e-28	-1.30946e-28	-2.83715e-28	-2.9972e-27	-3.53371e-27	-3.71558e-27	-3.55735e-27	-3.92473e-27	0.00787603	0.0322379	0.0565999	0.0809618	0.105324	0.120199	0.123027	0.125483	0.125643	0.125803	0.125963	0.126123	0.126283	0.126443	0.126566	0.126643	0.126719	0.126796	0.126871	0.126871	0.126871	0.126871	0.126871	0.126871	0.126795	0.126718	0.126642	0.126565	0.126489	0.126412	0.126336	0.126259	0.126183	0.126106	0.12603	0.125953	0.125877	0.1258	0.125724
Growingh2o[c] + Growingpser__L[c] -> Growingpi[c] + Growingser__L[c]	0	0	0	0	0	0	0	0	0	0	0.00787603	0.0322379	0.0565999	0.0809618	0.105324	0.120199	0.123027	0.125483	0.125643	0.125803	0.125963	0.126123	0.126283	0.126443	0.126566	0.126643	0.126719	0.126796	0.126871	0.126871	0.126871	0.126871	0.126871	0.126871	0.126795	0.126718	0.126642	0.126565	0.126489	0.126412	0.126336	0.126259	0.126183	0.126106	0.12603	0.125953	0.125877	0.1258	0.125724
Growingser__L[c] + Growingthf[c] <=> Growinggly[c] + Growingh2o[c] + Growingmlthf[c]	0	-0.385302	-0.241259	-0.222364	-0.201078	-0.179792	-0.158507	-0.137221	-0.115935	-0.0946494	-0.0730962	-0.0509829	-0.0288697	-0.00675649	0.0153567	0.0280192	0.0286783	0.0292508	0.0292881	0.0293255	0.0293628	0.0294001	0.0294374	0.0294747	0.0295033	0.0295212	0.029539	0.0295569	0.0295745	0.0295745	0.0295745	0.0295745	0.0295745	0.0295745	0.0295566	0.0295388	0.029521	0.0295031	0.0294853	0.0294675	0.0294496	0.0294318	0.0294139	0.0293961	0.0293783	0.0293604	0.0293426	0.0293248	0.0293069
Growinggly[c] + Growingnad[c] + Growingthf[c] -> Growingco2[c] + Growingmlthf[c] + Growingnadh[c] + Growingnh4[c]	0	0.393312	0.260319	0.242138	0.221544	0.20095	0.180356	0.159761	0.139167	0.118573	0.0977086	0.0762789	0.0548491	0.0334194	0.0119897	0	0	0	0	0	0	0	0	0	0	0	0	0	0	0	0	0	0	0	0	0	0	0	0	0	0	0	0	0	0	0	0	0	0
Growingacser[c] + Growingh2s[c] -> Growingac[c] + Growingcys__L[c] + Growingh[c]	0	0.0067264	0.0160049	0.016605	0.0171857	0.0177664	0.018347	0.0189277	0.0195084	0.020089	0.0206676	0.0212415	0.0218155	0.0223894	0.0229634	0.0235283	0.0240818	0.0245625	0.0245939	0.0246252	0.0246565	0.0246879	0.0247192	0.0247506	0.0247745	0.0247895	0.0248046	0.0248196	0.0248343	0.0248343	0.0248343	0.0248343	0.0248343	0.0248343	0.0248193	0.0248044	0.0247894	0.0247744	0.0247594	0.0247445	0.0247295	0.0247145	0.0246995	0.0246845	0.0246696	0.0246546	0.0246396	0.0246246	0.0246096
Growingaccoa[c] + Growingser__L[c] -> Growingacser[c] + Growingcoa[c]	0	0.0067264	0.0160049	0.016605	0.0171857	0.0177664	0.018347	0.0189277	0.0195084	0.020089	0.0206676	0.0212415	0.0218155	0.0223894	0.0229634	0.0235283	0.0240818	0.0245625	0.0245939	0.0246252	0.0246565	0.0246879	0.0247192	0.0247506	0.0247745	0.0247895	0.0248046	0.0248196	0.0248343	0.0248343	0.0248343	0.0248343	0.0248343	0.0248343	0.0248193	0.0248044	0.0247894	0.0247744	0.0247594	0.0247445	0.0247295	0.0247145	0.0246995	0.0246845	0.0246696	0.0246546	0.0246396	0.0246246	0.0246096
Growinggly[c] + Growingh[c] + Growingsuccoa[c] -> Growing5aop[c] + Growingco2[c] + Growingcoa[c]	0	1.2448e-05	2.96191e-05	3.07296e-05	3.18042e-05	3.28788e-05	3.39534e-05	3.5028e-05	3.61026e-05	3.71772e-05	3.82478e-05	3.931e-05	4.03722e-05	4.14344e-05	4.24966e-05	4.3542e-05	4.45663e-05	4.5456e-05	4.5514e-05	4.5572e-05	4.56299e-05	4.56879e-05	4.57459e-05	4.58039e-05	4.58483e-05	4.58761e-05	4.59039e-05	4.59317e-05	4.59589e-05	4.59589e-05	4.59589e-05	4.59589e-05	4.59589e-05	4.59589e-05	4.59312e-05	4.59035e-05	4.58758e-05	4.58481e-05	4.58204e-05	4.57926e-05	4.57649e-05	4.57372e-05	4.57095e-05	4.56818e-05	4.5654e-05	4.56263e-05	4.55986e-05	4.55709e-05	4.55432e-05
Growingaccoa[c] + Growinggly[c] <=> Growing2aobut[c] + Growingcoa[c]	0	-0.813593	-0.584806	-0.550852	-0.511991	-0.473131	-0.43427	-0.39541	-0.35655	-0.317689	-0.27828	-0.237722	-0.197163	-0.156605	-0.116047	-0.0943326	-0.0965516	-0.098479	-0.0986047	-0.0987303	-0.098856	-0.0989816	-0.0991072	-0.0992329	-0.0993289	-0.0993892	-0.0994494	-0.0995096	-0.0995687	-0.0995687	-0.0995687	-0.0995687	-0.0995687	-0.0995687	-0.0995087	-0.0994486	-0.0993886	-0.0993285	-0.0992685	-0.0992084	-0.0991484	-0.0990883	-0.0990283	-0.0989682	-0.0989081	-0.0988481	-0.098788	-0.098728	-0.0986679
Growingatp[c] + Growingglc[e] -> Growingadp[c] + Growingg6p[c] + Growingh[c]	0	0	0	0	0	0	0	0	0	0	0	0	0	0	0	0	0	0	0	0	0	0	0	0	0	0	0	0	0	0	0	0	0	-5.05439e-29	0	0	0	0	0	0	0	0	0	0	0	0	0	0	0
Growingg6p[c] <=> Growingf6p[c]	0	-0.0433448	-0.103136	-0.107002	-0.110744	-0.114486	-0.118228	-0.12197	-0.125712	-0.129453	-0.133181	-0.13688	-0.140579	-0.144277	-0.147976	-0.183308	-0.258817	-0.332187	-0.392338	-0.452489	-0.51264	-0.572791	-0.632943	-0.693094	-0.733751	-0.750789	-0.767828	-0.784866	-0.801862	-0.816697	-0.85349	-0.869973	-0.886457	-0.90294	-0.918859	-0.934778	-0.950698	-0.966617	-0.982536	-0.998455	-1.01437	-1.03029	-1.04621	-1.06213	-1.07805	-1.09397	-1.10989	-1.12581	-1.14173
Growingatp[c] + Growingf6p[c] -> Growingadp[c] + Growingfdp[c] + Growingh[c]	0	0	0	0	0	0	0	0	0	0	0	0	0	0	0	0	0	0	0	0	0	0	0	0	0	0	0	0	0	0	0	0	0	0	0	0	0	0	0	0	0	0	0	0	0	0	0	0	0
Growingfdp[c] + Growingh2o[c] -> Growingf6p[c] + Growingpi[c]	0	0.0861787	0.205055	0.212743	0.220183	0.227623	0.235062	0.242502	0.249941	0.257381	0.264793	0.272146	0.2795	0.286854	0.294207	0.312009	0.343081	0.372664	0.393049	0.413433	0.433818	0.454202	0.474587	0.494971	0.508779	0.514619	0.520459	0.526298	0.532121	0.537066	0.54933	0.554825	0.560319	0.565814	0.57096	0.576107	0.581253	0.5864	0.591547	0.596693	0.60184	0.606987	0.612133	0.61728	0.622426	0.627573	0.63272	0.637866	0.643013
Growingfdp[c] <=> Growingdhap[c] + Growingg3p[c]	0	-0.0861787	-0.205055	-0.212743	-0.220183	-0.227623	-0.235062	-0.242502	-0.249941	-0.257381	-0.264793	-0.272146	-0.2795	-0.286854	-0.294207	-0.312009	-0.343081	-0.372664	-0.393049	-0.413433	-0.433818	-0.454202	-0.474587	-0.494971	-0.508779	-0.514619	-0.520459	-0.526298	-0.532121	-0.537066	-0.54933	-0.554825	-0.560319	-0.565814	-0.57096	-0.576107	-0.581253	-0.5864	-0.591547	-0.596693	-0.60184	-0.606987	-0.612133	-0.61728	-0.622426	-0.627573	-0.63272	-0.637866	-0.643013
Growingdhap[c] <=> Growingg3p[c]	0	-0.0871109	-0.207273	-0.215045	-0.222565	-0.230085	-0.237605	-0.245125	-0.252645	-0.260165	-0.267657	-0.27509	-0.282523	-0.289956	-0.29739	-0.31527	-0.346418	-0.376068	-0.396457	-0.416846	-0.437235	-0.457624	-0.478013	-0.498402	-0.512213	-0.518055	-0.523896	-0.529738	-0.535563	-0.540508	-0.552772	-0.558266	-0.563761	-0.569255	-0.5744	-0.579544	-0.584689	-0.589834	-0.594978	-0.600123	-0.605267	-0.610412	-0.615556	-0.620701	-0.625845	-0.63099	-0.636134	-0.641279	-0.646424
Growingg3p[c] + Growingnad[c] + Growingpi[c] <=> Growing13dpg[c] + Growingh[c] + Growingnadh[c]	0	-0.193043	-0.459331	-0.476552	-0.493217	-0.509882	-0.526547	-0.543212	-0.559877	-0.576542	-0.593144	-0.609617	-0.626089	-0.642561	-0.659033	-0.68581	-0.725675	-0.762896	-0.783779	-0.804661	-0.825544	-0.846426	-0.867309	-0.888191	-0.90238	-0.908458	-0.914536	-0.920615	-0.926671	-0.931616	-0.94388	-0.949375	-0.954869	-0.960364	-0.965273	-0.970181	-0.97509	-0.979999	-0.984907	-0.989816	-0.994725	-0.999633	-1.00454	-1.00945	-1.01436	-1.01927	-1.02418	-1.02909	-1.03399
Growing3pg[c] + Growingatp[c] <=> Growing13dpg[c] + Growingadp[c]	0	0.193043	0.459331	0.476552	0.493217	0.509882	0.526547	0.543212	0.559877	0.576542	0.593144	0.609617	0.626089	0.642561	0.659033	0.68581	0.725675	0.762896	0.783779	0.804661	0.825544	0.846426	0.867309	0.888191	0.90238	0.908458	0.914536	0.920615	0.926671	0.931616	0.94388	0.949375	0.954869	0.960364	0.965273	0.970181	0.97509	0.979999	0.984907	0.989816	0.994725	0.999633	1.00454	1.00945	1.01436	1.01927	1.02418	1.02909	1.03399
Growing2pg[c] <=> Growing3pg[c]	0	0.193043	0.459331	0.476552	0.493217	0.509882	0.526547	0.543212	0.559877	0.576542	0.60102	0.641855	0.682689	0.723523	0.764357	0.80601	0.848702	0.888379	0.909422	0.930464	0.951507	0.972549	0.993592	1.01463	1.02895	1.0351	1.04126	1.04741	1.05354	1.05849	1.07075	1.07625	1.08174	1.08724	1.09207	1.0969	1.10173	1.10656	1.1114	1.11623	1.12106	1.12589	1.13072	1.13556	1.14039	1.14522	1.15005	1.15489	1.15972
Growing2pg[c] <=> Growingh2o[c] + Growingpep[c]	0	-0.193043	-0.459331	-0.476552	-0.493217	-0.509882	-0.526547	-0.543212	-0.559877	-0.576542	-0.60102	-0.641855	-0.682689	-0.723523	-0.764357	-0.80601	-0.848702	-0.888379	-0.909422	-0.930464	-0.951507	-0.972549	-0.993592	-1.01463	-1.02895	-1.0351	-1.04126	-1.04741	-1.05354	-1.05849	-1.07075	-1.07625	-1.08174	-1.08724	-1.09207	-1.0969	-1.10173	-1.10656	-1.1114	-1.11623	-1.12106	-1.12589	-1.13072	-1.13556	-1.14039	-1.14522	-1.15005	-1.15489	-1.15972
Growingadp[c] + Growingh[c] + Growingpep[c] -> Growingatp[c] + Growingpyr[c]	0	0	0	0	0	0	0	0	0	0	0	0	0	0	0	0	0	0	0	0	0	0	0	0	0	0	0	0	0	0	0	0	0	0	0	0	0	0	0	0	0	0	0	0	0	0	0	0	0
Growingatp[c] + Growingoaa[c] -> Growingadp[c] + Growingco2[c] + Growingpep[c]	0	0	0	0	0	0	0	0	0	0	0	0	0	0	0	0	0	0	0	0	0	0	0	0	0	0	0	0	0	0	0	0	0	0	0	0	0	0	0	0	0	0	0	0	0	0	0	0	0
Growingco2[c] + Growingpep[c] -> Growingoaa[c] + Growingpi[c]	0	0	0	0	0	0	0	0	0	0	0	0	0	0	0	0	0	0	0	0	0	0	0	0	0	0	0	0	0	0	0	0	0	0	0	0	0	0	0	0	0	0	0	0	0	0	0	0	0
Growingcoa[c] + Growingnad[c] + Growingpyr[c] -> Growingaccoa[c] + Growingco2[c] + Growingnadh[c]	0	0	0	0.0193685	0.0781693	0.13697	0.195771	0.254572	0.313373	0.372174	0.431449	0.491717	0.551985	0.612253	0.672522	0.151863	0.226658	0.300621	0.369439	0.438257	0.507074	0.575892	0.64471	0.713527	0.759162	0.776708	0.794254	0.811801	0.829401	0.84973	0.826146	0.843179	0.860212	0.877244	0.893788	0.910332	0.926875	0.943419	0.959963	0.976506	0.99305	1.00959	1.02614	1.04268	1.05922	1.07577	1.09231	1.10886	1.1254
Growingac[c] + Growingatp[c] + Growingcoa[c] -> Growingaccoa[c] + Growingamp[c] + Growingppi[c]	0	0.00896482	0.0213311	0.0221308	0.0229047	0.0236786	0.0244526	0.0252265	0.0260004	0.0267743	0.0275453	0.0283103	0.0290752	0.0298402	0.0306052	0.0313581	0.0320957	0.0327365	0.0327782	0.03282	0.0328617	0.0329035	0.0329453	0.032987	0.033019	0.033039	0.033059	0.033079	0.0330987	0.0330987	0.0330987	0.0330987	0.0330987	0.0330987	0.0330787	0.0330588	0.0330388	0.0330188	0.0329989	0.0329789	0.0329589	0.032939	0.032919	0.0328991	0.0328791	0.0328591	0.0328392	0.0328192	0.0327992
Growingmal__L[c] + Growingnad[c] -> Growingco2[c] + Growingnadh[c] + Growingpyr[c]	0	1.22888	0.756581	0.832256	0.948546	1.06483	1.18112	1.29741	1.4137	1.52999	1.64689	1.76505	1.88322	2.00138	2.11955	2.21911	2.29504	2.36359	2.38652	2.40944	2.43237	2.45529	2.47822	2.50114	2.52462	2.54877	2.57292	2.59706	2.62123	2.64651	2.63519	2.65772	2.68024	2.70277	2.7237	2.74463	2.76556	2.78649	2.80742	2.82835	2.84928	2.87021	2.89114	2.91208	2.93301	2.95394	2.97487	2.9958	3.01673
Growingg1p[c] <=> Growingg6p[c]	0	-0.0433448	-0.103136	-0.107002	-0.110744	-0.114486	-0.118228	-0.12197	-0.125712	-0.129453	-0.133181	-0.13688	-0.140579	-0.144277	-0.147976	-0.151616	-0.155183	-0.158281	-0.158482	-0.158684	-0.158886	-0.159088	-0.15929	-0.159492	-0.159647	-0.159743	-0.15984	-0.159937	-0.160032	-0.160032	-0.160032	-0.160032	-0.160032	-0.160032	-0.159935	-0.159839	-0.159742	-0.159646	-0.159549	-0.159453	-0.159356	-0.15926	-0.159163	-0.159067	-0.15897	-0.158874	-0.158777	-0.158681	-0.158584
Growingatp[c] + Growingg1p[c] + Growingh[c] -> Growingadpglc[c] + Growingppi[c]	0	0	0	0	0	0	0	0	0	0	0	0	0	0	0	0	0	0	0	0	0	0	0	0	0	0	0	0	0	0	0	0	0	0	0	0	0	0	0	0	0	0	0	0	0	0	0	0	0
Growingadpglc[c] -> Growingadp[c] + Growingglycogen[c] + Growingh[c]	0	0	0	0	0	0	0	0	0	0	0	0	0	0	0	0	0	0	0	0	0	0	0	0	0	0	0	0	0	0	0	0	0	0	0	0	0	0	0	0	0	0	0	0	0	0	0	0	0
Growingicit[c] -> Growingglx[c] + Growingsucc[c]	0	0.582606	0.035193	-4.3702e-27	-5.58062e-27	-9.52837e-28	0	-2.80223e-27	-2.88698e-27	-3.32665e-27	-3.96232e-27	-4.64036e-27	3.73771e-26	3.50888e-26	3.76314e-26	0	0	0	0	0	0	0	0	0	0	0	0	0	0	0	0	0	0	0	0	0	0	0	0	0	2.64861e-30	1.90369e-30	-2.18096e-29	0	0	-4.88337e-30	0	-4.45818e-30	-4.45818e-30
Growingaccoa[c] + Growingglx[c] + Growingh2o[c] -> Growingcoa[c] + Growingh[c] + Growingmal__L[c]	0	0.582606	0.035193	0	0	0	-3.85637e-27	0	0	0	0	0	0	0	0	-6.94253e-26	-5.70828e-26	1.36255e-25	-1.31053e-26	-1.80185e-26	-1.20459e-26	5.33694e-27	8.05177e-27	5.40316e-28	-4.85225e-27	-2.21381e-25	-1.24658e-24	-1.33303e-24	-1.53526e-24	-1.52289e-24	-6.13629e-25	-6.516e-25	-5.86169e-25	-1.60633e-25	0	0	0	0	0	0	0	0	0	0	0	0	0	0	0
Growingatp[c] + Growinghco3[c] + Growingpyr[c] -> Growingadp[c] + Growingh[c] + Growingoaa[c] + Growingpi[c]	0	0	0	0	0	0	0	0	0	0	0	0	0	0	0	0	0	0	0	0	0	0	0	0	0	0	0	0	0	0	0	0	0	0	0	0	0	0	0	0	0	0	0	0	0	0	0	0	0
Growinghis__L[c] -> Growingnh4[c] + Growingurcan[c]	0	0	0	0	0	0	0	0	0	0	0	0	0	0	0	0	0	0	0	0	0	0	0	0	0	0	0	0	0	0	0	0	0	0	0	0	0	0	0	0	0	0	0	0	0	0	0	0	0
Growingatp[c] + Growingprpp[c] -> Growingppi[c] + Growingprbatp[c]	0	0.00413074	0.00982876	0.0101973	0.0105539	0.0109105	0.0112671	0.0116236	0.0119802	0.0123368	0.0126921	0.0130446	0.0133971	0.0137495	0.014102	0.0144489	0.0147888	0.015084	0.0151033	0.0151225	0.0151418	0.015161	0.0151803	0.0151995	0.0152142	0.0152235	0.0152327	0.0152419	0.015251	0.015251	0.015251	0.015251	0.015251	0.015251	0.0152418	0.0152326	0.0152234	0.0152142	0.015205	0.0151958	0.0151866	0.0151774	0.0151682	0.015159	0.0151498	0.0151406	0.0151314	0.0151222	0.015113
Growingh2o[c] + Growingprbatp[c] -> Growingh[c] + Growingppi[c] + Growingprbamp[c]	0	0.00413074	0.00982876	0.0101973	0.0105539	0.0109105	0.0112671	0.0116236	0.0119802	0.0123368	0.0126921	0.0130446	0.0133971	0.0137495	0.014102	0.0144489	0.0147888	0.015084	0.0151033	0.0151225	0.0151418	0.015161	0.0151803	0.0151995	0.0152142	0.0152235	0.0152327	0.0152419	0.015251	0.015251	0.015251	0.015251	0.015251	0.015251	0.0152418	0.0152326	0.0152234	0.0152142	0.015205	0.0151958	0.0151866	0.0151774	0.0151682	0.015159	0.0151498	0.0151406	0.0151314	0.0151222	0.015113
Growingh2o[c] + Growingprbamp[c] -> Growingprfp[c]	0	0.00413074	0.00982876	0.0101973	0.0105539	0.0109105	0.0112671	0.0116236	0.0119802	0.0123368	0.0126921	0.0130446	0.0133971	0.0137495	0.014102	0.0144489	0.0147888	0.015084	0.0151033	0.0151225	0.0151418	0.015161	0.0151803	0.0151995	0.0152142	0.0152235	0.0152327	0.0152419	0.015251	0.015251	0.015251	0.015251	0.015251	0.015251	0.0152418	0.0152326	0.0152234	0.0152142	0.015205	0.0151958	0.0151866	0.0151774	0.0151682	0.015159	0.0151498	0.0151406	0.0151314	0.0151222	0.015113
Growingprfp[c] <=> Growingprlp[c]	0	0.00413074	0.00982876	0.0101973	0.0105539	0.0109105	0.0112671	0.0116236	0.0119802	0.0123368	0.0126921	0.0130446	0.0133971	0.0137495	0.014102	0.0144489	0.0147888	0.015084	0.0151033	0.0151225	0.0151418	0.015161	0.0151803	0.0151995	0.0152142	0.0152235	0.0152327	0.0152419	0.015251	0.015251	0.015251	0.015251	0.015251	0.015251	0.0152418	0.0152326	0.0152234	0.0152142	0.015205	0.0151958	0.0151866	0.0151774	0.0151682	0.015159	0.0151498	0.0151406	0.0151314	0.0151222	0.015113
Growinggln__L[c] + Growingprlp[c] -> Growingaicar[c] + Growingeig3p[c] + Growingglu__L[c] + Growingh[c]	0	0.00413074	0.00982876	0.0101973	0.0105539	0.0109105	0.0112671	0.0116236	0.0119802	0.0123368	0.0126921	0.0130446	0.0133971	0.0137495	0.014102	0.0144489	0.0147888	0.015084	0.0151033	0.0151225	0.0151418	0.015161	0.0151803	0.0151995	0.0152142	0.0152235	0.0152327	0.0152419	0.015251	0.015251	0.015251	0.015251	0.015251	0.015251	0.0152418	0.0152326	0.0152234	0.0152142	0.015205	0.0151958	0.0151866	0.0151774	0.0151682	0.015159	0.0151498	0.0151406	0.0151314	0.0151222	0.015113
Growingeig3p[c] -> Growingh2o[c] + Growingimacp[c]	0	0.00413074	0.00982876	0.0101973	0.0105539	0.0109105	0.0112671	0.0116236	0.0119802	0.0123368	0.0126921	0.0130446	0.0133971	0.0137495	0.014102	0.0144489	0.0147888	0.015084	0.0151033	0.0151225	0.0151418	0.015161	0.0151803	0.0151995	0.0152142	0.0152235	0.0152327	0.0152419	0.015251	0.015251	0.015251	0.015251	0.015251	0.015251	0.0152418	0.0152326	0.0152234	0.0152142	0.015205	0.0151958	0.0151866	0.0151774	0.0151682	0.015159	0.0151498	0.0151406	0.0151314	0.0151222	0.015113
Growingglu__L[c] + Growingimacp[c] -> Growingakg[c] + Growinghisp[c]	0	0.00413074	0.00982876	0.0101973	0.0105539	0.0109105	0.0112671	0.0116236	0.0119802	0.0123368	0.0126921	0.0130446	0.0133971	0.0137495	0.014102	0.0144489	0.0147888	0.015084	0.0151033	0.0151225	0.0151418	0.015161	0.0151803	0.0151995	0.0152142	0.0152235	0.0152327	0.0152419	0.015251	0.015251	0.015251	0.015251	0.015251	0.015251	0.0152418	0.0152326	0.0152234	0.0152142	0.015205	0.0151958	0.0151866	0.0151774	0.0151682	0.015159	0.0151498	0.0151406	0.0151314	0.0151222	0.015113
Growingh2o[c] + Growinghisp[c] -> Growinghistd[c] + Growingpi[c]	0	0.00413074	0.00982876	0.0101973	0.0105539	0.0109105	0.0112671	0.0116236	0.0119802	0.0123368	0.0126921	0.0130446	0.0133971	0.0137495	0.014102	0.0144489	0.0147888	0.015084	0.0151033	0.0151225	0.0151418	0.015161	0.0151803	0.0151995	0.0152142	0.0152235	0.0152327	0.0152419	0.015251	0.015251	0.015251	0.015251	0.015251	0.015251	0.0152418	0.0152326	0.0152234	0.0152142	0.015205	0.0151958	0.0151866	0.0151774	0.0151682	0.015159	0.0151498	0.0151406	0.0151314	0.0151222	0.015113
Growingh2o[c] + Growinghistd[c] + 2 Growingnad[c] -> 3 Growingh[c] + Growinghis__L[c] + 2 Growingnadh[c]	0	0.00413074	0.00982876	0.0101973	0.0105539	0.0109105	0.0112671	0.0116236	0.0119802	0.0123368	0.0126921	0.0130446	0.0133971	0.0137495	0.014102	0.0144489	0.0147888	0.015084	0.0151033	0.0151225	0.0151418	0.015161	0.0151803	0.0151995	0.0152142	0.0152235	0.0152327	0.0152419	0.015251	0.015251	0.015251	0.015251	0.015251	0.015251	0.0152418	0.0152326	0.0152234	0.0152142	0.015205	0.0151958	0.0151866	0.0151774	0.0151682	0.015159	0.0151498	0.0151406	0.0151314	0.0151222	0.015113
Growingforglu[c] + Growingh2o[c] + Growingh[c] -> Growingfrmd[c] + Growingglu__L[c]	0	0	0	0	0	0	0	0	0	0	0	0	0	0	0	0	0	0	0	0	0	0	0	0	0	0	0	0	0	0	0	0	0	0	0	0	0	0	0	0	0	0	0	0	0	0	-4.15401e-30	-3.38634e-30	1.45187e-30
Growingfrmd[c] + Growingh2o[c] -> Growingfor[c] + Growingh[c] + Growingnh4[c]	0	0	0	0	0	0	0	0	0	0	0	0	0	0	0	0	0	0	0	0	0	0	0	0	0	0	0	0	0	0	0	0	0	0	0	0	0	0	0	0	0	0	0	0	0	0	-4.1703e-30	-3.32321e-30	1.46612e-30
Growingh2o[c] + Growingurcan[c] -> Growing4izp[c]	0	0	0	0	0	0	0	0	0	0	0	0	0	0	0	0	0	0	0	0	0	0	0	0	0	0	0	0	0	0	0	0	0	0	0	0	0	0	0	0	0	0	0	0	0	0	-4.16345e-30	-3.34291e-30	1.45873e-30
Growing4izp[c] + Growingh2o[c] -> Growingforglu[c] + Growingh[c]	0	0	0	0	0	0	0	0	0	0	0	0	0	0	0	0	0	0	0	0	0	0	0	0	0	0	0	0	0	0	0	0	0	0	0	0	0	0	0	0	0	0	0	0	0	0	-4.17221e-30	-3.34583e-30	1.4512e-30
Growingcoa[c] + Growingmsa[c] + Growingnad[c] -> Growingaccoa[c] + Growingco2[c] + Growingnadh[c]	0	0	0	0	0	0	0	0	0	0	0	0	0	0	0	0	0	0	0	0	0	0	0	0	0	0	0	0	0	0	0	0	0	0	0	0	0	0	0	0	0	0	0	0	0	0	0	0	0
Growinginost[c] + Growingnad[c] -> Growing2ins[c] + Growingh[c] + Growingnadh[c]	0	0	0	0	0	0	0	0	0	0	0	0	0	0	0	0	0	0	0	0	0	0	0	0	0	0	0	0	0	0	0	0	0	0	0	0	0	0	0	0	0	0	0	0	0	0	0	0	0
Growing2ins[c] + Growingatp[c] -> Growingadp[c] + Growingdhap[c] + 2 Growingh[c] + Growingmsa[c]	0	0	0	0	0	0	0	0	0	0	0	0	0	0	0	0	0	0	0	0	0	0	0	0	0	0	0	0	0	0	0	0	0	0	0	0	0	0	0	0	0	0	0	0	0	0	0	0	0
Growingaspsa[c] + Growingpyr[c] -> Growing23dhdp[c] + 2 Growingh2o[c] + Growingh[c]	0	0.0248514	0.0591319	0.0613489	0.0634943	0.0656397	0.067785	0.0699304	0.0720758	0.0742211	0.0763585	0.078479	0.0805996	0.0827201	0.0848407	0.0869279	0.0889727	0.0907489	0.0908646	0.0909804	0.0910962	0.091212	0.0913278	0.0914435	0.0915321	0.0915876	0.0916431	0.0916986	0.091753	0.091753	0.091753	0.091753	0.091753	0.091753	0.0916977	0.0916423	0.091587	0.0915317	0.0914763	0.091421	0.0913657	0.0913103	0.091255	0.0911996	0.0911443	0.091089	0.0910336	0.0909783	0.0909229
Growing23dhdp[c] + Growingh[c] + Growingnadph[c] -> Growingnadp[c] + Growingthdp[c]	0	0	0	0	0	0	0	0	0	0	0	0	0	0	0	0	0	0	0	0	0	0	0	0	0	0	0	0	0	0	0	0	0	0	0	0	0	0	0	0	0	0	0	0	0	0	0	0	0
Growing23dhdp[c] + Growingh[c] + Growingnadh[c] -> Growingnad[c] + Growingthdp[c]	0	0.0248514	0.0591319	0.0613489	0.0634943	0.0656397	0.067785	0.0699304	0.0720758	0.0742211	0.0763585	0.078479	0.0805996	0.0827201	0.0848407	0.0869279	0.0889727	0.0907489	0.0908646	0.0909804	0.0910962	0.091212	0.0913278	0.0914435	0.0915321	0.0915876	0.0916431	0.0916986	0.091753	0.091753	0.091753	0.091753	0.091753	0.091753	0.0916977	0.0916423	0.091587	0.0915317	0.0914763	0.091421	0.0913657	0.0913103	0.091255	0.0911996	0.0911443	0.091089	0.0910336	0.0909783	0.0909229
Growingh2o[c] + Growingsuccoa[c] + Growingthdp[c] -> Growingcoa[c] + Growingsl2a6o[c]	0	0.0248514	0.0591319	0.0613489	0.0634943	0.0656397	0.067785	0.0699304	0.0720758	0.0742211	0.0763585	0.078479	0.0805996	0.0827201	0.0848407	0.0869279	0.0889727	0.0907489	0.0908646	0.0909804	0.0910962	0.091212	0.0913278	0.0914435	0.0915321	0.0915876	0.0916431	0.0916986	0.091753	0.091753	0.091753	0.091753	0.091753	0.091753	0.0916977	0.0916423	0.091587	0.0915317	0.0914763	0.091421	0.0913657	0.0913103	0.091255	0.0911996	0.0911443	0.091089	0.0910336	0.0909783	0.0909229
Growingakg[c] + Growingsl26da[c] <=> Growingglu__L[c] + Growingsl2a6o[c]	0	-0.0248514	-0.0591319	-0.0613489	-0.0634943	-0.0656397	-0.067785	-0.0699304	-0.0720758	-0.0742211	-0.0763585	-0.078479	-0.0805996	-0.0827201	-0.0848407	-0.0869279	-0.0889727	-0.0907489	-0.0908646	-0.0909804	-0.0910962	-0.091212	-0.0913278	-0.0914435	-0.0915321	-0.0915876	-0.0916431	-0.0916986	-0.091753	-0.091753	-0.091753	-0.091753	-0.091753	-0.091753	-0.0916977	-0.0916423	-0.091587	-0.0915317	-0.0914763	-0.091421	-0.0913657	-0.0913103	-0.091255	-0.0911996	-0.0911443	-0.091089	-0.0910336	-0.0909783	-0.0909229
Growingh2o[c] + Growingsl26da[c] -> Growing26dap__LL[c] + Growingsucc[c]	0	0.0248514	0.0591319	0.0613489	0.0634943	0.0656397	0.067785	0.0699304	0.0720758	0.0742211	0.0763585	0.078479	0.0805996	0.0827201	0.0848407	0.0869279	0.0889727	0.0907489	0.0908646	0.0909804	0.0910962	0.091212	0.0913278	0.0914435	0.0915321	0.0915876	0.0916431	0.0916986	0.091753	0.091753	0.091753	0.091753	0.091753	0.091753	0.0916977	0.0916423	0.091587	0.0915317	0.0914763	0.091421	0.0913657	0.0913103	0.091255	0.0911996	0.0911443	0.091089	0.0910336	0.0909783	0.0909229
Growing26dap__LL[c] <=> Growing26dap__M[c]	0	0.0248514	0.0591319	0.0613489	0.0634943	0.0656397	0.067785	0.0699304	0.0720758	0.0742211	0.0763585	0.078479	0.0805996	0.0827201	0.0848407	0.0869279	0.0889727	0.0907489	0.0908646	0.0909804	0.0910962	0.091212	0.0913278	0.0914435	0.0915321	0.0915876	0.0916431	0.0916986	0.091753	0.091753	0.091753	0.091753	0.091753	0.091753	0.0916977	0.0916423	0.091587	0.0915317	0.0914763	0.091421	0.0913657	0.0913103	0.091255	0.0911996	0.0911443	0.091089	0.0910336	0.0909783	0.0909229
Growing26dap__M[c] + Growingh[c] -> Growingco2[c] + Growinglys__L[c]	0	0.0233889	0.055652	0.0577386	0.0597577	0.0617768	0.0637959	0.065815	0.0678341	0.0698532	0.0718648	0.0738605	0.0758563	0.0778521	0.0798478	0.0818122	0.0837367	0.0854083	0.0855173	0.0856262	0.0857352	0.0858442	0.0859531	0.0860621	0.0861454	0.0861976	0.0862499	0.0863021	0.0863534	0.0863534	0.0863534	0.0863534	0.0863534	0.0863534	0.0863013	0.0862492	0.0861971	0.086145	0.086093	0.0860409	0.0859888	0.0859367	0.0858846	0.0858325	0.0857805	0.0857284	0.0856763	0.0856242	0.0855721
Growinghom__L[c] + Growingsuccoa[c] -> Growingcoa[c] + Growingsuchms[c]	0	0	0	0	0	0	0	0	0	0	0	0	0	0	0	0	0	0	0	0	0	0	0	0	0	0	0	0	0	0	0	0	0	0	0	0	0	0	0	0	0	0	0	0	0	0	0	0	0
Growingcys__L[c] + Growingsuchms[c] -> Growingcyst__L[c] + Growingh[c] + Growingsucc[c]	0	0.00703342	0.0167354	0.0173629	0.0179701	0.0185773	0.0191844	0.0197916	0.0203988	0.021006	0.0216109	0.022211	0.0228112	0.0234114	0.0240115	0.0246022	0.025181	0.0256836	0.0257164	0.0257492	0.0257819	0.0258147	0.0258475	0.0258802	0.0259053	0.025921	0.0259367	0.0259524	0.0259678	0.0259678	0.0259678	0.0259678	0.0259678	0.0259678	0.0259522	0.0259365	0.0259209	0.0259052	0.0258895	0.0258739	0.0258582	0.0258425	0.0258269	0.0258112	0.0257956	0.0257799	0.0257642	0.0257486	0.0257329
Growingcyst__L[c] + Growingh2o[c] -> Growinghcys__L[c] + Growingnh4[c] + Growingpyr[c]	0	0.00703342	0.0167354	0.0173629	0.0179701	0.0185773	0.0191844	0.0197916	0.0203988	0.021006	0.0216109	0.022211	0.0228112	0.0234114	0.0240115	0.0246022	0.025181	0.0256836	0.0257164	0.0257492	0.0257819	0.0258147	0.0258475	0.0258802	0.0259053	0.025921	0.0259367	0.0259524	0.0259678	0.0259678	0.0259678	0.0259678	0.0259678	0.0259678	0.0259522	0.0259365	0.0259209	0.0259052	0.0258895	0.0258739	0.0258582	0.0258425	0.0258269	0.0258112	0.0257956	0.0257799	0.0257642	0.0257486	0.0257329
Growingamet[c] + Growinghcys__L[c] -> Growingahcys[c] + Growingh[c] + Growingmet__L[c]	0	0	0	0	0	0	0	0	0	0	0	0	0	0	0	0	0	0	0	0	0	0	0	0	0	0	0	0	0	0	0	0	0	1.95578e-30	-2.23787e-30	-1.01814e-31	-9.40762e-31	-1.5659e-30	-4.07256e-32	-1.13625e-30	-1.00164e-29	-2.34693e-30	-9.34583e-30	0	0	2.09548e-30	-5.47269e-30	1.10536e-30	-2.02912e-30
Growingahcys[c] + Growingh2o[c] <=> Growingadn[c] + Growinghcys__L[c]	0	3.04262e-31	0	0	0	0	0	0	0	0	0	0	0	0	0	0	0	0	0	0	0	0	0	0	0	0	0	0	0	0	0	0	0	-4.11892e-30	-5.04019e-26	-4.73613e-26	-4.42514e-26	-4.15806e-26	-3.83355e-26	-3.51205e-26	-6.711e-30	-4.11892e-30	-5.96533e-30	-6.00084e-30	-1.39901e-29	2.84063e-31	-1.1185e-29	-3.90587e-30	-7.10159e-32
Growing5mthf[c] + Growinghcys__L[c] -> Growingh[c] + Growingmet__L[c] + Growingthf[c]	0	0.00703342	0.0167354	0.0173629	0.0179701	0.0185773	0.0191844	0.0197916	0.0203988	0.021006	0.0216109	0.022211	0.0228112	0.0234114	0.0240115	0.0246022	0.025181	0.0256836	0.0257164	0.0257492	0.0257819	0.0258147	0.0258475	0.0258802	0.0259053	0.025921	0.0259367	0.0259524	0.0259678	0.0259678	0.0259678	0.0259678	0.0259678	0.0259678	0.0259522	0.0259365	0.0259209	0.0259052	0.0258895	0.0258739	0.0258582	0.0258425	0.0258269	0.0258112	0.0257956	0.0257799	0.0257642	0.0257486	0.0257329
2 Growingh[c] + Growingmlthf[c] + Growingnadh[c] -> Growing5mthf[c] + Growingnad[c]	0	0.00703342	0.0167354	0.0173629	0.0179701	0.0185773	0.0191844	0.0197916	0.0203988	0.021006	0.0216109	0.022211	0.0228112	0.0234114	0.0240115	0.0246022	0.025181	0.0256836	0.0257164	0.0257492	0.0257819	0.0258147	0.0258475	0.0258802	0.0259053	0.025921	0.0259367	0.0259524	0.0259678	0.0259678	0.0259678	0.0259678	0.0259678	0.0259678	0.0259522	0.0259365	0.0259209	0.0259052	0.0258895	0.0258739	0.0258582	0.0258425	0.0258269	0.0258112	0.0257956	0.0257799	0.0257642	0.0257486	0.0257329
Growingatp[c] + Growingh2o[c] + Growingmet__L[c] -> Growingamet[c] + Growingpi[c] + Growingppi[c]	0	3.0426e-31	0	0	0	0	0	0	0	0	0	0	0	0	0	0	0	0	0	0	0	0	0	0	0	0	0	0	0	0	0	0	0	0	0	0	0	0	0	0	0	0	0	0	0	0	0	0	0
Growingh2o[c] + Growingsuchms[c] <=> Growing2obut[c] + Growingh[c] + Growingnh4[c] + Growingsucc[c]	0	-0.00703342	-0.0167354	-0.0173629	-0.0179701	-0.0185773	-0.0191844	-0.0197916	-0.0203988	-0.021006	-0.0216109	-0.022211	-0.0228112	-0.0234114	-0.0240115	-0.0246022	-0.025181	-0.0256836	-0.0257164	-0.0257492	-0.0257819	-0.0258147	-0.0258475	-0.0258802	-0.0259053	-0.025921	-0.0259367	-0.0259524	-0.0259678	-0.0259678	-0.0259678	-0.0259678	-0.0259678	-0.0259678	-0.0259522	-0.0259365	-0.0259209	-0.0259052	-0.0258895	-0.0258739	-0.0258582	-0.0258425	-0.0258269	-0.0258112	-0.0257956	-0.0257799	-0.0257642	-0.0257486	-0.0257329
Growingh[c] + Growingnac[c] + Growingprpp[c] -> Growingnicrnt[c] + Growingppi[c]	0	0	0	0	0	0	0	0	0	0	0	0	0	0	0	0	0	0	0	0	0	-5.43541e-30	-6.09598e-30	-5.29269e-30	-7.97396e-30	-1.3073e-27	-1.57453e-27	-1.93949e-27	-2.21977e-27	-2.41027e-27	1.75682e-27	1.94158e-27	2.29414e-27	0	0	0	0	0	0	0	-9.91667e-30	-1.34397e-29	-2.02248e-29	2.00518e-31	1.64273e-32	7.82895e-31	-5.12796e-29	-4.54079e-29	-4.54079e-29
Growingatp[c] + Growingh[c] + Growingnicrnt[c] <=> Growingdnad[c] + Growingppi[c]	0	0	0	0	0	0	0	0	0	0	0	0	0	0	0	0	0	0	0	0	0	-7.04605e-29	-3.49693e-29	-3.50998e-29	-5.27149e-29	-2.2505e-27	-2.2505e-27	0	0	2.2505e-27	-1.12528e-27	0	0	0	0	0	0	0	0	0	-9.91667e-30	-1.34397e-29	-2.02248e-29	2.00518e-31	1.64273e-32	6.52412e-31	-5.12796e-29	-4.54079e-29	-4.52774e-29
Growingatp[c] + Growingdnad[c] + Growinggln__L[c] + Growingh2o[c] -> Growingamp[c] + Growingglu__L[c] + Growingh[c] + Growingnad[c] + Growingppi[c]	0	0	0	0	0	0	0	0	0	0	0	0	0	0	0	0	0	0	0	0	0	-7.03533e-29	-3.51766e-29	-3.51766e-29	-5.25873e-29	-2.2505e-27	-2.2505e-27	0	0	2.2505e-27	-1.12525e-27	0	0	0	0	0	0	0	0	0	-9.94894e-30	-1.35021e-29	-2.02532e-29	2.00518e-31	1.64273e-32	7.10639e-31	-5.13437e-29	-4.53032e-29	-4.53032e-29
Growingh2o[c] + Growingnicrnt[c] -> Growingnicrns[c] + Growingpi[c]	0	0	0	0	0	0	0	0	0	0	0	0	0	0	0	0	0	0	0	0	0	0	0	0	0	0	0	0	0	0	0	0	0	0	0	0	0	0	0	0	0	0	0	0	0	0	0	0	0
Growingh2o[c] + Growingnmn[c] -> Growingpi[c] + Growingrnam[c]	0	0	0	0	0	0	0	0	0	0	0	0	0	0	0	8.7654e-30	1.55333e-29	1.31415e-29	1.97123e-29	1.23456e-29	9.14651e-30	0	0	0	0	0	0	0	0	0	0	0	0	0	0	0	0	0	0	0	0	0	0	0	0	0	0	0	0
Growingnad[c] + Growingnadph[c] -> Growingnadh[c] + Growingnadp[c]	0	0	0	0	0	0	0	0	0	0	0	0	0	0	0	0	0	0	0	0	0	0	0	0	0	0	0	0	0	0	0	0	0	0	0	0	0	0	0	0	0	0	0	0	0	0	0	0	0
Growingh[c] + Growingnac[c] + Growingr1p[c] <=> Growingnicrns[c] + Growingpi[c]	0	0	0	0	0	0	0	0	0	0	0	0	0	0	0	0	0	0	0	0	0	-6.52559e-29	-2.90855e-29	-2.98313e-29	-4.47469e-29	-9.43415e-28	-6.76238e-28	1.93922e-27	2.21963e-27	4.66067e-27	-2.88208e-27	-1.94164e-27	-2.29421e-27	0	0	0	0	0	0	0	0	0	0	-2.06996e-47	0	-9.32228e-32	-1.86446e-31	0	0
Growingh2o[c] + Growingncam[c] -> Growingnac[c] + Growingnh4[c]	0	0	0	0	0	0	0	0	0	0	0	0	0	0	0	0	0	0	0	0	0	-7.03626e-29	-3.48806e-29	-3.51813e-29	-5.29223e-29	-2.25055e-27	-2.25078e-27	-2.25521e-31	0	2.25033e-27	-1.12509e-27	7.51737e-32	0	0	0	0	0	0	0	0	-9.92293e-30	-1.35313e-29	-2.02969e-29	2.00518e-31	1.64273e-32	6.0139e-31	-5.14188e-29	-4.55553e-29	-4.55553e-29
Growingpi[c] + Growingrnam[c] <=> Growingh[c] + Growingncam[c] + Growingr1p[c]	0	0	0	0	0	0	0	0	0	0	0	0	0	0	0	8.76128e-30	1.55314e-29	1.31419e-29	1.97129e-29	1.23454e-29	9.15952e-30	-7.28779e-29	-3.34522e-29	-3.42487e-29	-5.09747e-29	-2.25006e-27	-2.21422e-27	7.48692e-29	5.57536e-29	2.30024e-27	-1.11507e-27	1.27437e-29	1.59296e-29	0	0	0	0	0	0	0	1.88368e-28	0	1.88368e-28	-7.9648e-31	2.00676e-31	-3.76636e-28	9.41838e-29	1.88368e-28	0
2 Growingh[c] + Growingprpp[c] + Growingquln[c] -> Growingco2[c] + Growingnicrnt[c] + Growingppi[c]	0	0	0	0	0	0	0	0	0	0	0	0	0	0	0	0	0	0	0	0	0	0	0	0	0	0	0	0	0	0	0	0	0	0	0	0	0	0	0	0	0	0	0	0	0	0	0	0	0
Growingdhap[c] + Growingiasp[c] -> 2 Growingh2o[c] + Growingpi[c] + Growingquln[c]	0	0	0	0	0	0	0	0	0	0	0	0	0	0	0	0	0	0	0	0	0	0	0	0	0	0	0	0	0	0	0	0	0	0	0	0	0	0	0	0	0	0	0	0	0	0	0	0	0
Growingasp__L[c] + Growingq[c] -> Growingh[c] + Growingiasp[c] + Growingqh2[c]	0	0	0	0	0	0	0	0	0	0	0	0	0	0	0	0	0	0	0	0	0	0	0	0	0	0	0	0	0	0	0	0	0	0	0	0	0	0	0	0	0	0	0	0	0	0	0	0	0
Growingatp[c] + Growingh[c] + Growingnmn[c] <=> Growingnad[c] + Growingppi[c]	0	0	0	0	0	0	0	0	0	0	0	0	0	0	0	-6.57077e-33	0	1.31415e-32	0	0	0	7.04605e-29	3.44474e-29	3.52303e-29	5.32368e-29	2.2505e-27	2.25076e-27	1.95724e-31	0	-2.2503e-27	1.12515e-27	-6.52412e-32	0	0	0	0	0	0	0	0	9.91667e-30	1.37007e-29	2.02248e-29	-2.00518e-31	-1.97127e-32	-6.52412e-31	5.14101e-29	4.54079e-29	4.54079e-29
Growingh2o[c] + Growingnmn[c] -> Growingh[c] + Growingncam[c] + Growingr5p[c]	0	0	0	0	0	0	0	0	0	0	0	0	0	0	0	0	0	0	0	0	0	0	0	0	0	0	0	0	0	0	0	0	0	0	0	0	0	0	0	0	0	0	0	0	0	0	0	0	0
Growingfadh2[c] + Growingq[c] <=> Growingfad[c] + Growingqh2[c]	0	1.55046	1.52177	1.60676	1.69201	1.77726	1.86251	1.94776	2.03301	2.11826	2.20354	2.28888	2.37422	2.45955	2.54489	2.63035	2.71595	2.79291	2.81638	2.83985	2.86332	2.8868	2.91027	2.93374	2.96537	3.00687	3.04837	3.08987	3.13145	3.17705	3.14215	3.18171	3.22127	3.26083	3.2985	3.33616	3.37383	3.4115	3.44916	3.48683	3.5245	3.56216	3.59983	3.6375	3.67516	3.71283	3.7505	3.78816	3.82583
4 Growingh[c] + Growingo2[c] + 2 Growingqh2[c] -> 2 Growingh2o[c] + 4 Growingh[e] + 2 Growingq[c]	0	1.22204	1.59358	1.643	1.69972	1.75643	1.81315	1.86987	1.92659	1.9833	2.04083	2.10008	2.15932	2.21856	2.2778	2.34043	2.40738	2.46804	2.48985	2.51166	2.53347	2.55528	2.57709	2.5989	2.62463	2.65511	2.68559	2.71607	2.7467	2.78516	2.69554	2.72438	2.75323	2.78208	2.80936	2.83664	2.86393	2.89121	2.9185	2.94578	2.97307	3.00035	3.02763	3.05492	3.0822	3.10949	3.13677	3.16405	3.19134
2 Growingh[c] + Growingo2[c] + 2 Growingqh2[c] -> 2 Growingh2o[c] + 2 Growingh[e] + 2 Growingq[c]	0	0	0	0	0	0	0	0	0	0	0	0	0	0	0	0	0	0	0	0	0	0	0	0	0	0	0	0	0	0	0	0	0	0	0	0	0	0	0	0	0	0	0	0	0	0	0	0	0
Growingadp[c] + 2 Growingh[e] + Growingpi[c] -> Growingatp[c] + Growingh2o[c] + Growingh[c]	0	3.81892	5.91125	6.05523	6.21822	6.38121	6.54419	6.70718	6.87017	7.03316	7.20221	7.38396	7.56571	7.74746	7.92921	8.71909	8.94808	9.14975	9.18255	9.21536	9.24816	9.28096	9.31376	9.34657	9.38684	9.43618	9.48551	9.53485	9.58496	9.67452	9.82263	9.91659	10.0105	10.1045	10.1929	10.2813	10.3697	10.4582	10.5466	10.635	10.7234	10.8118	10.9002	10.9886	11.077	11.1654	11.2539	11.3423	11.4307
5 Growingh[c] + Growingnadh[c] + Growingq[c] -> 4 Growingh[e] + Growingnad[c] + Growingqh2[c]	0	0.893627	1.66538	1.67924	1.70742	1.73561	1.76379	1.79198	1.82016	1.84834	1.87813	1.91127	1.94442	1.97756	2.0107	2.05052	2.09881	2.14317	2.16332	2.18347	2.20362	2.22376	2.24391	2.26406	2.28389	2.30335	2.32281	2.34226	2.36195	2.39327	2.24893	2.26706	2.28519	2.30332	2.32022	2.33713	2.35403	2.37093	2.38783	2.40473	2.42163	2.43854	2.45544	2.47234	2.48924	2.50614	2.52304	2.53995	2.55685
2 Growingaccoa[c] <=> Growingaacoa[c] + Growingcoa[c]	0	0.103201	0.24556	0.254766	0.263675	0.272584	0.281494	0.290403	0.299312	0.308221	0.317097	0.325903	0.334709	0.343515	0.352321	0.360989	0.369481	0.376856	0.377337	0.377818	0.378299	0.37878	0.37926	0.379741	0.380109	0.380339	0.38057	0.3808	0.381026	0.381026	0.381026	0.381026	0.381026	0.381026	0.380797	0.380567	0.380337	0.380107	0.379877	0.379648	0.379418	0.379188	0.378958	0.378728	0.378499	0.378269	0.378039	0.377809	0.377579
Growingaacoa[c] + Growingh[c] + Growingnadph[c] <=> Growing3hbcoa__R[c] + Growingnadp[c]	0	0.103201	0.24556	0.254766	0.263675	0.272584	0.281494	0.290403	0.299312	0.308221	0.317097	0.325903	0.334709	0.343515	0.352321	0.360989	0.369481	0.376856	0.377337	0.377818	0.378299	0.37878	0.37926	0.379741	0.380109	0.380339	0.38057	0.3808	0.381026	0.381026	0.381026	0.381026	0.381026	0.381026	0.380797	0.380567	0.380337	0.380107	0.379877	0.379648	0.379418	0.379188	0.378958	0.378728	0.378499	0.378269	0.378039	0.377809	0.377579
Growing3hbcoa__R[c] -> Growingcoa[c] + Growingphb[c]	0	0.103201	0.24556	0.254766	0.263675	0.272584	0.281494	0.290403	0.299312	0.308221	0.317097	0.325903	0.334709	0.343515	0.352321	0.360989	0.369481	0.376856	0.377337	0.377818	0.378299	0.37878	0.37926	0.379741	0.380109	0.380339	0.38057	0.3808	0.381026	0.381026	0.381026	0.381026	0.381026	0.381026	0.380797	0.380567	0.380337	0.380107	0.379877	0.379648	0.379418	0.379188	0.378958	0.378728	0.378499	0.378269	0.378039	0.377809	0.377579
Growingh2o[c] + 2 Growingphb[c] -> Growing3hbb__RR[c] + Growingh[c]	0	0	0	0	0	0	0	0	0	0	0	0	0	0	0	-5.44586e-30	0	0	0	0	-2.72346e-30	-1.70081e-31	-6.80323e-31	-1.36065e-30	0	0	-8.50404e-32	6.80323e-31	0	6.80323e-31	0	0	1.08939e-29	0	-1.09014e-28	-1.20675e-28	-1.16394e-28	-1.04502e-28	-1.15642e-28	-9.53925e-29	0	0	0	0	0	0	0	0	0
Growing3hbb__RR[c] + Growingh2o[c] -> 2 Growingbhb[c] + Growingh[c]	0	0	0	0	0	0	0	0	0	0	0	0	0	0	0	0	0	0	0	0	0	0	0	0	0	0	0	0	0	0	0	0	0	0	-1.09015e-28	-1.20675e-28	-1.1639e-28	-1.04503e-28	-1.15641e-28	-9.53916e-29	0	0	0	0	0	0	0	0	0
Growingbhb[c] + Growingnad[c] -> Growingacac[c] + Growingh[c] + Growingnadh[c]	0	0	-6.80866e-31	-6.80866e-31	-8.51083e-32	3.45583e-31	0	0	0	-1.36173e-30	1.36173e-30	0	0	5.44693e-30	-2.72346e-30	-1.08974e-29	0	0	0	0	-5.44693e-30	-3.45583e-31	-1.36697e-30	-2.72627e-30	0	0	-1.76631e-31	1.35929e-30	0	1.35929e-30	0	0	2.17877e-29	0	0	0	0	0	0	0	-5.48345e-31	-1.09669e-30	-1.09051e-30	-4.38676e-30	4.38676e-30	2.19338e-30	0	0	-1.09669e-30
Growingacac[c] + Growingatp[c] + Growingcoa[c] -> Growingaacoa[c] + Growingamp[c] + Growingppi[c]	0	0	0	0	0	0	0	0	0	0	0	0	0	0	0	0	0	0	0	0	0	0	0	0	0	0	0	0	0	0	0	0	0	0	0	0	0	0	0	0	0	0	0	0	0	0	0	0	0
Growingacac[c] + Growingsuccoa[c] <=> Growingaacoa[c] + Growingsucc[c]	0	0	-6.80866e-31	-6.80866e-31	-8.51083e-32	3.42138e-31	0	0	0	-1.36173e-30	1.36173e-30	0	0	5.44693e-30	-2.72346e-30	-1.08953e-29	0	0	0	0	-5.44693e-30	-3.48037e-31	-1.36855e-30	-2.73121e-30	0	0	-1.76968e-31	1.36265e-30	0	1.36265e-30	0	0	2.17877e-29	0	-2.18031e-28	-2.41352e-28	-2.32784e-28	-2.09011e-28	-2.31238e-28	-1.9078e-28	0	-1.96598e-30	0	-3.92869e-30	3.93197e-30	0	-4.95511e-31	9.82991e-31	0
Growingala__B[c] + Growingatp[c] + Growingpant__R[c] -> Growingamp[c] + Growingh[c] + Growingpnto__R[c] + Growingppi[c]	0	0	0	0	0	0	0	0	0	0	0	0	0	0	0	0	0	0	0	0	0	0	0	0	0	0	0	0	0	0	0	0	0	-8.29344e-25	0	0	0	0	0	0	2.87824e-30	4.44149e-31	1.32967e-30	0	-8.82747e-31	-2.6649e-30	0	8.85523e-31	3.09794e-30
Growing4ppcys[c] + Growingh[c] -> Growingco2[c] + Growingpan4p[c]	0	0	0	0	0	0	0	0	0	0	0	0	0	0	0	0	0	0	0	0	0	0	0	0	0	0	0	0	0	0	0	0	0	-8.29421e-25	0	0	0	0	0	0	3.16541e-30	1.5827e-30	1.05514e-30	0	0	-3.16541e-30	-2.63784e-31	5.27568e-31	2.37406e-30
Growingatp[c] + Growingh[c] + Growingpan4p[c] <=> Growingdpcoa[c] + Growingppi[c]	0	-9.77334e-32	0	0	0	0	0	0	0	0	0	0	0	0	0	0	0	0	0	0	0	0	0	0	0	0	0	0	0	0	0	0	0	0	6.6807e-28	5.34456e-28	2.67228e-28	5.34456e-28	6.6807e-28	5.34456e-28	3.32293e-30	1.1728e-30	1.56579e-30	1.56579e-30	0	-3.91447e-30	-3.90933e-31	3.90933e-31	2.3456e-30
GrowingACP[c] + Growingh2o[c] -> GrowingapoACP[c] + Growingh[c] + Growingpan4p[c]	0	-1.52867e-15	0	0	0	0	0	0	0	0	0	0	0	0	0	0	0	0	0	0	0	0	0	0	0	0	0	0	0	0	0	0	0	2.20829e-28	0	0	0	0	0	0	0	0	0	0	0	0	0	0	0
Growingh[c] + Growingptcys[c] -> Growingco2[c] + Growingptth[c]	0	1.52867e-15	0	0	0	0	0	0	0	0	0	0	0	0	0	0	0	0	0	0	0	0	0	0	0	0	0	0	0	0	0	0	0	0	0	0	0	0	0	0	0	0	0	0	0	0	0	0	0
Growingptcys[c] <=> Growingptcys[e]	0	-1.52867e-15	0	0	0	0	0	0	0	0	0	0	0	0	0	0	0	0	0	0	0	0	0	0	0	0	0	0	0	0	0	0	0	0	0	0	0	0	0	0	0	0	0	0	0	0	0	0	0
Growing3mob[c] + Growingh2o[c] + Growingmlthf[c] -> Growing2dhp[c] + Growingthf[c]	0	0	0	0	0	0	0	0	0	0	0	0	0	0	0	0	0	0	0	0	0	0	0	0	0	0	0	0	0	0	0	0	0	-8.29353e-25	0	0	0	0	0	0	3.22992e-30	1.07673e-30	2.15535e-30	0	0	-3.22992e-30	-2.69183e-31	1.07673e-30	2.42265e-30
Growingatp[c] + Growingptth[c] -> Growingadp[c] + Growingh[c] + Growingpan4p[c]	0	1.52867e-15	0	0	0	0	0	0	0	0	0	0	0	0	0	0	0	0	0	0	0	0	0	0	0	0	0	0	0	0	0	0	0	0	7.00553e-28	5.00395e-28	3.00237e-28	4.00316e-28	6.00474e-28	6.00474e-28	0	0	0	0	0	0	0	0	0
Growingatp[c] + Growingdpcoa[c] -> Growingadp[c] + Growingcoa[c] + Growingh[c]	0	0	0	0	0	0	0	0	0	0	0	0	0	0	0	0	0	0	0	0	0	0	0	0	0	0	0	0	0	0	0	0	0	0	5.79889e-28	1.93296e-28	2.89944e-28	3.86593e-28	4.83241e-28	4.83241e-28	3.26211e-30	1.56579e-30	1.56322e-30	0	1.05001e-30	-4.69555e-30	-5.2193e-31	5.22056e-31	2.34778e-30
Growing4ppan[c] + Growingatp[c] + Growingcys__L[c] -> Growing4ppcys[c] + Growingamp[c] + Growingh[c] + Growingppi[c]	0	0	0	0	0	0	0	0	0	0	0	0	0	0	0	0	0	0	0	0	0	0	0	0	0	0	0	0	0	0	0	0	0	0	0	0	0	0	0	0	0	0	0	0	0	0	0	0	0
GrowingapoACP[c] + Growingcoa[c] -> GrowingACP[c] + Growingh[c] + Growingpap[c]	0	-1.52867e-15	0	0	0	0	0	0	0	0	0	0	0	0	0	0	0	0	0	0	0	0	0	0	0	0	0	0	0	0	0	0	0	2.20829e-28	0	0	0	0	0	0	0	0	0	0	0	0	0	0	0
Growingh2o[c] + Growingpap[c] -> Growingamp[c] + Growingpi[c]	0	-1.52867e-15	0	0	0	0	0	0	0	0	0	0	0	0	0	0	0	0	0	0	0	0	0	0	0	0	0	0	0	0	0	0	0	2.21271e-28	0	0	0	0	0	0	0	0	0	0	0	0	0	0	0
Growing2dhp[c] + Growingh[c] + Growingnadph[c] -> Growingnadp[c] + Growingpant__R[c]	0	0	0	0	0	0	0	0	0	0	0	0	0	0	0	0	0	0	0	0	0	0	0	0	0	0	0	0	0	0	0	0	0	-8.2933e-25	0	0	0	0	0	0	2.87824e-30	4.42806e-31	1.32842e-30	0	-8.85613e-31	-2.65684e-30	0	8.85613e-31	3.09965e-30
Growingatp[c] + Growingpnto__R[c] -> Growing4ppan[c] + Growingadp[c] + Growingh[c]	0	0	0	0	0	0	0	0	0	0	0	0	0	0	0	0	0	0	0	0	0	0	0	0	0	0	0	0	0	0	0	0	0	-8.29391e-25	0	0	0	0	0	0	3.10239e-30	1.09496e-30	1.45995e-30	0	-1.45995e-30	-3.64987e-30	-1.82494e-31	1.09496e-30	2.18992e-30
Growingatp[c] + Growingrib__D[c] -> Growingadp[c] + Growingh[c] + Growingr5p[c]	0	0	0	0	0	0	0	0	0	0	0	0	0	0	0	0	0	0	0	0	0	0	0	0	0	0	0	0	0	0	0	0	0	0	-5.03986e-26	-4.73602e-26	-4.42507e-26	-4.15788e-26	-3.83344e-26	-3.51189e-26	3.26514e-30	-1.89283e-30	3.4071e-30	-5.96243e-30	-1.39597e-29	-1.89283e-30	-5.6785e-30	-5.01601e-30	1.89283e-30
Growingg6p[c] + Growingnadp[c] -> Growing6pgl[c] + Growingh[c] + Growingnadph[c]	0	-1.26882e-27	-8.2725e-28	3.48787e-27	7.56599e-27	5.99868e-27	6.2871e-27	1.14474e-26	1.10628e-26	1.26636e-26	8.58552e-27	1.47832e-26	2.01089e-26	2.11955e-26	1.97735e-26	0.0316914	0.103634	0.173906	0.233855	0.293805	0.353754	0.413703	0.473652	0.533602	0.574104	0.591046	0.607988	0.624929	0.64183	0.656665	0.693458	0.709941	0.726425	0.742908	0.758924	0.77494	0.790955	0.806971	0.822986	0.839002	0.855017	0.871033	0.887049	0.903064	0.91908	0.935095	0.951111	0.967126	0.983142
Growing6pgl[c] + Growingh2o[c] -> Growing6pgc[c] + Growingh[c]	0	-1.26882e-27	-8.2725e-28	3.48787e-27	7.56599e-27	5.99868e-27	6.2871e-27	1.14474e-26	1.10628e-26	1.26636e-26	8.58552e-27	1.47832e-26	2.01089e-26	2.11955e-26	1.97735e-26	0.0316914	0.103634	0.173906	0.233855	0.293805	0.353754	0.413703	0.473652	0.533602	0.574104	0.591046	0.607988	0.624929	0.64183	0.656665	0.693458	0.709941	0.726425	0.742908	0.758924	0.77494	0.790955	0.806971	0.822986	0.839002	0.855017	0.871033	0.887049	0.903064	0.91908	0.935095	0.951111	0.967126	0.983142
Growing6pgc[c] + Growingnadp[c] -> Growingco2[c] + Growingnadph[c] + Growingru5p__D[c]	0	0	0	0	0	0	0	0	0	0	0	0	0	0	0	0.0316914	0.103634	0.173906	0.233855	0.293805	0.353754	0.413703	0.473652	0.533602	0.574104	0.591046	0.607988	0.624929	0.64183	0.656665	0.693458	0.709941	0.726425	0.742908	0.758924	0.77494	0.790955	0.806971	0.822986	0.839002	0.855017	0.871033	0.887049	0.903064	0.91908	0.935095	0.951111	0.967126	0.983142
Growingr5p[c] <=> Growingru5p__D[c]	0	-0.0226268	-0.0538386	-0.0558571	-0.0578104	-0.0597637	-0.0617171	-0.0636704	-0.0656237	-0.067577	-0.069523	-0.0714537	-0.0733845	-0.0753152	-0.0772459	-0.0897101	-0.115553	-0.140594	-0.160682	-0.180771	-0.200859	-0.220948	-0.241036	-0.261125	-0.274706	-0.280404	-0.286102	-0.2918	-0.297483	-0.302428	-0.314692	-0.320187	-0.325681	-0.331176	-0.336464	-0.341752	-0.34704	-0.352328	-0.357616	-0.362904	-0.368193	-0.373481	-0.378769	-0.384057	-0.389345	-0.394633	-0.399921	-0.40521	-0.410498
Growingru5p__D[c] <=> Growingxu5p__D[c]	0	-0.0234529	-0.0558043	-0.0578966	-0.0599212	-0.0619458	-0.0639705	-0.0659951	-0.0680197	-0.0700444	-0.0720614	-0.0740627	-0.0760639	-0.0780651	-0.0800663	-0.0609085	-0.0148766	0.0302954	0.0701523	0.110009	0.149866	0.189723	0.22958	0.269437	0.296355	0.307597	0.318839	0.330081	0.341297	0.351187	0.375716	0.386705	0.397694	0.408683	0.419412	0.430141	0.44087	0.4516	0.462329	0.473058	0.483787	0.494517	0.505246	0.515975	0.526705	0.537434	0.548163	0.558892	0.569622
Growingr5p[c] + Growingxu5p__D[c] <=> Growingg3p[c] + Growings7p[c]	0	-0.00311889	-0.00742115	-0.00769939	-0.00796864	-0.00823789	-0.00850713	-0.00877638	-0.00904563	-0.00931487	-0.00958311	-0.00984925	-0.0101154	-0.0103815	-0.0106476	-0.00034579	0.0233784	0.0465796	0.0665481	0.0865167	0.106485	0.126454	0.146422	0.166391	0.179881	0.185521	0.191161	0.196801	0.202428	0.207373	0.219637	0.225132	0.230626	0.236121	0.241466	0.246812	0.252157	0.257503	0.262848	0.268194	0.273539	0.278885	0.28423	0.289576	0.294921	0.300267	0.305612	0.310958	0.316303
Growingg3p[c] + Growings7p[c] <=> Growinge4p[c] + Growingf6p[c]	0	-0.00311889	-0.00742115	-0.00769939	-0.00796864	-0.00823789	-0.00850713	-0.00877638	-0.00904563	-0.00931487	-0.00958311	-0.00984925	-0.0101154	-0.0103815	-0.0106476	-0.00034579	0.0233784	0.0465796	0.0665481	0.0865167	0.106485	0.126454	0.146422	0.166391	0.179881	0.185521	0.191161	0.196801	0.202428	0.207373	0.219637	0.225132	0.230626	0.236121	0.241466	0.246812	0.252157	0.257503	0.262848	0.268194	0.273539	0.278885	0.28423	0.289576	0.294921	0.300267	0.305612	0.310958	0.316303
Growinge4p[c] + Growingxu5p__D[c] <=> Growingf6p[c] + Growingg3p[c]	0	-0.0210374	-0.0500567	-0.0519335	-0.0537496	-0.0555657	-0.0573818	-0.0591979	-0.061014	-0.0628301	-0.0646394	-0.0664345	-0.0682296	-0.0700247	-0.0718198	-0.0630229	-0.0407731	-0.0188526	0.00103252	0.0209176	0.0408027	0.0606878	0.0805728	0.100458	0.113884	0.119484	0.125084	0.130685	0.136272	0.141217	0.153481	0.158976	0.16447	0.169965	0.17535	0.180736	0.186121	0.191506	0.196892	0.202277	0.207662	0.213048	0.218433	0.223819	0.229204	0.234589	0.239975	0.24536	0.250745
Growing6pgc[c] -> Growing2ddg6p[c] + Growingh2o[c]	0	0	0	0	0	0	0	0	0	0	0	0	0	0	0	0	0	0	0	0	0	0	0	0	0	0	0	0	0	0	0	0	0	0	0	0	0	0	0	0	0	0	0	0	0	0	0	0	0
Growing2ddg6p[c] -> Growingg3p[c] + Growingpyr[c]	0	-1.26882e-27	-8.2725e-28	3.48787e-27	7.56599e-27	5.99868e-27	6.2871e-27	1.14474e-26	1.10628e-26	1.26636e-26	8.58552e-27	1.47832e-26	2.01089e-26	2.11955e-26	1.97735e-26	-1.31466e-27	-8.9656e-28	-5.03058e-28	7.40054e-28	2.68297e-29	-1.78865e-28	0	0	0	0	0	0	0	0	0	0	0	0	-4.97702e-24	0	0	1.43092e-28	0	0	0	0	0	0	0	0	0	0	0	0
Growinge4p[c] + Growingh2o[c] + Growingpep[c] -> Growing2dda7p[c] + Growingpi[c]	0	0.0179185	0.0426355	0.0442341	0.0457809	0.0473278	0.0488746	0.0504215	0.0519684	0.0535152	0.0550563	0.0565853	0.0581142	0.0596432	0.0611722	0.0626771	0.0641515	0.0654321	0.0655156	0.0655991	0.0656826	0.0657661	0.0658495	0.065933	0.0659968	0.0660369	0.0660769	0.0661169	0.0661562	0.0661562	0.0661562	0.0661562	0.0661562	0.0661562	0.0661163	0.0660764	0.0660365	0.0659966	0.0659567	0.0659168	0.0658769	0.065837	0.0657971	0.0657572	0.0657173	0.0656774	0.0656375	0.0655976	0.0655577
Growing2dda7p[c] -> Growing3dhq[c] + Growingpi[c]	0	0.0179185	0.0426355	0.0442341	0.0457809	0.0473278	0.0488746	0.0504215	0.0519684	0.0535152	0.0550563	0.0565853	0.0581142	0.0596432	0.0611722	0.0626771	0.0641515	0.0654321	0.0655156	0.0655991	0.0656826	0.0657661	0.0658495	0.065933	0.0659968	0.0660369	0.0660769	0.0661169	0.0661562	0.0661562	0.0661562	0.0661562	0.0661562	0.0661562	0.0661163	0.0660764	0.0660365	0.0659966	0.0659567	0.0659168	0.0658769	0.065837	0.0657971	0.0657572	0.0657173	0.0656774	0.0656375	0.0655976	0.0655577
Growing3dhq[c] -> Growing3dhsk[c] + Growingh2o[c]	0	0.0179185	0.0426355	0.0442341	0.0457809	0.0473278	0.0488746	0.0504215	0.0519684	0.0535152	0.0550563	0.0565853	0.0581142	0.0596432	0.0611722	0.0626771	0.0641515	0.0654321	0.0655156	0.0655991	0.0656826	0.0657661	0.0658495	0.065933	0.0659968	0.0660369	0.0660769	0.0661169	0.0661562	0.0661562	0.0661562	0.0661562	0.0661562	0.0661562	0.0661163	0.0660764	0.0660365	0.0659966	0.0659567	0.0659168	0.0658769	0.065837	0.0657971	0.0657572	0.0657173	0.0656774	0.0656375	0.0655976	0.0655577
Growing3dhsk[c] + Growingh[c] + Growingnadph[c] <=> Growingnadp[c] + Growingskm[c]	0	0.0179185	0.0426355	0.0442341	0.0457809	0.0473278	0.0488746	0.0504215	0.0519684	0.0535152	0.0550563	0.0565853	0.0581142	0.0596432	0.0611722	0.0626771	0.0641515	0.0654321	0.0655156	0.0655991	0.0656826	0.0657661	0.0658495	0.065933	0.0659968	0.0660369	0.0660769	0.0661169	0.0661562	0.0661562	0.0661562	0.0661562	0.0661562	0.0661562	0.0661163	0.0660764	0.0660365	0.0659966	0.0659567	0.0659168	0.0658769	0.065837	0.0657971	0.0657572	0.0657173	0.0656774	0.0656375	0.0655976	0.0655577
Growingatp[c] + Growingskm[c] -> Growingadp[c] + Growingh[c] + Growingskm5p[c]	0	0.0179185	0.0426355	0.0442341	0.0457809	0.0473278	0.0488746	0.0504215	0.0519684	0.0535152	0.0550563	0.0565853	0.0581142	0.0596432	0.0611722	0.0626771	0.0641515	0.0654321	0.0655156	0.0655991	0.0656826	0.0657661	0.0658495	0.065933	0.0659968	0.0660369	0.0660769	0.0661169	0.0661562	0.0661562	0.0661562	0.0661562	0.0661562	0.0661562	0.0661163	0.0660764	0.0660365	0.0659966	0.0659567	0.0659168	0.0658769	0.065837	0.0657971	0.0657572	0.0657173	0.0656774	0.0656375	0.0655976	0.0655577
Growingpep[c] + Growingskm5p[c] <=> Growing3psme[c] + Growingpi[c]	0	0.0179185	0.0426355	0.0442341	0.0457809	0.0473278	0.0488746	0.0504215	0.0519684	0.0535152	0.0550563	0.0565853	0.0581142	0.0596432	0.0611722	0.0626771	0.0641515	0.0654321	0.0655156	0.0655991	0.0656826	0.0657661	0.0658495	0.065933	0.0659968	0.0660369	0.0660769	0.0661169	0.0661562	0.0661562	0.0661562	0.0661562	0.0661562	0.0661562	0.0661163	0.0660764	0.0660365	0.0659966	0.0659567	0.0659168	0.0658769	0.065837	0.0657971	0.0657572	0.0657173	0.0656774	0.0656375	0.0655976	0.0655577
Growing3psme[c] -> Growingchor[c] + Growingpi[c]	0	0.0179185	0.0426355	0.0442341	0.0457809	0.0473278	0.0488746	0.0504215	0.0519684	0.0535152	0.0550563	0.0565853	0.0581142	0.0596432	0.0611722	0.0626771	0.0641515	0.0654321	0.0655156	0.0655991	0.0656826	0.0657661	0.0658495	0.065933	0.0659968	0.0660369	0.0660769	0.0661169	0.0661562	0.0661562	0.0661562	0.0661562	0.0661562	0.0661562	0.0661163	0.0660764	0.0660365	0.0659966	0.0659567	0.0659168	0.0658769	0.065837	0.0657971	0.0657572	0.0657173	0.0656774	0.0656375	0.0655976	0.0655577
Growingchor[c] -> Growingpphn[c]	0	0.0166346	0.0395807	0.0410647	0.0425007	0.0439367	0.0453727	0.0468088	0.0482448	0.0496808	0.0511115	0.0525309	0.0539503	0.0553697	0.0567891	0.0581862	0.059555	0.0607439	0.0608213	0.0608988	0.0609763	0.0610538	0.0611313	0.0612088	0.0612681	0.0613052	0.0613424	0.0613796	0.061416	0.061416	0.061416	0.061416	0.061416	0.061416	0.061379	0.0613419	0.0613049	0.0612678	0.0612308	0.0611937	0.0611567	0.0611197	0.0610826	0.0610456	0.0610085	0.0609715	0.0609345	0.0608974	0.0608604
Growingh[c] + Growingpphn[c] -> Growingco2[c] + Growingh2o[c] + Growingphpyr[c]	0	0.00960117	0.0228452	0.0237017	0.0245306	0.0253594	0.0261883	0.0270171	0.027846	0.0286748	0.0295006	0.0303198	0.0311391	0.0319584	0.0327776	0.033584	0.034374	0.0350602	0.0351049	0.0351497	0.0351944	0.0352391	0.0352839	0.0353286	0.0353628	0.0353842	0.0354057	0.0354271	0.0354482	0.0354482	0.0354482	0.0354482	0.0354482	0.0354482	0.0354268	0.0354054	0.035384	0.0353626	0.0353413	0.0353199	0.0352985	0.0352771	0.0352557	0.0352344	0.035213	0.0351916	0.0351702	0.0351488	0.0351275
Growingakg[c] + Growingphe__L[c] <=> Growingglu__L[c] + Growingphpyr[c]	0	-0.00960117	-0.0228452	-0.0237017	-0.0245306	-0.0253594	-0.0261883	-0.0270171	-0.027846	-0.0286748	-0.0295006	-0.0303198	-0.0311391	-0.0319584	-0.0327776	-0.033584	-0.034374	-0.0350602	-0.0351049	-0.0351497	-0.0351944	-0.0352391	-0.0352839	-0.0353286	-0.0353628	-0.0353842	-0.0354057	-0.0354271	-0.0354482	-0.0354482	-0.0354482	-0.0354482	-0.0354482	-0.0354482	-0.0354268	-0.0354054	-0.035384	-0.0353626	-0.0353413	-0.0353199	-0.0352985	-0.0352771	-0.0352557	-0.0352344	-0.035213	-0.0351916	-0.0351702	-0.0351488	-0.0351275
Growingnad[c] + Growingpphn[c] -> Growing34hpp[c] + Growingco2[c] + Growingnadh[c]	0	0.00703342	0.0167354	0.0173629	0.0179701	0.0185773	0.0191844	0.0197916	0.0203988	0.021006	0.0216109	0.022211	0.0228112	0.0234114	0.0240115	0.0246022	0.025181	0.0256836	0.0257164	0.0257492	0.0257819	0.0258147	0.0258475	0.0258802	0.0259053	0.025921	0.0259367	0.0259524	0.0259678	0.0259678	0.0259678	0.0259678	0.0259678	0.0259678	0.0259522	0.0259365	0.0259209	0.0259052	0.0258895	0.0258739	0.0258582	0.0258425	0.0258269	0.0258112	0.0257956	0.0257799	0.0257642	0.0257486	0.0257329
Growingakg[c] + Growingtyr__L[c] <=> Growing34hpp[c] + Growingglu__L[c]	0	-0.00703342	-0.0167354	-0.0173629	-0.0179701	-0.0185773	-0.0191844	-0.0197916	-0.0203988	-0.021006	-0.0216109	-0.022211	-0.0228112	-0.0234114	-0.0240115	-0.0246022	-0.025181	-0.0256836	-0.0257164	-0.0257492	-0.0257819	-0.0258147	-0.0258475	-0.0258802	-0.0259053	-0.025921	-0.0259367	-0.0259524	-0.0259678	-0.0259678	-0.0259678	-0.0259678	-0.0259678	-0.0259678	-0.0259522	-0.0259365	-0.0259209	-0.0259052	-0.0258895	-0.0258739	-0.0258582	-0.0258425	-0.0258269	-0.0258112	-0.0257956	-0.0257799	-0.0257642	-0.0257486	-0.0257329
Growingchor[c] + Growinggln__L[c] -> Growinganth[c] + Growingglu__L[c] + Growingh[c] + Growingpyr[c]	0	0.00128388	0.00305488	0.00316942	0.00328025	0.00339109	0.00350192	0.00361276	0.00372359	0.00383442	0.00394484	0.0040544	0.00416395	0.0042735	0.00438305	0.00449088	0.00459652	0.00468828	0.00469427	0.00470025	0.00470623	0.00471221	0.00471819	0.00472417	0.00472875	0.00473161	0.00473448	0.00473735	0.00474016	0.00474016	0.00474016	0.00474016	0.00474016	0.00474016	0.0047373	0.00473444	0.00473158	0.00472872	0.00472587	0.00472301	0.00472015	0.00471729	0.00471443	0.00471157	0.00470871	0.00470585	0.004703	0.00470014	0.00469728
Growinganth[c] + Growingprpp[c] -> Growingppi[c] + Growingpran[c]	0	0.00128388	0.00305488	0.00316942	0.00328025	0.00339109	0.00350192	0.00361276	0.00372359	0.00383442	0.00394484	0.0040544	0.00416395	0.0042735	0.00438305	0.00449088	0.00459652	0.00468828	0.00469427	0.00470025	0.00470623	0.00471221	0.00471819	0.00472417	0.00472875	0.00473161	0.00473448	0.00473735	0.00474016	0.00474016	0.00474016	0.00474016	0.00474016	0.00474016	0.0047373	0.00473444	0.00473158	0.00472872	0.00472587	0.00472301	0.00472015	0.00471729	0.00471443	0.00471157	0.00470871	0.00470585	0.004703	0.00470014	0.00469728
Growingpran[c] -> Growing2cpr5p[c]	0	0.00128388	0.00305488	0.00316942	0.00328025	0.00339109	0.00350192	0.00361276	0.00372359	0.00383442	0.00394484	0.0040544	0.00416395	0.0042735	0.00438305	0.00449088	0.00459652	0.00468828	0.00469427	0.00470025	0.00470623	0.00471221	0.00471819	0.00472417	0.00472875	0.00473161	0.00473448	0.00473735	0.00474016	0.00474016	0.00474016	0.00474016	0.00474016	0.00474016	0.0047373	0.00473444	0.00473158	0.00472872	0.00472587	0.00472301	0.00472015	0.00471729	0.00471443	0.00471157	0.00470871	0.00470585	0.004703	0.00470014	0.00469728
Growing2cpr5p[c] + Growingh[c] -> Growing3ig3p[c] + Growingco2[c] + Growingh2o[c]	0	0.00128388	0.00305488	0.00316942	0.00328025	0.00339109	0.00350192	0.00361276	0.00372359	0.00383442	0.00394484	0.0040544	0.00416395	0.0042735	0.00438305	0.00449088	0.00459652	0.00468828	0.00469427	0.00470025	0.00470623	0.00471221	0.00471819	0.00472417	0.00472875	0.00473161	0.00473448	0.00473735	0.00474016	0.00474016	0.00474016	0.00474016	0.00474016	0.00474016	0.0047373	0.00473444	0.00473158	0.00472872	0.00472587	0.00472301	0.00472015	0.00471729	0.00471443	0.00471157	0.00470871	0.00470585	0.004703	0.00470014	0.00469728
Growing3ig3p[c] -> Growingg3p[c] + Growingindole[c]	0	0.00128388	0.00305488	0.00316942	0.00328025	0.00339109	0.00350192	0.00361276	0.00372359	0.00383442	0.00394484	0.0040544	0.00416395	0.0042735	0.00438305	0.00449088	0.00459652	0.00468828	0.00469427	0.00470025	0.00470623	0.00471221	0.00471819	0.00472417	0.00472875	0.00473161	0.00473448	0.00473735	0.00474016	0.00474016	0.00474016	0.00474016	0.00474016	0.00474016	0.0047373	0.00473444	0.00473158	0.00472872	0.00472587	0.00472301	0.00472015	0.00471729	0.00471443	0.00471157	0.00470871	0.00470585	0.004703	0.00470014	0.00469728
Growingindole[c] + Growingser__L[c] -> Growingh2o[c] + Growingtrp__L[c]	0	0.00128388	0.00305488	0.00316942	0.00328025	0.00339109	0.00350192	0.00361276	0.00372359	0.00383442	0.00394484	0.0040544	0.00416395	0.0042735	0.00438305	0.00449088	0.00459652	0.00468828	0.00469427	0.00470025	0.00470623	0.00471221	0.00471819	0.00472417	0.00472875	0.00473161	0.00473448	0.00473735	0.00474016	0.00474016	0.00474016	0.00474016	0.00474016	0.00474016	0.0047373	0.00473444	0.00473158	0.00472872	0.00472587	0.00472301	0.00472015	0.00471729	0.00471443	0.00471157	0.00470871	0.00470585	0.004703	0.00470014	0.00469728
Growing3ig3p[c] + Growingser__L[c] -> Growingg3p[c] + Growingh2o[c] + Growingtrp__L[c]	0	0	0	0	0	0	0	0	0	0	0	0	0	0	0	0	0	0	0	0	0	0	0	0	0	0	0	0	0	0	0	0	0	0	0	0	0	0	0	0	0	0	0	0	0	0	0	0	0
Growingatp[c] + Growingglu__L[c] -> Growingadp[c] + Growingglu5p[c]	0	0	0	0	0	0	0	0	0	0	0	0	0	0	0	0	0	0	0	0	0	0	0	0	0	0	0	0	0	0	0	0	0	0	0	0	0	0	0	0	0	0	0	0	0	0	0	0	0
Growingglu5p[c] + Growingh[c] + Growingnadph[c] -> Growingglu5sa[c] + Growingnadp[c] + Growingpi[c]	0	0	0	0	0	0	0	0	0	0	0	0	0	0	0	0	0	0	0	0	0	0	0	0	0	0	0	0	0	0	0	0	0	0	0	0	0	0	0	0	0	0	0	0	0	0	0	0	0
Growingglu5sa[c] -> Growing1pyr5c[c] + Growingh2o[c] + Growingh[c]	0	0	0	0	0	0	0	0	0	0	0	0	0	0	0	0	0	0	0	0	0	0	0	0	0	0	0	0	0	0	0	0	0	0	0	0	0	0	0	0	0	0	0	0	0	0	0	0	0
Growing1pyr5c[c] + 2 Growingh[c] + Growingnadph[c] -> Growingnadp[c] + Growingpro__L[c]	0	0	0	0	0	0	0	0	0	0	0	0	0	0	0	0	0	0	0	0	0	0	0	0	0	0	0	0	0	0	0	0	0	0	0	0	0	0	0	0	0	0	0	0	0	0	0	0	0
Growingr5p[c] <=> Growingr1p[c]	0	0.0257457	0.0612597	0.0635565	0.0657791	0.0680016	0.0702242	0.0724468	0.0746693	0.0768919	0.0791061	0.081303	0.0834999	0.0856967	0.0878936	0.0900559	0.0921743	0.0940144	0.0941343	0.0942542	0.0943742	0.0944941	0.0946141	0.094734	0.0948257	0.0948832	0.0949407	0.0949983	0.0950546	0.0950546	0.0950546	0.0950546	0.0950546	0.0950546	0.0949973	0.09494	0.0948827	0.0948253	0.094768	0.0947107	0.0946533	0.094596	0.0945387	0.0944814	0.094424	0.0943667	0.0943094	0.094252	0.0941947
Growingdad__2[c] + Growingh2o[c] + Growingh[c] -> Growingdin[c] + Growingnh4[c]	0	0	0	0	0	0	0	0	0	0	0	0	0	0	0	0	0	0	0	0	0	0	0	0	0	0	0	0	0	0	0	0	0	0	0	0	0	0	0	0	0	0	0	0	0	0	0	0	0
Growingh2o[c] + Growingimp[c] -> Growingins[c] + Growingpi[c]	0	0	0	0	0	0	0	0	0	0	0	0	0	0	0	0	0	0	0	0	0	0	0	0	0	0	0	0	0	0	0	0	0	0	0	0	0	0	0	0	0	0	0	0	0	0	0	0	0
Growingade[c] + Growingh2o[c] + Growingh[c] -> Growinghxan[c] + Growingnh4[c]	0	0	0	0	0	0	0	0	0	0	0	0	0	0	0	0	0	0	0	0	0	0	0	0	0	0	0	0	0	0	0	0	0	0	0	0	0	0	0	0	0	0	0	0	0	0	0	0	0
Growingadn[c] + Growingh2o[c] + Growingh[c] -> Growingins[c] + Growingnh4[c]	0	0	0	0	0	0	0	0	0	0	0	0	0	0	0	0	0	0	0	0	0	0	0	0	0	0	0	0	0	0	0	0	0	0	0	0	0	0	0	0	0	0	0	0	0	0	0	0	0
Growingdadp[c] + Growingh[c] + Growingpep[c] <=> Growingdatp[c] + Growingpyr[c]	0	-0.230493	-0.54844	-0.569003	-0.588901	-0.608799	-0.628696	-0.648594	-0.668492	-0.68839	-0.71609	-0.76012	-0.804149	-0.848179	-0.892209	-0.937007	-0.982781	-1.02513	-1.04635	-1.06757	-1.08879	-1.11	-1.13122	-1.15244	-1.16688	-1.17312	-1.17936	-1.1856	-1.19181	-1.19676	-1.20902	-1.21451	-1.22001	-1.2255	-1.23025	-1.235	-1.23975	-1.2445	-1.24925	-1.254	-1.25875	-1.26349	-1.26824	-1.27299	-1.27774	-1.28249	-1.28724	-1.29199	-1.29674
Growingatp[c] + Growingdadp[c] <=> Growingadp[c] + Growingdatp[c]	0	0.230493	0.54844	0.569003	0.588901	0.608799	0.628696	0.648594	0.668492	0.68839	0.71609	0.76012	0.804149	0.848179	0.892209	0.937007	0.982781	1.02513	1.04635	1.06757	1.08879	1.11	1.13122	1.15244	1.16688	1.17312	1.17936	1.1856	1.19181	1.19676	1.20902	1.21451	1.22001	1.2255	1.23025	1.235	1.23975	1.2445	1.24925	1.254	1.25875	1.26349	1.26824	1.27299	1.27774	1.28249	1.28724	1.29199	1.29674
Growingatp[c] + Growingfor[c] + Growingthf[c] -> Growing10fthf[c] + Growingadp[c] + Growingpi[c]	0	0.0257222	0.0612039	0.0634986	0.0657192	0.0679397	0.0701602	0.0723808	0.0746013	0.0768219	0.0790341	0.081229	0.0834238	0.0856187	0.0878135	0.651747	0.595855	0.538312	0.470565	0.402817	0.33507	0.267322	0.199575	0.131828	0.0947394	0.0947968	0.0948543	0.0949117	0.0949681	0.0949681	0.0949681	0.0949681	0.0949681	0.0949681	0.0949108	0.0948535	0.0947963	0.094739	0.0946817	0.0946244	0.0945671	0.0945099	0.0944526	0.0943953	0.094338	0.0942808	0.0942235	0.0941662	0.0941089
Growing10fthf[c] + Growingh2o[c] + Growingnadp[c] -> Growingco2[c] + Growingh[c] + Growingnadph[c] + Growingthf[c]	0	0	0	0	0	0	0	0	0	0	0	0	0	0	0	0.561773	0.503765	0.444383	0.376516	0.308649	0.240782	0.172914	0.105047	0.03718	0	0	0	0	0	0	0	0	0	0	0	0	0	0	0	0	0	0	0	0	0	0	0	0	0
Growing10fthf[c] + Growingh2o[c] -> Growingfor[c] + Growingh[c] + Growingthf[c]	0	0	0	0	0	0	0	0	0	0	0	0	0	0	0	0	0	0	0	0	0	0	0	0	0	0	0	0	0	0	0	0	0	0	0	0	0	0	0	0	0	0	0	0	0	0	0	0	0
Growingadn[c] + Growingh2o[c] -> Growingade[c] + Growingrib__D[c]	0	0	0	0	0	0	0	0	0	0	0	0	0	0	0	0	0	0	0	0	0	0	0	0	0	0	0	0	0	0	0	0	0	0	0	0	0	0	0	0	0	0	0	0	0	0	0	0	0
Growingdgmp[c] + Growingh2o[c] -> Growingdgsn[c] + Growingpi[c]	0	0	0	0	0	0	0	0	0	0	0	0	0	0	0	0	0	0	0	0	0	0	0	0	0	0	0	0	0	0	0	0	0	0	0	0	0	0	0	0	0	0	0	0	0	0	0	0	0
Growinggdptp[c] + Growingh2o[c] <=> Growingh[c] + Growingpi[c] + Growingppgpp[c]	0	-1.49106e-28	-1.67744e-28	-8.74276e-27	-1.98769e-26	-4.50758e-27	-4.34701e-27	-1.80877e-26	-1.67457e-26	-1.99113e-26	-4.79432e-27	-1.72504e-26	-1.07815e-26	-1.28919e-26	-8.94634e-27	0	0	0	0	0	0	0	0	0	0	0	0	0	0	0	0	0	0	0	0	0	0	0	0	0	0	0	0	0	0	0	0	0	0
Growinghxan[c] + Growingprpp[c] <=> Growingimp[c] + Growingppi[c]	0	0	0	0	0	0	0	0	0	0	0	0	0	0	0	0	0	0	0	0	0	0	0	0	0	0	0	0	0	0	0	0	0	-7.82895e-30	0	0	0	0	0	0	0	0	0	0	0	0	0	0	0
Growingins[c] + Growingpi[c] <=> Growinghxan[c] + Growingr1p[c]	0	0	0	0	0	0	0	0	0	0	0	0	0	0	0	0	0	0	0	0	0	0	0	0	0	0	0	0	0	0	0	0	0	-7.26463e-30	0	0	0	0	0	0	0	0	0	0	0	0	0	0	0
Growingadn[c] + Growingpi[c] -> Growingade[c] + Growingr1p[c]	0	3.04267e-31	0	0	0	0	0	0	0	0	0	0	0	0	0	0	0	0	0	0	0	0	0	0	0	0	0	0	0	0	0	0	0	5.30674e-30	-5.04009e-26	-4.73607e-26	-4.42511e-26	-4.15807e-26	-3.83351e-26	-3.51197e-26	-6.75565e-30	-4.26673e-30	-5.97342e-30	-5.97342e-30	-1.3938e-29	1.42224e-31	-1.11646e-29	-3.91117e-30	0
Growingamp[c] + Growingh2o[c] -> Growingadn[c] + Growingpi[c]	0	0	0	0	0	0	0	0	0	0	0	0	0	0	0	0	0	0	0	0	0	0	0	0	0	0	0	0	0	0	0	0	0	0	0	0	0	0	0	0	0	0	0	0	0	0	0	0	0
Growingdad__2[c] + Growingpi[c] <=> Growing2dr1p[c] + Growingade[c]	0	-1.68891e-30	1.64447e-31	-2.43292e-29	-5.66764e-29	-1.24446e-29	-1.19824e-29	-5.18408e-29	-4.81074e-29	-5.77431e-29	1.00268e-29	-3.42761e-29	-1.41878e-28	-1.41335e-28	-1.34971e-28	-1.28891e-28	-1.0201e-28	-3.53463e-28	9.0028e-29	2.01745e-28	1.66616e-28	-2.27559e-30	-2.72004e-30	5.60008e-30	1.09157e-29	1.05459e-28	7.45966e-28	7.89274e-28	9.09667e-28	8.93595e-28	5.21394e-28	5.51973e-28	5.22105e-28	-5.88453e-30	-3.87433e-24	-3.58378e-24	-3.30175e-24	-3.07157e-24	-2.7653e-24	-2.45793e-24	-1.31074e-27	5.75269e-27	1.09228e-27	-1.94426e-26	-1.44545e-26	2.97101e-26	2.88658e-27	1.50132e-27	2.7876e-27
Growingatp[c] + Growinggdp[c] <=> Growingadp[c] + Growinggtp[c]	0	0.0256563	0.0610472	0.063336	0.0655509	0.0677657	0.0699806	0.0721954	0.0744103	0.0766251	0.0788317	0.0810209	0.0832102	0.0853994	0.0875887	0.0897435	0.0918545	0.0936882	0.0938077	0.0939273	0.0940468	0.0941663	0.0942859	0.0944054	0.0944968	0.0945541	0.0946114	0.0946687	0.0947249	0.0947249	0.0947249	0.0947249	0.0947249	0.0947249	0.0946678	0.0946106	0.0945535	0.0944964	0.0944392	0.0943821	0.094325	0.0942679	0.0942107	0.0941536	0.0940965	0.0940393	0.0939822	0.0939251	0.0938679
Growinggua[c] + Growingh2o[c] + Growingh[c] -> Growingnh4[c] + Growingxan[c]	0	0	0	0	0	0	0	0	0	0	0	0	0	0	0	0	0	0	0	0	0	0	0	0	0	0	0	0	0	0	0	0	0	0	0	0	0	0	0	0	0	0	0	0	0	0	0	0	0
Growingatp[c] + Growinggtp[c] -> Growingamp[c] + Growinggdptp[c] + Growingh[c]	0	0	2.86742e-30	2.86742e-30	4.30113e-30	3.22585e-30	-1.43371e-30	-5.73484e-30	0	-5.73484e-30	8.60225e-30	8.60225e-30	1.43371e-30	-1.14697e-29	-2.00719e-29	0	0	0	0	0	0	0	0	0	0	0	0	0	0	0	0	0	0	0	0	0	0	0	0	0	0	0	0	0	0	0	0	0	0
Growingatp[c] + Growingr5p[c] -> Growingamp[c] + Growingh[c] + Growingprpp[c]	0	0	0	0	0	0	0	0	0	0	0	0	0	0	0	0	0	0	0	0	0	0	0	0	0	0	0	0	0	0	0	0	0	0	0	0	0	0	0	0	0	0	0	0	0	0	0	0	0
Growingpi[c] + Growingxtsn[c] <=> Growingr1p[c] + Growingxan[c]	0	4.92087e-29	9.19574e-30	2.8985e-28	6.29356e-28	1.9311e-28	1.79501e-28	5.87792e-28	5.46595e-28	6.48116e-28	1.60374e-28	5.76021e-28	4.50223e-28	5.31146e-28	4.04612e-28	5.58365e-28	3.00149e-28	-5.7146e-27	-1.64935e-27	-1.55592e-27	-1.6179e-27	-1.32603e-28	-1.89064e-28	-2.72194e-29	7.87155e-29	2.51669e-27	1.53591e-26	1.6211e-26	1.9108e-26	1.83929e-26	1.02992e-26	1.08995e-26	9.31933e-27	1.25292e-30	0	0	0	0	0	0	-1.56879e-28	5.97723e-29	-1.35545e-28	1.04464e-28	5.97723e-29	3.40242e-29	-1.61845e-28	-2.61527e-28	-7.00715e-29
Growingdgtp[c] + Growingh2o[c] -> Growingdgsn[c] + Growingpppi[c]	0	0	0	0	0	0	0	0	0	0	0	0	0	0	0	0	0	0	0	0	0	0	0	0	0	0	0	0	0	0	0	0	0	0	0	0	0	0	0	0	0	0	0	0	0	0	0	0	0
Growinggtp[c] + Growingh2o[c] -> Growinggsn[c] + Growingpppi[c]	0	0	0	0	0	0	0	0	0	0	0	0	0	0	0	0	0	0	0	0	0	0	0	0	0	0	0	0	0	0	0	0	0	0	0	0	0	0	0	0	0	0	0	0	0	0	0	0	0
Growingatp[c] + Growingdamp[c] <=> Growingadp[c] + Growingdadp[c]	0	-0.000976864	-0.00232437	-0.00241152	-0.00249585	-0.00258018	-0.00266451	-0.00274884	-0.00283317	-0.0029175	-0.00300151	-0.00308487	-0.00316822	-0.00325158	-0.00333493	-0.00341698	-0.00349735	-0.00356717	-0.00357172	-0.00357627	-0.00358083	-0.00358538	-0.00358993	-0.00359448	-0.00359796	-0.00360014	-0.00360232	-0.0036045	-0.00360664	-0.00360664	-0.00360664	-0.00360664	-0.00360664	-0.00360664	-0.00360447	-0.00360229	-0.00360012	-0.00359794	-0.00359577	-0.00359359	-0.00359142	-0.00358924	-0.00358707	-0.00358489	-0.00358272	-0.00358054	-0.00357837	-0.00357619	-0.00357402
Growingh2o[c] + Growingppgpp[c] -> Growinggdp[c] + Growingppi[c]	0	0	0	0	0	0	0	0	0	0	0	0	0	0	0	0	0	0	0	0	0	0	0	0	0	0	0	0	0	0	0	0	0	0	0	0	0	0	0	0	0	0	0	0	0	0	0	0	0
Growinggln__L[c] + Growingh2o[c] + Growingprpp[c] -> Growingglu__L[c] + Growingppi[c] + Growingpram[c]	0	0.0107957	0.0256876	0.0266507	0.0275827	0.0285146	0.0294466	0.0303786	0.0313105	0.0322425	0.033171	0.0340922	0.0350134	0.0359346	0.0368558	0.0377625	0.0386508	0.0394224	0.0394726	0.0395229	0.0395732	0.0396235	0.0396738	0.0397241	0.0397626	0.0397867	0.0398108	0.0398349	0.0398586	0.0398586	0.0398586	0.0398586	0.0398586	0.0398586	0.0398345	0.0398105	0.0397864	0.0397624	0.0397384	0.0397143	0.0396903	0.0396663	0.0396422	0.0396182	0.0395941	0.0395701	0.0395461	0.039522	0.039498
Growingatp[c] + Growinggly[c] + Growingpram[c] -> Growingadp[c] + Growinggar[c] + Growingh[c] + Growingpi[c]	0	0.0107957	0.0256876	0.0266507	0.0275827	0.0285146	0.0294466	0.0303786	0.0313105	0.0322425	0.033171	0.0340922	0.0350134	0.0359346	0.0368558	0.0377625	0.0386508	0.0394224	0.0394726	0.0395229	0.0395732	0.0396235	0.0396738	0.0397241	0.0397626	0.0397867	0.0398108	0.0398349	0.0398586	0.0398586	0.0398586	0.0398586	0.0398586	0.0398586	0.0398345	0.0398105	0.0397864	0.0397624	0.0397384	0.0397143	0.0396903	0.0396663	0.0396422	0.0396182	0.0395941	0.0395701	0.0395461	0.039522	0.039498
Growing10fthf[c] + Growinggar[c] <=> Growingfgam[c] + Growingh[c] + Growingthf[c]	0	0.0107957	0.0256876	0.0266507	0.0275827	0.0285146	0.0294466	0.0303786	0.0313105	0.0322425	0.033171	0.0340922	0.0350134	0.0359346	0.0368558	0.0377625	0.0386508	0.0394224	0.0394726	0.0395229	0.0395732	0.0396235	0.0396738	0.0397241	0.0397626	0.0397867	0.0398108	0.0398349	0.0398586	0.0398586	0.0398586	0.0398586	0.0398586	0.0398586	0.0398345	0.0398105	0.0397864	0.0397624	0.0397384	0.0397143	0.0396903	0.0396663	0.0396422	0.0396182	0.0395941	0.0395701	0.0395461	0.039522	0.039498
Growingatp[c] + Growingfgam[c] + Growinggln__L[c] + Growingh2o[c] -> Growingadp[c] + Growingfpram[c] + Growingglu__L[c] + Growingh[c] + Growingpi[c]	0	0.0107957	0.0256876	0.0266507	0.0275827	0.0285146	0.0294466	0.0303786	0.0313105	0.0322425	0.033171	0.0340922	0.0350134	0.0359346	0.0368558	0.0377625	0.0386508	0.0394224	0.0394726	0.0395229	0.0395732	0.0396235	0.0396738	0.0397241	0.0397626	0.0397867	0.0398108	0.0398349	0.0398586	0.0398586	0.0398586	0.0398586	0.0398586	0.0398586	0.0398345	0.0398105	0.0397864	0.0397624	0.0397384	0.0397143	0.0396903	0.0396663	0.0396422	0.0396182	0.0395941	0.0395701	0.0395461	0.039522	0.039498
Growingatp[c] + Growingfpram[c] -> Growingadp[c] + Growingair[c] + 2 Growingh[c] + Growingpi[c]	0	0.0107957	0.0256876	0.0266507	0.0275827	0.0285146	0.0294466	0.0303786	0.0313105	0.0322425	0.033171	0.0340922	0.0350134	0.0359346	0.0368558	0.0377625	0.0386508	0.0394224	0.0394726	0.0395229	0.0395732	0.0396235	0.0396738	0.0397241	0.0397626	0.0397867	0.0398108	0.0398349	0.0398586	0.0398586	0.0398586	0.0398586	0.0398586	0.0398586	0.0398345	0.0398105	0.0397864	0.0397624	0.0397384	0.0397143	0.0396903	0.0396663	0.0396422	0.0396182	0.0395941	0.0395701	0.0395461	0.039522	0.039498
Growingair[c] + Growingco2[c] <=> Growing5aizc[c] + Growingh[c]	0	0.0107957	0.0256876	0.0266507	0.0275827	0.0285146	0.0294466	0.0303786	0.0313105	0.0322425	0.033171	0.0340922	0.0350134	0.0359346	0.0368558	0.0377625	0.0386508	0.0394224	0.0394726	0.0395229	0.0395732	0.0396235	0.0396738	0.0397241	0.0397626	0.0397867	0.0398108	0.0398349	0.0398586	0.0398586	0.0398586	0.0398586	0.0398586	0.0398586	0.0398345	0.0398105	0.0397864	0.0397624	0.0397384	0.0397143	0.0396903	0.0396663	0.0396422	0.0396182	0.0395941	0.0395701	0.0395461	0.039522	0.039498
Growing5aizc[c] + Growingasp__L[c] + Growingatp[c] -> Growing25aics[c] + Growingadp[c] + Growingh[c] + Growingpi[c]	0	0.0107957	0.0256876	0.0266507	0.0275827	0.0285146	0.0294466	0.0303786	0.0313105	0.0322425	0.033171	0.0340922	0.0350134	0.0359346	0.0368558	0.0377625	0.0386508	0.0394224	0.0394726	0.0395229	0.0395732	0.0396235	0.0396738	0.0397241	0.0397626	0.0397867	0.0398108	0.0398349	0.0398586	0.0398586	0.0398586	0.0398586	0.0398586	0.0398586	0.0398345	0.0398105	0.0397864	0.0397624	0.0397384	0.0397143	0.0396903	0.0396663	0.0396422	0.0396182	0.0395941	0.0395701	0.0395461	0.039522	0.039498
Growing25aics[c] <=> Growingaicar[c] + Growingfum[c]	0	0.0107957	0.0256876	0.0266507	0.0275827	0.0285146	0.0294466	0.0303786	0.0313105	0.0322425	0.033171	0.0340922	0.0350134	0.0359346	0.0368558	0.0377625	0.0386508	0.0394224	0.0394726	0.0395229	0.0395732	0.0396235	0.0396738	0.0397241	0.0397626	0.0397867	0.0398108	0.0398349	0.0398586	0.0398586	0.0398586	0.0398586	0.0398586	0.0398586	0.0398345	0.0398105	0.0397864	0.0397624	0.0397384	0.0397143	0.0396903	0.0396663	0.0396422	0.0396182	0.0395941	0.0395701	0.0395461	0.039522	0.039498
Growing10fthf[c] + Growingaicar[c] -> Growingfprica[c] + Growingthf[c]	0	0.0149265	0.0355163	0.036848	0.0381365	0.0394251	0.0407136	0.0420022	0.0432908	0.0445793	0.0458631	0.0471368	0.0484104	0.0496841	0.0509578	0.0522114	0.0534396	0.0545064	0.0545759	0.0546455	0.054715	0.0547846	0.0548541	0.0549236	0.0549768	0.0550101	0.0550435	0.0550768	0.0551095	0.0551095	0.0551095	0.0551095	0.0551095	0.0551095	0.0550763	0.055043	0.0550098	0.0549766	0.0549433	0.0549101	0.0548769	0.0548436	0.0548104	0.0547771	0.0547439	0.0547107	0.0546774	0.0546442	0.054611
Growingh2o[c] + Growingimp[c] <=> Growingfprica[c]	0	-0.0149265	-0.0355163	-0.036848	-0.0381365	-0.0394251	-0.0407136	-0.0420022	-0.0432908	-0.0445793	-0.0458631	-0.0471368	-0.0484104	-0.0496841	-0.0509578	-0.0522114	-0.0534396	-0.0545064	-0.0545759	-0.0546455	-0.054715	-0.0547846	-0.0548541	-0.0549236	-0.0549768	-0.0550101	-0.0550435	-0.0550768	-0.0551095	-0.0551095	-0.0551095	-0.0551095	-0.0551095	-0.0551095	-0.0550763	-0.055043	-0.0550098	-0.0549766	-0.0549433	-0.0549101	-0.0548769	-0.0548436	-0.0548104	-0.0547771	-0.0547439	-0.0547107	-0.0546774	-0.0546442	-0.054611
Growingasp__L[c] + Growinggtp[c] + Growingimp[c] -> Growingdcamp[c] + Growinggdp[c] + 2 Growingh[c] + Growingpi[c]	0	0.00862989	0.0205341	0.021304	0.022049	0.022794	0.023539	0.024284	0.025029	0.025774	0.0265162	0.0272526	0.027989	0.0287254	0.0294617	0.0301865	0.0308966	0.0315134	0.0315536	0.0315938	0.031634	0.0316742	0.0317144	0.0317547	0.0317854	0.0318047	0.0318239	0.0318432	0.0318621	0.0318621	0.0318621	0.0318621	0.0318621	0.0318621	0.0318429	0.0318237	0.0318045	0.0317853	0.031766	0.0317468	0.0317276	0.0317084	0.0316892	0.03167	0.0316507	0.0316315	0.0316123	0.0315931	0.0315739
Growingdcamp[c] <=> Growingamp[c] + Growingfum[c]	0	0.00862989	0.0205341	0.021304	0.022049	0.022794	0.023539	0.024284	0.025029	0.025774	0.0265162	0.0272526	0.027989	0.0287254	0.0294617	0.0301865	0.0308966	0.0315134	0.0315536	0.0315938	0.031634	0.0316742	0.0317144	0.0317547	0.0317854	0.0318047	0.0318239	0.0318432	0.0318621	0.0318621	0.0318621	0.0318621	0.0318621	0.0318621	0.0318429	0.0318237	0.0318045	0.0317853	0.031766	0.0317468	0.0317276	0.0317084	0.0316892	0.03167	0.0316507	0.0316315	0.0316123	0.0315931	0.0315739
Growingh2o[c] + Growingimp[c] + Growingnad[c] -> Growingh[c] + Growingnadh[c] + Growingxmp[c]	0	5.53923e-30	0	4.17369e-29	9.00716e-29	2.41924e-29	2.41524e-29	8.23741e-29	7.46165e-29	9.22909e-29	2.41524e-29	7.69358e-29	6.14207e-29	7.03778e-29	5.50227e-29	3.67829e-31	0	0	-4.70112e-33	0	0	2.35056e-33	-3.58427e-31	0	-9.40224e-33	-1.88045e-32	1.47132e-30	0	-3.76089e-32	1.43371e-30	2.94264e-30	0	0	-1.18363e-29	2.44045e-25	2.25823e-25	2.10632e-25	2.00805e-25	1.82583e-25	1.60758e-25	-1.52016e-27	-1.58158e-27	-1.7812e-27	-2.12433e-30	4.24886e-31	5.37175e-27	2.2265e-28	7.52403e-28	6.01411e-28
Growingatp[c] + Growinggln__L[c] + Growingh2o[c] + Growingxmp[c] -> Growingamp[c] + Growingglu__L[c] + Growinggmp[c] + 2 Growingh[c] + Growingppi[c]	0	0	0	0	0	0	0	0	0	0	0	0	0	0	0	0	0	0	0	0	0	0	0	0	0	0	0	0	0	0	0	0	0	0	0	0	0	0	0	0	0	0	0	0	0	0	0	0	0
Growingamp[c] + Growingatp[c] <=> 2 Growingadp[c]	0	0.0432555	0.102923	0.106782	0.110516	0.11425	0.117984	0.121718	0.125453	0.129187	0.132907	0.136598	0.140289	0.14398	0.147671	0.151304	0.154863	0.157954	0.158156	0.158357	0.158559	0.15876	0.158962	0.159164	0.159318	0.159414	0.159511	0.159607	0.159702	0.159702	0.159702	0.159702	0.159702	0.159702	0.159606	0.15951	0.159413	0.159317	0.159221	0.159124	0.159028	0.158932	0.158835	0.158739	0.158643	0.158546	0.15845	0.158354	0.158257
Growinggua[c] + Growingprpp[c] <=> Growinggmp[c] + Growingppi[c]	0	7.48878e-30	-1.83741e-31	6.61045e-29	1.4692e-28	3.68269e-29	3.53267e-29	1.34242e-28	1.22143e-28	1.4963e-28	1.355e-29	1.11884e-28	2.03443e-28	2.11767e-28	1.91248e-28	1.33265e-28	1.0947e-28	-3.50206e-28	-2.28898e-29	-1.42456e-29	-2.31317e-29	-1.6139e-29	-2.35431e-29	-9.72695e-30	-7.98481e-31	2.36302e-28	1.343e-27	1.41559e-27	1.68978e-27	1.60838e-27	8.8733e-28	9.39981e-28	7.61121e-28	-1.18078e-29	3.824e-24	3.53639e-24	3.25759e-24	3.03004e-24	2.72697e-24	2.42285e-24	-1.37761e-26	-1.76908e-26	-2.29931e-26	1.94252e-26	1.4445e-26	-1.57087e-26	5.74829e-27	1.16948e-26	9.81173e-27
Growinggsn[c] + Growingpi[c] <=> Growinggua[c] + Growingr1p[c]	0	0	0	0	0	0	0	0	0	0	0	0	0	0	0	0	0	0	0	0	0	0	0	0	0	0	0	0	0	0	0	0	0	0	0	0	0	0	0	0	0	0	0	0	0	0	0	0	0
Growingatp[c] + Growingdgdp[c] <=> Growingadp[c] + Growingdgtp[c]	0	-0.00173603	-0.00413073	-0.00428561	-0.00443547	-0.00458534	-0.00473521	-0.00488507	-0.00503494	-0.00518481	-0.00533411	-0.00548225	-0.00563038	-0.00577852	-0.00592665	-0.00607246	-0.0062153	-0.00633938	-0.00634746	-0.00635555	-0.00636364	-0.00637173	-0.00637981	-0.0063879	-0.00639409	-0.00639796	-0.00640184	-0.00640572	-0.00640952	-0.00640952	-0.00640952	-0.00640952	-0.00640952	-0.00640952	-0.00640566	-0.00640179	-0.00639792	-0.00639406	-0.00639019	-0.00638633	-0.00638246	-0.0063786	-0.00637473	-0.00637086	-0.006367	-0.00636313	-0.00635927	-0.0063554	-0.00635154
Growinggmp[c] + Growingh2o[c] -> Growinggsn[c] + Growingpi[c]	0	0	0	0	0	0	0	0	0	0	0	0	0	0	0	0	0	0	0	0	0	0	0	0	0	0	0	0	0	0	0	0	0	0	0	0	0	0	0	0	0	0	0	0	0	0	0	0	0
Growingdgsn[c] + Growingpi[c] <=> Growing2dr1p[c] + Growinggua[c]	0	1.98905e-30	-1.65754e-31	2.43291e-29	5.66696e-29	1.24316e-29	1.19712e-29	5.17891e-29	4.80688e-29	5.77562e-29	-1.00926e-29	3.41823e-29	1.41881e-28	1.41315e-28	1.34924e-28	1.33267e-28	1.09472e-28	-3.50202e-28	-2.29109e-29	-1.42457e-29	-2.3132e-29	-1.61334e-29	-2.35371e-29	-9.72426e-30	-8.10355e-31	2.36329e-28	1.34298e-27	1.41562e-27	1.68981e-27	1.60848e-27	8.87265e-28	9.39717e-28	7.61144e-28	-7.36686e-32	3.82404e-24	3.5364e-24	3.25758e-24	3.02999e-24	2.72704e-24	2.42288e-24	1.35786e-27	-5.80863e-27	-9.80677e-28	1.94249e-26	1.44461e-26	-2.98729e-26	-2.89194e-27	-1.50638e-27	-2.78409e-27
Growingh2o[c] + Growingxmp[c] -> Growingpi[c] + Growingxtsn[c]	0	0	0	0	0	0	0	0	0	0	0	0	0	0	0	0	0	0	0	0	0	0	0	0	0	0	0	0	0	0	0	0	0	0	0	0	0	0	0	0	0	0	0	0	0	0	0	0	0
Growingdamp[c] + Growingh2o[c] <=> Growingdad__2[c] + Growingpi[c]	0	-1.68275e-30	1.66824e-31	-2.43345e-29	-5.66766e-29	-1.24465e-29	-1.19823e-29	-5.1817e-29	-4.81033e-29	-5.77936e-29	1.00384e-29	-3.43512e-29	-1.4188e-28	-1.41351e-28	-1.34968e-28	-1.28875e-28	-1.02038e-28	-3.53464e-28	8.99979e-29	2.01726e-28	1.66621e-28	-2.27751e-30	-2.72721e-30	5.59948e-30	1.09088e-29	1.05491e-28	7.45979e-28	7.89266e-28	9.09611e-28	8.93596e-28	5.21419e-28	5.51941e-28	5.22115e-28	-5.97302e-30	-3.87431e-24	-3.58364e-24	-3.30176e-24	-3.07151e-24	-2.76527e-24	-2.4579e-24	-1.3072e-27	5.70416e-27	1.01011e-27	-1.94298e-26	-1.44089e-26	2.94715e-26	2.88597e-27	1.50124e-27	2.78523e-27
Growingatp[c] + Growingdgmp[c] <=> Growingadp[c] + Growingdgdp[c]	0	-0.00173603	-0.00413073	-0.00428561	-0.00443547	-0.00458534	-0.00473521	-0.00488507	-0.00503494	-0.00518481	-0.00533411	-0.00548225	-0.00563038	-0.00577852	-0.00592665	-0.00607246	-0.0062153	-0.00633938	-0.00634746	-0.00635555	-0.00636364	-0.00637173	-0.00637981	-0.0063879	-0.00639409	-0.00639796	-0.00640184	-0.00640572	-0.00640952	-0.00640952	-0.00640952	-0.00640952	-0.00640952	-0.00640952	-0.00640566	-0.00640179	-0.00639792	-0.00639406	-0.00639019	-0.00638633	-0.00638246	-0.0063786	-0.00637473	-0.00637086	-0.006367	-0.00636313	-0.00635927	-0.0063554	-0.00635154
Growingprpp[c] + Growingxan[c] -> Growingppi[c] + Growingxmp[c]	0	0	0	0	0	0	0	0	0	0	0	0	0	0	0	0	0	0	0	0	0	0	0	0	0	0	0	0	0	0	0	0	0	0	0	0	0	0	0	0	0	0	0	0	0	0	0	0	0
Growingdin[c] + Growingpi[c] <=> Growing2dr1p[c] + Growinghxan[c]	0	0	0	0	0	0	0	0	0	0	0	0	0	0	0	0	0	0	0	0	0	0	0	0	0	0	0	0	0	0	0	0	0	0	0	0	0	0	0	0	0	0	0	0	0	0	0	0	0
Growingatp[c] + Growinggmp[c] <=> Growingadp[c] + Growinggdp[c]	0	-0.00456056	-0.0108515	-0.0112583	-0.011652	-0.0120457	-0.0124394	-0.0128331	-0.0132268	-0.0136205	-0.0140128	-0.0144019	-0.0147911	-0.0151802	-0.0155694	-0.0159524	-0.0163276	-0.0166536	-0.0166748	-0.0166961	-0.0167173	-0.0167386	-0.0167598	-0.0167811	-0.0167973	-0.0168075	-0.0168177	-0.0168279	-0.0168379	-0.0168379	-0.0168379	-0.0168379	-0.0168379	-0.0168379	-0.0168277	-0.0168176	-0.0168074	-0.0167973	-0.0167871	-0.0167769	-0.0167668	-0.0167566	-0.0167465	-0.0167363	-0.0167262	-0.016716	-0.0167059	-0.0166957	-0.0166855
Growingprpp[c] + Growingxan[c] <=> Growingppi[c] + Growingxmp[c]	0	4.36627e-29	9.13377e-30	2.48178e-28	5.39675e-28	1.68583e-28	1.56579e-28	5.0575e-28	4.71825e-28	5.56377e-28	1.36746e-28	4.97921e-28	3.8936e-28	4.60342e-28	3.47605e-28	5.57943e-28	3.0011e-28	-5.71461e-27	-1.64943e-27	-1.55587e-27	-1.61785e-27	-1.32701e-28	-1.88939e-28	-2.74013e-29	7.88114e-29	2.51675e-27	1.53583e-26	1.62111e-26	1.91089e-26	1.83928e-26	1.02966e-26	1.08979e-26	9.31958e-27	1.30482e-29	0	0	0	0	0	0	1.50984e-26	1.18916e-26	2.19127e-26	1.06474e-28	5.9239e-29	-1.46975e-26	-8.75172e-27	-1.35618e-26	-1.26933e-26
Growingade[c] + Growingprpp[c] <=> Growingamp[c] + Growingppi[c]	0	-1.37686e-30	1.66556e-31	-2.43283e-29	-5.66735e-29	-1.24584e-29	-1.19698e-29	-5.18322e-29	-4.81014e-29	-5.7695e-29	1.00378e-29	-3.42883e-29	-1.41878e-28	-1.41328e-28	-1.34977e-28	-1.28892e-28	-1.02021e-28	-3.53454e-28	9.00735e-29	2.01777e-28	1.666e-28	-2.27627e-30	-2.70931e-30	5.59628e-30	1.09039e-29	1.05485e-28	7.45993e-28	7.89342e-28	9.09707e-28	8.93628e-28	5.21431e-28	5.51989e-28	5.22142e-28	-6.44017e-31	-3.92473e-24	-3.63119e-24	-3.34603e-24	-3.11317e-24	-2.80353e-24	-2.49303e-24	-1.31895e-27	5.73059e-27	1.09154e-27	-1.94658e-26	-1.44402e-26	2.94716e-26	2.87525e-27	1.49732e-27	2.78855e-27
Growingadprib[c] + Growingh2o[c] -> Growingamp[c] + 2 Growingh[c] + Growingr5p[c]	0	0	0	0	0	0	0	0	0	0	0	0	0	0	0	0	0	0	0	0	0	0	0	0	0	0	0	0	0	0	0	0	0	0	0	0	0	0	0	0	0	0	0	0	0	0	0	0	0
Growingh2o[c] + Growingnad[c] -> Growingadprib[c] + Growingh[c] + Growingncam[c]	0	0	0	0	0	0	0	0	0	0	0	0	0	0	0	0	0	0	0	0	0	0	0	0	0	0	0	0	0	0	0	0	0	0	0	0	0	0	0	0	0	0	0	0	0	0	0	0	0
Growingctp[c] + Growingh2o[c] + Growingh[c] -> Growingnh4[c] + Growingutp[c]	0	0	0	0	0	0	0	0	0	0	0	0	0	0	0	0	0	0	0	0	0	0	0	0	0	0	0	0	0	0	0	0	0	0	0	0	0	0	0	0	0	0	0	0	0	0	0	0	0
Growingh2o[c] + Growingump[c] -> Growingpi[c] + Growinguri[c]	0	0	0	0	0	0	0	0	0	0	0	0	0	0	0	0	0	0	0	0	0	0	0	0	0	0	0	0	0	0	0	0	0	0	0	0	0	0	0	0	0	0	0	0	0	0	0	0	0
Growingpi[c] + Growinguri[c] <=> Growingr1p[c] + Growingura[c]	0	-0.0257457	-0.0612597	-0.0635565	-0.0657791	-0.0680016	-0.0702242	-0.0724468	-0.0746693	-0.0768919	-0.0791061	-0.081303	-0.0834999	-0.0856967	-0.0878936	-0.0900559	-0.0921743	-0.0940144	-0.0941343	-0.0942542	-0.0943742	-0.0944941	-0.0946141	-0.094734	-0.0948257	-0.0948832	-0.0949407	-0.0949983	-0.0950546	-0.0950546	-0.0950546	-0.0950546	-0.0950546	-0.0950546	-0.0949973	-0.09494	-0.0948827	-0.0948253	-0.094768	-0.0947107	-0.0946533	-0.094596	-0.0945387	-0.0944814	-0.094424	-0.0943667	-0.0943094	-0.094252	-0.0941947
Growingh2o[c] + Growinguri[c] -> Growingrib__D[c] + Growingura[c]	0	0	0	0	0	0	0	0	0	0	0	0	0	0	0	0	0	0	0	0	0	0	0	0	0	0	0	0	0	0	0	0	0	0	0	0	0	0	0	0	0	0	0	0	0	0	0	0	0
Growinggtp[c] + Growinguri[c] -> Growinggdp[c] + Growingh[c] + Growingump[c]	0	0.0257457	0.0612597	0.0635565	0.0657791	0.0680016	0.0702242	0.0724468	0.0746693	0.0768919	0.0791061	0.081303	0.0834999	0.0856967	0.0878936	0.0900559	0.0921743	0.0940144	0.0941343	0.0942542	0.0943742	0.0944941	0.0946141	0.094734	0.0948257	0.0948832	0.0949407	0.0949983	0.0950546	0.0950546	0.0950546	0.0950546	0.0950546	0.0950546	0.0949973	0.09494	0.0948827	0.0948253	0.094768	0.0947107	0.0946533	0.094596	0.0945387	0.0944814	0.094424	0.0943667	0.0943094	0.094252	0.0941947
Growingdcyt[c] + Growingh2o[c] + Growingh[c] -> Growingduri[c] + Growingnh4[c]	0	0	0	0	0	0	0	0	0	0	0	0	0	0	0	-3.25153e-29	-3.04302e-29	8.17966e-28	-5.33017e-29	-1.78671e-28	-1.34965e-28	1.91736e-29	2.97786e-29	3.06257e-30	-1.25109e-29	-4.01001e-28	-2.45631e-27	-2.59211e-27	-3.05397e-27	-2.94189e-27	-1.65353e-27	-1.75205e-27	-1.43615e-27	0	0	0	0	0	0	0	0	0	0	0	0	0	0	0	0
Growingcmp[c] + Growingh2o[c] -> Growingcytd[c] + Growingpi[c]	0	-1.15529e-35	0	0	0	0	0	0	0	0	0	0	0	0	0	0	0	0	0	0	0	0	0	0	0	0	0	0	0	0	0	0	0	0	0	0	0	0	0	0	0	0	0	0	0	0	0	0	0
Growingdutp[c] + Growingh2o[c] -> Growingdump[c] + Growingh[c] + Growingppi[c]	0	0	0	0	0	0	0	0	0	0	0	0	0	0	0	0	0	0	0	0	0	0	0	0	0	0	0	0	0	0	0	0	0	0	0	0	0	0	0	0	0	0	0	0	0	0	0	0	0
Growingduri[c] + Growingpi[c] <=> Growing2dr1p[c] + Growingura[c]	0	0	0	0	0	0	0	0	0	0	0	0	0	0	0	-3.25046e-29	-3.0421e-29	8.18032e-28	-5.3202e-29	-1.78671e-28	-1.34967e-28	1.91867e-29	2.97959e-29	3.05599e-30	-1.25018e-29	-4.01029e-28	-2.45618e-27	-2.59203e-27	-3.05376e-27	-2.94208e-27	-1.65357e-27	-1.75191e-27	-1.43631e-27	0	0	0	0	0	0	0	0	0	0	0	0	0	0	0	0
Growingcala[c] + Growingh2o[c] + 2 Growingh[c] -> Growingala__B[c] + Growingco2[c] + Growingnh4[c]	0	0	0	0	0	0	0	0	0	0	0	0	0	0	0	0	0	0	0	0	0	0	0	0	0	0	0	0	0	0	0	0	0	-8.2939e-25	0	0	0	0	0	0	3.02022e-30	7.10639e-31	7.13415e-31	0	-1.42128e-30	-2.84256e-30	-1.80436e-31	1.06596e-30	2.84256e-30
Growingcsn[c] + Growingh2o[c] + Growingh[c] -> Growingnh4[c] + Growingura[c]	0	0	-2.27571e-30	-1.01706e-31	-3.96411e-31	5.29724e-32	-8.16291e-32	-1.69464e-31	1.24631e-31	-2.47024e-31	-4.77159e-32	-2.55502e-31	-2.64014e-31	-1.82351e-31	-8.58343e-32	0	0	0	0	0	0	0	0	0	0	0	0	0	0	0	0	0	0	6.00128e-30	0	0	0	0	0	0	0	0	0	0	0	0	0	0	0
Growingatp[c] + Growingdcdp[c] <=> Growingadp[c] + Growingdctp[c]	0	0	0	0	0	0	0	0	0	0	0	0	0	0	0	0	0	0	0	0	0	0	0	0	0	0	0	0	0	0	0	0	0	0	0	0	0	0	0	0	0	0	0	0	0	0	0	0	0
Growingdcmp[c] + Growingh2o[c] -> Growingdcyt[c] + Growingpi[c]	0	0	0	0	0	0	0	0	0	0	0	0	0	0	0	0	0	0	0	0	0	0	0	0	0	0	0	0	0	0	0	0	0	0	0	0	0	0	0	0	0	0	0	0	0	0	0	0	0
Growingatp[c] + Growingthymd[c] -> Growingadp[c] + Growingdtmp[c] + Growingh[c]	0	3.0426e-31	0	0	0	0	0	0	0	0	0	0	0	0	0	0	0	0	0	0	0	0	0	0	0	0	0	0	0	0	0	0	0	0	0	0	0	0	0	0	0	0	0	0	0	0	0	0	0
Growingasp__L[c] + Growingcbp[c] -> Growingcbasp[c] + Growingh[c] + Growingpi[c]	0	0.0095353	0.0226885	0.0235391	0.0243623	0.0251855	0.0260086	0.0268318	0.0276549	0.0284781	0.0292982	0.0301118	0.0309255	0.0317391	0.0325528	0.0333536	0.0341382	0.0348197	0.0348641	0.0349085	0.034953	0.0349974	0.0350418	0.0350862	0.0351202	0.0351415	0.0351628	0.0351841	0.035205	0.035205	0.035205	0.035205	0.035205	0.035205	0.0351837	0.0351625	0.0351413	0.03512	0.0350988	0.0350776	0.0350563	0.0350351	0.0350139	0.0349926	0.0349714	0.0349502	0.0349289	0.0349077	0.0348865
Growingdhor__S[c] + Growingh2o[c] <=> Growingcbasp[c] + Growingh[c]	0	-0.0095353	-0.0226885	-0.0235391	-0.0243623	-0.0251855	-0.0260086	-0.0268318	-0.0276549	-0.0284781	-0.0292982	-0.0301118	-0.0309255	-0.0317391	-0.0325528	-0.0333536	-0.0341382	-0.0348197	-0.0348641	-0.0349085	-0.034953	-0.0349974	-0.0350418	-0.0350862	-0.0351202	-0.0351415	-0.0351628	-0.0351841	-0.035205	-0.035205	-0.035205	-0.035205	-0.035205	-0.035205	-0.0351837	-0.0351625	-0.0351413	-0.03512	-0.0350988	-0.0350776	-0.0350563	-0.0350351	-0.0350139	-0.0349926	-0.0349714	-0.0349502	-0.0349289	-0.0349077	-0.0348865
Growingdhor__S[c] + Growingo2[c] <=> Growingh2o2[c] + Growingorot[c]	0	0.0095353	0.0226885	0.0235391	0.0243623	0.0251855	0.0260086	0.0268318	0.0276549	0.0284781	0.0292982	0.0301118	0.0309255	0.0317391	0.0325528	0.0333536	0.0341382	0.0348197	0.0348641	0.0349085	0.034953	0.0349974	0.0350418	0.0350862	0.0351202	0.0351415	0.0351628	0.0351841	0.035205	0.035205	0.035205	0.035205	0.035205	0.035205	0.0351837	0.0351625	0.0351413	0.03512	0.0350988	0.0350776	0.0350563	0.0350351	0.0350139	0.0349926	0.0349714	0.0349502	0.0349289	0.0349077	0.0348865
Growingorot5p[c] + Growingppi[c] <=> Growingorot[c] + Growingprpp[c]	0	-0.0095353	-0.0226885	-0.0235391	-0.0243623	-0.0251855	-0.0260086	-0.0268318	-0.0276549	-0.0284781	-0.0292982	-0.0301118	-0.0309255	-0.0317391	-0.0325528	-0.0333536	-0.0341382	-0.0348197	-0.0348641	-0.0349085	-0.034953	-0.0349974	-0.0350418	-0.0350862	-0.0351202	-0.0351415	-0.0351628	-0.0351841	-0.035205	-0.035205	-0.035205	-0.035205	-0.035205	-0.035205	-0.0351837	-0.0351625	-0.0351413	-0.03512	-0.0350988	-0.0350776	-0.0350563	-0.0350351	-0.0350139	-0.0349926	-0.0349714	-0.0349502	-0.0349289	-0.0349077	-0.0348865
Growingh[c] + Growingorot5p[c] -> Growingco2[c] + Growingump[c]	0	0.0095353	0.0226885	0.0235391	0.0243623	0.0251855	0.0260086	0.0268318	0.0276549	0.0284781	0.0292982	0.0301118	0.0309255	0.0317391	0.0325528	0.0333536	0.0341382	0.0348197	0.0348641	0.0349085	0.034953	0.0349974	0.0350418	0.0350862	0.0351202	0.0351415	0.0351628	0.0351841	0.035205	0.035205	0.035205	0.035205	0.035205	0.035205	0.0351837	0.0351625	0.0351413	0.03512	0.0350988	0.0350776	0.0350563	0.0350351	0.0350139	0.0349926	0.0349714	0.0349502	0.0349289	0.0349077	0.0348865
Growingnadph[c] + Growingump[c] -> Growingdump[c] + Growingnadp[c]	0	0.000976864	0.00232437	0.00241152	0.00249585	0.00258018	0.00266451	0.00274884	0.00283317	0.0029175	0.00300151	0.00308487	0.00316822	0.00325158	0.00333493	0.00341698	0.00349735	0.00356717	0.00357172	0.00357627	0.00358083	0.00358538	0.00358993	0.00359448	0.00359796	0.00360014	0.00360232	0.0036045	0.00360664	0.00360664	0.00360664	0.00360664	0.00360664	0.00360664	0.00360447	0.00360229	0.00360012	0.00359794	0.00359577	0.00359359	0.00359142	0.00358924	0.00358707	0.00358489	0.00358272	0.00358054	0.00357837	0.00357619	0.00357402
Growingdump[c] + Growingmlthf[c] -> Growingdhf[c] + Growingdtmp[c]	0	0.000976864	0.00232437	0.00241152	0.00249585	0.00258018	0.00266451	0.00274884	0.00283317	0.0029175	0.00300151	0.00308487	0.00316822	0.00325158	0.00333493	0.00341698	0.00349735	0.00356717	0.00357172	0.00357627	0.00358083	0.00358538	0.00358993	0.00359448	0.00359796	0.00360014	0.00360232	0.0036045	0.00360664	0.00360664	0.00360664	0.00360664	0.00360664	0.00360664	0.00360447	0.00360229	0.00360012	0.00359794	0.00359577	0.00359359	0.00359142	0.00358924	0.00358707	0.00358489	0.00358272	0.00358054	0.00357837	0.00357619	0.00357402
Growingatp[c] + Growingdtmp[c] <=> Growingadp[c] + Growingdtdp[c]	0	0	0	0	0	0	0	0	0	0	0	0	0	0	0	0	0	0	0	0	0	0	0	0	0	0	0	0	0	0	0	0	0	0	0	0	0	0	0	0	0	0	0	0	0	0	0	0	0
Growingh[c] + Growingnadph[c] + Growingtrdox[c] <=> Growingnadp[c] + Growingtrdrd[c]	0	0.00173603	0.00413073	0.00428561	0.00443547	0.00458534	0.00473521	0.00488507	0.00503494	0.00518481	0.00533411	0.00548225	0.00563038	0.00577852	0.00592665	0.00607246	0.0062153	0.00633938	0.00634746	0.00635555	0.00636364	0.00637173	0.00637981	0.0063879	0.00639409	0.00639796	0.00640184	0.00640572	0.00640952	0.00640952	0.00640952	0.00640952	0.00640952	0.00640952	0.00640566	0.00640179	0.00639792	0.00639406	0.00639019	0.00638633	0.00638246	0.0063786	0.00637473	0.00637086	0.006367	0.00636313	0.00635927	0.0063554	0.00635154
Growingatp[c] + Growingdudp[c] <=> Growingadp[c] + Growingdutp[c]	0	0	0	0	0	0	0	0	0	0	0	0	0	0	0	0	0	0	0	0	0	0	0	0	0	0	0	0	0	0	0	0	0	0	0	0	0	0	0	0	0	0	0	0	0	0	0	0	0
Growingcdp[c] + Growingtrdrd[c] -> Growingdcdp[c] + Growingh2o[c] + Growingtrdox[c]	0	0.00173603	0.00413073	0.00428561	0.00443547	0.00458534	0.00473521	0.00488507	0.00503494	0.00518481	0.00533411	0.00548225	0.00563038	0.00577852	0.00592665	0.00607246	0.0062153	0.00633938	0.00634746	0.00635555	0.00636364	0.00637173	0.00637981	0.0063879	0.00639409	0.00639796	0.00640184	0.00640572	0.00640952	0.00640952	0.00640952	0.00640952	0.00640952	0.00640952	0.00640566	0.00640179	0.00639792	0.00639406	0.00639019	0.00638633	0.00638246	0.0063786	0.00637473	0.00637086	0.006367	0.00636313	0.00635927	0.0063554	0.00635154
Growingcytd[c] + Growingh2o[c] -> Growingcsn[c] + Growingrib__D[c]	0	0	0	0	0	0	0	0	0	0	0	0	0	0	0	0	0	0	0	0	0	0	0	0	0	0	0	0	0	0	0	0	0	0	-5.03996e-26	-4.73609e-26	-4.42502e-26	-4.15787e-26	-3.83347e-26	-3.51192e-26	3.25493e-30	-1.89113e-30	3.41859e-30	-6.00071e-30	-1.39653e-29	-1.89113e-30	-5.70977e-30	-5.01878e-30	1.96387e-30
Growingprpp[c] + Growingura[c] <=> Growingppi[c] + Growingump[c]	0	-0.0257457	-0.0612597	-0.0635565	-0.0657791	-0.0680016	-0.0702242	-0.0724468	-0.0746693	-0.0768919	-0.0791061	-0.081303	-0.0834999	-0.0856967	-0.0878936	-0.0900559	-0.0921743	-0.0940144	-0.0941343	-0.0942542	-0.0943742	-0.0944941	-0.0946141	-0.094734	-0.0948257	-0.0948832	-0.0949407	-0.0949983	-0.0950546	-0.0950546	-0.0950546	-0.0950546	-0.0950546	-0.0950546	-0.0949973	-0.09494	-0.0948827	-0.0948253	-0.094768	-0.0947107	-0.0946533	-0.094596	-0.0945387	-0.0944814	-0.094424	-0.0943667	-0.0943094	-0.094252	-0.0941947
Growingdtmp[c] + Growingh2o[c] -> Growingpi[c] + Growingthymd[c]	0	0	-3.43451e-31	-1.39908e-31	-2.81912e-31	1.86544e-31	-9.11752e-32	-2.84009e-31	-1.37754e-31	-1.42061e-31	-9.51984e-33	-9.32718e-32	-8.26753e-32	-1.34638e-31	-1.66937e-31	0	0	0	0	0	0	0	0	0	0	0	0	0	0	0	0	0	0	0	4.98956e-26	4.68708e-26	4.38052e-26	4.11296e-26	3.79135e-26	3.47866e-26	-3.29296e-30	1.75528e-30	-3.51056e-30	5.97302e-30	1.39479e-29	2.13244e-30	5.76631e-30	5.11533e-30	-1.83234e-30
Growingatp[c] + Growingdtdp[c] <=> Growingadp[c] + Growingdttp[c]	0	0	0	0	0	0	0	0	0	0	0	0	0	0	0	0	0	0	0	0	0	0	0	0	0	0	0	0	0	0	0	0	0	0	0	0	0	0	0	0	0	0	0	0	0	0	0	0	0
Growingatp[c] + Growingump[c] <=> Growingadp[c] + Growingudp[c]	0	0.00738062	0.0175616	0.01822	0.0188572	0.0194943	0.0201315	0.0207686	0.0214058	0.0220429	0.0226777	0.0233075	0.0239373	0.0245671	0.0251968	0.0258167	0.026424	0.0269515	0.0269859	0.0270203	0.0270547	0.0270891	0.0271234	0.0271578	0.0271841	0.0272006	0.0272171	0.0272336	0.0272497	0.0272497	0.0272497	0.0272497	0.0272497	0.0272497	0.0272333	0.0272169	0.0272004	0.027184	0.0271676	0.0271511	0.0271347	0.0271183	0.0271018	0.0270854	0.027069	0.0270525	0.0270361	0.0270197	0.0270032
Growingatp[c] + Growingudp[c] <=> Growingadp[c] + Growingutp[c]	0	0.031791	0.0756442	0.0784803	0.0812248	0.0839692	0.0867137	0.0894581	0.0922026	0.094947	0.0976812	0.100394	0.103107	0.105819	0.108532	0.111202	0.113818	0.11609	0.116238	0.116386	0.116534	0.116682	0.116831	0.116979	0.117092	0.117163	0.117234	0.117305	0.117375	0.117375	0.117375	0.117375	0.117375	0.117375	0.117304	0.117233	0.117162	0.117091	0.117021	0.11695	0.116879	0.116808	0.116737	0.116667	0.116596	0.116525	0.116454	0.116384	0.116313
Growingduri[c] + Growinggtp[c] -> Growingdump[c] + Growinggdp[c] + Growingh[c]	0	0	0	0	0	0	0	0	0	0	0	0	0	0	0	0	0	0	0	0	0	0	0	0	0	0	0	0	0	0	0	0	0	0	0	0	0	0	0	0	0	0	0	0	0	0	0	0	0
Growingatp[c] + Growingcdp[c] <=> Growingadp[c] + Growingctp[c]	0	-0.0046482	-0.01106	-0.0114747	-0.0118759	-0.0122772	-0.0126785	-0.0130797	-0.013481	-0.0138823	-0.014282	-0.0146787	-0.0150753	-0.0154719	-0.0158686	-0.0162589	-0.0166414	-0.0169736	-0.0169953	-0.0170169	-0.0170386	-0.0170602	-0.0170819	-0.0171036	-0.0171201	-0.0171305	-0.0171409	-0.0171513	-0.0171614	-0.0171614	-0.0171614	-0.0171614	-0.0171614	-0.0171614	-0.0171511	-0.0171407	-0.0171304	-0.01712	-0.0171097	-0.0170993	-0.017089	-0.0170786	-0.0170683	-0.0170579	-0.0170476	-0.0170372	-0.0170269	-0.0170165	-0.0170062
Growingatp[c] + Growingdump[c] <=> Growingadp[c] + Growingdudp[c]	0	0	0	0	0	0	0	0	0	0	0	0	0	0	0	0	0	0	0	0	0	0	0	0	0	0	0	0	0	0	0	0	0	0	0	0	0	0	0	0	0	0	0	0	0	0	0	0	0
Growingcytd[c] + Growingh2o[c] + Growingh[c] -> Growingnh4[c] + Growinguri[c]	0	0	0	0	0	0	0	0	0	0	0	0	0	0	0	0	0	0	0	0	0	0	0	0	0	0	0	0	0	0	0	0	0	0	5.72645e-31	3.15549e-30	1.26168e-30	1.93454e-31	1.35758e-30	6.8985e-31	-1.25712e-29	-7.63997e-30	-1.18246e-29	-4.75192e-30	1.35219e-30	3.45535e-30	4.49282e-30	7.61826e-30	0
Growingatp[c] + Growinggln__L[c] + Growingh2o[c] + Growingutp[c] -> Growingadp[c] + Growingctp[c] + Growingglu__L[c] + 2 Growingh[c] + Growingpi[c]	0	0.00559436	0.0133113	0.0138104	0.0142933	0.0147763	0.0152592	0.0157422	0.0162251	0.0167081	0.0171892	0.0176666	0.018144	0.0186213	0.0190987	0.0195685	0.0200288	0.0204287	0.0204548	0.0204808	0.0205069	0.0205329	0.020559	0.0205851	0.020605	0.0206175	0.02063	0.0206425	0.0206547	0.0206547	0.0206547	0.0206547	0.0206547	0.0206547	0.0206423	0.0206298	0.0206174	0.0206049	0.0205924	0.02058	0.0205675	0.0205551	0.0205426	0.0205302	0.0205177	0.0205052	0.0204928	0.0204803	0.0204679
Growingatp[c] + Growingcmp[c] <=> Growingadp[c] + Growingcdp[c]	0	-0.00291217	-0.00692927	-0.00718907	-0.00744047	-0.00769187	-0.00794327	-0.00819467	-0.00844607	-0.00869747	-0.00894793	-0.00919643	-0.00944492	-0.00969342	-0.00994191	-0.0101865	-0.0104261	-0.0106343	-0.0106478	-0.0106614	-0.010675	-0.0106885	-0.0107021	-0.0107157	-0.010726	-0.0107325	-0.010739	-0.0107455	-0.0107519	-0.0107519	-0.0107519	-0.0107519	-0.0107519	-0.0107519	-0.0107454	-0.010739	-0.0107325	-0.010726	-0.0107195	-0.010713	-0.0107065	-0.0107	-0.0106936	-0.0106871	-0.0106806	-0.0106741	-0.0106676	-0.0106611	-0.0106547
Growingdcmp[c] + Growingdgtp[c] <=> Growingdcdp[c] + Growingdgdp[c]	0	-0.00173603	-0.00413073	-0.00428561	-0.00443547	-0.00458534	-0.00473521	-0.00488507	-0.00503494	-0.00518481	-0.00533411	-0.00548225	-0.00563038	-0.00577852	-0.00592665	-0.00607246	-0.0062153	-0.00633938	-0.00634746	-0.00635555	-0.00636364	-0.00637173	-0.00637981	-0.0063879	-0.00639409	-0.00639796	-0.00640184	-0.00640572	-0.00640952	-0.00640952	-0.00640952	-0.00640952	-0.00640952	-0.00640952	-0.00640566	-0.00640179	-0.00639792	-0.00639406	-0.00639019	-0.00638633	-0.00638246	-0.0063786	-0.00637473	-0.00637086	-0.006367	-0.00636313	-0.00635927	-0.0063554	-0.00635154
Growing5mcsn[c] + Growingh2o[c] + Growingh[c] -> Growingnh4[c] + Growingthym[c]	0	3.04265e-31	0	0	0	0	0	0	0	0	0	0	0	0	0	0	0	0	0	0	0	0	0	0	0	0	0	0	0	0	0	0	0	-5.95816e-30	0	0	0	0	0	0	0	0	0	0	0	0	0	0	0
Growingamet[c] + Growingcsn[c] <=> Growing5mcsn[c] + Growingahcys[c] + Growingh[c]	0	3.04265e-31	0	0	0	0	0	0	0	0	0	0	0	0	0	0	0	0	0	0	0	0	0	0	0	0	0	0	0	0	0	0	0	-5.96215e-30	-5.03977e-26	-4.73603e-26	-4.42488e-26	-4.15778e-26	-3.83334e-26	-3.51175e-26	3.2777e-30	-1.8984e-30	3.44085e-30	-5.99552e-30	-1.39488e-29	-1.77975e-30	-5.72485e-30	-4.98329e-30	1.95772e-30
Growing56dura[c] + Growingh2o[c] <=> Growingcala[c] + Growingh[c]	0	0	0	0	0	0	0	0	0	0	0	0	0	0	0	0	0	0	0	0	0	0	0	0	0	0	0	0	0	0	0	0	0	-8.29365e-25	0	0	0	0	0	0	3.13592e-30	1.19464e-30	1.19464e-30	0	-1.41863e-30	-2.98659e-30	-2.98659e-31	8.95978e-31	2.38927e-30
Growingdctp[c] + Growingh2o[c] + Growingh[c] -> Growingdutp[c] + Growingnh4[c]	0	0	0	0	0	0	0	0	0	0	0	0	0	0	0	0	0	0	0	0	0	0	0	0	0	0	0	0	0	0	0	0	0	0	0	0	0	0	0	0	0	0	0	0	0	0	0	0	0
Growing56dura[c] + Growingnad[c] <=> Growingh[c] + Growingnadh[c] + Growingura[c]	0	0	0	0	0	0	0	0	0	0	0	0	0	0	0	0	0	0	0	0	0	0	0	0	0	0	0	0	0	0	0	0	0	8.29379e-25	0	0	0	0	0	0	-2.98659e-30	-5.99043e-31	-5.97318e-31	0	1.42381e-30	2.98653e-30	2.95181e-31	-1.19374e-30	-2.68701e-30
Growingh[c] + Growingnadh[c] + Growingnh4[c] + Growingpyr[c] -> Growingala__L[c] + Growingh2o[c] + Growingnad[c]	0	1.22945	0.0824022	0.0854917	0.0884813	0.0914709	0.0944605	0.0974502	0.10044	0.103429	0.106408	0.109363	0.112318	0.115273	0.118228	0	0	0.126461	0.126623	0.126784	0.126945	0	0	0	0	0	0.0283715	0.0786006	0.127861	0.127861	0.127861	0.127861	0.127861	0.127861	0.127784	0.127706	0.127629	0.127552	0.127475	0.127398	0.127321	0.127244	0.127167	0.12709	0.127012	0.126935	0.126858	0.126781	0.126704
Growingru5p__D[c] -> Growingdb4p[c] + Growingfor[c] + Growingh[c]	0	-5.87641e-16	0	0	0	0	-5.87641e-16	-5.87641e-16	-5.87641e-16	-5.87641e-16	-5.87641e-16	-5.87641e-16	-5.87641e-16	-5.87641e-16	-5.87641e-16	-1.17528e-15	-1.17528e-15	-1.17528e-15	-1.17528e-15	0	-1.17528e-15	-1.17528e-15	0	0	0	0	0	0	-1.17528e-15	0	0	0	0	0	0	0	0	0	0	0	-2.92848e-16	-5.89585e-16	-2.96737e-16	-5.89585e-16	-5.89585e-16	-2.96737e-16	-2.96737e-16	-5.89585e-16	-5.89585e-16
Growingatp[c] + Growingfmn[c] + Growingh[c] -> Growingfad[c] + Growingppi[c]	0	-2.9382e-16	0	0	0	0	-2.9382e-16	-2.9382e-16	-2.9382e-16	-2.9382e-16	-2.9382e-16	-2.9382e-16	-2.9382e-16	-2.9382e-16	-2.9382e-16	-5.87641e-16	-5.87641e-16	-5.87641e-16	-5.87641e-16	0	-5.87641e-16	-5.87641e-16	0	0	0	0	0	0	-5.87641e-16	0	0	0	0	0	0	0	0	0	0	0	-1.46424e-16	-2.94792e-16	-1.48368e-16	-2.94792e-16	-2.94792e-16	-1.48368e-16	-1.48368e-16	-2.94792e-16	-2.94792e-16
Growing5apru[c] + Growingh[c] + Growingnadph[c] -> Growing5aprbu[c] + Growingnadp[c]	0	-2.9382e-16	0	0	0	0	-2.9382e-16	-2.9382e-16	-2.9382e-16	-2.9382e-16	-2.9382e-16	-2.9382e-16	-2.9382e-16	-2.9382e-16	-2.9382e-16	-5.87641e-16	-5.87641e-16	-5.87641e-16	-5.87641e-16	0	-5.87641e-16	-5.87641e-16	0	0	0	0	0	0	-5.87641e-16	0	0	0	0	0	0	0	0	0	0	0	-1.46424e-16	-2.94792e-16	-1.48368e-16	-2.94792e-16	-2.94792e-16	-1.48368e-16	-1.48368e-16	-2.94792e-16	-2.94792e-16
Growingatp[c] + Growingribflv[c] -> Growingadp[c] + Growingfmn[c] + Growingh[c]	0	0	0	0	0	0	0	0	0	0	0	0	0	0	0	0	0	0	0	0	0	0	0	0	0	0	0	0	0	0	0	0	0	0	0	0	0	0	0	0	0	0	0	0	0	0	0	0	0
Growing4r5au[c] + Growingdb4p[c] -> Growingdmlz[c] + 2 Growingh2o[c] + Growingpi[c]	0	-5.87641e-16	0	0	0	0	-5.87641e-16	-5.87641e-16	-5.87641e-16	-5.87641e-16	-5.87641e-16	-5.87641e-16	-5.87641e-16	-5.87641e-16	-5.87641e-16	-1.17528e-15	-1.17528e-15	-1.17528e-15	-1.17528e-15	0	-1.17528e-15	-1.17528e-15	0	0	0	0	0	0	-1.17528e-15	0	0	0	0	0	0	0	0	0	0	0	-2.92848e-16	-5.89585e-16	-2.96737e-16	-5.89585e-16	-5.89585e-16	-2.96737e-16	-2.96737e-16	-5.89585e-16	-5.89585e-16
Growingfmn[c] + Growingh2o[c] -> Growingpi[c] + Growingribflv[c]	0	2.9382e-16	0	0	0	0	2.9382e-16	2.9382e-16	2.9382e-16	2.9382e-16	2.9382e-16	2.9382e-16	2.9382e-16	2.9382e-16	2.9382e-16	5.87641e-16	5.87641e-16	5.87641e-16	5.87641e-16	0	5.87641e-16	5.87641e-16	0	0	0	0	0	0	5.87641e-16	0	0	0	0	0	0	0	0	0	0	0	1.46424e-16	2.94792e-16	1.48368e-16	2.94792e-16	2.94792e-16	1.48368e-16	1.48368e-16	2.94792e-16	2.94792e-16
2 Growingdmlz[c] -> Growing4r5au[c] + Growingribflv[c]	0	-2.9382e-16	0	0	0	0	-2.9382e-16	-2.9382e-16	-2.9382e-16	-2.9382e-16	-2.9382e-16	-2.9382e-16	-2.9382e-16	-2.9382e-16	-2.9382e-16	-5.87641e-16	-5.87641e-16	-5.87641e-16	-5.87641e-16	0	-5.87641e-16	-5.87641e-16	0	0	0	0	0	0	-5.87641e-16	0	0	0	0	0	0	0	0	0	0	0	-1.46424e-16	-2.94792e-16	-1.48368e-16	-2.94792e-16	-2.94792e-16	-1.48368e-16	-1.48368e-16	-2.94792e-16	-2.94792e-16
Growing5aprbu[c] + Growingh2o[c] -> Growing4r5au[c] + Growingpi[c]	0	-2.9382e-16	0	0	0	0	-2.9382e-16	-2.9382e-16	-2.9382e-16	-2.9382e-16	-2.9382e-16	-2.9382e-16	-2.9382e-16	-2.9382e-16	-2.9382e-16	-5.87641e-16	-5.87641e-16	-5.87641e-16	-5.87641e-16	0	-5.87641e-16	-5.87641e-16	0	0	0	0	0	0	-5.87641e-16	0	0	0	0	0	0	0	0	0	0	0	-1.46424e-16	-2.94792e-16	-1.48368e-16	-2.94792e-16	-2.94792e-16	-1.48368e-16	-1.48368e-16	-2.94792e-16	-2.94792e-16
Growing25dhpp[c] + Growingh2o[c] + Growingh[c] -> Growing5apru[c] + Growingnh4[c]	0	-2.9382e-16	0	0	0	0	-2.9382e-16	-2.9382e-16	-2.9382e-16	-2.9382e-16	-2.9382e-16	-2.9382e-16	-2.9382e-16	-2.9382e-16	-2.9382e-16	-5.87641e-16	-5.87641e-16	-5.87641e-16	-5.87641e-16	0	-5.87641e-16	-5.87641e-16	0	0	0	0	0	0	-5.87641e-16	0	0	0	0	0	0	0	0	0	0	0	-1.46424e-16	-2.94792e-16	-1.48368e-16	-2.94792e-16	-2.94792e-16	-1.48368e-16	-1.48368e-16	-2.94792e-16	-2.94792e-16
Growinggtp[c] + 3 Growingh2o[c] -> Growing25dhpp[c] + Growingfor[c] + 2 Growingh[c] + Growingppi[c]	0	-2.9382e-16	0	0	0	0	-2.9382e-16	-2.9382e-16	-2.9382e-16	-2.9382e-16	-2.9382e-16	-2.9382e-16	-2.9382e-16	-2.9382e-16	-2.9382e-16	-5.87641e-16	-5.87641e-16	-5.87641e-16	-5.87641e-16	0	-5.87641e-16	-5.87641e-16	0	0	0	0	0	0	-5.87641e-16	0	0	0	0	0	0	0	0	0	0	0	-1.46424e-16	-2.94792e-16	-1.48368e-16	-2.94792e-16	-2.94792e-16	-1.48368e-16	-1.48368e-16	-2.94792e-16	-2.94792e-16
Growingatp[c] + Growingh[c] + Growingso4[c] -> Growingaps[c] + Growingppi[c]	0	0	0	0	0	0	0	0	0	0	0	0	0	0	0	0	0	0	0	0	0	0	0	0	0	0	0	0	0	0	0	0	0	0	0	0	0	0	0	0	0	0	0	0	0	0	0	0	0
5 Growingh[c] + 3 Growingnadph[c] + Growingso3[c] -> 3 Growingh2o[c] + Growingh2s[c] + 3 Growingnadp[c]	0	0.0067264	0.0160049	0.016605	0.0171857	0.0177664	0.018347	0.0189277	0.0195084	0.020089	0.0206676	0.0212415	0.0218155	0.0223894	0.0229634	0.0235283	0.0240818	0.0245625	0.0245939	0.0246252	0.0246565	0.0246879	0.0247192	0.0247506	0.0247745	0.0247895	0.0248046	0.0248196	0.0248343	0.0248343	0.0248343	0.0248343	0.0248343	0.0248343	0.0248193	0.0248044	0.0247894	0.0247744	0.0247594	0.0247445	0.0247295	0.0247145	0.0246995	0.0246845	0.0246696	0.0246546	0.0246396	0.0246246	0.0246096
Growingaps[c] + 2 Growinggthrd[c] <=> Growingamp[c] + Growinggthox[c] + 2 Growingh[c] + Growingso3[c]	0	-1.21898e-27	1.11371e-27	3.3256e-26	7.71283e-26	1.30764e-26	1.21455e-26	6.50715e-26	6.00182e-26	7.20751e-26	1.86172e-27	5.19508e-26	6.86176e-26	7.42914e-26	6.08161e-26	2.56629e-25	2.172e-25	-5.24002e-25	-4.72743e-26	-4.17474e-26	-6.74651e-26	-2.15317e-26	-2.31828e-26	-5.31919e-27	1.65782e-26	2.60773e-25	1.33804e-24	1.39487e-24	1.69948e-24	1.57696e-24	1.14895e-24	1.21384e-24	1.31313e-24	2.19761e-23	4.66812e-24	4.30376e-24	3.96182e-24	3.67539e-24	3.28496e-24	2.90189e-24	-1.24115e-26	-9.57455e-27	-1.80853e-26	6.05612e-26	5.37682e-26	-2.12768e-27	1.57803e-26	1.59576e-26	1.87502e-26
Growingaps[c] + Growingatp[c] + Growingnadph[c] -> Growingadp[c] + Growingnadp[c] + Growingpap[c] + Growingso3[c]	0	0	0	0	0	0	0	0	0	0	0	0	0	0	0	0	0	0	0	0	0	0	0	0	0	0	0	0	0	0	0	0	0	0	0	0	0	0	0	0	0	0	0	0	0	0	0	0	0
Growingaccoa[c] + Growingser__L[c] -> Growingac[c] + Growingcys__L[c]	0	0.00159089	0.0037854	0.00392732	0.00406466	0.004202	0.00433934	0.00447668	0.00461401	0.00475135	0.00488818	0.00502393	0.00515968	0.00529543	0.00543118	0.00556479	0.00569569	0.0058094	0.00581681	0.00582422	0.00583163	0.00583904	0.00584645	0.00585387	0.00585953	0.00586309	0.00586664	0.00587019	0.00587368	0.00587368	0.00587368	0.00587368	0.00587368	0.00587368	0.00587013	0.00586659	0.00586305	0.00585951	0.00585596	0.00585242	0.00584888	0.00584534	0.00584179	0.00583825	0.00583471	0.00583117	0.00582762	0.00582408	0.00582054
Growingh2o[e] <=> Growingh2o[c]	0	0.144955	-1.0958	-1.32882	-1.56493	-1.80103	-2.03714	-2.27325	-2.50936	-2.74547	-2.98192	-3.2191	-3.45628	-3.69345	-3.93063	-4.16925	-4.40969	-4.63289	-4.74955	-4.86621	-4.98287	-5.09953	-5.21619	-5.33285	-5.45166	-5.57309	-5.69452	-5.81595	-5.93747	-6.06329	-6.07933	-6.19691	-6.31449	-6.43208	-6.54588	-6.65968	-6.77348	-6.88729	-7.00109	-7.11489	-7.22869	-7.3425	-7.4563	-7.5701	-7.6839	-7.79771	-7.91151	-8.02531	-8.13911
Growingala__L[e] + Growingh[e] <=> Growingala__L[c] + Growingh[c]	0	-1.19482	1.73865e-28	0	0	0	0	0	0	0	0	0	0	0	0	0	0	0	0	0	0	0	0	0	-9.21169e-47	-1.47387e-45	-7.36936e-46	-6.48215e-33	0	-1.1054e-45	0	0	0	1.55985e-23	3.95806e-24	3.66178e-24	3.37242e-24	3.14636e-24	2.83332e-24	2.50963e-24	0	0	0	0	0	0	0	0	0
Growingasp__L[e] + Growingh[e] <=> Growingasp__L[c] + Growingh[c]	0	0	0	0	0	0	0	0	0	0	0	0	0	0	0	0	0	0	0	0	0	0	0	0	0	0	0	0	0	0	0	0	0	0	0	0	0	0	0	0	0	0	0	0	0	0	0	0	0
2 Growingh[e] + Growingnadh[c] + Growingnadp[c] -> 2 Growingh[c] + Growingnad[c] + Growingnadph[c]	0	0.991874	0.563942	0.544925	0.550189	0.555452	0.560716	0.565979	0.571243	0.576506	0.580549	0.582035	0.583522	0.585008	0.586495	0	0	0	0	0	0	0	0	0	0	0	0	0	0	0	0	0	0	0	0	0	0	0	0	0	0	0	0	0	0	0	0	0	0
2 Growingh[e] + Growingsucc[e] -> 2 Growingh[c] + Growingsucc[c]	0	0	0.0896341	0.229049	0.368575	0.508102	0.647628	0.787154	0.926681	1.06621	1.20575	1.34531	1.48488	1.62444	1.76401	1.90362	2.0433	2.1738	2.2475	2.3212	2.39491	2.46861	2.54231	2.61602	2.69009	2.76461	2.83913	2.91365	2.98819	3.06346	3.10214	3.17467	3.2472	3.31973	3.39028	3.46084	3.5314	3.60196	3.67252	3.74308	3.81363	3.88419	3.95475	4.02531	4.09587	4.16643	4.23699	4.30754	4.3781
2 Growingh[e] + Growingmal__L[e] -> 2 Growingh[c] + Growingmal__L[c]	0	0	0	0	0	0	0	0	0	0	0	0	0	0	0	0	0	0	0	0	0	0	0	0	0	0	0	0	0	0	0	0	0	0	0	0	0	0	0	0	0	0	0	0	0	0	0	0	0
Growingglu__L[e] + Growingh[e] <=> Growingglu__L[c] + Growingh[c]	0	0	0	0	0	0	0	0	0	0	0	0	0	0	0	0	0	0	0	0	0	0	0	0	0	0	0	0	0	0	0	0	0	0	0	0	0	0	0	0	0	0	0	0	0	0	0	0	0
Growinggln__L[e] <=> Growinggln__L[c]	0	1.6	1.55	1.5	1.45	1.4	1.35	1.3	1.25	1.2	1.15	1.1	1.05	1	0.95	0.9	0.85	0.8	0.75	0.7	0.65	0.6	0.55	0.5	0.45	0.4	0.35	0.3	0.25	0.2	0.15	0.1	0.05	0	-0.05	-0.1	-0.15	-0.2	-0.25	-0.3	-0.35	-0.4	-0.45	-0.5	-0.55	-0.6	-0.65	-0.7	-0.75
Growingpi[c] <=> Growingpi[e]	0	-0.021774	-0.0518095	-0.053752	-0.0556317	-0.0575114	-0.0593911	-0.0612708	-0.0631505	-0.0650302	-0.0669028	-0.0687608	-0.0706188	-0.0724767	-0.0743347	-0.0761634	-0.077955	-0.0795113	-0.0796127	-0.0797141	-0.0798156	-0.079917	-0.0800185	-0.0801199	-0.0801975	-0.0802461	-0.0802947	-0.0803434	-0.0803911	-0.0803911	-0.0803911	-0.0803911	-0.0803911	-0.0803911	-0.0803426	-0.0802941	-0.0802456	-0.0801971	-0.0801486	-0.0801001	-0.0800517	-0.0800032	-0.0799547	-0.0799062	-0.0798577	-0.0798092	-0.0797608	-0.0797123	-0.0796638
Growingn2[e] <=> Growingn2[c]	0	0	0	0	0	0	0	0	0	0	0	0	0	0	0	0	0	0	0	0	0	0	0	0	0	0	0	0	0	0	0	0	0	0	0	0	0	0	0	0	0	0	0	0	0	0	0	0	0
Growingco2[e] <=> Growingco2[c]	0	-2.09514	-2.58733	-2.68798	-2.79577	-2.90356	-3.01135	-3.11914	-3.22693	-3.33472	-3.44331	-3.55357	-3.66383	-3.7741	-3.88436	-3.99794	-4.11574	-4.22187	-4.25588	-4.28988	-4.32388	-4.35788	-4.39188	-4.42589	-4.46391	-4.50682	-4.54972	-4.59262	-4.63568	-4.68678	-4.5915	-4.63161	-4.67172	-4.71183	-4.74923	-4.78663	-4.82403	-4.86143	-4.89883	-4.93623	-4.97363	-5.01103	-5.04843	-5.08583	-5.12323	-5.16063	-5.19804	-5.23544	-5.27284
Growingno2[c] <=> Growingno2[e]	0	0	0	0	0	0	0	0	0	0	0	0	0	0	0	0	0	0	0	0	0	0	0	0	0	0	0	0	0	0	0	0	0	0	0	0	0	0	0	0	0	0	0	0	0	0	0	0	0
Growingnh4[e] <=> Growingnh4[c]	0	0	0	0	0	0	0	0	0	0	0	0	0	0	0	0	0	0.0142134	0.116273	0.218332	0.320392	0.422451	0.524511	0.62657	0.728145	0.829132	0.930119	1.03111	1.13207	1.23207	0	0	0	0	0	0	0	0	0	0	0	0	0	0	0	0	0	0	0
Growingso3[e] <=> Growingso3[c]	0	0.0067264	0.0160049	0.016605	0.0171857	0.0177664	0.018347	0.0189277	0.0195084	0.020089	0.0206676	0.0212415	0.0218155	0.0223894	0.0229634	0.0235283	0.0240818	0.0245625	0.0245939	0.0246252	0.0246565	0.0246879	0.0247192	0.0247506	0.0247745	0.0247895	0.0248046	0.0248196	0.0248343	0.0248343	0.0248343	0.0248343	0.0248343	0.0248343	0.0248193	0.0248044	0.0247894	0.0247744	0.0247594	0.0247445	0.0247295	0.0247145	0.0246995	0.0246845	0.0246696	0.0246546	0.0246396	0.0246246	0.0246096
Growingfor[e] <=> Growingfor[c]	0	0	0	0	0	0	0	0	0	0	0	0	0	0	0	0	0	0	0	0	0	0	0	0	0	0	0	0	0	0	0	0	0	0	0	0	0	0	0	0	0	0	0	0	0	0	0	0	0
Growingso4[e] <=> Growingso4[c]	0	0	0	0	0	0	0	0	0	0	0	0	0	0	0	0	0	0	0	0	0	0	0	0	0	0	0	0	0	0	0	0	0	0	0	0	0	0	0	0	0	0	0	0	0	0	0	0	0
Growingurea[c] <=> Growingurea[e]	0	0	0	0	0	0	0	0	0	0	0	0	0	0	0	0	0	0	0	0	0	0	0	0	0	0	0	0	0	0	0	0	0	0	0	0	0	0	0	0	0	0	0	0	0	0	0	0	0
Growingo2[e] <=> Growingo2[c]	0	1.23158	1.61626	1.66654	1.72408	1.78162	1.83916	1.8967	1.95424	2.01178	2.07013	2.13019	2.19024	2.2503	2.31035	2.37379	2.44152	2.50286	2.52471	2.54657	2.56842	2.59028	2.61213	2.63399	2.65975	2.69025	2.72075	2.75125	2.7819	2.82037	2.73074	2.75959	2.78843	2.81728	2.84454	2.87181	2.89907	2.92633	2.9536	2.98086	3.00812	3.03538	3.06265	3.08991	3.11717	3.14444	3.1717	3.19896	3.22623
Growingacorn[c] + Growingglu__L[c] <=> Growingacglu[c] + Growingorn[c]	0	0.0210444	0.0500735	0.0519509	0.0537676	0.0555844	0.0574011	0.0592178	0.0610345	0.0628512	0.0646611	0.0664568	0.0682526	0.0700483	0.071844	0.0736114	0.075343	0.0768471	0.0769451	0.0770432	0.0771412	0.0772393	0.0773373	0.0774353	0.0775103	0.0775573	0.0776043	0.0776513	0.0776974	0.0776974	0.0776974	0.0776974	0.0776974	0.0776974	0.0776506	0.0776037	0.0775568	0.07751	0.0774631	0.0774162	0.0773694	0.0773225	0.0772757	0.0772288	0.0771819	0.0771351	0.0770882	0.0770414	0.0769945
Growingakg[c] + Growingorn[c] <=> Growingglu5sa[c] + Growingglu__L[c]	0	0	0	0	0	0	0	0	0	0	0	0	0	0	0	0	0	0	0	0	0	0	0	0	0	0	0	0	0	0	0	0	0	0	0	0	0	0	0	0	0	0	0	0	0	0	0	0	0
Growingaccoa[c] + Growingglu__L[c] -> Growingacglu[c] + Growingcoa[c] + Growingh[c]	0	-6.13582e-18	-7.15599e-18	-1.37451e-17	-7.15599e-18	-2.09011e-17	-1.4312e-17	-1.07981e-17	-4.0807e-18	-7.15599e-18	-2.04626e-17	-1.02313e-17	-1.4312e-17	-2.45433e-17	-1.4312e-17	-2.45433e-17	-1.4312e-17	-2.45433e-17	-1.4312e-17	-1.4312e-17	-1.4312e-17	-3.47746e-17	-2.45433e-17	-1.4312e-17	-2.45433e-17	-2.45433e-17	-2.45433e-17	-1.4312e-17	-2.45433e-17	-1.4312e-17	-2.45433e-17	-1.4312e-17	-2.45433e-17	-2.74903e-17	-1.4312e-17	-2.63565e-17	-2.74903e-17	-2.63565e-17	-2.34096e-17	-2.34096e-17	-2.45433e-17	-1.83927e-17	-2.5677e-17	-2.8624e-17	-1.4312e-17	-2.8624e-17	-2.8624e-17	-1.4312e-17	-1.4312e-17
Growingacg5sa[c] + Growingnadp[c] + Growingpi[c] <=> Growingacg5p[c] + Growingh[c] + Growingnadph[c]	0	-0.0210444	-0.0500735	-0.0519509	-0.0537676	-0.0555844	-0.0574011	-0.0592178	-0.0610345	-0.0628512	-0.0646611	-0.0664568	-0.0682526	-0.0700483	-0.071844	-0.0736114	-0.075343	-0.0768471	-0.0769451	-0.0770432	-0.0771412	-0.0772393	-0.0773373	-0.0774353	-0.0775103	-0.0775573	-0.0776043	-0.0776513	-0.0776974	-0.0776974	-0.0776974	-0.0776974	-0.0776974	-0.0776974	-0.0776506	-0.0776037	-0.0775568	-0.07751	-0.0774631	-0.0774162	-0.0773694	-0.0773225	-0.0772757	-0.0772288	-0.0771819	-0.0771351	-0.0770882	-0.0770414	-0.0769945
Growingacorn[c] + Growingh2o[c] -> Growingac[c] + Growingorn[c]	0	0	0	0	0	0	0	0	0	0	0	0	0	0	0	0	0	0	0	0	0	0	0	0	0	0	0	0	0	0	0	0	0	0	0	0	0	0	0	0	0	0	0	0	0	0	0	0	0
Growingh2o[c] + 2 Growingh[c] + Growingurea[c] -> Growingco2[c] + 2 Growingnh4[c]	0	0	0	0	0	0	0	0	0	0	0	0	0	0	0	0	0	0	0	0	0	0	0	0	0	0	0	0	0	0	0	0	0	0	0	0	0	0	0	0	0	0	0	0	0	0	0	0	0
Growingarg__L[c] + Growingh2o[c] -> Growingorn[c] + Growingurea[c]	0	0	0	0	0	0	0	0	0	0	0	0	0	0	0	0	0	0	0	0	0	0	0	0	0	0	0	0	0	0	0	0	0	0	0	0	0	0	0	0	0	0	0	0	0	0	0	0	0
Growingacglu[c] + Growingatp[c] -> Growingacg5p[c] + Growingadp[c]	0	0.0210444	0.0500735	0.0519509	0.0537676	0.0555844	0.0574011	0.0592178	0.0610345	0.0628512	0.0646611	0.0664568	0.0682526	0.0700483	0.071844	0.0736114	0.075343	0.0768471	0.0769451	0.0770432	0.0771412	0.0772393	0.0773373	0.0774353	0.0775103	0.0775573	0.0776043	0.0776513	0.0776974	0.0776974	0.0776974	0.0776974	0.0776974	0.0776974	0.0776506	0.0776037	0.0775568	0.07751	0.0774631	0.0774162	0.0773694	0.0773225	0.0772757	0.0772288	0.0771819	0.0771351	0.0770882	0.0770414	0.0769945
Growingacorn[c] + Growingakg[c] <=> Growingacg5sa[c] + Growingglu__L[c]	0	-0.0210444	-0.0500735	-0.0519509	-0.0537676	-0.0555844	-0.0574011	-0.0592178	-0.0610345	-0.0628512	-0.0646611	-0.0664568	-0.0682526	-0.0700483	-0.071844	-0.0736114	-0.075343	-0.0768471	-0.0769451	-0.0770432	-0.0771412	-0.0772393	-0.0773373	-0.0774353	-0.0775103	-0.0775573	-0.0776043	-0.0776513	-0.0776974	-0.0776974	-0.0776974	-0.0776974	-0.0776974	-0.0776974	-0.0776506	-0.0776037	-0.0775568	-0.07751	-0.0774631	-0.0774162	-0.0773694	-0.0773225	-0.0772757	-0.0772288	-0.0771819	-0.0771351	-0.0770882	-0.0770414	-0.0769945
Growingcbp[c] + Growingorn[c] <=> Growingcitr__L[c] + Growingh[c] + Growingpi[c]	0	0.0111642	0.0265642	0.0275602	0.0285239	0.0294877	0.0304515	0.0314153	0.032379	0.0333428	0.034303	0.0352556	0.0362083	0.0371609	0.0381135	0.0390512	0.0399698	0.0407677	0.0408197	0.0408717	0.0409237	0.0409757	0.0410277	0.0410798	0.0411195	0.0411445	0.0411694	0.0411943	0.0412188	0.0412188	0.0412188	0.0412188	0.0412188	0.0412188	0.0411939	0.0411691	0.0411442	0.0411193	0.0410945	0.0410696	0.0410448	0.0410199	0.040995	0.0409702	0.0409453	0.0409205	0.0408956	0.0408707	0.0408459
2 Growingpyr[c] -> Growingalac__S[c] + Growingco2[c]	0	0.0369534	0.0879275	0.0912242	0.0944143	0.0976044	0.100794	0.103985	0.107175	0.110365	0.113543	0.116696	0.119849	0.123003	0.126156	0.129259	0.1323	0.134941	0.135113	0.135285	0.135458	0.13563	0.135802	0.135974	0.136106	0.136188	0.136271	0.136353	0.136434	0.136434	0.136434	0.136434	0.136434	0.136434	0.136352	0.13627	0.136187	0.136105	0.136023	0.13594	0.135858	0.135776	0.135694	0.135611	0.135529	0.135447	0.135364	0.135282	0.1352
Growingalac__S[c] + Growingh[c] + Growingnadph[c] -> Growing23dhmb[c] + Growingnadp[c]	0	0.0369534	0.0879275	0.0912242	0.0944143	0.0976044	0.100794	0.103985	0.107175	0.110365	0.113543	0.116696	0.119849	0.123003	0.126156	0.129259	0.1323	0.134941	0.135113	0.135285	0.135458	0.13563	0.135802	0.135974	0.136106	0.136188	0.136271	0.136353	0.136434	0.136434	0.136434	0.136434	0.136434	0.136434	0.136352	0.13627	0.136187	0.136105	0.136023	0.13594	0.135858	0.135776	0.135694	0.135611	0.135529	0.135447	0.135364	0.135282	0.1352
Growing23dhmb[c] -> Growing3mob[c] + Growingh2o[c]	0	0.0369534	0.0879275	0.0912242	0.0944143	0.0976044	0.100794	0.103985	0.107175	0.110365	0.113543	0.116696	0.119849	0.123003	0.126156	0.129259	0.1323	0.134941	0.135113	0.135285	0.135458	0.13563	0.135802	0.135974	0.136106	0.136188	0.136271	0.136353	0.136434	0.136434	0.136434	0.136434	0.136434	0.136434	0.136352	0.13627	0.136187	0.136105	0.136023	0.13594	0.135858	0.135776	0.135694	0.135611	0.135529	0.135447	0.135364	0.135282	0.1352
Growing3mob[c] + Growingglu__L[c] -> Growingakg[c] + Growingval__L[c]	0	0.0176952	0.0421043	0.0436829	0.0452105	0.046738	0.0482656	0.0497932	0.0513208	0.0528484	0.0543702	0.0558802	0.0573901	0.0589	0.0604099	0.0618961	0.0633521	0.0646168	0.0646992	0.0647817	0.0648641	0.0649465	0.065029	0.0651114	0.0651745	0.065214	0.0652535	0.065293	0.0653318	0.0653318	0.0653318	0.0653318	0.0653318	0.0653318	0.0652924	0.065253	0.0652136	0.0651742	0.0651348	0.0650954	0.065056	0.0650166	0.0649772	0.0649377	0.0648983	0.0648589	0.0648195	0.0647801	0.0647407
Growingthr__L[c] -> Growing2obut[c] + Growingnh4[c]	0	0.0187558	0.0446279	0.0463011	0.0479202	0.0495394	0.0511585	0.0527777	0.0543968	0.0560159	0.057629	0.0592294	0.0608299	0.0624303	0.0640307	0.0656059	0.0671492	0.0684897	0.0685771	0.0686645	0.0687519	0.0688392	0.0689266	0.069014	0.0690808	0.0691227	0.0691646	0.0692065	0.0692476	0.0692476	0.0692476	0.0692476	0.0692476	0.0692476	0.0692058	0.069164	0.0691223	0.0690805	0.0690387	0.068997	0.0689552	0.0689134	0.0688717	0.0688299	0.0687882	0.0687464	0.0687046	0.0686629	0.0686211
Growing2obut[c] + Growingpyr[c] -> Growing2ahbut[c] + Growingco2[c]	0	0.0117224	0.0278924	0.0289382	0.0299501	0.0309621	0.0319741	0.032986	0.033998	0.03501	0.0360181	0.0370184	0.0380187	0.0390189	0.0400192	0.0410037	0.0419683	0.0428061	0.0428607	0.0429153	0.0429699	0.0430245	0.0430791	0.0431337	0.0431755	0.0432017	0.0432279	0.043254	0.0432797	0.0432797	0.0432797	0.0432797	0.0432797	0.0432797	0.0432536	0.0432275	0.0432014	0.0431753	0.0431492	0.0431231	0.043097	0.0430709	0.0430448	0.0430187	0.0429926	0.0429665	0.0429404	0.0429143	0.0428882
Growing2ahbut[c] + Growingh[c] + Growingnadph[c] -> Growing23dhmp[c] + Growingnadp[c]	0	0.0117224	0.0278924	0.0289382	0.0299501	0.0309621	0.0319741	0.032986	0.033998	0.03501	0.0360181	0.0370184	0.0380187	0.0390189	0.0400192	0.0410037	0.0419683	0.0428061	0.0428607	0.0429153	0.0429699	0.0430245	0.0430791	0.0431337	0.0431755	0.0432017	0.0432279	0.043254	0.0432797	0.0432797	0.0432797	0.0432797	0.0432797	0.0432797	0.0432536	0.0432275	0.0432014	0.0431753	0.0431492	0.0431231	0.043097	0.0430709	0.0430448	0.0430187	0.0429926	0.0429665	0.0429404	0.0429143	0.0428882
Growing23dhmp[c] -> Growing3mop[c] + Growingh2o[c]	0	0.0117224	0.0278924	0.0289382	0.0299501	0.0309621	0.0319741	0.032986	0.033998	0.03501	0.0360181	0.0370184	0.0380187	0.0390189	0.0400192	0.0410037	0.0419683	0.0428061	0.0428607	0.0429153	0.0429699	0.0430245	0.0430791	0.0431337	0.0431755	0.0432017	0.0432279	0.043254	0.0432797	0.0432797	0.0432797	0.0432797	0.0432797	0.0432797	0.0432536	0.0432275	0.0432014	0.0431753	0.0431492	0.0431231	0.043097	0.0430709	0.0430448	0.0430187	0.0429926	0.0429665	0.0429404	0.0429143	0.0428882
Growing3mop[c] + Growingglu__L[c] -> Growingakg[c] + Growingile__L[c]	0	0.0117224	0.0278924	0.0289382	0.0299501	0.0309621	0.0319741	0.032986	0.033998	0.03501	0.0360181	0.0370184	0.0380187	0.0390189	0.0400192	0.0410037	0.0419683	0.0428061	0.0428607	0.0429153	0.0429699	0.0430245	0.0430791	0.0431337	0.0431755	0.0432017	0.0432279	0.043254	0.0432797	0.0432797	0.0432797	0.0432797	0.0432797	0.0432797	0.0432536	0.0432275	0.0432014	0.0431753	0.0431492	0.0431231	0.043097	0.0430709	0.0430448	0.0430187	0.0429926	0.0429665	0.0429404	0.0429143	0.0428882
Growing3mob[c] + Growingaccoa[c] + Growingh2o[c] -> Growing3c3hmp[c] + Growingcoa[c] + Growingh[c]	0	0.0192582	0.0458233	0.0475413	0.0492038	0.0508663	0.0525288	0.0541913	0.0558539	0.0575164	0.0591727	0.0608159	0.0624592	0.0641025	0.0657458	0.0673632	0.0689478	0.0703243	0.070414	0.0705037	0.0705934	0.0706831	0.0707729	0.0708626	0.0709312	0.0709742	0.0710172	0.0710602	0.0711024	0.0711024	0.0711024	0.0711024	0.0711024	0.0711024	0.0710595	0.0710166	0.0709738	0.0709309	0.070888	0.0708451	0.0708022	0.0707593	0.0707165	0.0706736	0.0706307	0.0705878	0.0705449	0.070502	0.0704592
Growing3c3hmp[c] -> Growing2ippm[c] + Growingh2o[c]	0	0.0192582	0.0458233	0.0475413	0.0492038	0.0508663	0.0525288	0.0541913	0.0558539	0.0575164	0.0591727	0.0608159	0.0624592	0.0641025	0.0657458	0.0673632	0.0689478	0.0703243	0.070414	0.0705037	0.0705934	0.0706831	0.0707729	0.0708626	0.0709312	0.0709742	0.0710172	0.0710602	0.0711024	0.0711024	0.0711024	0.0711024	0.0711024	0.0711024	0.0710595	0.0710166	0.0709738	0.0709309	0.070888	0.0708451	0.0708022	0.0707593	0.0707165	0.0706736	0.0706307	0.0705878	0.0705449	0.070502	0.0704592
Growing2ippm[c] + Growingh2o[c] -> Growing3c2hmp[c]	0	0.0192582	0.0458233	0.0475413	0.0492038	0.0508663	0.0525288	0.0541913	0.0558539	0.0575164	0.0591727	0.0608159	0.0624592	0.0641025	0.0657458	0.0673632	0.0689478	0.0703243	0.070414	0.0705037	0.0705934	0.0706831	0.0707729	0.0708626	0.0709312	0.0709742	0.0710172	0.0710602	0.0711024	0.0711024	0.0711024	0.0711024	0.0711024	0.0711024	0.0710595	0.0710166	0.0709738	0.0709309	0.070888	0.0708451	0.0708022	0.0707593	0.0707165	0.0706736	0.0706307	0.0705878	0.0705449	0.070502	0.0704592
Growing3c2hmp[c] + Growingnad[c] -> Growing3c4mop[c] + Growingh[c] + Growingnadh[c]	0	0.0192582	0.0458233	0.0475413	0.0492038	0.0508663	0.0525288	0.0541913	0.0558539	0.0575164	0.0591727	0.0608159	0.0624592	0.0641025	0.0657458	0.0673632	0.0689478	0.0703243	0.070414	0.0705037	0.0705934	0.0706831	0.0707729	0.0708626	0.0709312	0.0709742	0.0710172	0.0710602	0.0711024	0.0711024	0.0711024	0.0711024	0.0711024	0.0711024	0.0710595	0.0710166	0.0709738	0.0709309	0.070888	0.0708451	0.0708022	0.0707593	0.0707165	0.0706736	0.0706307	0.0705878	0.0705449	0.070502	0.0704592
Growing3c4mop[c] + Growingh[c] -> Growing4mop[c] + Growingco2[c]	0	0.0192582	0.0458233	0.0475413	0.0492038	0.0508663	0.0525288	0.0541913	0.0558539	0.0575164	0.0591727	0.0608159	0.0624592	0.0641025	0.0657458	0.0673632	0.0689478	0.0703243	0.070414	0.0705037	0.0705934	0.0706831	0.0707729	0.0708626	0.0709312	0.0709742	0.0710172	0.0710602	0.0711024	0.0711024	0.0711024	0.0711024	0.0711024	0.0711024	0.0710595	0.0710166	0.0709738	0.0709309	0.070888	0.0708451	0.0708022	0.0707593	0.0707165	0.0706736	0.0706307	0.0705878	0.0705449	0.070502	0.0704592
Growing4mop[c] + Growingglu__L[c] -> Growingakg[c] + Growingleu__L[c]	0	0.0192582	0.0458233	0.0475413	0.0492038	0.0508663	0.0525288	0.0541913	0.0558539	0.0575164	0.0591727	0.0608159	0.0624592	0.0641025	0.0657458	0.0673632	0.0689478	0.0703243	0.070414	0.0705037	0.0705934	0.0706831	0.0707729	0.0708626	0.0709312	0.0709742	0.0710172	0.0710602	0.0711024	0.0711024	0.0711024	0.0711024	0.0711024	0.0711024	0.0710595	0.0710166	0.0709738	0.0709309	0.070888	0.0708451	0.0708022	0.0707593	0.0707165	0.0706736	0.0706307	0.0705878	0.0705449	0.070502	0.0704592
Growingdhf[c] + Growingh[c] + Growingnadph[c] <=> Growingnadp[c] + Growingthf[c]	0	0.000976864	0.00232437	0.00241152	0.00249585	0.00258018	0.00266451	0.00274884	0.00283317	0.0029175	0.00300151	0.00308487	0.00316822	0.00325158	0.00333493	0.00341698	0.00349735	0.00356717	0.00357172	0.00357627	0.00358083	0.00358538	0.00358993	0.00359448	0.00359796	0.00360014	0.00360232	0.0036045	0.00360664	0.00360664	0.00360664	0.00360664	0.00360664	0.00360664	0.00360447	0.00360229	0.00360012	0.00359794	0.00359577	0.00359359	0.00359142	0.00358924	0.00358707	0.00358489	0.00358272	0.00358054	0.00357837	0.00357619	0.00357402
Growingh2o[c] + Growingpppi[c] -> Growingh[c] + Growingpi[c] + Growingppi[c]	0	0	0	0	0	0	0	0	0	0	0	0	0	0	0	0	0	0	0	0	0	0	0	0	0	0	0	0	0	0	0	0	0	0	0	0	0	0	0	0	0	0	0	0	0	0	0	0	0
Growingatp[c] + Growingppi[c] <=> Growingadp[c] + Growingpppi[c]	0	-1.95724e-30	1.63103e-31	-2.43187e-29	-5.66783e-29	-1.24285e-29	-1.20044e-29	-5.17689e-29	-4.80828e-29	-5.77385e-29	1.01776e-29	-3.39254e-29	-1.41883e-28	-1.41312e-28	-1.34886e-28	-1.33263e-28	-1.09475e-28	3.50215e-28	2.29323e-29	1.42471e-29	2.3128e-29	1.61146e-29	2.35521e-29	9.73725e-30	7.82895e-31	-2.36304e-28	-1.34306e-27	-1.4156e-27	-1.68975e-27	-1.60846e-27	-8.87281e-28	-9.39735e-28	-7.61235e-28	6.95244e-32	-3.82403e-24	-3.5365e-24	-3.25758e-24	-3.02997e-24	-2.72693e-24	-2.42296e-24	-1.46975e-27	5.81221e-27	1.00211e-27	-1.94408e-26	-1.44637e-26	3.01968e-26	2.89306e-27	1.50733e-27	2.78502e-27
Growingakg[c] + 0.5 Growingnadh[c] + 0.5 Growingnadph[c] + Growingnh4[c] <=> Growingglu__L[c]	0	0	0	0	0	0	0	0	0	0	0	0	0	0	0	0	0	0	0	0	0	0	0	0	0	0	0	0	0	0	0	0	0	-3.11558e-17	-1.18864e-24	-1.09919e-24	-1.01878e-24	-1.00626e-24	-8.17718e-25	-7.4907e-25	0	0	0	0	0	0	0	0	0
Growingh2o[c] + Growingo2[c] + Growingso3[c] -> Growingh2o2[c] + Growingh[c] + Growingso4[c]	0	0	0	0	0	0	0	0	0	0	0	0	0	0	0	0	0	0	0	0	0	0	0	0	0	0	0	0	0	0	0	0	0	0	0	0	0	0	0	0	0	0	0	0	0	0	0	0	0
Growingadp[c] + Growingnadph[c] -> Growingdadp[c] + Growingh2o[c] + Growingnadp[c]	0	0.000976864	0.00232437	0.00241152	0.00249585	0.00258018	0.00266451	0.00274884	0.00283317	0.0029175	0.00300151	0.00308487	0.00316822	0.00325158	0.00333493	0.00341698	0.00349735	0.00356717	0.00357172	0.00357627	0.00358083	0.00358538	0.00358993	0.00359448	0.00359796	0.00360014	0.00360232	0.0036045	0.00360664	0.00360664	0.00360664	0.00360664	0.00360664	0.00360664	0.00360447	0.00360229	0.00360012	0.00359794	0.00359577	0.00359359	0.00359142	0.00358924	0.00358707	0.00358489	0.00358272	0.00358054	0.00357837	0.00357619	0.00357402
Growingcdp[c] + Growingnadph[c] -> Growingdcdp[c] + Growingh2o[c] + Growingnadp[c]	0	0	0	0	0	0	0	0	0	0	0	0	0	0	0	0	0	0	0	0	0	0	0	0	0	0	0	0	0	0	0	0	0	0	0	0	0	0	0	0	0	0	0	0	0	0	0	0	0
Growinggdp[c] + Growingnadph[c] -> Growingdgdp[c] + Growingh2o[c] + Growingnadp[c]	0	0.00173603	0.00413073	0.00428561	0.00443547	0.00458534	0.00473521	0.00488507	0.00503494	0.00518481	0.00533411	0.00548225	0.00563038	0.00577852	0.00592665	0.00607246	0.0062153	0.00633938	0.00634746	0.00635555	0.00636364	0.00637173	0.00637981	0.0063879	0.00639409	0.00639796	0.00640184	0.00640572	0.00640952	0.00640952	0.00640952	0.00640952	0.00640952	0.00640952	0.00640566	0.00640179	0.00639792	0.00639406	0.00639019	0.00638633	0.00638246	0.0063786	0.00637473	0.00637086	0.006367	0.00636313	0.00635927	0.0063554	0.00635154
Growingcoa[c] + Growingpyr[c] -> Growingaccoa[c] + Growingfor[c]	0	0.0257222	0.0612039	0.0634986	0.0657192	0.0679397	0.0701602	0.0723808	0.0746013	0.0768219	0.0790341	0.081229	0.0834238	0.0856187	0.0878135	0.651747	0.595855	0.538312	0.470565	0.402817	0.33507	0.267322	0.199575	0.131828	0.0947394	0.0947968	0.0948543	0.0949117	0.0949681	0.0949681	0.0949681	0.0949681	0.0949681	0.0949681	0.0949108	0.0948535	0.0947963	0.094739	0.0946817	0.0946244	0.0945671	0.0945099	0.0944526	0.0943953	0.094338	0.0942808	0.0942235	0.0941662	0.0941089
Growingfor[c] + Growingq[c] -> Growingco2[c] + Growingh[c] + Growingqh2[c]	0	0	0	0	0	0	0	0	0	0	0	0	0	0	0	0	0	0	0	0	0	0	0	0	0	0	0	0	0	0	0	0	0	0	0	0	0	0	0	0	0	0	0	0	0	0	0	0	0
Growingfor[c] -> Growingco2[c] + Growingh[c]	0	0	0	0	0	0	0	0	0	0	0	0	0	0	0	0	0	0	0	0	0	0	0	0	0	0	0	0	0	0	0	0	0	0	0	0	0	0	0	0	0	0	0	0	0	0	0	0	0
Growingdhap[c] + Growingnadh[c] -> Growingglyc3p[c] + Growingh[c] + Growingnad[c]	0	0.000932207	0.00221811	0.00230127	0.00238175	0.00246222	0.0025427	0.00262317	0.00270365	0.00278413	0.0028643	0.00294384	0.00302339	0.00310293	0.00318248	0.00326077	0.00333748	0.0034041	0.00340844	0.00341279	0.00341713	0.00342147	0.00342582	0.00343016	0.00343348	0.00343556	0.00343764	0.00343973	0.00344177	0.00344177	0.00344177	0.00344177	0.00344177	0.00344177	0.00343969	0.00343762	0.00343554	0.00343347	0.00343139	0.00342931	0.00342724	0.00342516	0.00342309	0.00342101	0.00341893	0.00341686	0.00341478	0.00341271	0.00341063
Growingglyc3p[c] -> Growing1ag3p_SC[c] + Growingcoa[c]	0	0.000795446	0.0018927	0.00196366	0.00203233	0.002101	0.00216967	0.00223834	0.00230701	0.00237568	0.00244409	0.00251196	0.00257984	0.00264771	0.00271559	0.0027824	0.00284785	0.0029047	0.0029084	0.00291211	0.00291582	0.00291952	0.00292323	0.00292693	0.00292977	0.00293154	0.00293332	0.0029351	0.00293684	0.00293684	0.00293684	0.00293684	0.00293684	0.00293684	0.00293507	0.0029333	0.00293152	0.00292975	0.00292798	0.00292621	0.00292444	0.00292267	0.0029209	0.00291913	0.00291735	0.00291558	0.00291381	0.00291204	0.00291027
Growing1ag3p_SC[c] -> Growingcoa[c] + Growingpa160[c]	0	0.000795446	0.0018927	0.00196366	0.00203233	0.002101	0.00216967	0.00223834	0.00230701	0.00237568	0.00244409	0.00251196	0.00257984	0.00264771	0.00271559	0.0027824	0.00284785	0.0029047	0.0029084	0.00291211	0.00291582	0.00291952	0.00292323	0.00292693	0.00292977	0.00293154	0.00293332	0.0029351	0.00293684	0.00293684	0.00293684	0.00293684	0.00293684	0.00293684	0.00293507	0.0029333	0.00293152	0.00292975	0.00292798	0.00292621	0.00292444	0.00292267	0.0029209	0.00291913	0.00291735	0.00291558	0.00291381	0.00291204	0.00291027
Growingctp[c] + Growingh[c] + Growingpa160[c] -> Growingcdpdag[c] + Growingppi[c]	0	0.000795446	0.0018927	0.00196366	0.00203233	0.002101	0.00216967	0.00223834	0.00230701	0.00237568	0.00244409	0.00251196	0.00257984	0.00264771	0.00271559	0.0027824	0.00284785	0.0029047	0.0029084	0.00291211	0.00291582	0.00291952	0.00292323	0.00292693	0.00292977	0.00293154	0.00293332	0.0029351	0.00293684	0.00293684	0.00293684	0.00293684	0.00293684	0.00293684	0.00293507	0.0029333	0.00293152	0.00292975	0.00292798	0.00292621	0.00292444	0.00292267	0.0029209	0.00291913	0.00291735	0.00291558	0.00291381	0.00291204	0.00291027
Growingcdpdag[c] + Growingglyc3p[c] -> Growingcmp[c] + Growingh[c] + Growingpgp_EC[c]	0	0.000136761	0.000325412	0.000337612	0.000349418	0.000361225	0.000373031	0.000384837	0.000396643	0.00040845	0.000420212	0.000431881	0.000443551	0.000455221	0.000466891	0.000478377	0.00048963	0.000499404	0.000500041	0.000500678	0.000501316	0.000501953	0.00050259	0.000503227	0.000503714	0.00050402	0.000504325	0.000504631	0.00050493	0.00050493	0.00050493	0.00050493	0.00050493	0.00050493	0.000504626	0.000504321	0.000504017	0.000503712	0.000503407	0.000503103	0.000502798	0.000502494	0.000502189	0.000501885	0.00050158	0.000501276	0.000500971	0.000500667	0.000500362
Growingh2o[c] + Growingpgp_EC[c] -> Growingpg160[c] + Growingpi[c]	0	0.000136761	0.000325412	0.000337612	0.000349418	0.000361225	0.000373031	0.000384837	0.000396643	0.00040845	0.000420212	0.000431881	0.000443551	0.000455221	0.000466891	0.000478377	0.00048963	0.000499404	0.000500041	0.000500678	0.000501316	0.000501953	0.00050259	0.000503227	0.000503714	0.00050402	0.000504325	0.000504631	0.00050493	0.00050493	0.00050493	0.00050493	0.00050493	0.00050493	0.000504626	0.000504321	0.000504017	0.000503712	0.000503407	0.000503103	0.000502798	0.000502494	0.000502189	0.000501885	0.00050158	0.000501276	0.000500971	0.000500667	0.000500362
Growingh2o[c] + Growingpg160[c] -> Growing12dgr_EC[c] + Growingglyc3p[c] + Growingh[c]	0	0	0	0	0	0	0	0	0	0	0	0	0	0	0	0	0	0	0	0	0	0	0	0	0	0	0	0	0	0	0	0	0	0	1.569e-30	1.65892e-30	1.36434e-30	1.1969e-30	1.2031e-30	9.20932e-31	0	0	0	0	6.20157e-33	3.10078e-33	7.75196e-34	0	0
Growing12dgr_EC[c] + Growingatp[c] -> Growingadp[c] + Growingh[c] + Growingpa160[c]	0	0	0	0	0	0	0	0	0	0	0	0	0	0	0	0	0	0	0	0	0	0	0	0	0	0	0	0	0	0	0	0	0	-3.41227e-31	0	0	0	0	0	0	0	0	0	0	0	0	0	0	0
Growingcdpdag[c] + Growingser__L[c] -> Growingcmp[c] + Growingh[c] + Growingps160[c]	0	0.000396328	0.000943029	0.000978386	0.0010126	0.00104681	0.00108103	0.00111524	0.00114946	0.00118367	0.00121776	0.00125157	0.00128539	0.00131921	0.00135303	0.00138632	0.00141893	0.00144725	0.0014491	0.00145095	0.00145279	0.00145464	0.00145648	0.00145833	0.00145974	0.00146063	0.00146151	0.0014624	0.00146327	0.00146327	0.00146327	0.00146327	0.00146327	0.00146327	0.00146238	0.0014615	0.00146062	0.00145974	0.00145885	0.00145797	0.00145709	0.00145621	0.00145532	0.00145444	0.00145356	0.00145268	0.00145179	0.00145091	0.00145003
Growingh[c] + Growingps160[c] -> Growingco2[c] + Growingpe160[c]	0	0.000396328	0.000943029	0.000978386	0.0010126	0.00104681	0.00108103	0.00111524	0.00114946	0.00118367	0.00121776	0.00125157	0.00128539	0.00131921	0.00135303	0.00138632	0.00141893	0.00144725	0.0014491	0.00145095	0.00145279	0.00145464	0.00145648	0.00145833	0.00145974	0.00146063	0.00146151	0.0014624	0.00146327	0.00146327	0.00146327	0.00146327	0.00146327	0.00146327	0.00146238	0.0014615	0.00146062	0.00145974	0.00145885	0.00145797	0.00145709	0.00145621	0.00145532	0.00145444	0.00145356	0.00145268	0.00145179	0.00145091	0.00145003
Growingcdpdag[c] + Growingpg160[c] -> Growingclpn160[c] + Growingcmp[c] + Growingh[c]	0	2.6794e-05	6.37541e-05	6.61444e-05	6.84575e-05	7.07705e-05	7.30836e-05	7.53966e-05	7.77097e-05	8.00228e-05	8.23272e-05	8.46135e-05	8.68998e-05	8.91861e-05	9.14724e-05	9.37228e-05	9.59274e-05	9.78424e-05	9.79673e-05	9.80921e-05	9.82169e-05	9.83418e-05	9.84666e-05	9.85914e-05	9.86869e-05	9.87467e-05	9.88066e-05	9.88664e-05	9.89251e-05	9.89251e-05	9.89251e-05	9.89251e-05	9.89251e-05	9.89251e-05	9.88654e-05	9.88058e-05	9.87461e-05	9.86864e-05	9.86268e-05	9.85671e-05	9.85074e-05	9.84478e-05	9.83881e-05	9.83285e-05	9.82688e-05	9.82091e-05	9.81495e-05	9.80898e-05	9.80301e-05
Growingf6p[c] + Growinggln__L[c] -> Growinggam6p[c] + Growingglu__L[c]	0	0.00384605	0.00915137	0.00949448	0.0098265	0.0101585	0.0104905	0.0108226	0.0111546	0.0114866	0.0118174	0.0121456	0.0124737	0.0128019	0.0131301	0.0134531	0.0137696	0.0140445	0.0140624	0.0140803	0.0140982	0.0141161	0.0141341	0.014152	0.0141657	0.0141743	0.0141829	0.0141914	0.0141999	0.0141999	0.0141999	0.0141999	0.0141999	0.0141999	0.0141913	0.0141827	0.0141742	0.0141656	0.0141571	0.0141485	0.0141399	0.0141314	0.0141228	0.0141142	0.0141057	0.0140971	0.0140885	0.01408	0.0140714
Growinggam6p[c] -> Growinggam1p[c]	0	0.00357253	0.00850055	0.00881926	0.00912766	0.00943607	0.00974448	0.0100529	0.0103613	0.0106697	0.010977	0.0112818	0.0115866	0.0118915	0.0121963	0.0124964	0.0127903	0.0130457	0.0130623	0.0130789	0.0130956	0.0131122	0.0131289	0.0131455	0.0131582	0.0131662	0.0131742	0.0131822	0.01319	0.01319	0.01319	0.01319	0.01319	0.01319	0.0131821	0.0131741	0.0131661	0.0131582	0.0131502	0.0131423	0.0131343	0.0131264	0.0131184	0.0131105	0.0131025	0.0130945	0.0130866	0.0130786	0.0130707
Growingaccoa[c] + Growinggam1p[c] -> Growingacgam1p[c] + Growingcoa[c]	0	0.00357253	0.00850055	0.00881926	0.00912766	0.00943607	0.00974448	0.0100529	0.0103613	0.0106697	0.010977	0.0112818	0.0115866	0.0118915	0.0121963	0.0124964	0.0127903	0.0130457	0.0130623	0.0130789	0.0130956	0.0131122	0.0131289	0.0131455	0.0131582	0.0131662	0.0131742	0.0131822	0.01319	0.01319	0.01319	0.01319	0.01319	0.01319	0.0131821	0.0131741	0.0131661	0.0131582	0.0131502	0.0131423	0.0131343	0.0131264	0.0131184	0.0131105	0.0131025	0.0130945	0.0130866	0.0130786	0.0130707
Growingacgam1p[c] + Growingutp[c] -> Growingppi[c] + Growinguacgam[c]	0	0.00357253	0.00850055	0.00881926	0.00912766	0.00943607	0.00974448	0.0100529	0.0103613	0.0106697	0.010977	0.0112818	0.0115866	0.0118915	0.0121963	0.0124964	0.0127903	0.0130457	0.0130623	0.0130789	0.0130956	0.0131122	0.0131289	0.0131455	0.0131582	0.0131662	0.0131742	0.0131822	0.01319	0.01319	0.01319	0.01319	0.01319	0.01319	0.0131821	0.0131741	0.0131661	0.0131582	0.0131502	0.0131423	0.0131343	0.0131264	0.0131184	0.0131105	0.0131025	0.0130945	0.0130866	0.0130786	0.0130707
Growinguacgam[c] + Growinguagmda[c] -> Growingh[c] + Growinguaagmda[c] + Growingudp[c]	0	0.0014625	0.00347991	0.00361038	0.00373664	0.00386289	0.00398915	0.0041154	0.00424165	0.00436791	0.00449369	0.00461849	0.00474328	0.00486808	0.00499287	0.0051157	0.00523604	0.00534057	0.00534738	0.00535419	0.00536101	0.00536782	0.00537463	0.00538145	0.00538666	0.00538992	0.00539319	0.00539646	0.00539966	0.00539966	0.00539966	0.00539966	0.00539966	0.00539966	0.0053964	0.00539315	0.00538989	0.00538663	0.00538338	0.00538012	0.00537686	0.00537361	0.00537035	0.00536709	0.00536384	0.00536058	0.00535732	0.00535407	0.00535081
2 Growingh2o[c] + Growinguaagmda[c] -> Growingala__L[c] + Growingh[c] + Growingpeptidom[c] + Growingudcpdp[c]	0	0.0014625	0.00347991	0.00361038	0.00373664	0.00386289	0.00398915	0.0041154	0.00424165	0.00436791	0.00449369	0.00461849	0.00474328	0.00486808	0.00499287	0.0051157	0.00523604	0.00534057	0.00534738	0.00535419	0.00536101	0.00536782	0.00537463	0.00538145	0.00538666	0.00538992	0.00539319	0.00539646	0.00539966	0.00539966	0.00539966	0.00539966	0.00539966	0.00539966	0.0053964	0.00539315	0.00538989	0.00538663	0.00538338	0.00538012	0.00537686	0.00537361	0.00537035	0.00536709	0.00536384	0.00536058	0.00535732	0.00535407	0.00535081
Growingdtpcudcp[c] + Growingugmda[c] -> Growinguagmda[c] + Growingump[c]	0	0.0014625	0.00347991	0.00361038	0.00373664	0.00386289	0.00398915	0.0041154	0.00424165	0.00436791	0.00449369	0.00461849	0.00474328	0.00486808	0.00499287	0.0051157	0.00523604	0.00534057	0.00534738	0.00535419	0.00536101	0.00536782	0.00537463	0.00538145	0.00538666	0.00538992	0.00539319	0.00539646	0.00539966	0.00539966	0.00539966	0.00539966	0.00539966	0.00539966	0.0053964	0.00539315	0.00538989	0.00538663	0.00538338	0.00538012	0.00537686	0.00537361	0.00537035	0.00536709	0.00536384	0.00536058	0.00535732	0.00535407	0.00535081
Growingalaala[c] + Growingatp[c] + Growingugmd[c] -> Growingadp[c] + Growingh[c] + Growingpi[c] + Growingugmda[c]	0	0.0014625	0.00347991	0.00361038	0.00373664	0.00386289	0.00398915	0.0041154	0.00424165	0.00436791	0.00449369	0.00461849	0.00474328	0.00486808	0.00499287	0.0051157	0.00523604	0.00534057	0.00534738	0.00535419	0.00536101	0.00536782	0.00537463	0.00538145	0.00538666	0.00538992	0.00539319	0.00539646	0.00539966	0.00539966	0.00539966	0.00539966	0.00539966	0.00539966	0.0053964	0.00539315	0.00538989	0.00538663	0.00538338	0.00538012	0.00537686	0.00537361	0.00537035	0.00536709	0.00536384	0.00536058	0.00535732	0.00535407	0.00535081
Growing26dap__M[c] + Growingatp[c] + Growinguamag[c] -> Growingadp[c] + Growingh[c] + Growingpi[c] + Growingugmd[c]	0	0.0014625	0.00347991	0.00361038	0.00373664	0.00386289	0.00398915	0.0041154	0.00424165	0.00436791	0.00449369	0.00461849	0.00474328	0.00486808	0.00499287	0.0051157	0.00523604	0.00534057	0.00534738	0.00535419	0.00536101	0.00536782	0.00537463	0.00538145	0.00538666	0.00538992	0.00539319	0.00539646	0.00539966	0.00539966	0.00539966	0.00539966	0.00539966	0.00539966	0.0053964	0.00539315	0.00538989	0.00538663	0.00538338	0.00538012	0.00537686	0.00537361	0.00537035	0.00536709	0.00536384	0.00536058	0.00535732	0.00535407	0.00535081
Growingatp[c] + Growingglu__L[c] + Growinguama[c] -> Growingadp[c] + Growingh[c] + Growingpi[c] + Growinguamag[c]	0	0.0014625	0.00347991	0.00361038	0.00373664	0.00386289	0.00398915	0.0041154	0.00424165	0.00436791	0.00449369	0.00461849	0.00474328	0.00486808	0.00499287	0.0051157	0.00523604	0.00534057	0.00534738	0.00535419	0.00536101	0.00536782	0.00537463	0.00538145	0.00538666	0.00538992	0.00539319	0.00539646	0.00539966	0.00539966	0.00539966	0.00539966	0.00539966	0.00539966	0.0053964	0.00539315	0.00538989	0.00538663	0.00538338	0.00538012	0.00537686	0.00537361	0.00537035	0.00536709	0.00536384	0.00536058	0.00535732	0.00535407	0.00535081
Growingala__L[c] + Growingatp[c] + Growinguamr[c] -> Growingadp[c] + Growingh[c] + Growingpi[c] + Growinguama[c]	0	0.0014625	0.00347991	0.00361038	0.00373664	0.00386289	0.00398915	0.0041154	0.00424165	0.00436791	0.00449369	0.00461849	0.00474328	0.00486808	0.00499287	0.0051157	0.00523604	0.00534057	0.00534738	0.00535419	0.00536101	0.00536782	0.00537463	0.00538145	0.00538666	0.00538992	0.00539319	0.00539646	0.00539966	0.00539966	0.00539966	0.00539966	0.00539966	0.00539966	0.0053964	0.00539315	0.00538989	0.00538663	0.00538338	0.00538012	0.00537686	0.00537361	0.00537035	0.00536709	0.00536384	0.00536058	0.00535732	0.00535407	0.00535081
Growingh[c] + Growingnadph[c] + Growinguaccg[c] -> Growingnadp[c] + Growinguamr[c]	0	0.0014625	0.00347991	0.00361038	0.00373664	0.00386289	0.00398915	0.0041154	0.00424165	0.00436791	0.00449369	0.00461849	0.00474328	0.00486808	0.00499287	0.0051157	0.00523604	0.00534057	0.00534738	0.00535419	0.00536101	0.00536782	0.00537463	0.00538145	0.00538666	0.00538992	0.00539319	0.00539646	0.00539966	0.00539966	0.00539966	0.00539966	0.00539966	0.00539966	0.0053964	0.00539315	0.00538989	0.00538663	0.00538338	0.00538012	0.00537686	0.00537361	0.00537035	0.00536709	0.00536384	0.00536058	0.00535732	0.00535407	0.00535081
Growingpep[c] + Growinguacgam[c] -> Growingpi[c] + Growinguaccg[c]	0	0.0014625	0.00347991	0.00361038	0.00373664	0.00386289	0.00398915	0.0041154	0.00424165	0.00436791	0.00449369	0.00461849	0.00474328	0.00486808	0.00499287	0.0051157	0.00523604	0.00534057	0.00534738	0.00535419	0.00536101	0.00536782	0.00537463	0.00538145	0.00538666	0.00538992	0.00539319	0.00539646	0.00539966	0.00539966	0.00539966	0.00539966	0.00539966	0.00539966	0.0053964	0.00539315	0.00538989	0.00538663	0.00538338	0.00538012	0.00537686	0.00537361	0.00537035	0.00536709	0.00536384	0.00536058	0.00535732	0.00535407	0.00535081
Growingh2o[c] + Growingudcpdp[c] -> Growingdtpcudcp[c] + Growingpi[c]	0	0.0014625	0.00347991	0.00361038	0.00373664	0.00386289	0.00398915	0.0041154	0.00424165	0.00436791	0.00449369	0.00461849	0.00474328	0.00486808	0.00499287	0.0051157	0.00523604	0.00534057	0.00534738	0.00535419	0.00536101	0.00536782	0.00537463	0.00538145	0.00538666	0.00538992	0.00539319	0.00539646	0.00539966	0.00539966	0.00539966	0.00539966	0.00539966	0.00539966	0.0053964	0.00539315	0.00538989	0.00538663	0.00538338	0.00538012	0.00537686	0.00537361	0.00537035	0.00536709	0.00536384	0.00536058	0.00535732	0.00535407	0.00535081
2 Growingala__L[c] + Growingatp[c] -> Growingadp[c] + Growingalaala[c] + Growingh[c] + Growingpi[c]	0	0.0014625	0.00347991	0.00361038	0.00373664	0.00386289	0.00398915	0.0041154	0.00424165	0.00436791	0.00449369	0.00461849	0.00474328	0.00486808	0.00499287	0.0051157	0.00523604	0.00534057	0.00534738	0.00535419	0.00536101	0.00536782	0.00537463	0.00538145	0.00538666	0.00538992	0.00539319	0.00539646	0.00539966	0.00539966	0.00539966	0.00539966	0.00539966	0.00539966	0.0053964	0.00539315	0.00538989	0.00538663	0.00538338	0.00538012	0.00537686	0.00537361	0.00537035	0.00536709	0.00536384	0.00536058	0.00535732	0.00535407	0.00535081
Growingf6p[c] -> Growingh[c] + Growingman6p[c]	0	0.0148316	0.0352905	0.0366137	0.0378941	0.0391744	0.0404548	0.0417352	0.0430156	0.0442959	0.0455715	0.0468371	0.0481027	0.0493682	0.0506338	0.0518795	0.0530998	0.0541599	0.054229	0.0542981	0.0543672	0.0544363	0.0545054	0.0545745	0.0546273	0.0546604	0.0546935	0.0547267	0.0547592	0.0547592	0.0547592	0.0547592	0.0547592	0.0547592	0.0547261	0.0546931	0.0546601	0.0546271	0.054594	0.054561	0.054528	0.0544949	0.0544619	0.0544289	0.0543959	0.0543628	0.0543298	0.0542968	0.0542638
Growingman6p[c] -> Growingman1p[c]	0	0.00242262	0.00576443	0.00598056	0.0061897	0.00639884	0.00660797	0.00681711	0.00702625	0.00723539	0.00744375	0.00765047	0.00785719	0.00806391	0.00827063	0.0084741	0.00867344	0.00884659	0.00885787	0.00886916	0.00888045	0.00889173	0.00890302	0.00891431	0.00892294	0.00892835	0.00893376	0.00893917	0.00894448	0.00894448	0.00894448	0.00894448	0.00894448	0.00894448	0.00893908	0.00893369	0.00892829	0.0089229	0.0089175	0.00891211	0.00890671	0.00890132	0.00889593	0.00889053	0.00888514	0.00887974	0.00887435	0.00886895	0.00886356
Growinggdp[c] + Growingh[c] + Growingman1p[c] -> Growinggdpmann[c] + Growingpi[c]	0	0.00242262	0.00576443	0.00598056	0.0061897	0.00639884	0.00660797	0.00681711	0.00702625	0.00723539	0.00744375	0.00765047	0.00785719	0.00806391	0.00827063	0.0084741	0.00867344	0.00884659	0.00885787	0.00886916	0.00888045	0.00889173	0.00890302	0.00891431	0.00892294	0.00892835	0.00893376	0.00893917	0.00894448	0.00894448	0.00894448	0.00894448	0.00894448	0.00894448	0.00893908	0.00893369	0.00892829	0.0089229	0.0089175	0.00891211	0.00890671	0.00890132	0.00889593	0.00889053	0.00888514	0.00887974	0.00887435	0.00886895	0.00886356
Growinggdpmann[c] -> Growinggdpddman[c] + Growingh2o[c]	0	0.00242262	0.00576443	0.00598056	0.0061897	0.00639884	0.00660797	0.00681711	0.00702625	0.00723539	0.00744375	0.00765047	0.00785719	0.00806391	0.00827063	0.0084741	0.00867344	0.00884659	0.00885787	0.00886916	0.00888045	0.00889173	0.00890302	0.00891431	0.00892294	0.00892835	0.00893376	0.00893917	0.00894448	0.00894448	0.00894448	0.00894448	0.00894448	0.00894448	0.00893908	0.00893369	0.00892829	0.0089229	0.0089175	0.00891211	0.00890671	0.00890132	0.00889593	0.00889053	0.00888514	0.00887974	0.00887435	0.00886895	0.00886356
Growinggdpddman[c] + Growingh[c] + Growingnadph[c] -> Growinggdpfuc[c] + Growingnadp[c]	0	0.00242262	0.00576443	0.00598056	0.0061897	0.00639884	0.00660797	0.00681711	0.00702625	0.00723539	0.00744375	0.00765047	0.00785719	0.00806391	0.00827063	0.0084741	0.00867344	0.00884659	0.00885787	0.00886916	0.00888045	0.00889173	0.00890302	0.00891431	0.00892294	0.00892835	0.00893376	0.00893917	0.00894448	0.00894448	0.00894448	0.00894448	0.00894448	0.00894448	0.00893908	0.00893369	0.00892829	0.0089229	0.0089175	0.00891211	0.00890671	0.00890132	0.00889593	0.00889053	0.00888514	0.00887974	0.00887435	0.00886895	0.00886356
Growinggdpfuc[c] + Growingppi[c] -> Growingfuc1p[c] + Growinggtp[c] + Growingh[c]	0	0.00242262	0.00576443	0.00598056	0.0061897	0.00639884	0.00660797	0.00681711	0.00702625	0.00723539	0.00744375	0.00765047	0.00785719	0.00806391	0.00827063	0.0084741	0.00867344	0.00884659	0.00885787	0.00886916	0.00888045	0.00889173	0.00890302	0.00891431	0.00892294	0.00892835	0.00893376	0.00893917	0.00894448	0.00894448	0.00894448	0.00894448	0.00894448	0.00894448	0.00893908	0.00893369	0.00892829	0.0089229	0.0089175	0.00891211	0.00890671	0.00890132	0.00889593	0.00889053	0.00888514	0.00887974	0.00887435	0.00886895	0.00886356
Growingadp[c] + Growingfuc1p[c] + Growingh[c] -> Growingatp[c] + Growingfuc[c]	0	0.00242262	0.00576443	0.00598056	0.0061897	0.00639884	0.00660797	0.00681711	0.00702625	0.00723539	0.00744375	0.00765047	0.00785719	0.00806391	0.00827063	0.0084741	0.00867344	0.00884659	0.00885787	0.00886916	0.00888045	0.00889173	0.00890302	0.00891431	0.00892294	0.00892835	0.00893376	0.00893917	0.00894448	0.00894448	0.00894448	0.00894448	0.00894448	0.00894448	0.00893908	0.00893369	0.00892829	0.0089229	0.0089175	0.00891211	0.00890671	0.00890132	0.00889593	0.00889053	0.00888514	0.00887974	0.00887435	0.00886895	0.00886356
Growinghis__L[c] + Growingman6p[c] -> Growingman[c] + Growingpnphis[c]	0	0.012409	0.0295261	0.0306331	0.0317044	0.0327756	0.0338468	0.0349181	0.0359893	0.0370605	0.0381278	0.0391866	0.0402455	0.0413043	0.0423632	0.0434054	0.0444264	0.0453133	0.0453711	0.0454289	0.0454867	0.0455445	0.0456023	0.0456602	0.0457044	0.0457321	0.0457598	0.0457875	0.0458147	0.0458147	0.0458147	0.0458147	0.0458147	0.0458147	0.0457871	0.0457594	0.0457318	0.0457042	0.0456765	0.0456489	0.0456213	0.0455936	0.045566	0.0455384	0.0455107	0.0454831	0.0454555	0.0454278	0.0454002
Growingadp[c] + Growingh[c] + Growingpnphis[c] -> Growingatp[c] + Growinghis__L[c]	0	0.012409	0.0295261	0.0306331	0.0317044	0.0327756	0.0338468	0.0349181	0.0359893	0.0370605	0.0381278	0.0391866	0.0402455	0.0413043	0.0423632	0.0434054	0.0444264	0.0453133	0.0453711	0.0454289	0.0454867	0.0455445	0.0456023	0.0456602	0.0457044	0.0457321	0.0457598	0.0457875	0.0458147	0.0458147	0.0458147	0.0458147	0.0458147	0.0458147	0.0457871	0.0457594	0.0457318	0.0457042	0.0456765	0.0456489	0.0456213	0.0455936	0.045566	0.0455384	0.0455107	0.0454831	0.0454555	0.0454278	0.0454002
Growingxylu[c] -> Growingxyl[c]	0	0.000703342	0.00167354	0.00173629	0.00179701	0.00185773	0.00191844	0.00197916	0.00203988	0.0021006	0.00216109	0.0022211	0.00228112	0.00234114	0.00240115	0.00246022	0.0025181	0.00256836	0.00257164	0.00257492	0.00257819	0.00258147	0.00258475	0.00258802	0.00259053	0.0025921	0.00259367	0.00259524	0.00259678	0.00259678	0.00259678	0.00259678	0.00259678	0.00259678	0.00259522	0.00259365	0.00259209	0.00259052	0.00258895	0.00258739	0.00258582	0.00258425	0.00258269	0.00258112	0.00257956	0.00257799	0.00257642	0.00257486	0.00257329
Growingadp[c] + Growingh[c] + Growingxu5p__D[c] -> Growingatp[c] + Growingxylu[c]	0	0.000703342	0.00167354	0.00173629	0.00179701	0.00185773	0.00191844	0.00197916	0.00203988	0.0021006	0.00216109	0.0022211	0.00228112	0.00234114	0.00240115	0.00246022	0.0025181	0.00256836	0.00257164	0.00257492	0.00257819	0.00258147	0.00258475	0.00258802	0.00259053	0.0025921	0.00259367	0.00259524	0.00259678	0.00259678	0.00259678	0.00259678	0.00259678	0.00259678	0.00259522	0.00259365	0.00259209	0.00259052	0.00258895	0.00258739	0.00258582	0.00258425	0.00258269	0.00258112	0.00257956	0.00257799	0.00257642	0.00257486	0.00257329
Growingglus[c] + Growingh2o[c] -> Growingglc[c] + Growingroh[c]	0	0.0226242	0.0538324	0.0558507	0.0578038	0.0597569	0.06171	0.063663	0.0656161	0.0675692	0.069515	0.0714455	0.073376	0.0753065	0.077237	0.0791372	0.0809987	0.0826157	0.0827211	0.0828265	0.0829319	0.0830373	0.0831427	0.0832481	0.0833287	0.0833793	0.0834298	0.0834803	0.0835299	0.0835299	0.0835299	0.0835299	0.0835299	0.0835299	0.0834795	0.0834291	0.0833787	0.0833284	0.083278	0.0832276	0.0831772	0.0831268	0.0830765	0.0830261	0.0829757	0.0829253	0.082875	0.0828246	0.0827742
Growingroh[c] + Growingudpg[c] -> Growingglus[c] + Growingh[c] + Growingudp[c]	0	0.0226242	0.0538324	0.0558507	0.0578038	0.0597569	0.06171	0.063663	0.0656161	0.0675692	0.069515	0.0714455	0.073376	0.0753065	0.077237	0.0791372	0.0809987	0.0826157	0.0827211	0.0828265	0.0829319	0.0830373	0.0831427	0.0832481	0.0833287	0.0833793	0.0834298	0.0834803	0.0835299	0.0835299	0.0835299	0.0835299	0.0835299	0.0835299	0.0834795	0.0834291	0.0833787	0.0833284	0.083278	0.0832276	0.0831772	0.0831268	0.0830765	0.0830261	0.0829757	0.0829253	0.082875	0.0828246	0.0827742
Growingg1p[c] + Growingh[c] + Growingutp[c] -> Growingppi[c] + Growingudpg[c]	0	0.0433448	0.103136	0.107002	0.110744	0.114486	0.118228	0.12197	0.125712	0.129453	0.133181	0.13688	0.140579	0.144277	0.147976	0.151616	0.155183	0.158281	0.158482	0.158684	0.158886	0.159088	0.15929	0.159492	0.159647	0.159743	0.15984	0.159937	0.160032	0.160032	0.160032	0.160032	0.160032	0.160032	0.159935	0.159839	0.159742	0.159646	0.159549	0.159453	0.159356	0.15926	0.159163	0.159067	0.15897	0.158874	0.158777	0.158681	0.158584
Growingrbl[c] -> Growingarab[c]	0	0.000826147	0.00196575	0.00203945	0.00211077	0.00218209	0.00225341	0.00232473	0.00239605	0.00246737	0.00253842	0.00260892	0.00267941	0.00274991	0.0028204	0.00288979	0.00295776	0.00301681	0.00302066	0.00302451	0.00302836	0.0030322	0.00303605	0.0030399	0.00304284	0.00304469	0.00304654	0.00304838	0.00305019	0.00305019	0.00305019	0.00305019	0.00305019	0.00305019	0.00304835	0.00304651	0.00304467	0.00304283	0.00304099	0.00303915	0.00303731	0.00303547	0.00303363	0.00303179	0.00302995	0.00302811	0.00302628	0.00302444	0.0030226
Growingadp[c] + Growingh[c] + Growingru5p__D[c] -> Growingatp[c] + Growingrbl[c]	0	0.000826147	0.00196575	0.00203945	0.00211077	0.00218209	0.00225341	0.00232473	0.00239605	0.00246737	0.00253842	0.00260892	0.00267941	0.00274991	0.0028204	0.00288979	0.00295776	0.00301681	0.00302066	0.00302451	0.00302836	0.0030322	0.00303605	0.0030399	0.00304284	0.00304469	0.00304654	0.00304838	0.00305019	0.00305019	0.00305019	0.00305019	0.00305019	0.00305019	0.00304835	0.00304651	0.00304467	0.00304283	0.00304099	0.00303915	0.00303731	0.00303547	0.00303363	0.00303179	0.00302995	0.00302811	0.00302628	0.00302444	0.0030226
Growingadp[c] + Growinggam6p[c] + Growingh[c] -> Growingatp[c] + Growinggam[c]	0	0.000273522	0.000650823	0.000675224	0.000698837	0.000722449	0.000746062	0.000769674	0.000793287	0.000816899	0.000840423	0.000863763	0.000887102	0.000910442	0.000933781	0.000956753	0.000979259	0.000998808	0.00100008	0.00100136	0.00100263	0.00100391	0.00100518	0.00100645	0.00100743	0.00100804	0.00100865	0.00100926	0.00100986	0.00100986	0.00100986	0.00100986	0.00100986	0.00100986	0.00100925	0.00100864	0.00100803	0.00100742	0.00100681	0.00100621	0.0010056	0.00100499	0.00100438	0.00100377	0.00100316	0.00100255	0.00100194	0.00100133	0.00100072
Growingadp[c] + Growinggalur1p[c] + Growingh[c] -> Growingatp[c] + Growinggalur[c]	0	0.0108404	0.0257938	0.0267609	0.0276968	0.0286326	0.0295684	0.0305042	0.0314401	0.0323759	0.0333082	0.0342332	0.0351582	0.0360832	0.0370082	0.0379187	0.0388106	0.0395854	0.0396359	0.0396864	0.0397369	0.0397874	0.0398379	0.0398884	0.0399271	0.0399513	0.0399755	0.0399997	0.0400234	0.0400234	0.0400234	0.0400234	0.0400234	0.0400234	0.0399993	0.0399752	0.039951	0.0399269	0.0399027	0.0398786	0.0398545	0.0398303	0.0398062	0.0397821	0.0397579	0.0397338	0.0397096	0.0396855	0.0396614
Growingppi[c] + Growingudpgalur[c] -> Growinggalur1p[c] + Growingh[c] + Growingutp[c]	0	0.0108404	0.0257938	0.0267609	0.0276968	0.0286326	0.0295684	0.0305042	0.0314401	0.0323759	0.0333082	0.0342332	0.0351582	0.0360832	0.0370082	0.0379187	0.0388106	0.0395854	0.0396359	0.0396864	0.0397369	0.0397874	0.0398379	0.0398884	0.0399271	0.0399513	0.0399755	0.0399997	0.0400234	0.0400234	0.0400234	0.0400234	0.0400234	0.0400234	0.0399993	0.0399752	0.039951	0.0399269	0.0399027	0.0398786	0.0398545	0.0398303	0.0398062	0.0397821	0.0397579	0.0397338	0.0397096	0.0396855	0.0396614
Growingh2o[c] + 2 Growingnad[c] + Growingudpgal[c] -> 3 Growingh[c] + 2 Growingnadh[c] + Growingudpgalur[c]	0	0.0108404	0.0257938	0.0267609	0.0276968	0.0286326	0.0295684	0.0305042	0.0314401	0.0323759	0.0333082	0.0342332	0.0351582	0.0360832	0.0370082	0.0379187	0.0388106	0.0395854	0.0396359	0.0396864	0.0397369	0.0397874	0.0398379	0.0398884	0.0399271	0.0399513	0.0399755	0.0399997	0.0400234	0.0400234	0.0400234	0.0400234	0.0400234	0.0400234	0.0399993	0.0399752	0.039951	0.0399269	0.0399027	0.0398786	0.0398545	0.0398303	0.0398062	0.0397821	0.0397579	0.0397338	0.0397096	0.0396855	0.0396614
Growinggal1p[c] + Growingh[c] + Growingutp[c] <=> Growingppi[c] + Growingudpgal[c]	0	-0.00988028	-0.0235093	-0.0243908	-0.0252437	-0.0260966	-0.0269496	-0.0278025	-0.0286555	-0.0295084	-0.0303581	-0.0312012	-0.0320443	-0.0328874	-0.0337305	-0.0345603	-0.0353732	-0.0360794	-0.0361254	-0.0361715	-0.0362175	-0.0362635	-0.0363096	-0.0363556	-0.0363908	-0.0364128	-0.0364349	-0.036457	-0.0364786	-0.0364786	-0.0364786	-0.0364786	-0.0364786	-0.0364786	-0.0364566	-0.0364346	-0.0364126	-0.0363906	-0.0363686	-0.0363466	-0.0363246	-0.0363026	-0.0362806	-0.0362586	-0.0362366	-0.0362146	-0.0361926	-0.0361706	-0.0361486
Growingudpg[c] -> Growingudpgal[c]	0	0.0207207	0.0493032	0.0511517	0.0529404	0.0547292	0.056518	0.0583067	0.0600955	0.0618843	0.0636663	0.0654344	0.0672025	0.0689706	0.0707387	0.072479	0.0741839	0.0756648	0.0757614	0.0758579	0.0759544	0.076051	0.0761475	0.076244	0.0763178	0.0763641	0.0764104	0.0764567	0.0765021	0.0765021	0.0765021	0.0765021	0.0765021	0.0765021	0.0764559	0.0764098	0.0763636	0.0763175	0.0762714	0.0762252	0.0761791	0.0761329	0.0760868	0.0760407	0.0759945	0.0759484	0.0759022	0.0758561	0.07581
Growingadp[c] + Growinggal1p[c] + Growingh[c] -> Growingatp[c] + Growinggal[c]	0	0.00988028	0.0235093	0.0243908	0.0252437	0.0260966	0.0269496	0.0278025	0.0286555	0.0295084	0.0303581	0.0312012	0.0320443	0.0328874	0.0337305	0.0345603	0.0353732	0.0360794	0.0361254	0.0361715	0.0362175	0.0362635	0.0363096	0.0363556	0.0363908	0.0364128	0.0364349	0.036457	0.0364786	0.0364786	0.0364786	0.0364786	0.0364786	0.0364786	0.0364566	0.0364346	0.0364126	0.0363906	0.0363686	0.0363466	0.0363246	0.0363026	0.0362806	0.0362586	0.0362366	0.0362146	0.0361926	0.0361706	0.0361486
Growingckdo[c] + Growingh2o[c] -> Growingcmp[c] + Growingh[c] + Growingkdo2[c]	0	0.000150716	0.000358617	0.000372062	0.000385073	0.000398084	0.000411095	0.000424106	0.000437117	0.000450128	0.00046309	0.000475951	0.000488811	0.000501672	0.000514532	0.000527191	0.000539592	0.000550364	0.000551066	0.000551768	0.00055247	0.000553172	0.000553875	0.000554577	0.000555114	0.00055545	0.000555787	0.000556123	0.000556454	0.000556454	0.000556454	0.000556454	0.000556454	0.000556454	0.000556118	0.000555782	0.000555447	0.000555111	0.000554776	0.00055444	0.000554104	0.000553769	0.000553433	0.000553098	0.000552762	0.000552426	0.000552091	0.000551755	0.00055142
Growingctp[c] + Growingkdo[c] -> Growingckdo[c] + Growingppi[c]	0	0.000150716	0.000358617	0.000372062	0.000385073	0.000398084	0.000411095	0.000424106	0.000437117	0.000450128	0.00046309	0.000475951	0.000488811	0.000501672	0.000514532	0.000527191	0.000539592	0.000550364	0.000551066	0.000551768	0.00055247	0.000553172	0.000553875	0.000554577	0.000555114	0.00055545	0.000555787	0.000556123	0.000556454	0.000556454	0.000556454	0.000556454	0.000556454	0.000556454	0.000556118	0.000555782	0.000555447	0.000555111	0.000554776	0.00055444	0.000554104	0.000553769	0.000553433	0.000553098	0.000552762	0.000552426	0.000552091	0.000551755	0.00055142
Growingh2o[c] + Growingkdo8p[c] -> Growingkdo[c] + Growingpi[c]	0	0.000150716	0.000358617	0.000372062	0.000385073	0.000398084	0.000411095	0.000424106	0.000437117	0.000450128	0.00046309	0.000475951	0.000488811	0.000501672	0.000514532	0.000527191	0.000539592	0.000550364	0.000551066	0.000551768	0.00055247	0.000553172	0.000553875	0.000554577	0.000555114	0.00055545	0.000555787	0.000556123	0.000556454	0.000556454	0.000556454	0.000556454	0.000556454	0.000556454	0.000556118	0.000555782	0.000555447	0.000555111	0.000554776	0.00055444	0.000554104	0.000553769	0.000553433	0.000553098	0.000552762	0.000552426	0.000552091	0.000551755	0.00055142
Growingara5p[c] + Growingh2o[c] + Growingpep[c] -> Growingkdo8p[c] + Growingpi[c]	0	0.000150716	0.000358617	0.000372062	0.000385073	0.000398084	0.000411095	0.000424106	0.000437117	0.000450128	0.00046309	0.000475951	0.000488811	0.000501672	0.000514532	0.000527191	0.000539592	0.000550364	0.000551066	0.000551768	0.00055247	0.000553172	0.000553875	0.000554577	0.000555114	0.00055545	0.000555787	0.000556123	0.000556454	0.000556454	0.000556454	0.000556454	0.000556454	0.000556454	0.000556118	0.000555782	0.000555447	0.000555111	0.000554776	0.00055444	0.000554104	0.000553769	0.000553433	0.000553098	0.000552762	0.000552426	0.000552091	0.000551755	0.00055142
Growingarab[c] + Growingatp[c] -> Growingadp[c] + Growingara5p[c] + Growingh[c]	0	0.000150716	0.000358617	0.000372062	0.000385073	0.000398084	0.000411095	0.000424106	0.000437117	0.000450128	0.00046309	0.000475951	0.000488811	0.000501672	0.000514532	0.000527191	0.000539592	0.000550364	0.000551066	0.000551768	0.00055247	0.000553172	0.000553875	0.000554577	0.000555114	0.00055545	0.000555787	0.000556123	0.000556454	0.000556454	0.000556454	0.000556454	0.000556454	0.000556454	0.000556118	0.000555782	0.000555447	0.000555111	0.000554776	0.00055444	0.000554104	0.000553769	0.000553433	0.000553098	0.000552762	0.000552426	0.000552091	0.000551755	0.00055142
Growinglipid4[c] + GrowingmyrsACP[c] -> GrowingACP[c] + Growingtllipid4[c]	0	0.00032376	0.000770362	0.000799245	0.000827194	0.000855144	0.000883093	0.000911043	0.000938992	0.000966942	0.000994787	0.00102241	0.00105004	0.00107767	0.00110529	0.00113248	0.00115912	0.00118226	0.00118377	0.00118528	0.00118679	0.0011883	0.0011898	0.00119131	0.00119247	0.00119319	0.00119391	0.00119464	0.00119534	0.00119534	0.00119534	0.00119534	0.00119534	0.00119534	0.00119462	0.0011939	0.00119318	0.00119246	0.00119174	0.00119102	0.0011903	0.00118958	0.00118886	0.00118814	0.00118741	0.00118669	0.00118597	0.00118525	0.00118453
GrowingddcaACP[c] + GrowinglipidA[c] -> GrowingACP[c] + Growinglipid4[c]	0	0.00032376	0.000770362	0.000799245	0.000827194	0.000855144	0.000883093	0.000911043	0.000938992	0.000966942	0.000994787	0.00102241	0.00105004	0.00107767	0.00110529	0.00113248	0.00115912	0.00118226	0.00118377	0.00118528	0.00118679	0.0011883	0.0011898	0.00119131	0.00119247	0.00119319	0.00119391	0.00119464	0.00119534	0.00119534	0.00119534	0.00119534	0.00119534	0.00119534	0.00119462	0.0011939	0.00119318	0.00119246	0.00119174	0.00119102	0.0011903	0.00118958	0.00118886	0.00118814	0.00118741	0.00118669	0.00118597	0.00118525	0.00118453
Growingatp[c] + Growingh[c] + GrowinglipidAds[c] -> Growingadp[c] + GrowinglipidA[c]	0	0.00032376	0.000770362	0.000799245	0.000827194	0.000855144	0.000883093	0.000911043	0.000938992	0.000966942	0.000994787	0.00102241	0.00105004	0.00107767	0.00110529	0.00113248	0.00115912	0.00118226	0.00118377	0.00118528	0.00118679	0.0011883	0.0011898	0.00119131	0.00119247	0.00119319	0.00119391	0.00119464	0.00119534	0.00119534	0.00119534	0.00119534	0.00119534	0.00119534	0.00119462	0.0011939	0.00119318	0.00119246	0.00119174	0.00119102	0.0011903	0.00118958	0.00118886	0.00118814	0.00118741	0.00118669	0.00118597	0.00118525	0.00118453
GrowinglipidX_HP[c] + Growingu23ga[c] -> Growingh[c] + GrowinglipidAds[c] + Growingudp[c]	0	0.00032376	0.000770362	0.000799245	0.000827194	0.000855144	0.000883093	0.000911043	0.000938992	0.000966942	0.000994787	0.00102241	0.00105004	0.00107767	0.00110529	0.00113248	0.00115912	0.00118226	0.00118377	0.00118528	0.00118679	0.0011883	0.0011898	0.00119131	0.00119247	0.00119319	0.00119391	0.00119464	0.00119534	0.00119534	0.00119534	0.00119534	0.00119534	0.00119534	0.00119462	0.0011939	0.00119318	0.00119246	0.00119174	0.00119102	0.0011903	0.00118958	0.00118886	0.00118814	0.00118741	0.00118669	0.00118597	0.00118525	0.00118453
Growingh2o[c] + Growingu23ga[c] -> 2 Growingh[c] + GrowinglipidX_HP[c] + Growingump[c]	0	0.00032376	0.000770362	0.000799245	0.000827194	0.000855144	0.000883093	0.000911043	0.000938992	0.000966942	0.000994787	0.00102241	0.00105004	0.00107767	0.00110529	0.00113248	0.00115912	0.00118226	0.00118377	0.00118528	0.00118679	0.0011883	0.0011898	0.00119131	0.00119247	0.00119319	0.00119391	0.00119464	0.00119534	0.00119534	0.00119534	0.00119534	0.00119534	0.00119534	0.00119462	0.0011939	0.00119318	0.00119246	0.00119174	0.00119102	0.0011903	0.00118958	0.00118886	0.00118814	0.00118741	0.00118669	0.00118597	0.00118525	0.00118453
Growing3hmrsACP[c] + Growingu3hga[c] -> GrowingACP[c] + Growingh[c] + Growingu23ga[c]	0	0.000647521	0.00154072	0.00159849	0.00165439	0.00171029	0.00176619	0.00182209	0.00187798	0.00193388	0.00198957	0.00204483	0.00210008	0.00215533	0.00221058	0.00226497	0.00231825	0.00236453	0.00236754	0.00237056	0.00237358	0.00237659	0.00237961	0.00238263	0.00238493	0.00238638	0.00238783	0.00238927	0.00239069	0.00239069	0.00239069	0.00239069	0.00239069	0.00239069	0.00238925	0.00238781	0.00238636	0.00238492	0.00238348	0.00238204	0.0023806	0.00237915	0.00237771	0.00237627	0.00237483	0.00237339	0.00237195	0.0023705	0.00236906
Growingh2o[c] + Growingu3aga[c] -> Growingac[c] + Growingu3hga[c]	0	0.000647521	0.00154072	0.00159849	0.00165439	0.00171029	0.00176619	0.00182209	0.00187798	0.00193388	0.00198957	0.00204483	0.00210008	0.00215533	0.00221058	0.00226497	0.00231825	0.00236453	0.00236754	0.00237056	0.00237358	0.00237659	0.00237961	0.00238263	0.00238493	0.00238638	0.00238783	0.00238927	0.00239069	0.00239069	0.00239069	0.00239069	0.00239069	0.00239069	0.00238925	0.00238781	0.00238636	0.00238492	0.00238348	0.00238204	0.0023806	0.00237915	0.00237771	0.00237627	0.00237483	0.00237339	0.00237195	0.0023705	0.00236906
Growing3hmrsACP[c] + Growinguacgam[c] -> GrowingACP[c] + Growingu3aga[c]	0	0.000647521	0.00154072	0.00159849	0.00165439	0.00171029	0.00176619	0.00182209	0.00187798	0.00193388	0.00198957	0.00204483	0.00210008	0.00215533	0.00221058	0.00226497	0.00231825	0.00236453	0.00236754	0.00237056	0.00237358	0.00237659	0.00237961	0.00238263	0.00238493	0.00238638	0.00238783	0.00238927	0.00239069	0.00239069	0.00239069	0.00239069	0.00239069	0.00239069	0.00238925	0.00238781	0.00238636	0.00238492	0.00238348	0.00238204	0.0023806	0.00237915	0.00237771	0.00237627	0.00237483	0.00237339	0.00237195	0.0023705	0.00236906
Growingh[c] + Growingnadh[c] + Growingtmrs2eACP[c] -> GrowingmyrsACP[c] + Growingnad[c]	0	0.00032376	0.000770362	0.000799245	0.000827194	0.000855144	0.000883093	0.000911043	0.000938992	0.000966942	0.000994787	0.00102241	0.00105004	0.00107767	0.00110529	0.00113248	0.00115912	0.00118226	0.00118377	0.00118528	0.00118679	0.0011883	0.0011898	0.00119131	0.00119247	0.00119319	0.00119391	0.00119464	0.00119534	0.00119534	0.00119534	0.00119534	0.00119534	0.00119534	0.00119462	0.0011939	0.00119318	0.00119246	0.00119174	0.00119102	0.0011903	0.00118958	0.00118886	0.00118814	0.00118741	0.00118669	0.00118597	0.00118525	0.00118453
Growing3hmrsACP[c] -> Growingh2o[c] + Growingtmrs2eACP[c]	0	0.00032376	0.000770362	0.000799245	0.000827194	0.000855144	0.000883093	0.000911043	0.000938992	0.000966942	0.000994787	0.00102241	0.00105004	0.00107767	0.00110529	0.00113248	0.00115912	0.00118226	0.00118377	0.00118528	0.00118679	0.0011883	0.0011898	0.00119131	0.00119247	0.00119319	0.00119391	0.00119464	0.00119534	0.00119534	0.00119534	0.00119534	0.00119534	0.00119534	0.00119462	0.0011939	0.00119318	0.00119246	0.00119174	0.00119102	0.0011903	0.00118958	0.00118886	0.00118814	0.00118741	0.00118669	0.00118597	0.00118525	0.00118453
Growing3omrsACP[c] + Growingh[c] + Growingnadph[c] -> Growing3hmrsACP[c] + Growingnadp[c]	0	0.0016188	0.00385181	0.00399623	0.00413597	0.00427572	0.00441547	0.00455521	0.00469496	0.00483471	0.00497393	0.00511207	0.0052502	0.00538833	0.00552646	0.00566242	0.00579562	0.00591131	0.00591886	0.0059264	0.00593394	0.00594148	0.00594902	0.00595656	0.00596233	0.00596595	0.00596956	0.00597318	0.00597672	0.00597672	0.00597672	0.00597672	0.00597672	0.00597672	0.00597312	0.00596951	0.00596591	0.00596231	0.0059587	0.0059551	0.00595149	0.00594789	0.00594428	0.00594068	0.00593707	0.00593347	0.00592986	0.00592626	0.00592265
GrowingddcaACP[c] + Growingh[c] + GrowingmalACP[c] -> Growing3omrsACP[c] + GrowingACP[c] + Growingco2[c]	0	0.0016188	0.00385181	0.00399623	0.00413597	0.00427572	0.00441547	0.00455521	0.00469496	0.00483471	0.00497393	0.00511207	0.0052502	0.00538833	0.00552646	0.00566242	0.00579562	0.00591131	0.00591886	0.0059264	0.00593394	0.00594148	0.00594902	0.00595656	0.00596233	0.00596595	0.00596956	0.00597318	0.00597672	0.00597672	0.00597672	0.00597672	0.00597672	0.00597672	0.00597312	0.00596951	0.00596591	0.00596231	0.0059587	0.0059551	0.00595149	0.00594789	0.00594428	0.00594068	0.00593707	0.00593347	0.00592986	0.00592626	0.00592265
Growingh[c] + Growingnadh[c] + Growingtddec2eACP[c] -> GrowingddcaACP[c] + Growingnad[c]	0	0.00194256	0.00462217	0.00479547	0.00496317	0.00513086	0.00529856	0.00546626	0.00563395	0.00580165	0.00596872	0.00613448	0.00630024	0.00646599	0.00663175	0.0067949	0.00695474	0.00709358	0.00710263	0.00711168	0.00712073	0.00712978	0.00713883	0.00714788	0.0071548	0.00715914	0.00716348	0.00716781	0.00717207	0.00717207	0.00717207	0.00717207	0.00717207	0.00717207	0.00716774	0.00716342	0.00715909	0.00715477	0.00715044	0.00714612	0.00714179	0.00713746	0.00713314	0.00712881	0.00712449	0.00712016	0.00711584	0.00711151	0.00710718
Growing3hddecACP[c] -> Growingh2o[c] + Growingtddec2eACP[c]	0	0.00194256	0.00462217	0.00479547	0.00496317	0.00513086	0.00529856	0.00546626	0.00563395	0.00580165	0.00596872	0.00613448	0.00630024	0.00646599	0.00663175	0.0067949	0.00695474	0.00709358	0.00710263	0.00711168	0.00712073	0.00712978	0.00713883	0.00714788	0.0071548	0.00715914	0.00716348	0.00716781	0.00717207	0.00717207	0.00717207	0.00717207	0.00717207	0.00717207	0.00716774	0.00716342	0.00715909	0.00715477	0.00715044	0.00714612	0.00714179	0.00713746	0.00713314	0.00712881	0.00712449	0.00712016	0.00711584	0.00711151	0.00710718
Growing3oddecACP[c] + Growingh[c] + Growingnadph[c] -> Growing3hddecACP[c] + Growingnadp[c]	0	0.00194256	0.00462217	0.00479547	0.00496317	0.00513086	0.00529856	0.00546626	0.00563395	0.00580165	0.00596872	0.00613448	0.00630024	0.00646599	0.00663175	0.0067949	0.00695474	0.00709358	0.00710263	0.00711168	0.00712073	0.00712978	0.00713883	0.00714788	0.0071548	0.00715914	0.00716348	0.00716781	0.00717207	0.00717207	0.00717207	0.00717207	0.00717207	0.00717207	0.00716774	0.00716342	0.00715909	0.00715477	0.00715044	0.00714612	0.00714179	0.00713746	0.00713314	0.00712881	0.00712449	0.00712016	0.00711584	0.00711151	0.00710718
GrowingdcaACP[c] + Growingh[c] + GrowingmalACP[c] -> Growing3oddecACP[c] + GrowingACP[c] + Growingco2[c]	0	0.00194256	0.00462217	0.00479547	0.00496317	0.00513086	0.00529856	0.00546626	0.00563395	0.00580165	0.00596872	0.00613448	0.00630024	0.00646599	0.00663175	0.0067949	0.00695474	0.00709358	0.00710263	0.00711168	0.00712073	0.00712978	0.00713883	0.00714788	0.0071548	0.00715914	0.00716348	0.00716781	0.00717207	0.00717207	0.00717207	0.00717207	0.00717207	0.00717207	0.00716774	0.00716342	0.00715909	0.00715477	0.00715044	0.00714612	0.00714179	0.00713746	0.00713314	0.00712881	0.00712449	0.00712016	0.00711584	0.00711151	0.00710718
Growingh[c] + Growingnadh[c] + Growingtdec2eACP[c] -> GrowingdcaACP[c] + Growingnad[c]	0	0.00194256	0.00462217	0.00479547	0.00496317	0.00513086	0.00529856	0.00546626	0.00563395	0.00580165	0.00596872	0.00613448	0.00630024	0.00646599	0.00663175	0.0067949	0.00695474	0.00709358	0.00710263	0.00711168	0.00712073	0.00712978	0.00713883	0.00714788	0.0071548	0.00715914	0.00716348	0.00716781	0.00717207	0.00717207	0.00717207	0.00717207	0.00717207	0.00717207	0.00716774	0.00716342	0.00715909	0.00715477	0.00715044	0.00714612	0.00714179	0.00713746	0.00713314	0.00712881	0.00712449	0.00712016	0.00711584	0.00711151	0.00710718
Growing3hdecACP[c] -> Growingh2o[c] + Growingtdec2eACP[c]	0	0.00194256	0.00462217	0.00479547	0.00496317	0.00513086	0.00529856	0.00546626	0.00563395	0.00580165	0.00596872	0.00613448	0.00630024	0.00646599	0.00663175	0.0067949	0.00695474	0.00709358	0.00710263	0.00711168	0.00712073	0.00712978	0.00713883	0.00714788	0.0071548	0.00715914	0.00716348	0.00716781	0.00717207	0.00717207	0.00717207	0.00717207	0.00717207	0.00717207	0.00716774	0.00716342	0.00715909	0.00715477	0.00715044	0.00714612	0.00714179	0.00713746	0.00713314	0.00712881	0.00712449	0.00712016	0.00711584	0.00711151	0.00710718
Growing3odecACP[c] + Growingh[c] + Growingnadph[c] -> Growing3hdecACP[c] + Growingnadp[c]	0	0.00194256	0.00462217	0.00479547	0.00496317	0.00513086	0.00529856	0.00546626	0.00563395	0.00580165	0.00596872	0.00613448	0.00630024	0.00646599	0.00663175	0.0067949	0.00695474	0.00709358	0.00710263	0.00711168	0.00712073	0.00712978	0.00713883	0.00714788	0.0071548	0.00715914	0.00716348	0.00716781	0.00717207	0.00717207	0.00717207	0.00717207	0.00717207	0.00717207	0.00716774	0.00716342	0.00715909	0.00715477	0.00715044	0.00714612	0.00714179	0.00713746	0.00713314	0.00712881	0.00712449	0.00712016	0.00711584	0.00711151	0.00710718
Growingh[c] + GrowingmalACP[c] + GrowingocACP[c] -> Growing3odecACP[c] + GrowingACP[c] + Growingco2[c]	0	0.00194256	0.00462217	0.00479547	0.00496317	0.00513086	0.00529856	0.00546626	0.00563395	0.00580165	0.00596872	0.00613448	0.00630024	0.00646599	0.00663175	0.0067949	0.00695474	0.00709358	0.00710263	0.00711168	0.00712073	0.00712978	0.00713883	0.00714788	0.0071548	0.00715914	0.00716348	0.00716781	0.00717207	0.00717207	0.00717207	0.00717207	0.00717207	0.00717207	0.00716774	0.00716342	0.00715909	0.00715477	0.00715044	0.00714612	0.00714179	0.00713746	0.00713314	0.00712881	0.00712449	0.00712016	0.00711584	0.00711151	0.00710718
Growingh[c] + Growingnadh[c] + Growingtoct2eACP[c] -> Growingnad[c] + GrowingocACP[c]	0	0.00194256	0.00462217	0.00479547	0.00496317	0.00513086	0.00529856	0.00546626	0.00563395	0.00580165	0.00596872	0.00613448	0.00630024	0.00646599	0.00663175	0.0067949	0.00695474	0.00709358	0.00710263	0.00711168	0.00712073	0.00712978	0.00713883	0.00714788	0.0071548	0.00715914	0.00716348	0.00716781	0.00717207	0.00717207	0.00717207	0.00717207	0.00717207	0.00717207	0.00716774	0.00716342	0.00715909	0.00715477	0.00715044	0.00714612	0.00714179	0.00713746	0.00713314	0.00712881	0.00712449	0.00712016	0.00711584	0.00711151	0.00710718
Growing3hoctACP[c] -> Growingh2o[c] + Growingtoct2eACP[c]	0	0.00194256	0.00462217	0.00479547	0.00496317	0.00513086	0.00529856	0.00546626	0.00563395	0.00580165	0.00596872	0.00613448	0.00630024	0.00646599	0.00663175	0.0067949	0.00695474	0.00709358	0.00710263	0.00711168	0.00712073	0.00712978	0.00713883	0.00714788	0.0071548	0.00715914	0.00716348	0.00716781	0.00717207	0.00717207	0.00717207	0.00717207	0.00717207	0.00717207	0.00716774	0.00716342	0.00715909	0.00715477	0.00715044	0.00714612	0.00714179	0.00713746	0.00713314	0.00712881	0.00712449	0.00712016	0.00711584	0.00711151	0.00710718
Growing3ooctACP[c] + Growingh[c] + Growingnadph[c] -> Growing3hoctACP[c] + Growingnadp[c]	0	0.00194256	0.00462217	0.00479547	0.00496317	0.00513086	0.00529856	0.00546626	0.00563395	0.00580165	0.00596872	0.00613448	0.00630024	0.00646599	0.00663175	0.0067949	0.00695474	0.00709358	0.00710263	0.00711168	0.00712073	0.00712978	0.00713883	0.00714788	0.0071548	0.00715914	0.00716348	0.00716781	0.00717207	0.00717207	0.00717207	0.00717207	0.00717207	0.00717207	0.00716774	0.00716342	0.00715909	0.00715477	0.00715044	0.00714612	0.00714179	0.00713746	0.00713314	0.00712881	0.00712449	0.00712016	0.00711584	0.00711151	0.00710718
Growingh[c] + GrowinghexACP[c] + GrowingmalACP[c] -> Growing3ooctACP[c] + GrowingACP[c] + Growingco2[c]	0	0.00194256	0.00462217	0.00479547	0.00496317	0.00513086	0.00529856	0.00546626	0.00563395	0.00580165	0.00596872	0.00613448	0.00630024	0.00646599	0.00663175	0.0067949	0.00695474	0.00709358	0.00710263	0.00711168	0.00712073	0.00712978	0.00713883	0.00714788	0.0071548	0.00715914	0.00716348	0.00716781	0.00717207	0.00717207	0.00717207	0.00717207	0.00717207	0.00717207	0.00716774	0.00716342	0.00715909	0.00715477	0.00715044	0.00714612	0.00714179	0.00713746	0.00713314	0.00712881	0.00712449	0.00712016	0.00711584	0.00711151	0.00710718
Growingh[c] + Growingnadh[c] + Growingthex2eACP[c] -> GrowinghexACP[c] + Growingnad[c]	0	0.00194256	0.00462217	0.00479547	0.00496317	0.00513086	0.00529856	0.00546626	0.00563395	0.00580165	0.00596872	0.00613448	0.00630024	0.00646599	0.00663175	0.0067949	0.00695474	0.00709358	0.00710263	0.00711168	0.00712073	0.00712978	0.00713883	0.00714788	0.0071548	0.00715914	0.00716348	0.00716781	0.00717207	0.00717207	0.00717207	0.00717207	0.00717207	0.00717207	0.00716774	0.00716342	0.00715909	0.00715477	0.00715044	0.00714612	0.00714179	0.00713746	0.00713314	0.00712881	0.00712449	0.00712016	0.00711584	0.00711151	0.00710718
Growing3hhexACP[c] -> Growingh2o[c] + Growingthex2eACP[c]	0	0.00194256	0.00462217	0.00479547	0.00496317	0.00513086	0.00529856	0.00546626	0.00563395	0.00580165	0.00596872	0.00613448	0.00630024	0.00646599	0.00663175	0.0067949	0.00695474	0.00709358	0.00710263	0.00711168	0.00712073	0.00712978	0.00713883	0.00714788	0.0071548	0.00715914	0.00716348	0.00716781	0.00717207	0.00717207	0.00717207	0.00717207	0.00717207	0.00717207	0.00716774	0.00716342	0.00715909	0.00715477	0.00715044	0.00714612	0.00714179	0.00713746	0.00713314	0.00712881	0.00712449	0.00712016	0.00711584	0.00711151	0.00710718
Growing3ohexACP[c] + Growingh[c] + Growingnadph[c] -> Growing3hhexACP[c] + Growingnadp[c]	0	0.00194256	0.00462217	0.00479547	0.00496317	0.00513086	0.00529856	0.00546626	0.00563395	0.00580165	0.00596872	0.00613448	0.00630024	0.00646599	0.00663175	0.0067949	0.00695474	0.00709358	0.00710263	0.00711168	0.00712073	0.00712978	0.00713883	0.00714788	0.0071548	0.00715914	0.00716348	0.00716781	0.00717207	0.00717207	0.00717207	0.00717207	0.00717207	0.00717207	0.00716774	0.00716342	0.00715909	0.00715477	0.00715044	0.00714612	0.00714179	0.00713746	0.00713314	0.00712881	0.00712449	0.00712016	0.00711584	0.00711151	0.00710718
GrowingbutACP[c] + Growingh[c] + GrowingmalACP[c] -> Growing3ohexACP[c] + GrowingACP[c] + Growingco2[c]	0	0.00194256	0.00462217	0.00479547	0.00496317	0.00513086	0.00529856	0.00546626	0.00563395	0.00580165	0.00596872	0.00613448	0.00630024	0.00646599	0.00663175	0.0067949	0.00695474	0.00709358	0.00710263	0.00711168	0.00712073	0.00712978	0.00713883	0.00714788	0.0071548	0.00715914	0.00716348	0.00716781	0.00717207	0.00717207	0.00717207	0.00717207	0.00717207	0.00717207	0.00716774	0.00716342	0.00715909	0.00715477	0.00715044	0.00714612	0.00714179	0.00713746	0.00713314	0.00712881	0.00712449	0.00712016	0.00711584	0.00711151	0.00710718
Growingbut2eACP[c] + Growingh[c] + Growingnadh[c] -> GrowingbutACP[c] + Growingnad[c]	0	0.00194256	0.00462217	0.00479547	0.00496317	0.00513086	0.00529856	0.00546626	0.00563395	0.00580165	0.00596872	0.00613448	0.00630024	0.00646599	0.00663175	0.0067949	0.00695474	0.00709358	0.00710263	0.00711168	0.00712073	0.00712978	0.00713883	0.00714788	0.0071548	0.00715914	0.00716348	0.00716781	0.00717207	0.00717207	0.00717207	0.00717207	0.00717207	0.00717207	0.00716774	0.00716342	0.00715909	0.00715477	0.00715044	0.00714612	0.00714179	0.00713746	0.00713314	0.00712881	0.00712449	0.00712016	0.00711584	0.00711151	0.00710718
Growing3hbutACP[c] -> Growingbut2eACP[c] + Growingh2o[c]	0	0.00194256	0.00462217	0.00479547	0.00496317	0.00513086	0.00529856	0.00546626	0.00563395	0.00580165	0.00596872	0.00613448	0.00630024	0.00646599	0.00663175	0.0067949	0.00695474	0.00709358	0.00710263	0.00711168	0.00712073	0.00712978	0.00713883	0.00714788	0.0071548	0.00715914	0.00716348	0.00716781	0.00717207	0.00717207	0.00717207	0.00717207	0.00717207	0.00717207	0.00716774	0.00716342	0.00715909	0.00715477	0.00715044	0.00714612	0.00714179	0.00713746	0.00713314	0.00712881	0.00712449	0.00712016	0.00711584	0.00711151	0.00710718
GrowingactACP[c] + Growingh[c] + Growingnadph[c] -> Growing3hbutACP[c] + Growingnadp[c]	0	0.00194256	0.00462217	0.00479547	0.00496317	0.00513086	0.00529856	0.00546626	0.00563395	0.00580165	0.00596872	0.00613448	0.00630024	0.00646599	0.00663175	0.0067949	0.00695474	0.00709358	0.00710263	0.00711168	0.00712073	0.00712978	0.00713883	0.00714788	0.0071548	0.00715914	0.00716348	0.00716781	0.00717207	0.00717207	0.00717207	0.00717207	0.00717207	0.00717207	0.00716774	0.00716342	0.00715909	0.00715477	0.00715044	0.00714612	0.00714179	0.00713746	0.00713314	0.00712881	0.00712449	0.00712016	0.00711584	0.00711151	0.00710718
GrowingacACP[c] + Growingh[c] + GrowingmalACP[c] -> GrowingACP[c] + GrowingactACP[c] + Growingco2[c]	0	0.00194256	0.00462217	0.00479547	0.00496317	0.00513086	0.00529856	0.00546626	0.00563395	0.00580165	0.00596872	0.00613448	0.00630024	0.00646599	0.00663175	0.0067949	0.00695474	0.00709358	0.00710263	0.00711168	0.00712073	0.00712978	0.00713883	0.00714788	0.0071548	0.00715914	0.00716348	0.00716781	0.00717207	0.00717207	0.00717207	0.00717207	0.00717207	0.00717207	0.00716774	0.00716342	0.00715909	0.00715477	0.00715044	0.00714612	0.00714179	0.00713746	0.00713314	0.00712881	0.00712449	0.00712016	0.00711584	0.00711151	0.00710718
GrowingACP[c] + Growingaccoa[c] -> GrowingacACP[c] + Growingcoa[c]	0	0.00194256	0.00462217	0.00479547	0.00496317	0.00513086	0.00529856	0.00546626	0.00563395	0.00580165	0.00596872	0.00613448	0.00630024	0.00646599	0.00663175	0.0067949	0.00695474	0.00709358	0.00710263	0.00711168	0.00712073	0.00712978	0.00713883	0.00714788	0.0071548	0.00715914	0.00716348	0.00716781	0.00717207	0.00717207	0.00717207	0.00717207	0.00717207	0.00717207	0.00716774	0.00716342	0.00715909	0.00715477	0.00715044	0.00714612	0.00714179	0.00713746	0.00713314	0.00712881	0.00712449	0.00712016	0.00711584	0.00711151	0.00710718
Growing2agpe160[c] + GrowingpalmACP[c] -> GrowingACP[c] + Growingpe160[c]	0	0	0	0	0	0	0	0	0	0	0	0	0	0	0	0	0	0	0	0	0	0	0	0	0	0	0	0	0	0	0	0	0	0	0	0	0	0	0	0	0	0	0	0	0	0	0	0	0
GrowingACP[c] + Growingatp[c] + Growinghdca[c] -> Growingamp[c] + Growingh[c] + GrowingpalmACP[c] + Growingppi[c]	0	0	0	0	0	0	0	0	0	0	0	0	0	0	0	0	0	0	0	0	0	0	0	0	0	0	0	0	0	0	0	0	0	0	0	0	0	0	0	0	0	0	0	0	0	0	0	0	0
Growingh2o[c] + Growingpe160[c] -> Growing2agpe160[c] + Growingh[c] + Growinghdca[c]	0	0	0	0	0	0	0	0	0	0	0	0	0	0	0	0	0	0	0	0	0	0	0	0	0	0	0	0	0	0	0	0	0	0	0	0	0	0	0	0	0	0	0	0	0	0	0	0	0
GrowingACP[c] + Growingmalcoa[c] -> Growingcoa[c] + GrowingmalACP[c]	0	0.0113316	0.0269627	0.0279736	0.0289518	0.02993	0.0309083	0.0318865	0.0328647	0.033843	0.0348175	0.0357845	0.0367514	0.0377183	0.0386852	0.0396369	0.0405693	0.0413792	0.041432	0.0414848	0.0415376	0.0415904	0.0416432	0.041696	0.0417363	0.0417616	0.0417869	0.0418122	0.0418371	0.0418371	0.0418371	0.0418371	0.0418371	0.0418371	0.0418118	0.0417866	0.0417614	0.0417361	0.0417109	0.0416857	0.0416604	0.0416352	0.04161	0.0415847	0.0415595	0.0415343	0.041509	0.0414838	0.0414586
Growingh[c] + Growingmalcoa[c] -> Growingaccoa[c] + Growingco2[c]	0	0	0	0	0	0	0	0	0	0	0	0	0	0	0	0	0	0	0	0	0	0	0	0	0	0	0	0	0	0	0	0	0	0	0	0	0	0	0	0	0	0	0	0	0	0	0	0	0
Growingaccoa[c] + Growingatp[c] + Growinghco3[c] -> Growingadp[c] + Growingh[c] + Growingmalcoa[c] + Growingpi[c]	0	0.0113316	0.0269627	0.0279736	0.0289518	0.02993	0.0309083	0.0318865	0.0328647	0.033843	0.0348175	0.0357845	0.0367514	0.0377183	0.0386852	0.0396369	0.0405693	0.0413792	0.041432	0.0414848	0.0415376	0.0415904	0.0416432	0.041696	0.0417363	0.0417616	0.0417869	0.0418122	0.0418371	0.0418371	0.0418371	0.0418371	0.0418371	0.0418371	0.0418118	0.0417866	0.0417614	0.0417361	0.0417109	0.0416857	0.0416604	0.0416352	0.04161	0.0415847	0.0415595	0.0415343	0.041509	0.0414838	0.0414586
Growingatp[c] + Growingdcmp[c] -> Growingadp[c] + Growingdcdp[c]	0	0	0	0	0	0	0	0	0	0	0	0	0	0	0	0	0	0	0	0	0	0	0	0	0	0	0	0	0	0	0	0	0	0	0	0	0	0	0	0	0	0	0	0	0	0	0	0	0
0.000223 Growing5aop[c] + 0.266 Growingaccoa[c] + 0.568 Growingala__L[c] + 0.0631 Growingamp[c] + 0.0121 Growingarab[c] + 0.2 Growingarg__L[c] + 0.21 Growingasn__L[c] + 0.21 Growingasp__L[c] + 24.337 Growingatp[c] + 0.00422 Growingcdpdag[c] + 0.00048 Growingclpn160[c] + 0.0649 Growingcmp[c] + 0.023 Growingcys__L[c] + 0.0175 Growingdamp[c] + 0.0311 Growingdcmp[c] + 0.0311 Growingdgmp[c] + 0.0175 G…	0	0.0523618	0.124591	0.129262	0.133782	0.138303	0.142823	0.147343	0.151863	0.156384	0.160887	0.165355	0.169823	0.174291	0.178759	0.183157	0.187465	0.191208	0.191451	0.191695	0.191939	0.192183	0.192427	0.192671	0.192858	0.192975	0.193092	0.193209	0.193323	0.193323	0.193323	0.193323	0.193323	0.193323	0.193207	0.19309	0.192973	0.192857	0.19274	0.192624	0.192507	0.19239	0.192274	0.192157	0.192041	0.191924	0.191807	0.191691	0.191574
0.000223 Growing5aop[c] + 0.266 Growingaccoa[c] + 0.568 Growingala__L[c] + 0.0631 Growingamp[c] + 0.0121 Growingarab[c] + 0.2 Growingarg__L[c] + 0.21 Growingasn__L[c] + 0.21 Growingasp__L[c] + 24.337 Growingatp[c] + 0.00422 Growingcdpdag[c] + 0.00048 Growingclpn160[c] + 0.0649 Growingcmp[c] + 0.023 Growingcys__L[c] + 0.0175 Growingdamp[c] + 0.0311 Growingdcmp[c] + 0.0311 Growingdgmp[c] + 0.0175 G…	0	0.0311306	0.0740727	0.0768499	0.0795373	0.0822247	0.0849122	0.0875996	0.090287	0.0929744	0.0956518	0.0983082	0.100965	0.103621	0.106277	0.108892	0.111453	0.113678	0.113823	0.113968	0.114113	0.114258	0.114403	0.114548	0.114659	0.114729	0.114798	0.114868	0.114936	0.114936	0.114936	0.114936	0.114936	0.114936	0.114867	0.114797	0.114728	0.114659	0.11459	0.11452	0.114451	0.114382	0.114312	0.114243	0.114174	0.114104	0.114035	0.113966	0.113896
Growinginost[c] ->	0	0	0	0	0	0	0	0	0	0	0	0	0	0	0	0	0	0	0	0	0	0	0	0	0	0	0	0	0	0	0	0	0	0	0	0	0	0	0	0	0	0	0	0	0	0	0	0	0
Growingala__L[e] -> ala__L[u]	0	1.19482	-1.73825e-28	0	0	0	0	0	0	0	0	0	0	0	0	0	0	0	0	0	0	0	0	0	9.21169e-47	1.47387e-45	7.36936e-46	6.48215e-33	0	1.1054e-45	0	0	0	-1.55983e-23	0	0	0	0	0	0	0	0	0	0	0	0	0	0	0
Growingasp__L[e] -> asp__L[u]	0	0	0	0	0	0	0	0	0	0	0	0	0	0	0	0	0	0	0	0	0	0	0	0	0	0	0	0	0	0	0	0	0	0	0	0	0	0	0	0	0	0	0	0	0	0	0	0	0
Growingco2[e] <=> co2[u]	0	2.09514	2.58733	2.68798	2.79577	2.90356	3.01135	3.11914	3.22693	3.33472	3.44331	3.55357	3.66383	3.7741	3.88436	3.99794	4.11574	4.22187	4.25588	4.28988	4.32388	4.35788	4.39188	4.42589	4.46391	4.50682	4.54972	4.59262	4.63568	4.68678	4.5915	4.63161	4.67172	4.71183	4.74923	4.78663	4.82403	4.86143	4.89883	4.93623	4.97363	5.01103	5.04843	5.08583	5.12323	5.16063	5.19804	5.23544	5.27284
Growingfor[e] -> for[u]	0	0	0	0	0	0	0	0	0	0	0	0	0	0	0	0	0	0	0	0	0	0	0	0	0	0	0	0	0	0	0	0	0	0	0	0	0	0	0	0	0	0	0	0	0	0	0	0	0
Growingglc[e] <=> glc[u]	0	0	0	0	0	0	0	0	0	0	0	0	0	0	0	0	0	0	0	0	0	0	0	0	0	0	0	0	0	0	0	0	0	5.05348e-29	0	0	0	0	0	0	0	0	0	0	0	0	0	0	0
Growinggln__L[e] -> gln__L[u]	0	-1.6	-1.55	-1.5	-1.45	-1.4	-1.35	-1.3	-1.25	-1.2	-1.15	-1.1	-1.05	-1	-0.95	-0.9	-0.85	-0.8	-0.75	-0.7	-0.65	-0.6	-0.55	-0.5	-0.45	-0.4	-0.35	-0.3	-0.25	-0.2	-0.15	-0.1	-0.05	0	0.05	0.1	0.15	0.2	0.25	0.3	0.35	0.4	0.45	0.5	0.55	0.6	0.65	0.7	0.75
Growingglu__L[e] -> glu__L[u]	0	0	0	0	0	0	0	0	0	0	0	0	0	0	0	0	0	0	0	0	0	0	0	0	0	0	0	0	0	0	0	0	0	0	0	0	0	0	0	0	0	0	0	0	0	0	0	0	0
Growingh2o[e] <=> h2o[u]	0	-0.144955	1.0958	1.32882	1.56493	1.80103	2.03714	2.27325	2.50936	2.74547	2.98192	3.2191	3.45628	3.69345	3.93063	4.16925	4.40969	4.63289	4.74955	4.86621	4.98287	5.09953	5.21619	5.33285	5.45166	5.57309	5.69452	5.81595	5.93747	6.06329	6.07933	6.19691	6.31449	6.43208	6.54588	6.65968	6.77348	6.88729	7.00109	7.11489	7.22869	7.3425	7.4563	7.5701	7.6839	7.79771	7.91151	8.02531	8.13911
Growingh[e] <=> h[u]	0	0.0359112	-0.0938205	-0.369447	-0.645399	-0.921352	-1.1973	-1.47326	-1.74921	-2.02516	-2.30115	-2.57722	-2.85328	-3.12935	-3.40541	-3.68163	-3.95804	-4.20225	-4.24743	-4.29261	-4.33779	-4.38297	-4.42814	-4.47332	-4.51977	-4.56774	-4.61572	-4.66369	-4.71172	-4.76227	-6.0717	-6.21676	-6.36181	-6.50687	-6.64806	-6.78926	-6.93046	-7.07165	-7.21285	-7.35405	-7.49524	-7.63644	-7.77764	-7.91883	-8.06003	-8.20123	-8.34242	-8.48362	-8.62482
Growingmal__L[e] <=> mal__L[u]	0	0	0	0	0	0	0	0	0	0	0	0	0	0	0	0	0	0	0	0	0	0	0	0	0	0	0	0	0	0	0	0	0	0	0	0	0	0	0	0	0	0	0	0	0	0	0	0	0
Growingn2[e] -> n2[u]	0	0	0	0	0	0	0	0	0	0	0	0	0	0	0	0	0	0	0	0	0	0	0	0	0	0	0	0	0	0	0	0	0	0	0	0	0	0	0	0	0	0	0	0	0	0	0	0	0
Growingnh3[e] <=> nh3[u]	0	1.56313	2.04818	1.90874	1.77058	1.63242	1.49426	1.3561	1.21794	1.07978	0.941759	0.804039	0.666319	0.528599	0.39088	0.253753	0.117381	0	0	0	0	0	0	0	0	0	0	0	0	0	-1.33207	-1.43207	-1.53207	-1.63207	-1.73109	-1.83011	-1.92912	-2.02814	-2.12715	-2.22617	-2.32518	-2.4242	-2.52322	-2.62223	-2.72125	-2.82026	-2.91928	-3.01829	-3.11731
Growingnh4[e] <=> nh4[u]	0	0	0	0	0	0	0	0	0	0	0	0	0	0	0	0	0	-0.0142134	-0.116273	-0.218332	-0.320392	-0.422451	-0.524511	-0.62657	-0.728145	-0.829132	-0.930119	-1.03111	-1.13207	-1.23207	0	0	0	0	0	0	0	0	0	0	0	0	0	0	0	0	0	0	0
Growingno2[e] <=> no2[u]	0	0	0	0	0	0	0	0	0	0	0	0	0	0	0	0	0	0	0	0	0	0	0	0	0	0	0	0	0	0	0	0	0	0	0	0	0	0	0	0	0	0	0	0	0	0	0	0	0
Growingno3[e] <=> no3[u]	0	0	0	0	0	0	0	0	0	0	0	0	0	0	0	0	0	0	0	0	0	0	0	0	0	0	0	0	0	0	0	0	0	0	0	0	0	0	0	0	0	0	0	0	0	0	0	0	0
Growingo2[e] <=> o2[u]	0	-1.23158	-1.61626	-1.66654	-1.72408	-1.78162	-1.83916	-1.8967	-1.95424	-2.01178	-2.07013	-2.13019	-2.19024	-2.2503	-2.31035	-2.37379	-2.44152	-2.50286	-2.52471	-2.54657	-2.56842	-2.59028	-2.61213	-2.63399	-2.65975	-2.69025	-2.72075	-2.75125	-2.7819	-2.82037	-2.73074	-2.75959	-2.78843	-2.81728	-2.84454	-2.87181	-2.89907	-2.92633	-2.9536	-2.98086	-3.00812	-3.03538	-3.06265	-3.08991	-3.11717	-3.14444	-3.1717	-3.19896	-3.22623
Growingpi[e] <=> pi[u]	0	-0.021774	-0.0518095	-0.053752	-0.0556317	-0.0575114	-0.0593911	-0.0612708	-0.0631505	-0.0650302	-0.0669028	-0.0687608	-0.0706188	-0.0724767	-0.0743347	-0.0761634	-0.077955	-0.0795113	-0.0796127	-0.0797141	-0.0798156	-0.079917	-0.0800185	-0.0801199	-0.0801975	-0.0802461	-0.0802947	-0.0803434	-0.0803911	-0.0803911	-0.0803911	-0.0803911	-0.0803911	-0.0803911	-0.0803426	-0.0802941	-0.0802456	-0.0801971	-0.0801486	-0.0801001	-0.0800517	-0.0800032	-0.0799547	-0.0799062	-0.0798577	-0.0798092	-0.0797608	-0.0797123	-0.0796638
Growingptcys[e] <=> ptcys[u]	0	-1.52867e-15	0	0	0	0	0	0	0	0	0	0	0	0	0	0	0	0	0	0	0	0	0	0	0	0	0	0	0	0	0	0	0	0	0	0	0	0	0	0	0	0	0	0	0	0	0	0	0
Growingso3[e] <=> so3[u]	0	-0.0067264	-0.0160049	-0.016605	-0.0171857	-0.0177664	-0.018347	-0.0189277	-0.0195084	-0.020089	-0.0206676	-0.0212415	-0.0218155	-0.0223894	-0.0229634	-0.0235283	-0.0240818	-0.0245625	-0.0245939	-0.0246252	-0.0246565	-0.0246879	-0.0247192	-0.0247506	-0.0247745	-0.0247895	-0.0248046	-0.0248196	-0.0248343	-0.0248343	-0.0248343	-0.0248343	-0.0248343	-0.0248343	-0.0248193	-0.0248044	-0.0247894	-0.0247744	-0.0247594	-0.0247445	-0.0247295	-0.0247145	-0.0246995	-0.0246845	-0.0246696	-0.0246546	-0.0246396	-0.0246246	-0.0246096
Growingso4[e] <=> so4[u]	0	0	0	0	0	0	0	0	0	0	0	0	0	0	0	0	0	0	0	0	0	0	0	0	0	0	0	0	0	0	0	0	0	0	0	0	0	0	0	0	0	0	0	0	0	0	0	0	0
Growingsucc[e] <=> succ[u]	0	0	-0.0896341	-0.229049	-0.368575	-0.508102	-0.647628	-0.787154	-0.926681	-1.06621	-1.20575	-1.34531	-1.48488	-1.62444	-1.76401	-1.90362	-2.0433	-2.1738	-2.2475	-2.3212	-2.39491	-2.46861	-2.54231	-2.61602	-2.69009	-2.76461	-2.83913	-2.91365	-2.98819	-3.06346	-3.10214	-3.17467	-3.2472	-3.31973	-3.39028	-3.46084	-3.5314	-3.60196	-3.67252	-3.74308	-3.81363	-3.88419	-3.95475	-4.02531	-4.09587	-4.16643	-4.23699	-4.30754	-4.3781
Growingurea[e] -> urea[u]	0	0	0	0	0	0	0	0	0	0	0	0	0	0	0	0	0	0	0	0	0	0	0	0	0	0	0	0	0	0	0	0	0	0	0	0	0	0	0	0	0	0	0	0	0	0	0	0	0
ala__L[u] ->	0	1.19482	0	-5.4197e-27	-1.27278e-26	-2.64181e-27	-2.46923e-27	-1.11647e-26	-1.04212e-26	-1.26382e-26	-2.77457e-27	-1.1231e-26	-5.36328e-27	-6.98289e-27	-4.24814e-27	5.8495e-29	1.17094e-28	2.33764e-26	1.66391e-26	1.71253e-26	1.61828e-26	0	0	0	0	0	0	0	0	0	0	0	0	0	-2.17717e-26	-2.40418e-26	-1.79351e-26	-1.78555e-26	-1.78289e-26	-9.25299e-27	0	0	0	0	0	0	0	0	0
asp__L[u] ->	0	0	0	0	0	0	0	0	0	0	0	0	0	0	0	0	0	0	0	0	0	0	0	0	0	0	0	0	0	0	0	0	0	0	0	0	0	0	0	0	0	0	0	0	0	0	0	0	0
co2[u] ->	0	12.4743	12.7066	12.4898	12.28	12.0702	11.8604	11.6507	11.4409	11.2311	11.0221	10.8147	10.6074	10.4	10.1926	9.98854	9.78859	9.6149	9.60358	9.59226	9.58094	9.56962	9.5583	9.54697	9.53832	9.53289	9.52746	9.52203	9.51671	9.51671	9.51671	9.51671	9.51671	9.51671	9.52212	9.52753	9.53294	9.53836	9.54377	9.54918	9.55459	9.56	9.56541	9.57082	9.57624	9.58165	9.58706	9.59247	9.59788
for[u] ->	0	0	0	0	0	0	0	0	0	0	0	0	0	0	0	0	0	0	0	0	0	0	0	0	0	0	0	0	0	0	0	0	0	0	0	0	0	0	0	0	0	0	0	0	0	0	0	0	0
glc[u] ->	0	0	0	0	0	0	0	0	0	0	0	0	0	0	0	0	0	0	0	0	0	0	0	0	0	0	0	0	0	0	0	0	0	0	0	0	0	0	0	0	0	0	0	0	0	0	0	0	0
gln__L[u] ->	0	0	0	0	0	0	0	0	0	0	0	0	0	0	0	0	0	0	0	0	0	0	0	0	0	0	0	0	0	0	0	0	0	0	0	0	0	0	0	0	0	0	0	0	0	0	0	0	0
glu__L[u] ->	0	0	0	0	0	0	0	0	0	0	0	0	0	0	0	0	0	0	0	0	0	0	0	0	0	0	0	0	0	0	0	0	0	0	0	0	0	0	0	0	0	0	0	0	0	0	0	0	0
h2o[u] <=>	0	5.07548	6.07298	6.12467	6.17905	6.23344	6.28782	6.3422	6.39658	6.45097	6.50565	6.56097	6.61628	6.6716	6.72691	6.78348	6.84164	6.89071	6.88358	6.87645	6.86932	6.86219	6.85506	6.84792	6.84247	6.83905	6.83563	6.83222	6.82886	6.82886	6.82886	6.82886	6.82886	6.82886	6.83227	6.83568	6.83909	6.8425	6.84591	6.84931	6.85272	6.85613	6.85954	6.86295	6.86635	6.86976	6.87317	6.87658	6.87999
h[u] <=>	0	-8.28768	-8.2431	-8.24021	-8.23742	-8.23463	-8.23184	-8.22905	-8.22626	-8.22347	-8.22069	-8.21794	-8.21518	-8.21242	-8.20966	-8.20695	-8.20429	-8.20198	-8.20183	-8.20168	-8.20153	-8.20138	-8.20123	-8.20107	-8.20096	-8.20089	-8.20082	-8.20074	-8.20067	-8.20067	-8.20067	-8.20067	-8.20067	-8.20067	-8.20074	-8.20082	-8.20089	-8.20096	-8.20103	-8.2011	-8.20118	-8.20125	-8.20132	-8.20139	-8.20146	-8.20154	-8.20161	-8.20168	-8.20175
mal__L[u] ->	0	0	0	0	0	0	0	0	0	0	0	0	0	0	0	0	0	0	0	0	0	0	0	0	0	0	0	0	0	0	0	0	0	0	0	0	0	0	0	0	0	0	0	0	0	0	0	0	0
n2[u] <=>	0	-1.44	-1.395	-1.35	-1.305	-1.26	-1.215	-1.17	-1.125	-1.08	-1.035	-0.99	-0.945	-0.9	-0.855	-0.81	-0.765	-0.726396	-0.727323	-0.72825	-0.729176	-0.730103	-0.73103	-0.731957	-0.732665	-0.733109	-0.733554	-0.733998	-0.734434	-0.734434	-0.734434	-0.734434	-0.734434	-0.734434	-0.733991	-0.733548	-0.733105	-0.732662	-0.732219	-0.731776	-0.731333	-0.73089	-0.730447	-0.730004	-0.729561	-0.729118	-0.728675	-0.728232	-0.727789
nh3[u] ->	0	1.40682	1.84336	1.71787	1.59352	1.46918	1.34483	1.22049	1.09614	0.9718	0.847583	0.723635	0.599687	0.475739	0.351792	0.228378	0.105642	0	0	0	0	0	0	0	0	0	0	0	0	0	0	0	0	0	0	0	0	0	0	0	0	0	0	0	0	0	0	0	0
nh4[u] ->	0	0	0	0	0	0	0	0	0	0	0	0	0	0	0	0	0	0	0	0	0	0	0	0	0	0	0	0	0	0	0	0	0	0	0	0	0	0	0	0	0	0	0	0	0	0	0	0	0
no2[u] ->	0	0	0	0	0	0	0	0	0	0	0	0	0	0	0	0	0	0	0	0	0	0	0	0	0	0	0	0	0	0	0	0	0	0	0	0	0	0	0	0	0	0	0	0	0	0	0	0	0
no3[u] <=>	0	0	0	0	0	0	0	0	0	0	0	0	0	0	0	0	0	0	0	0	0	0	0	0	0	0	0	0	0	0	0	0	0	0	0	0	0	0	0	0	0	0	0	0	0	0	0	0	0
o2[u] <=>	0	-6.91733	-7.09795	-6.96413	-6.83682	-6.70951	-6.58219	-6.45488	-6.32757	-6.20026	-6.07367	-5.94861	-5.82355	-5.69849	-5.57343	-5.4514	-5.33322	-5.22984	-5.21794	-5.20603	-5.19413	-5.18223	-5.17032	-5.15842	-5.14932	-5.14361	-5.1379	-5.1322	-5.1266	-5.1266	-5.1266	-5.1266	-5.1266	-5.1266	-5.13229	-5.13798	-5.14367	-5.14936	-5.15505	-5.16074	-5.16643	-5.17212	-5.17781	-5.18349	-5.18918	-5.19487	-5.20056	-5.20625	-5.21194
phb[u] <=>	0	0.0246875	0.0587419	0.0609443	0.0630755	0.0652067	0.0673379	0.0694692	0.0716004	0.0737316	0.0758548	0.0779614	0.080068	0.0821745	0.0842811	0.0863545	0.0883859	0.0901503	0.0902653	0.0903804	0.0904954	0.0906104	0.0907254	0.0908404	0.0909284	0.0909835	0.0910386	0.0910938	0.0911479	0.0911479	0.0911479	0.0911479	0.0911479	0.0911479	0.0910929	0.0910379	0.0909829	0.090928	0.090873	0.090818	0.090763	0.0907081	0.0906531	0.0905981	0.0905432	0.0904882	0.0904332	0.0903782	0.0903233
pi[u] <=>	0	-0.0195966	-0.0466285	-0.0483768	-0.0500685	-0.0517602	-0.053452	-0.0551437	-0.0568354	-0.0585271	-0.0602126	-0.0618847	-0.0635569	-0.0652291	-0.0669012	-0.0685471	-0.0701595	-0.0715601	-0.0716514	-0.0717427	-0.071834	-0.0719253	-0.0720166	-0.0721079	-0.0721777	-0.0722215	-0.0722653	-0.072309	-0.072352	-0.072352	-0.072352	-0.072352	-0.072352	-0.072352	-0.0723083	-0.0722647	-0.072221	-0.0721774	-0.0721338	-0.0720901	-0.0720465	-0.0720029	-0.0719592	-0.0719156	-0.0718719	-0.0718283	-0.0717847	-0.071741	-0.0716974
ptcys[u] ->	0	0	1.95162e-15	4.12006e-16	-1.70666e-15	-1.80088e-15	-4.4526e-16	-1.38769e-15	-6.20996e-16	1.42554e-15	1.64848e-15	-1.43414e-15	3.15838e-16	-3.33813e-16	-3.0413e-16	-4.1944e-15	-1.3847e-15	-1.90517e-15	-1.98328e-15	-1.87908e-15	-1.95718e-15	3.21939e-16	-7.6683e-17	4.64349e-16	8.95248e-16	-3.88303e-16	1.25523e-24	1.31943e-24	1.57006e-24	1.49432e-24	9.33099e-25	9.87577e-25	9.23466e-25	-5.86281e-17	-4.16433e-16	4.14121e-16	6.2282e-16	-6.24047e-16	-9.32623e-16	9.35011e-16	1.31604e-15	5.11916e-16	6.05663e-16	4.27125e-16	1.74058e-16	6.47043e-16	1.15056e-15	-1.39371e-15	1.02413e-16
so3[u] <=>	0	-0.00605376	-0.0144044	-0.0149445	-0.0154671	-0.0159897	-0.0165123	-0.0170349	-0.0175575	-0.0180801	-0.0186008	-0.0191174	-0.0196339	-0.0201505	-0.0206671	-0.0211755	-0.0216736	-0.0221063	-0.0221345	-0.0221627	-0.0221909	-0.0222191	-0.0222473	-0.0222755	-0.0222971	-0.0223106	-0.0223241	-0.0223376	-0.0223509	-0.0223509	-0.0223509	-0.0223509	-0.0223509	-0.0223509	-0.0223374	-0.0223239	-0.0223104	-0.022297	-0.0222835	-0.02227	-0.0222565	-0.022243	-0.0222296	-0.0222161	-0.0222026	-0.0221891	-0.0221756	-0.0221622	-0.0221487
so4[u] <=>	0	0	0	0	0	0	0	0	0	0	0	0	0	0	0	0	0	0	0	0	0	0	0	0	0	0	0	0	0	0	0	0	0	0	0	0	0	0	0	0	0	0	0	0	0	0	0	0	0
succ[u] <=>	0	-4.16	-4.16	-4.16	-4.16	-4.16	-4.16	-4.16	-4.16	-4.16	-4.16	-4.16	-4.16	-4.16	-4.16	-4.16	-4.16	-4.16	-4.16	-4.16	-4.16	-4.16	-4.16	-4.16	-4.16	-4.16	-4.16	-4.16	-4.16	-4.16	-4.16	-4.16	-4.16	-4.16	-4.16	-4.16	-4.16	-4.16	-4.16	-4.16	-4.16	-4.16	-4.16	-4.16	-4.16	-4.16	-4.16	-4.16	-4.16
urea[u] ->	0	0	0	0	0	0	0	0	0	0	0	0	0	0	0	0	0	0	0	0	0	0	0	0	0	0	0	0	0	0	0	0	0	0	0	0	0	0	0	0	0	0	0	0	0	0	0	0	0
µ1	0	0.0471256	0.112132	0.116336	0.120404	0.124472	0.128541	0.132609	0.136677	0.140745	0.144798	0.148819	0.152841	0.156862	0.160883	0.164841	0.168719	0.172087	0.172306	0.172526	0.172745	0.172965	0.173185	0.173404	0.173572	0.173677	0.173782	0.173888	0.173991	0.173991	0.173991	0.173991	0.173991	0.173991	0.173886	0.173781	0.173676	0.173571	0.173466	0.173361	0.173256	0.173151	0.173046	0.172942	0.172837	0.172732	0.172627	0.172522	0.172417
µ1*	0	0.00311306	0.00740727	0.00768499	0.00795373	0.00822247	0.00849122	0.00875996	0.0090287	0.00929744	0.00956518	0.00983082	0.0100965	0.0103621	0.0106277	0.0108892	0.0111453	0.0113678	0.0113823	0.0113968	0.0114113	0.0114258	0.0114403	0.0114548	0.0114659	0.0114729	0.0114798	0.0114868	0.0114936	0.0114936	0.0114936	0.0114936	0.0114936	0.0114936	0.0114867	0.0114797	0.0114728	0.0114659	0.011459	0.011452	0.0114451	0.0114382	0.0114312	0.0114243	0.0114174	0.0114104	0.0114035	0.0113966	0.0113896
x1	0.9	0.9	0.9	0.9	0.9	0.9	0.9	0.9	0.9	0.9	0.9	0.9	0.9	0.9	0.9	0.9	0.9	0.9	0.9	0.9	0.9	0.9	0.9	0.9	0.9	0.9	0.9	0.9	0.9	0.9	0.9	0.9	0.9	0.9	0.9	0.9	0.9	0.9	0.9	0.9	0.9	0.9	0.9	0.9	0.9	0.9	0.9	0.9	0.9
x2	0.1	0.1	0.1	0.1	0.1	0.1	0.1	0.1	0.1	0.1	0.1	0.1	0.1	0.1	0.1	0.1	0.1	0.1	0.1	0.1	0.1	0.1	0.1	0.1	0.1	0.1	0.1	0.1	0.1	0.1	0.1	0.1	0.1	0.1	0.1	0.1	0.1	0.1	0.1	0.1	0.1	0.1	0.1	0.1	0.1	0.1	0.1	0.1	0.1
µ2	0	0.00523618	0.0124591	0.0129262	0.0133782	0.0138303	0.0142823	0.0147343	0.0151863	0.0156384	0.0160887	0.0165355	0.0169823	0.0174291	0.0178759	0.0183157	0.0187465	0.0191208	0.0191451	0.0191695	0.0191939	0.0192183	0.0192427	0.0192671	0.0192858	0.0192975	0.0193092	0.0193209	0.0193323	0.0193323	0.0193323	0.0193323	0.0193323	0.0193323	0.0193207	0.019309	0.0192973	0.0192857	0.019274	0.0192624	0.0192507	0.019239	0.0192274	0.0192157	0.0192041	0.0191924	0.0191807	0.0191691	0.0191574
µ1+µ2	0	0.0523618	0.124591	0.129262	0.133782	0.138303	0.142823	0.147343	0.151863	0.156384	0.160887	0.165355	0.169823	0.174291	0.178759	0.183157	0.187465	0.191208	0.191451	0.191695	0.191939	0.192183	0.192427	0.192671	0.192858	0.192975	0.193092	0.193209	0.193323	0.193323	0.193323	0.193323	0.193323	0.193323	0.193207	0.19309	0.192973	0.192857	0.19274	0.192624	0.192507	0.19239	0.192274	0.192157	0.192041	0.191924	0.191807	0.191691	0.191574
GLN uptake growing member	0	-1.44	-1.395	-1.35	-1.305	-1.26	-1.215	-1.17	-1.125	-1.08	-1.035	-0.99	-0.945	-0.9	-0.855	-0.81	-0.765	-0.72	-0.675	-0.63	-0.585	-0.54	-0.495	-0.45	-0.405	-0.36	-0.315	-0.27	-0.225	-0.18	-0.135	-0.09	-0.045	0	0.045	0.09	0.135	0.18	0.225	0.27	0.315	0.36	0.405	0.45	0.495	0.54	0.585	0.63	0.675
NH3 uptake growing	0	-1.40682	-1.84336	-1.71787	-1.59352	-1.46918	-1.34483	-1.22049	-1.09614	-0.9718	-0.847583	-0.723635	-0.599687	-0.475739	-0.351792	-0.228378	-0.105642	0.0127921	0.104646	0.196499	0.288353	0.380206	0.47206	0.563913	0.65533	0.746219	0.837107	0.927996	1.01887	1.10887	1.19887	1.28887	1.37887	1.46887	1.55798	1.6471	1.73621	1.82532	1.91444	2.00355	2.09267	2.18178	2.27089	2.36001	2.44912	2.53824	2.62735	2.71646	2.80558
fixed n2	0	1.44	1.395	1.35	1.305	1.26	1.215	1.17	1.125	1.08	1.035	0.99	0.945	0.9	0.855	0.81	0.765	0.726396	0.727323	0.72825	0.729176	0.730103	0.73103	0.731957	0.732665	0.733109	0.733554	0.733998	0.734434	0.734434	0.734434	0.734434	0.734434	0.734434	0.733991	0.733548	0.733105	0.732662	0.732219	0.731776	0.731333	0.73089	0.730447	0.730004	0.729561	0.729118	0.728675	0.728232	0.727789
[truncated: 47 more columns]

## Sheet: Glu
Reaction	Glutamate exchange data
N2fixnh3[e] <=> N2fixnh3[c]	1.80033e-25	-1.33953e-28	-5.00091e-27	-1.46276e-25	-7.05396e-25	1.28595e-25	1.48598e-25	1.55743e-25	8.71586e-26	1.42883e-25	3.14343e-26	9.36777e-26	0	0	0	0	0	0	0	0	0	0	9.06164e-24	9.85321e-24	3.08399e-23	3.05055e-23	3.08142e-23	2.97197e-23	-4.28763e-23	-6.75722e-23	-6.55433e-23	-7.0127e-23	-5.29525e-23	-8.3718e-23	-5.72447e-23	-1.55091e-21	-3.01403e-22	-2.05294e-22	-12.4387	-12.8887	-13.3387	-13.7887	-14.2387	-14.6887	0	0	0	0	0
16 N2fixatp[c] + 6 N2fixfdred[c] + 16 N2fixh2o[c] + N2fixn2[c] -> 16 N2fixadp[c] + 6 N2fixfdox[c] + 8 N2fixh[c] + 2 N2fixnh4[c] + 16 N2fixpi[c]	9.675	9.45	9.225	9	8.775	8.55	8.325	8.1	7.875	7.65	7.425	7.21241	7.22128	7.23016	7.23903	7.24762	7.25548	7.26333	7.27118	7.27904	7.28689	7.29474	7.3026	7.30776	7.31209	7.31642	7.32076	7.32509	7.32942	7.33375	7.33809	7.34242	7.34434	7.34434	7.34434	7.34434	7.34434	7.34434	7.34434	7.34434	7.34434	7.34434	7.34434	7.34434	7.34434	7.34434	7.34434	7.34434	7.34434
N2fixh[c] + N2fixnh3[c] <=> N2fixnh4[c]	1.80374e-25	-1.32941e-28	-4.94539e-27	-1.46341e-25	-7.05436e-25	1.29325e-25	1.49744e-25	1.54849e-25	8.67836e-26	1.42938e-25	3.23312e-26	9.36832e-26	0	0	0	0	0	0	0	0	0	0	9.06293e-24	9.85249e-24	3.08439e-23	3.0507e-23	3.08133e-23	2.97208e-23	-4.28813e-23	-6.75755e-23	-6.55404e-23	-7.0128e-23	-5.29618e-23	-8.36934e-23	-5.7284e-23	-1.55094e-21	-3.01394e-22	-2.05299e-22	-12.4387	-12.8887	-13.3387	-13.7887	-14.2387	-14.6887	0	0	0	0	0
N2fixfdred[c] + 2 N2fixh[c] + N2fixno2[e] -> N2fixfdox[c] + N2fixh2o[c] + N2fixnitox[c]	0	0	0	0	0	0	0	0	0	0	0	0	0	0	0	0	0	0	0	0	0	0	0	0	0	0	0	0	0	0	0	0	0	0	0	0	0	0	0	0	0	0	0	0	0	0	0	0	0
N2fixcys__L[c] + N2fixnitox[c] + N2fixo2[c] -> N2fixnitala[c]	0	0	0	0	0	0	0	0	0	0	0	0	0	0	0	0	0	0	0	0	0	0	0	0	0	0	0	0	0	0	0	0	0	0	0	0	0	0	0	0	0	0	0	0	0	0	0	0	0
N2fixgthrd[c] + N2fixnitala[c] <=> N2fixcys__L[c] + N2fixnitgluthio[c]	0	0	0	0	0	0	0	0	0	0	0	0	0	0	0	0	0	0	0	0	0	0	0	0	0	0	0	0	0	0	0	0	0	0	0	0	0	0	0	0	0	0	0	0	0	0	0	0	0
N2fixh[c] + N2fixnadh[c] + N2fixnitgluthio[c] -> N2fixSgluthio[c] + N2fixnad[c]	0	0	0	0	0	0	0	0	0	0	0	0	0	0	0	0	0	0	0	0	0	0	0	0	0	0	0	0	0	0	0	0	0	0	0	0	0	0	0	0	0	0	0	0	0	0	0	0	0
N2fixSgluthio[c] + N2fixgthrd[c] -> N2fixgluthiodis[c] + N2fixham[c]	0	0	0	0	0	0	0	0	0	0	0	0	0	0	0	0	0	0	0	0	0	0	0	0	0	0	0	0	0	0	0	0	0	0	0	0	0	0	0	0	0	0	0	0	0	0	0	0	0
N2fixgluthiodis[c] + N2fixh[c] + N2fixnadph[c] -> 2 N2fixgthrd[c] + N2fixnadp[c]	0	0	0	0	0	0	0	0	0	0	0	0	0	0	0	0	0	0	0	0	0	0	0	0	0	0	0	0	0	0	0	0	0	0	0	0	0	0	0	0	0	0	0	0	0	0	0	0	0
2 N2fixh[c] + N2fixham[c] + N2fixnadh[c] -> N2fixh2o[c] + N2fixnad[c] + N2fixnh4[c]	0	0	0	0	0	0	0	0	0	0	0	0	0	0	0	0	0	0	0	0	0	0	0	0	0	0	0	0	0	0	0	0	0	0	0	0	0	0	0	0	0	0	0	0	0	0	0	0	0
N2fixco2[c] + N2fixh2o[c] <=> N2fixh[c] + N2fixhco3[c]	0	0	0	0	0	0	0	0	0	0	0	0	0	0	0	0	0	0	0	0	0	0	0	0	0	0	0	0	0	0	0	0	0	0	0	0	0	0	0	0	0	0	0	-1.40472e-22	0	0	0	0	0
2 N2fixfdred[c] + N2fixh[c] + N2fixnadp[c] <=> 2 N2fixfdox[c] + N2fixnadph[c]	-32.9699	-32.361	-31.6151	-30.869	-30.1224	-29.3758	-28.6291	-27.8825	-27.1359	-26.3893	-25.6426	-24.9201	-24.6271	-24.3341	-24.0411	-23.7476	-23.4525	-23.1573	-22.8622	-22.5671	-22.272	-21.9769	-21.6818	-21.381	-21.0785	-20.7761	-20.4736	-20.1711	-19.8686	-19.5661	-19.2637	-18.9612	-18.6537	-18.3421	-18.0306	-17.719	-17.4075	-17.096	-16.3744	-16.048	-15.7216	-15.3952	-15.0689	-14.7425	-14.9152	-14.6037	-14.2921	-13.9806	-13.669
2 N2fixgthrd[c] + N2fixh2o2[c] -> N2fixgthox[c] + 2 N2fixh2o[c]	1.59638e-29	0	0	0	0	0	0	0	0	0	0	0	0	0	0	-6.37119e-45	0	-6.37119e-45	0	-6.37119e-45	0	0	-1.20684e-31	0	8.20096e-32	8.04562e-32	-1.05534e-30	4.58188e-30	-2.13003e-30	-4.72165e-31	6.11189e-32	4.02281e-32	4.02281e-32	0	0	2.13003e-30	0	4.38074e-30	8.04562e-32	8.72125e-30	8.76148e-30	-4.34051e-30	8.92239e-30	-8.97493e-27	0	0	0	0	0
N2fixpi[c] + N2fixthymd[c] <=> N2fix2dr1p[c] + N2fixthym[c]	0	0	0	0	0	0	0	0	0	0	0	0	0	0	0	0	0	0	0	0	0	0	0	0	0	0	0	0	0	0	0	0	0	0	0	0	0	0	0	0	0	0	0	0	0	0	0	0	0
N2fixh2o[c] + N2fixppi[c] <=> N2fixh[c] + 2 N2fixpi[c]	-4.70095e-25	-1.41329e-29	-1.47753e-29	5.01877e-34	-4.76136e-32	8.67243e-29	-5.75593e-29	2.87515e-29	-5.78011e-29	5.773e-29	9.37908e-29	8.78285e-34	-2.31907e-29	-3.18792e-29	-3.13171e-29	-4.80517e-29	-5.18419e-29	-6.04501e-29	-4.90796e-29	-3.70024e-29	-5.82017e-29	-4.20131e-29	9.75889e-24	1.12998e-23	2.21238e-23	2.19533e-23	2.19954e-23	2.09218e-23	-6.36223e-23	-1.09444e-22	-1.09158e-22	-1.12324e-22	-8.07151e-23	-9.34159e-22	-9.34429e-22	-3.47602e-21	-7.55451e-22	-5.32319e-22	-1.05932e-21	1.46661e-22	3.64759e-22	3.83148e-22	4.02615e-22	8.75269e-23	0	0	0	0	0
N2fixatp[c] + N2fixh2o[c] -> N2fixadp[c] + N2fixh[c] + N2fixpi[c]	2	2	2	2	2	2	2	2	2	2	2	2	2	2	2	2	2	2	2	2	2	2	2	2	2	2	2	2	2	2	2	2	2	2	2	2	2	2	2	2	2	2	2	2	2	2	2	2	2
N2fixasp__L[c] + N2fixatp[c] + N2fixcitr__L[c] -> N2fixamp[c] + N2fixargsuc[c] + N2fixh[c] + N2fixppi[c]	0	0	0	0	0	0	0	0	0	0	0	0	0	0	0	0	0	0	0	0	0	0	0	0	0	0	0	0	0	0	0	0	0	0	0	0	0	0	0	0	0	0	0	0	0	0	0	0	0
N2fixargsuc[c] <=> N2fixarg__L[c] + N2fixfum[c]	0	0	0	0	0	0	0	0	0	0	0	0	0	0	0	0	0	0	0	0	0	0	0	0	0	0	0	0	0	0	0	0	0	0	0	0	0	0	0	0	0	0	0	0	0	0	0	0	0
N2fixasp__L[c] -> N2fixfum[c] + N2fixnh4[c]	0	0	0	0	0	0	0	0	0	0	0	0	0	0	0	0	0	0	0	0	0	0	0	0	0	0	0	0	0	0	0	0	0	0	0	0	0	0	0	0	0	0	0	0	0.45	0.9	1.35	1.8	2.25
N2fixakg[c] + N2fixasp__L[c] <=> N2fixglu__L[c] + N2fixoaa[c]	19.35	18.9	18.45	18	17.55	17.1	16.65	16.2	15.75	15.3	14.85	14.4	13.95	13.5	13.05	12.6	12.15	11.7	11.25	10.8	10.35	9.9	9.45	9	8.55	8.1	7.65	7.2	6.75	6.3	5.85	5.4	4.95	4.5	4.05	3.6	3.15	2.7	2.25	1.8	1.35	0.9	0.45	1.40459e-22	-0.45	-0.9	-1.35	-1.8	-2.25
N2fixasp__L[c] + N2fixatp[c] + N2fixgln__L[c] + N2fixh2o[c] <=> N2fixamp[c] + N2fixasn__L[c] + N2fixglu__L[c] + N2fixh[c] + N2fixppi[c]	0	0	0	0	0	0	0	0	0	0	0	0	0	0	0	0	0	0	0	0	0	0	0	0	0	0	0	0	0	0	0	0	0	0	0	0	0	0	0	0	0	0	0	0	0	0	0	0	0
3 N2fixatp[c] + N2fixgln__L[c] + N2fiximp[c] + N2fixnad[c] -> 2 N2fixadp[c] + N2fixamp[c] + N2fixglu__L[c] + N2fixgtp[c] + N2fixnadh[c] + N2fixppi[c]	0	0	0	0	0	0	0	0	0	0	0	0	0	0	0	0	0	0	0	0	0	0	0	0	0	0	0	0	0	0	0	0	0	0	0	0	0	0	0	0	0	0	0	0	0	0	0	0	0
N2fixh[c] + N2fixorn[c] -> N2fixco2[c] + N2fixptrc[c]	0	0	0	0	0	0	0	0	0	0	0	0	0	0	0	0	0	0	0	0	0	0	0	0	0	0	0	0	0	0	0	0	0	0	0	0	0	0	0	0	0	0	0	0	0	0	0	0	0
N2fixorn[c] -> N2fixnh4[c] + N2fixpro__L[c]	0	0	0	0	0	0	0	0	0	0	0	0	0	0	0	0	0	0	0	0	0	0	0	0	0	0	0	0	0	0	0	0	0	0	0	0	0	0	0	0	0	0	0	0	0	0	0	0	0
N2fixatp[c] + N2fixco2[c] + N2fixnh4[c] <=> N2fixadp[c] + N2fixcbp[c] + 2 N2fixh[c]	1.59638e-29	0	0	0	0	0	0	0	0	0	0	0	0	0	0	-6.37119e-45	0	-6.37119e-45	0	-6.37119e-45	0	0	-1.20684e-31	0	8.20096e-32	8.04562e-32	-1.05534e-30	4.58188e-30	-2.13003e-30	-4.72165e-31	6.11189e-32	4.02281e-32	4.02281e-32	0	0	2.13003e-30	0	4.38074e-30	8.04562e-32	8.72125e-30	8.76148e-30	-4.34051e-30	8.92239e-30	-8.97493e-27	0	0	0	0	0
N2fixagm[c] + N2fixh2o[c] -> N2fixptrc[c] + N2fixurea[c]	0	0	0	0	0	0	0	0	0	0	0	0	0	0	0	0	0	0	0	0	0	0	0	0	0	0	0	0	0	0	0	0	0	0	0	0	0	0	0	0	0	0	0	0	0	0	0	0	0
N2fixarg__L[c] + N2fixh[c] -> N2fixagm[c] + N2fixco2[c]	0	0	0	0	0	0	0	0	0	0	0	0	0	0	0	0	0	0	0	0	0	0	0	0	0	0	0	0	0	0	0	0	0	0	0	0	0	0	0	0	0	0	0	0	0	0	0	0	0
N2fixpro__L[c] -> N2fixpro__D[c]	0	0	0	0	0	0	0	0	0	0	0	0	0	0	0	0	0	0	0	0	0	0	0	0	0	0	0	0	0	0	0	0	0	0	0	0	0	0	0	0	0	0	0	0	0	0	0	0	0
N2fixh[c] + N2fixnadh[c] + N2fixnh4[c] + N2fixoaa[c] -> N2fixasp__L[c] + N2fixh2o[c] + N2fixnad[c]	19.35	18.9	18.45	18	17.55	17.1	16.65	16.2	15.75	15.3	14.85	14.4	13.95	13.5	13.05	12.6	12.15	11.7	11.25	10.8	10.35	9.9	9.45	9	8.55	8.1	7.65	7.2	6.75	6.3	5.85	5.4	4.95	4.5	4.05	3.6	3.15	2.7	2.25	1.8	1.35	0.9	0.45	0	0	0	0	0	0
N2fixaccoa[c] + N2fixh2o[c] + N2fixoaa[c] -> N2fixcit[c] + N2fixcoa[c] + N2fixh[c]	15.4051	14.889	14.5099	14.131	13.7526	13.3742	12.9959	12.6175	12.2391	11.8607	11.4824	11.1171	10.9867	10.8564	10.726	10.5953	10.464	10.3327	10.2013	10.07	9.93868	9.80735	9.67603	9.54226	9.40774	9.27321	9.13869	9.00416	8.86964	8.73511	8.60059	8.46607	8.32935	8.19089	8.05242	7.91396	7.7755	7.63704	7.90864	7.78502	7.66139	7.53777	7.41414	7.29051	6.66781	6.52935	6.39089	6.25242	6.11396
N2fixcit[c] <=> N2fixacon__C[c] + N2fixh2o[c]	15.4051	14.889	14.5099	14.131	13.7526	13.3742	12.9959	12.6175	12.2391	11.8607	11.4824	11.1171	10.9867	10.8564	10.726	10.5953	10.464	10.3327	10.2013	10.07	9.93868	9.80735	9.67603	9.54226	9.40774	9.27321	9.13869	9.00416	8.86964	8.73511	8.60059	8.46607	8.32935	8.19089	8.05242	7.91396	7.7755	7.63704	7.90864	7.78502	7.66139	7.53777	7.41414	7.29051	6.66781	6.52935	6.39089	6.25242	6.11396
N2fixacon__C[c] + N2fixh2o[c] <=> N2fixicit[c]	15.4051	14.889	14.5099	14.131	13.7526	13.3742	12.9959	12.6175	12.2391	11.8607	11.4824	11.1171	10.9867	10.8564	10.726	10.5953	10.464	10.3327	10.2013	10.07	9.93868	9.80735	9.67603	9.54226	9.40774	9.27321	9.13869	9.00416	8.86964	8.73511	8.60059	8.46607	8.32935	8.19089	8.05242	7.91396	7.7755	7.63704	7.90864	7.78502	7.66139	7.53777	7.41414	7.29051	6.66781	6.52935	6.39089	6.25242	6.11396
N2fixicit[c] + N2fixnad[c] <=> N2fixakg[c] + N2fixco2[c] + N2fixnadh[c]	15.4051	14.889	14.5099	14.131	13.7526	13.3742	12.9959	12.6175	12.2391	11.8607	11.4824	11.1171	10.9867	10.8564	10.726	10.5953	10.464	10.3327	10.2013	10.07	9.93868	9.80735	9.67603	9.54226	9.40774	9.27321	9.13869	9.00416	8.86964	8.73511	8.60059	8.46607	8.32935	8.19089	8.05242	7.91396	7.7755	7.63704	7.90864	7.78502	7.66139	7.53777	7.41414	7.29051	6.66781	6.52935	6.39089	6.25242	6.11396
N2fixakg[c] + N2fixcoa[c] + 2 N2fixfdox[c] <=> N2fixco2[c] + 2 N2fixfdred[c] + N2fixh[c] + N2fixsuccoa[c]	-3.94492	-4.01099	-3.9401	-3.86902	-3.79739	-3.72577	-3.65414	-3.58251	-3.51089	-3.43926	-3.36764	-3.28285	-2.96325	-2.64365	-2.32405	-2.0047	-1.68602	-1.36735	-1.04867	-0.729996	-0.411321	-0.0926452	0.22603	0.54226	0.857735	1.17321	1.48869	1.80416	2.11964	2.43511	2.75059	3.06607	3.37935	3.69089	4.00242	4.31396	4.6255	4.93704	5.65864	5.98502	6.31139	6.63777	6.96414	7.29051	7.11781	7.42935	7.74089	8.05242	8.36396
N2fixatp[c] + N2fixcoa[c] + N2fixsucc[c] <=> N2fixadp[c] + N2fixpi[c] + N2fixsuccoa[c]	3.94492	4.01099	3.9401	3.86902	3.79739	3.72577	3.65414	3.58251	3.51089	3.43926	3.36764	3.28285	2.96325	2.64365	2.32405	2.0047	1.68602	1.36735	1.04867	0.729996	0.411321	0.0926452	-0.22603	-0.54226	-0.857735	-1.17321	-1.48869	-1.80416	-2.11964	-2.43511	-2.75059	-3.06607	-3.37935	-3.69089	-4.00242	-4.31396	-4.6255	-4.93704	-5.65864	-5.98502	-6.31139	-6.63777	-6.96414	-7.29051	-7.11781	-7.42935	-7.74089	-8.05242	-8.36396
N2fixfad[c] + N2fixsucc[c] <=> N2fixfadh2[c] + N2fixfum[c]	37.6551	36.8722	36.0151	35.1579	34.3004	33.4429	32.5854	31.7279	30.8704	30.0129	29.1553	28.327	28.0198	27.7126	27.4053	27.0974	26.7877	26.478	26.1682	25.8585	25.5488	25.2391	24.9293	24.6131	24.2948	23.9765	23.6582	23.3399	23.0216	22.7033	22.385	22.0667	21.7425	21.4137	21.0848	20.756	20.4271	20.0983	20.5212	20.2196	19.9179	19.6163	19.3146	19.013	17.7964	17.4675	17.1387	16.8098	16.481
N2fixakg[c] + N2fixcoa[c] + N2fixnad[c] -> N2fixco2[c] + N2fixnadh[c] + N2fixsuccoa[c]	0	0	0	0	0	0	0	0	0	0	0	0	0	0	0	0	0	0	0	0	0	0	0	0	0	0	0	0	0	0	0	0	0	0	0	0	0	0	0	0	0	0	0	0	0	0	0	0	0
N2fixfum[c] + N2fixh2o[c] <=> N2fixmal__L[c]	37.6551	36.8722	36.0151	35.1579	34.3004	33.4429	32.5854	31.7279	30.8704	30.0129	29.1553	28.327	28.0198	27.7126	27.4053	27.0974	26.7877	26.478	26.1682	25.8585	25.5488	25.2391	24.9293	24.6131	24.2948	23.9765	23.6582	23.3399	23.0216	22.7033	22.385	22.0667	21.7425	21.4137	21.0848	20.756	20.4271	20.0983	20.5212	20.2196	19.9179	19.6163	19.3146	19.013	18.2464	18.3675	18.4887	18.6098	18.731
N2fixmal__L[c] + N2fixnad[c] <=> N2fixh[c] + N2fixnadh[c] + N2fixoaa[c]	15.4051	14.889	14.5099	14.131	13.7526	13.3742	12.9959	12.6175	12.2391	11.8607	11.4824	11.1171	10.9867	10.8564	10.726	10.5953	10.464	10.3327	10.2013	10.07	9.93868	9.80735	9.67603	9.54226	9.40774	9.27321	9.13869	9.00416	8.86964	8.73511	8.60059	8.46607	8.32935	8.19089	8.05242	7.91396	7.7755	7.63704	7.90864	7.78502	7.66139	7.53777	7.41414	7.29051	7.11781	7.42935	7.74089	8.05242	8.36396
N2fixatp[c] + N2fixcys__L[c] + N2fixglu__L[c] -> N2fixadp[c] + N2fixglucys[c] + N2fixh[c] + N2fixpi[c]	0	0	0	0	0	0	0	0	0	0	0	0	0	0	0	0	0	0	0	0	0	0	1.68963e-23	1.98691e-23	9.45347e-23	9.37894e-23	9.40096e-23	8.95039e-23	-8.92837e-23	-1.4447e-22	-1.44436e-22	-1.44927e-22	-1.05867e-22	5.09244e-22	5.91227e-22	-2.25843e-21	-3.1229e-22	-1.88214e-22	-8.80032e-22	3.65537e-23	5.82733e-23	6.15107e-23	6.46295e-23	0	0	0	0	0	0
N2fixatp[c] + N2fixglucys[c] + N2fixgly[c] -> N2fixadp[c] + N2fixgthrd[c] + N2fixh[c] + N2fixpi[c]	0	0	0	0	0	0	0	0	0	0	0	0	0	0	0	0	0	0	0	0	0	0	1.68959e-23	1.98735e-23	9.45352e-23	9.37951e-23	9.40078e-23	8.95073e-23	-8.92776e-23	-1.44474e-22	-1.4444e-22	-1.44917e-22	-1.05867e-22	5.09224e-22	5.91169e-22	-2.25843e-21	-3.12285e-22	-1.8822e-22	-8.80015e-22	3.65524e-23	5.82742e-23	6.15113e-23	6.46293e-23	0	0	0	0	0	0
N2fixgthox[c] + N2fixh[c] + N2fixnadph[c] <=> 2 N2fixgthrd[c] + N2fixnadp[c]	-4.70079e-25	1.63965e-27	-2.45948e-26	-5.07108e-25	-1.87184e-24	-3.2538e-25	-2.48681e-25	-1.73712e-25	-4.31684e-25	-1.98398e-25	3.53436e-26	4.99775e-25	2.96048e-28	-1.6852e-27	1.86738e-27	-2.32284e-27	1.84461e-27	-1.05325e-28	-1.36638e-27	-5.20931e-27	-5.85265e-27	-7.12793e-27	9.59889e-24	1.11555e-23	2.19786e-23	2.18037e-23	2.18445e-23	2.07806e-23	-6.32191e-23	-1.09065e-22	-1.08762e-22	-1.11945e-22	-8.0289e-23	-9.37071e-22	-9.37723e-22	-3.47498e-21	-7.55971e-22	-5.3271e-22	-1.06017e-21	1.46866e-22	3.6523e-22	3.83606e-22	4.03101e-22	5.75059e-23	0	0	0	0	0
N2fixala__L[c] + N2fixgthrd[c] -> N2fixcgly[c] + N2fixgluala[c]	0	0	0	0	0	0	0	0	0	0	0	0	0	0	0	0	0	0	0	0	0	0	1.69057e-23	1.98767e-23	9.45407e-23	9.37872e-23	9.40219e-23	8.95129e-23	-8.92905e-23	-1.44486e-22	-1.44436e-22	-1.44943e-22	-1.05869e-22	5.09257e-22	5.91185e-22	0	-3.12295e-22	0	0	0	0	0	0	0	0	0	0	0	0
N2fixcgly[c] + N2fixh2o[c] -> N2fixcys__L[c] + N2fixgly[c]	0	0	0	0	0	0	0	0	0	0	0	0	0	0	0	0	0	0	0	0	0	0	1.69038e-23	1.98786e-23	9.45442e-23	9.37946e-23	9.4021e-23	8.9516e-23	-8.93052e-23	-1.4449e-22	-1.44444e-22	-1.44943e-22	-1.05873e-22	5.09316e-22	5.91141e-22	-2.2585e-21	-3.12295e-22	-1.8819e-22	-8.79935e-22	3.65676e-23	5.83103e-23	6.14842e-23	6.46424e-23	0	0	0	0	0	0
N2fixgluala[c] -> N2fixala__L[c] + N2fixoxpro[c]	0	0	0	0	0	0	0	0	0	0	0	0	0	0	0	0	0	0	0	0	0	0	0	0	0	0	0	0	0	0	0	0	0	0	0	-2.2585e-21	0	-1.88192e-22	-8.79959e-22	3.6563e-23	5.83082e-23	6.1483e-23	6.46424e-23	0	0	0	0	0	0
N2fixatp[c] + 2 N2fixh2o[c] + N2fixoxpro[c] -> N2fixadp[c] + N2fixglu__L[c] + N2fixh[c] + N2fixpi[c]	0	0	0	0	0	0	0	0	0	0	0	0	0	0	0	0	0	0	0	0	0	0	1.6902e-23	1.98815e-23	9.45492e-23	9.37945e-23	9.40147e-23	8.95179e-23	-8.92899e-23	-1.44493e-22	-1.44446e-22	-1.44949e-22	-1.05893e-22	5.0942e-22	5.91304e-22	-2.25852e-21	-3.12287e-22	-1.88187e-22	-8.79944e-22	3.65634e-23	5.8312e-23	6.14822e-23	6.46424e-23	0	0	0	0	0	0
2 N2fixatp[c] + N2fixgln__L[c] + N2fixh2o[c] + N2fixhco3[c] -> 2 N2fixadp[c] + N2fixcbp[c] + N2fixglu__L[c] + 2 N2fixh[c] + N2fixpi[c]	0	0	0	0	0	0	0	0	0	0	0	0	0	0	0	0	0	0	0	0	0	0	0	0	0	0	0	0	0	0	0	0	0	0	0	0	0	0	0	0	0	0	0	0	0	0	0	0	0
N2fixgln__L[c] + N2fixh[c] + N2fixpyr[c] <=> N2fix2oxgltrm[c] + N2fixala__L[c]	-1.85636e-28	2.28475e-28	-3.25577e-27	-1.45253e-25	-7.67648e-25	2.33587e-25	2.54578e-25	2.5852e-25	1.90677e-25	2.38585e-25	1.27776e-25	2.15623e-25	-1.03099e-26	-1.53078e-26	-1.51936e-26	-2.33045e-26	-2.2105e-26	-2.53036e-26	-1.96489e-26	-1.97631e-26	-2.12482e-26	-1.91919e-26	3.23292e-25	-1.43711e-25	-5.6936e-24	-5.78408e-24	-5.51448e-24	-4.98441e-24	-7.61462e-24	-1.04185e-23	-8.58518e-24	-1.28147e-23	-1.13525e-23	-1.44703e-22	-1.44813e-22	-3.45206e-22	-7.83871e-23	-5.78572e-23	-1.09072e-22	1.58068e-23	4.19151e-23	4.13083e-23	4.10268e-23	1.4047e-22	0	0	0	0	0
N2fix2oxgltrm[c] + N2fixh2o[c] -> N2fixakg[c] + N2fixh[c] + N2fixnh4[c]	0	0	0	0	0	0	0	0	0	0	0	0	0	0	0	0	0	0	0	0	0	0	0	0	0	0	0	0	0	0	0	0	0	0	0	0	0	0	0	0	0	0	0	-7.28265e-28	0	0	0	0	0
N2fixgln__L[c] + N2fixh2o[c] -> N2fixglu__L[c] + N2fixnh4[c]	0	-2.45972e-28	3.26791e-27	1.45264e-25	7.67642e-25	-2.33532e-25	-2.54616e-25	-2.58481e-25	-1.90733e-25	-2.38522e-25	-1.27682e-25	-2.15629e-25	0	0	0	0	0	0	0	0	0	0	0	0	0	0	0	0	0	0	0	0	0	0	0	0	0	0	0	0	0	0	0	6.12293e-27	0	0	0	0	0
N2fixatp[c] + N2fixglu__L[c] + N2fixnh4[c] -> N2fixadp[c] + N2fixgln__L[c] + N2fixh[c] + N2fixpi[c]	-1.07613e-28	0	0	0	0	0	0	0	0	0	0	0	-1.03308e-26	-1.52854e-26	-1.518e-26	-2.33322e-26	-2.20672e-26	-2.52999e-26	-1.96074e-26	-1.9748e-26	-2.12238e-26	-1.92561e-26	9.23272e-26	9.64911e-26	3.99774e-25	3.94609e-25	3.94749e-25	3.80518e-25	1.50218e-25	1.94247e-25	1.91647e-25	1.98007e-25	1.78927e-25	-1.4e-24	-1.43486e-24	7.78307e-25	-3.30797e-25	-2.74381e-25	-4.57525e-25	2.44882e-25	4.71106e-25	4.88324e-25	5.07281e-25	0	0	0	0	0	0
N2fixglu__L[c] + N2fixh[c] -> N2fix4abut[c] + N2fixco2[c]	0	0	0	0	0	0	0	0	0	0	0	0	0	0	0	0	0	0	0	0	0	0	0	0	0	0	0	0	0	0	0	0	0	0	0	0	0	0	0	0	0	0	0	0	0	0	0	0	0
N2fix4abut[c] + N2fixakg[c] -> N2fixglu__L[c] + N2fixsucsal[c]	0	0	0	0	0	0	0	0	0	0	0	0	0	0	0	0	0	0	0	0	0	0	0	0	0	0	0	0	0	0	0	0	0	0	0	0	0	0	0	0	0	0	0	0	0	0	0	0	0
N2fixh2o[c] + N2fixnadp[c] + N2fixsucsal[c] -> 2 N2fixh[c] + N2fixnadph[c] + N2fixsucc[c]	0	0	0	0	0	0	0	0	0	0	0	0	0	0	0	0	0	0	0	0	0	0	0	0	0	0	0	0	0	0	0	0	0	0	0	0	0	0	0	0	0	0	0	0	0	0	0	0	0
N2fixakg[c] + N2fixgln__L[c] + N2fixh[c] + N2fixnadph[c] -> 2 N2fixglu__L[c] + N2fixnadp[c]	0	0	0	0	0	0	0	0	0	0	0	0	0	0	0	0	0	0	0	0	0	0	0	0	0	0	0	0	0	0	0	0	0	0	0	0	0	0	0	0	0	0	0	0	0	0	0	0	0
N2fixser__L[c] -> N2fixnh4[c] + N2fixpyr[c]	0	-6.98891e-30	-7.33151e-30	6.69129e-35	-2.38068e-32	4.34409e-29	-2.85723e-29	1.43759e-29	-2.89005e-29	2.88649e-29	4.67298e-29	6.69129e-35	0	0	0	0	0	0	0	0	0	0	-6.55605e-25	-6.91529e-25	-1.01349e-23	-1.009e-23	-1.01057e-23	-9.52199e-24	-7.60906e-24	-1.24318e-23	-1.2241e-23	-1.27484e-23	-9.3783e-24	2.33503e-22	2.49112e-22	2.26094e-23	2.41833e-23	2.20975e-23	-3.14915e-23	4.50055e-24	5.97229e-24	5.85891e-24	6.04639e-24	0	0	6.4907e-32	3.24535e-32	0	3.24535e-32
N2fixasp__L[c] + N2fixatp[c] -> N2fix4pasp[c] + N2fixadp[c]	0	0	0	0	0	0	0	0	0	0	0	0	0	0	0	0	0	0	0	0	0	0	-1.32042e-24	-1.40875e-24	-2.03007e-23	-2.0186e-23	-2.02227e-23	-1.90709e-23	-1.51843e-23	-2.48069e-23	-2.4426e-23	-2.54493e-23	-1.87704e-23	4.66476e-22	4.98304e-22	4.54013e-23	4.83794e-23	4.41302e-23	-6.31966e-23	8.96647e-24	1.18344e-23	1.17977e-23	1.20593e-23	0	0	0	0	0	0
N2fix4pasp[c] + N2fixh[c] + N2fixnadph[c] -> N2fixaspsa[c] + N2fixnadp[c] + N2fixpi[c]	0	0	0	0	0	0	0	0	0	0	0	0	0	0	0	0	0	0	0	0	0	0	-1.32093e-24	-1.40913e-24	-2.0293e-23	-2.01848e-23	-2.02249e-23	-1.90743e-23	-1.51857e-23	-2.4811e-23	-2.44222e-23	-2.54525e-23	-1.87696e-23	4.66539e-22	4.98321e-22	4.54047e-23	4.83873e-23	4.41319e-23	-6.31962e-23	8.96589e-24	1.18322e-23	1.17962e-23	1.20567e-23	0	0	0	0	0	0
N2fixaspsa[c] + N2fixh[c] + N2fixnadph[c] -> N2fixhom__L[c] + N2fixnadp[c]	0	0	0	0	0	0	0	0	0	0	0	0	0	0	0	0	0	0	0	0	0	0	0	0	0	0	0	0	0	0	0	0	0	0	0	0	0	0	0	0	0	0	0	0	0	0	0	0	0
N2fixatp[c] + N2fixhom__L[c] -> N2fixadp[c] + N2fixh[c] + N2fixphom[c]	0	0	0	0	0	0	0	0	0	0	0	0	0	0	0	0	0	0	0	0	0	0	-1.32041e-24	-1.4098e-24	-2.02958e-23	-2.01937e-23	-2.02292e-23	-1.90765e-23	-1.51875e-23	-2.48134e-23	-2.4427e-23	-2.54509e-23	-1.87744e-23	4.66596e-22	4.98294e-22	4.53986e-23	4.83853e-23	4.4132e-23	-6.31974e-23	8.96855e-24	1.18359e-23	1.17982e-23	1.20602e-23	0	0	0	0	0	0
N2fixh2o[c] + N2fixphom[c] -> N2fixpi[c] + N2fixthr__L[c]	0	0	0	0	0	0	0	0	0	0	0	0	0	0	0	0	0	0	0	0	0	0	-1.35535e-24	-1.40161e-24	-2.09072e-23	-2.07413e-23	-2.07966e-23	-1.97884e-23	-1.63004e-23	-2.65476e-23	-2.64881e-23	-2.68454e-23	-1.96055e-23	4.46984e-22	4.77917e-22	2.95561e-26	3.74734e-23	3.6529e-23	-7.8103e-23	1.11278e-23	1.65152e-23	1.72426e-23	1.81071e-23	0	0	0	0	0	0
N2fixhcys__L[c] + N2fixser__L[c] -> N2fixcyst__L[c] + N2fixh2o[c]	0	0	0	0	0	0	0	0	0	0	0	0	0	0	0	0	0	0	0	0	0	0	0	0	0	0	0	0	0	0	0	0	0	0	0	0	0	0	0	0	0	0	0	0	0	0	0	0	0
N2fixnad[c] + N2fixthr__L[c] -> N2fix2aobut[c] + N2fixh[c] + N2fixnadh[c]	0	0	0	0	0	0	0	0	0	0	0	0	0	0	0	0	0	0	0	0	0	0	0	0	0	0	0	0	0	0	0	0	0	0	0	0	0	0	0	0	0	0	0	0	0	0	0	0	0
N2fixathr__L[c] + N2fixnadp[c] <=> N2fix2aobut[c] + N2fixh[c] + N2fixnadph[c]	0	0	0	0	0	0	0	0	0	0	0	0	0	0	0	0	0	0	0	0	0	0	-1.35585e-24	-1.40141e-24	-2.09074e-23	-2.07408e-23	-2.07946e-23	-1.97863e-23	-1.63032e-23	-2.6546e-23	-2.6487e-23	-2.68445e-23	-1.96041e-23	4.46978e-22	4.77939e-22	2.95575e-26	3.74726e-23	3.65285e-23	-7.81021e-23	1.11279e-23	1.65149e-23	1.72421e-23	1.81081e-23	0	0	0	0	0	0
N2fixathr__L[c] -> N2fixacald[c] + N2fixgly[c]	0	0	0	0	0	0	0	0	0	0	0	0	0	0	0	0	0	0	0	0	0	0	1.35553e-24	1.40176e-24	2.09072e-23	2.07405e-23	2.07952e-23	1.97873e-23	1.63002e-23	2.65481e-23	2.64882e-23	2.68449e-23	1.9605e-23	-4.46978e-22	-4.77917e-22	-2.95576e-26	-3.7473e-23	-3.6529e-23	7.81024e-23	-1.11281e-23	-1.65151e-23	-1.7243e-23	-1.81076e-23	0	0	0	0	0	0
N2fixthr__L[c] <=> N2fixacald[c] + N2fixgly[c]	0	0	0	0	0	0	0	0	0	0	0	0	0	0	0	0	0	0	0	0	0	0	-1.35553e-24	-1.40176e-24	-2.09072e-23	-2.07405e-23	-2.07952e-23	-1.97873e-23	-1.63002e-23	-2.65481e-23	-2.64882e-23	-2.68449e-23	-1.9605e-23	4.46978e-22	4.77917e-22	2.95576e-26	3.7473e-23	3.6529e-23	-7.81024e-23	1.11281e-23	1.65151e-23	1.7243e-23	1.81076e-23	0	0	0	0	0	0
N2fix3pg[c] + N2fixnad[c] -> N2fix3php[c] + N2fixh[c] + N2fixnadh[c]	0	0	0	0	0	0	0	0	0	0	0	0	0	0	0	0	0	0	0	0	0	0	0	0	0	0	0	0	0	0	0	0	0	0	0	0	0	0	0	0	0	0	0	0	0	0	0	0	0
N2fix3php[c] + N2fixglu__L[c] -> N2fixakg[c] + N2fixpser__L[c]	0	0	0	0	0	0	0	0	0	0	0	0	0	0	0	0	0	0	0	0	0	0	0	0	0	0	0	0	0	0	0	0	0	0	0	0	0	0	0	0	0	0	0	0	0	0	0	0	0
N2fixh2o[c] + N2fixpser__L[c] -> N2fixpi[c] + N2fixser__L[c]	0	0	0	0	0	0	0	0	0	0	0	0	0	0	0	0	0	0	0	0	0	0	0	0	0	0	0	0	0	0	0	0	0	0	0	0	0	0	0	0	0	0	0	0	0	0	0	0	0
N2fixser__L[c] + N2fixthf[c] <=> N2fixgly[c] + N2fixh2o[c] + N2fixmlthf[c]	0	7.03269e-30	7.33068e-30	-5.82022e-35	2.38068e-32	-4.34477e-29	2.86075e-29	-1.43759e-29	2.89005e-29	-2.88649e-29	-4.67257e-29	-5.82022e-35	0	0	0	0	0	0	0	0	0	0	6.61071e-25	7.02815e-25	1.01406e-23	1.00967e-23	1.01133e-23	9.53133e-24	7.59304e-24	1.2407e-23	1.22176e-23	1.27273e-23	9.37998e-24	-2.33337e-22	-2.49164e-22	-2.26895e-23	-2.41813e-23	-2.20731e-23	3.15888e-23	-4.48981e-24	-5.93401e-24	-5.88519e-24	-6.03459e-24	0	0	-6.4907e-32	-3.24535e-32	0	-3.24535e-32
N2fixgly[c] + N2fixnad[c] + N2fixthf[c] -> N2fixco2[c] + N2fixmlthf[c] + N2fixnadh[c] + N2fixnh4[c]	0	-7.21148e-30	-6.97309e-30	5.82022e-35	-2.38068e-32	4.33285e-29	-2.88459e-29	1.4376e-29	-2.89005e-29	2.88649e-29	4.70236e-29	5.82022e-35	0	0	0	0	0	0	0	0	0	0	-6.61071e-25	-7.02815e-25	-1.01406e-23	-1.00967e-23	-1.01133e-23	-9.53231e-24	-7.59304e-24	-1.2407e-23	-1.22176e-23	-1.27273e-23	-9.37998e-24	2.33337e-22	2.49164e-22	2.26895e-23	2.41813e-23	2.20731e-23	-3.15888e-23	4.48981e-24	5.93401e-24	5.88519e-24	6.03459e-24	0	0	6.4907e-32	3.24535e-32	0	3.24535e-32
N2fixacser[c] + N2fixh2s[c] -> N2fixac[c] + N2fixcys__L[c] + N2fixh[c]	0	0	0	0	0	0	0	0	0	0	0	0	0	0	0	0	0	0	0	0	0	0	-5.82987e-27	-1.16597e-26	-7.80776e-27	-7.80776e-27	-7.80776e-27	-1.16597e-26	1.56155e-26	2.33195e-26	2.33195e-26	2.33195e-26	0	-1.86556e-25	0	6.99585e-26	0	-2.33195e-26	-9.3278e-26	-1.16597e-26	-3.78942e-26	2.62344e-26	-1.16597e-26	0	0	0	0	0	0
N2fixaccoa[c] + N2fixser__L[c] -> N2fixacser[c] + N2fixcoa[c]	0	0	0	0	0	0	0	0	0	0	0	0	0	0	0	0	0	0	0	0	0	0	-5.82987e-27	-1.16597e-26	-7.80776e-27	-7.80776e-27	-7.80776e-27	-1.16597e-26	1.56155e-26	2.33195e-26	2.33195e-26	2.33195e-26	0	-1.86556e-25	0	6.99585e-26	0	-2.33195e-26	-9.3278e-26	-1.16597e-26	-3.78942e-26	2.62344e-26	-1.16597e-26	0	0	0	0	0	0
N2fixgly[c] + N2fixh[c] + N2fixsuccoa[c] -> N2fix5aop[c] + N2fixco2[c] + N2fixcoa[c]	0	0	0	0	0	0	0	0	0	0	0	0	0	0	0	0	0	0	0	0	0	0	0	0	0	0	0	0	0	0	0	0	0	0	0	0	0	0	0	0	0	0	0	0	0	0	0	0	0
N2fixaccoa[c] + N2fixgly[c] <=> N2fix2aobut[c] + N2fixcoa[c]	0	0	0	0	0	0	0	0	0	0	0	0	0	0	0	0	0	0	0	0	0	0	1.32058e-24	1.40985e-24	2.02948e-23	2.01923e-23	2.02294e-23	1.90768e-23	1.51893e-23	2.48134e-23	2.4428e-23	2.54499e-23	1.87745e-23	-4.66625e-22	-4.98362e-22	-4.53991e-23	-4.83823e-23	-4.41324e-23	6.31968e-23	-8.96826e-24	-1.18357e-23	-1.18003e-23	-1.20584e-23	0	7.12143e-30	5.37345e-29	-2.76765e-29	3.53914e-29	4.16496e-29
N2fixatp[c] + N2fixglc[e] -> N2fixadp[c] + N2fixg6p[c] + N2fixh[c]	0	0	0	0	0	0	0	0	0	0	0	0	0	0	0	0	0	0	0	0	0	0	2.53321e-26	2.62782e-26	2.44391e-26	2.35461e-26	2.365e-26	2.16672e-26	-8.28931e-28	-3.53401e-28	-1.20078e-27	-8.59878e-28	-3.12507e-28	1.18825e-26	1.18804e-26	2.75183e-26	0	0	0	0	0	0	0	0	0	0	0	0	0
N2fixg6p[c] <=> N2fixf6p[c]	-16.7965	-16.573	-16.2059	-15.8386	-15.4708	-15.1029	-14.7351	-14.3672	-13.9994	-13.6315	-13.2637	-12.9076	-12.7617	-12.6157	-12.4698	-12.3235	-12.1765	-12.0294	-11.8823	-11.7352	-11.5882	-11.4411	-11.294	-11.144	-10.993	-10.842	-10.6911	-10.5401	-10.3891	-10.2382	-10.0872	-9.93622	-9.78257	-9.6268	-9.47103	-9.31526	-9.15949	-9.00373	-8.64292	-8.47974	-8.31655	-8.15336	-7.99018	-7.82699	-7.91334	-7.75757	-7.6018	-7.44603	-7.29026
N2fixatp[c] + N2fixf6p[c] -> N2fixadp[c] + N2fixfdp[c] + N2fixh[c]	0	0	0	0	0	0	0	0	0	0	0	0	0	0	0	0	0	0	0	0	0	0	0	0	0	0	0	0	0	0	0	0	0	0	0	0	0	0	0	0	0	0	0	0	0	0	0	0	0
N2fixfdp[c] + N2fixh2o[c] -> N2fixf6p[c] + N2fixpi[c]	5.59883	5.52432	5.40196	5.27954	5.15692	5.0343	4.91169	4.78907	4.66645	4.54384	4.42122	4.30253	4.25388	4.20524	4.15659	4.10784	4.05882	4.00979	3.96077	3.91175	3.86272	3.8137	3.76468	3.71466	3.66434	3.61401	3.56369	3.51337	3.46304	3.41272	3.3624	3.31207	3.26086	3.20893	3.15701	3.10509	3.05316	3.00124	2.88097	2.82658	2.77218	2.71779	2.66339	2.609	2.63778	2.58586	2.53393	2.48201	2.43009
N2fixfdp[c] <=> N2fixdhap[c] + N2fixg3p[c]	-5.59883	-5.52432	-5.40196	-5.27954	-5.15692	-5.0343	-4.91169	-4.78907	-4.66645	-4.54384	-4.42122	-4.30253	-4.25388	-4.20524	-4.15659	-4.10784	-4.05882	-4.00979	-3.96077	-3.91175	-3.86272	-3.8137	-3.76468	-3.71466	-3.66434	-3.61401	-3.56369	-3.51337	-3.46304	-3.41272	-3.3624	-3.31207	-3.26086	-3.20893	-3.15701	-3.10509	-3.05316	-3.00124	-2.88097	-2.82658	-2.77218	-2.71779	-2.66339	-2.609	-2.63778	-2.58586	-2.53393	-2.48201	-2.43009
N2fixdhap[c] <=> N2fixg3p[c]	-5.59883	-5.52432	-5.40196	-5.27954	-5.15692	-5.0343	-4.91169	-4.78907	-4.66645	-4.54384	-4.42122	-4.30253	-4.25388	-4.20524	-4.15659	-4.10784	-4.05882	-4.00979	-3.96077	-3.91175	-3.86272	-3.8137	-3.76468	-3.71466	-3.66434	-3.61401	-3.56369	-3.51337	-3.46304	-3.41272	-3.3624	-3.31207	-3.26086	-3.20893	-3.15701	-3.10509	-3.05316	-3.00124	-2.88097	-2.82658	-2.77218	-2.71779	-2.66339	-2.609	-2.63778	-2.58586	-2.53393	-2.48201	-2.43009
N2fixg3p[c] + N2fixnad[c] + N2fixpi[c] <=> N2fix13dpg[c] + N2fixh[c] + N2fixnadh[c]	-5.59883	-5.52432	-5.40196	-5.27954	-5.15692	-5.0343	-4.91169	-4.78907	-4.66645	-4.54384	-4.42122	-4.30253	-4.25388	-4.20524	-4.15659	-4.10784	-4.05882	-4.00979	-3.96077	-3.91175	-3.86272	-3.8137	-3.76468	-3.71466	-3.66434	-3.61401	-3.56369	-3.51337	-3.46304	-3.41272	-3.3624	-3.31207	-3.26086	-3.20893	-3.15701	-3.10509	-3.05316	-3.00124	-2.88097	-2.82658	-2.77218	-2.71779	-2.66339	-2.609	-2.63778	-2.58586	-2.53393	-2.48201	-2.43009
N2fix3pg[c] + N2fixatp[c] <=> N2fix13dpg[c] + N2fixadp[c]	5.59883	5.52432	5.40196	5.27954	5.15692	5.0343	4.91169	4.78907	4.66645	4.54384	4.42122	4.30253	4.25388	4.20524	4.15659	4.10784	4.05882	4.00979	3.96077	3.91175	3.86272	3.8137	3.76468	3.71466	3.66434	3.61401	3.56369	3.51337	3.46304	3.41272	3.3624	3.31207	3.26086	3.20893	3.15701	3.10509	3.05316	3.00124	2.88097	2.82658	2.77218	2.71779	2.66339	2.609	2.63778	2.58586	2.53393	2.48201	2.43009
N2fix2pg[c] <=> N2fix3pg[c]	5.59883	5.52432	5.40196	5.27954	5.15692	5.0343	4.91169	4.78907	4.66645	4.54384	4.42122	4.30253	4.25388	4.20524	4.15659	4.10784	4.05882	4.00979	3.96077	3.91175	3.86272	3.8137	3.76468	3.71466	3.66434	3.61401	3.56369	3.51337	3.46304	3.41272	3.3624	3.31207	3.26086	3.20893	3.15701	3.10509	3.05316	3.00124	2.88097	2.82658	2.77218	2.71779	2.66339	2.609	2.63778	2.58586	2.53393	2.48201	2.43009
N2fix2pg[c] <=> N2fixh2o[c] + N2fixpep[c]	-5.59883	-5.52432	-5.40196	-5.27954	-5.15692	-5.0343	-4.91169	-4.78907	-4.66645	-4.54384	-4.42122	-4.30253	-4.25388	-4.20524	-4.15659	-4.10784	-4.05882	-4.00979	-3.96077	-3.91175	-3.86272	-3.8137	-3.76468	-3.71466	-3.66434	-3.61401	-3.56369	-3.51337	-3.46304	-3.41272	-3.3624	-3.31207	-3.26086	-3.20893	-3.15701	-3.10509	-3.05316	-3.00124	-2.88097	-2.82658	-2.77218	-2.71779	-2.66339	-2.609	-2.63778	-2.58586	-2.53393	-2.48201	-2.43009
N2fixadp[c] + N2fixh[c] + N2fixpep[c] -> N2fixatp[c] + N2fixpyr[c]	0	0	0	0	0	0	0	0	0	0	0	0	0	0	0	0	0	0	0	0	0	0	0	0	0	0	0	0	0	0	0	0	0	0	0	0	0	0	0	0	0	0	0	0	0	0	0	0	0
N2fixatp[c] + N2fixoaa[c] -> N2fixadp[c] + N2fixco2[c] + N2fixpep[c]	0	0	0	0	0	0	0	0	0	0	0	0	0	0	0	0	0	0	0	0	0	0	0	0	0	0	0	0	0	0	0	0	0	0	0	0	0	0	0	0	0	0	0	0	0	0	0	0	0
N2fixco2[c] + N2fixpep[c] -> N2fixoaa[c] + N2fixpi[c]	0	0	0	0	0	0	0	0	0	0	0	0	0	0	0	0	0	0	0	0	0	0	0	0	0	0	0	0	0	0	0	0	0	0	0	0	0	0	0	0	0	0	0	0	0	0	0	0	0
N2fixcoa[c] + N2fixnad[c] + N2fixpyr[c] -> N2fixaccoa[c] + N2fixco2[c] + N2fixnadh[c]	16.6512	16.4589	16.1032	15.7474	15.3909	15.0343	14.6778	14.3213	13.9648	13.6083	13.2518	12.9074	12.7792	12.651	12.5228	12.3943	12.2649	12.1355	12.0061	11.8768	11.7474	11.618	11.4886	11.3561	11.2227	11.0892	10.9558	10.8223	10.6889	10.5554	10.422	10.2885	10.1523	10.0138	9.87538	9.73692	9.59846	9.46	9.7316	9.60798	9.48435	9.36072	9.2371	9.11347	8.49077	8.35231	8.21384	8.07538	7.93692
N2fixac[c] + N2fixatp[c] + N2fixcoa[c] -> N2fixaccoa[c] + N2fixamp[c] + N2fixppi[c]	0	0	0	0	0	0	0	0	0	0	0	0	0	0	0	0	0	0	0	0	0	0	-5.82987e-27	-1.16597e-26	-7.80776e-27	-7.80776e-27	-7.80776e-27	-1.16597e-26	1.56155e-26	2.33195e-26	2.33195e-26	2.33195e-26	0	-1.86556e-25	0	6.99585e-26	0	-2.33195e-26	-9.3278e-26	-1.16597e-26	-3.78942e-26	2.62344e-26	-1.16597e-26	0	0	0	0	0	0
N2fixmal__L[c] + N2fixnad[c] -> N2fixco2[c] + N2fixnadh[c] + N2fixpyr[c]	22.25	21.9832	21.5052	21.0269	20.5478	20.0686	19.5895	19.1104	18.6312	18.1521	17.673	17.2099	17.033	16.8562	16.6794	16.5021	16.3237	16.1453	15.9669	15.7885	15.6101	15.4317	15.2533	15.0708	14.887	14.7033	14.5195	14.3357	14.1519	13.9682	13.7844	13.6006	13.4132	13.2228	13.0324	12.842	12.6516	12.4612	12.6126	12.4346	12.2565	12.0785	11.9005	11.7225	11.1285	10.9382	10.7478	10.5574	10.367
N2fixg1p[c] <=> N2fixg6p[c]	0	0	0	0	0	0	0	0	0	0	0	0	0	0	0	0	0	0	0	0	0	0	0	0	0	0	0	0	0	0	0	0	0	0	0	0	0	0	0	0	0	0	0	0	0	0	0	0	0
N2fixatp[c] + N2fixg1p[c] + N2fixh[c] -> N2fixadpglc[c] + N2fixppi[c]	0	0	0	0	0	0	0	0	0	0	0	0	0	0	0	0	0	0	0	0	0	0	0	0	0	0	0	0	0	0	0	0	0	0	0	0	0	0	0	0	0	0	0	0	0	0	0	0	0
N2fixadpglc[c] -> N2fixadp[c] + N2fixglycogen[c] + N2fixh[c]	0	0	0	0	0	0	0	0	0	0	0	0	0	0	0	0	0	0	0	0	0	0	0	0	0	0	0	0	0	0	0	0	0	0	0	0	0	0	0	0	0	0	0	0	0	0	0	0	0
N2fixicit[c] -> N2fixglx[c] + N2fixsucc[c]	-1.76797e-28	0	0	0	0	0	0	0	0	0	0	0	0	0	0	0	0	0	0	0	0	0	6.19728e-26	1.89931e-26	6.75899e-25	6.11876e-25	6.27868e-25	7.71845e-25	1.11187e-24	1.81964e-24	2.13969e-24	1.51159e-24	8.99659e-25	1.87155e-23	1.96115e-23	4.59103e-23	1.06135e-23	7.35753e-24	1.45409e-23	-1.95657e-24	-4.32695e-24	-5.07559e-24	-5.66212e-24	0	0	0	0	0	0
N2fixaccoa[c] + N2fixglx[c] + N2fixh2o[c] -> N2fixcoa[c] + N2fixh[c] + N2fixmal__L[c]	0	-4.10985e-29	-4.82584e-29	-7.66722e-29	-1.65522e-28	-1.5295e-28	-3.50662e-29	-3.5179e-29	-1.32598e-28	-3.38711e-28	-1.25382e-28	5.61285e-28	1.39273e-27	1.87621e-27	2.03497e-27	2.94421e-27	2.82875e-27	3.18956e-27	2.5834e-27	2.69886e-27	3.00194e-27	2.77102e-27	0	0	0	0	0	0	0	0	0	0	0	0	0	0	0	0	0	0	0	0	0	-5.61285e-28	0	0	0	0	0
N2fixatp[c] + N2fixhco3[c] + N2fixpyr[c] -> N2fixadp[c] + N2fixh[c] + N2fixoaa[c] + N2fixpi[c]	0	0	0	0	0	0	0	0	0	0	0	0	0	0	0	0	0	0	0	0	0	0	0	0	0	0	0	0	0	0	0	0	0	0	0	0	0	0	0	0	0	0	0	0	0	0	0	0	0
N2fixhis__L[c] -> N2fixnh4[c] + N2fixurcan[c]	0	-1.44653e-29	-1.44653e-29	0	-4.76136e-32	8.66174e-29	-5.76868e-29	2.8752e-29	-5.78011e-29	5.77296e-29	9.37629e-29	0	0	0	0	0	0	0	0	0	0	0	0	0	0	0	0	0	0	0	0	0	0	0	0	0	0	0	0	0	0	0	0	0	0	0	0	0	0
N2fixatp[c] + N2fixprpp[c] -> N2fixppi[c] + N2fixprbatp[c]	0	-1.45183e-29	-1.45183e-29	2.50939e-34	-4.76136e-32	8.65959e-29	-5.76878e-29	2.87518e-29	-5.78011e-29	5.77299e-29	9.37908e-29	2.50939e-34	0	0	0	0	0	0	0	0	0	0	0	0	0	0	0	0	0	0	0	0	0	0	0	0	0	0	0	0	0	0	0	0	0	0	0	0	0
N2fixh2o[c] + N2fixprbatp[c] -> N2fixh[c] + N2fixppi[c] + N2fixprbamp[c]	0	-1.43755e-29	-1.44974e-29	2.37942e-34	-4.76136e-32	8.66187e-29	-5.7624e-29	2.87518e-29	-5.78011e-29	5.773e-29	9.36846e-29	2.37942e-34	0	0	0	0	0	0	0	0	0	0	0	0	0	0	0	0	0	0	0	0	0	0	0	0	0	0	0	0	0	0	0	0	0	0	0	0	0
N2fixh2o[c] + N2fixprbamp[c] -> N2fixprfp[c]	0	-1.43755e-29	-1.44974e-29	2.37942e-34	-4.76136e-32	8.66187e-29	-5.7624e-29	2.87518e-29	-5.78011e-29	5.773e-29	9.36846e-29	2.37942e-34	0	0	0	0	0	0	0	0	0	0	0	0	0	0	0	0	0	0	0	0	0	0	0	0	0	0	0	0	0	0	0	0	0	0	0	0	0
N2fixprfp[c] <=> N2fixprlp[c]	0	-1.44003e-29	-1.46218e-29	2.1635e-34	-4.76136e-32	8.66231e-29	-5.7601e-29	2.87518e-29	-5.78011e-29	5.77299e-29	9.34909e-29	2.1635e-34	0	0	0	0	0	0	0	0	0	0	0	0	0	0	0	0	0	0	0	0	0	0	0	0	0	0	0	0	0	0	0	0	0	0	0	0	0
N2fixgln__L[c] + N2fixprlp[c] -> N2fixaicar[c] + N2fixeig3p[c] + N2fixglu__L[c] + N2fixh[c]	0	-1.44003e-29	-1.46218e-29	3.24525e-34	-4.76136e-32	8.66231e-29	-5.7601e-29	2.87517e-29	-5.78011e-29	5.773e-29	9.37125e-29	3.24525e-34	0	0	0	0	0	0	0	0	0	0	0	0	0	0	0	0	0	0	0	0	0	0	0	0	0	0	0	0	0	0	0	0	0	0	0	0	0
N2fixeig3p[c] -> N2fixh2o[c] + N2fiximacp[c]	0	-1.43652e-29	-1.44946e-29	0	-4.76136e-32	8.67088e-29	-5.75902e-29	2.8752e-29	-5.78011e-29	5.77297e-29	9.36973e-29	0	0	0	0	0	0	0	0	0	0	0	0	0	0	0	0	0	0	0	0	0	0	0	0	0	0	0	0	0	0	0	0	0	0	0	0	0	0
N2fixglu__L[c] + N2fiximacp[c] -> N2fixakg[c] + N2fixhisp[c]	0	-1.44759e-29	-1.44759e-29	0	-4.76136e-32	8.65105e-29	-5.77885e-29	2.8752e-29	-5.78011e-29	5.77296e-29	9.37484e-29	0	0	0	0	0	0	0	0	0	0	0	0	0	0	0	0	0	0	0	0	0	0	0	0	0	0	0	0	0	0	0	0	0	0	0	0	0	0
N2fixh2o[c] + N2fixhisp[c] -> N2fixhistd[c] + N2fixpi[c]	0	-1.44679e-29	-1.44679e-29	0	-4.76136e-32	8.65342e-29	-5.7735e-29	2.8752e-29	-5.78011e-29	5.77296e-29	9.37681e-29	0	0	0	0	0	0	0	0	0	0	0	0	0	0	0	0	0	0	0	0	0	0	0	0	0	0	0	0	0	0	0	0	0	0	0	0	0	0
N2fixh2o[c] + N2fixhistd[c] + 2 N2fixnad[c] -> 3 N2fixh[c] + N2fixhis__L[c] + 2 N2fixnadh[c]	0	-1.44603e-29	-1.44603e-29	0	-4.76136e-32	8.65996e-29	-5.76789e-29	2.8752e-29	-5.78011e-29	5.77297e-29	9.37485e-29	0	0	0	0	0	0	0	0	0	0	0	0	0	0	0	0	0	0	0	0	0	0	0	0	0	0	0	0	0	0	0	0	0	0	0	0	0	0
N2fixforglu[c] + N2fixh2o[c] + N2fixh[c] -> N2fixfrmd[c] + N2fixglu__L[c]	0	-1.47051e-29	-1.43041e-29	-1.3055e-34	-4.76136e-32	8.63592e-29	-5.78847e-29	2.87522e-29	-5.78011e-29	5.77295e-29	9.38455e-29	-1.3055e-34	0	0	0	0	0	0	0	0	0	0	0	0	0	0	0	0	0	0	0	0	0	0	0	0	0	0	0	0	0	0	0	0	0	0	0	0	0
N2fixfrmd[c] + N2fixh2o[c] -> N2fixfor[c] + N2fixh[c] + N2fixnh4[c]	0	-1.45703e-29	-1.43124e-29	0	-4.76136e-32	8.65192e-29	-5.78943e-29	2.8752e-29	-5.78011e-29	5.77296e-29	9.38688e-29	0	0	0	0	0	0	0	0	0	0	0	0	0	0	0	0	0	0	0	0	0	0	0	0	0	0	0	0	0	0	0	0	0	0	0	0	0	0
N2fixh2o[c] + N2fixurcan[c] -> N2fix4izp[c]	0	-1.45417e-29	-1.44185e-29	-1.20347e-34	-4.76136e-32	8.65109e-29	-5.77972e-29	2.87521e-29	-5.78011e-29	5.77295e-29	9.37818e-29	-1.20347e-34	0	0	0	0	0	0	0	0	0	0	0	0	0	0	0	0	0	0	0	0	0	0	0	0	0	0	0	0	0	0	0	0	0	0	0	0	0
N2fix4izp[c] + N2fixh2o[c] -> N2fixforglu[c] + N2fixh[c]	0	-1.45164e-29	-1.43768e-29	-1.36309e-34	-4.76136e-32	8.654e-29	-5.77864e-29	2.87521e-29	-5.78011e-29	5.77295e-29	9.37982e-29	-1.36309e-34	0	0	0	0	0	0	0	0	0	0	0	0	0	0	0	0	0	0	0	0	0	0	0	0	0	0	0	0	0	0	0	0	0	0	0	0	0
N2fixcoa[c] + N2fixmsa[c] + N2fixnad[c] -> N2fixaccoa[c] + N2fixco2[c] + N2fixnadh[c]	0	0	0	0	0	0	0	0	0	0	0	0	0	0	0	0	0	0	0	0	0	0	0	0	0	0	0	0	0	0	0	0	0	0	0	0	0	0	0	0	0	0	0	0	0	0	0	0	0
N2fixinost[c] + N2fixnad[c] -> N2fix2ins[c] + N2fixh[c] + N2fixnadh[c]	0	0	0	0	0	0	0	0	0	0	0	0	0	0	0	0	0	0	0	0	0	0	0	0	0	0	0	0	0	0	0	0	0	0	0	0	0	0	0	0	0	0	0	0	0	0	0	0	0
N2fix2ins[c] + N2fixatp[c] -> N2fixadp[c] + N2fixdhap[c] + 2 N2fixh[c] + N2fixmsa[c]	0	0	0	0	0	0	0	0	0	0	0	0	0	0	0	0	0	0	0	0	0	0	0	0	0	0	0	0	0	0	0	0	0	0	0	0	0	0	0	0	0	0	0	0	0	0	0	0	0
N2fixaspsa[c] + N2fixpyr[c] -> N2fix23dhdp[c] + 2 N2fixh2o[c] + N2fixh[c]	0	0	0	0	0	0	0	0	0	0	0	0	0	0	0	0	0	0	0	0	0	0	0	0	0	0	0	0	0	0	0	0	0	0	0	0	0	0	0	0	0	0	0	0	0	0	0	0	0
N2fix23dhdp[c] + N2fixh[c] + N2fixnadph[c] -> N2fixnadp[c] + N2fixthdp[c]	0	0	0	0	0	0	0	0	0	0	0	0	0	0	0	0	0	0	0	0	0	0	0	0	0	0	0	0	0	0	0	0	0	0	0	0	0	0	0	0	0	0	0	0	0	0	0	0	0
N2fix23dhdp[c] + N2fixh[c] + N2fixnadh[c] -> N2fixnad[c] + N2fixthdp[c]	0	0	0	0	0	0	0	0	0	0	0	0	0	0	0	0	0	0	0	0	0	0	0	0	0	0	0	0	0	0	0	0	0	0	0	0	0	0	0	0	0	0	0	0	0	0	0	0	0
N2fixh2o[c] + N2fixsuccoa[c] + N2fixthdp[c] -> N2fixcoa[c] + N2fixsl2a6o[c]	0	0	0	0	0	0	0	0	0	0	0	0	0	0	0	0	0	0	0	0	0	0	0	0	0	0	0	0	0	0	0	0	0	0	0	0	0	0	0	0	0	0	0	0	0	0	0	0	0
N2fixakg[c] + N2fixsl26da[c] <=> N2fixglu__L[c] + N2fixsl2a6o[c]	0	0	0	0	0	0	0	0	0	0	0	0	0	0	0	0	0	0	0	0	0	0	0	0	0	0	0	0	0	0	0	0	0	0	0	0	0	0	0	0	0	0	0	0	0	0	0	0	0
N2fixh2o[c] + N2fixsl26da[c] -> N2fix26dap__LL[c] + N2fixsucc[c]	0	0	0	0	0	0	0	0	0	0	0	0	0	0	0	0	0	0	0	0	0	0	0	0	0	0	0	0	0	0	0	0	0	0	0	0	0	0	0	0	0	0	0	0	0	0	0	0	0
N2fix26dap__LL[c] <=> N2fix26dap__M[c]	0	0	0	0	0	0	0	0	0	0	0	0	0	0	0	0	0	0	0	0	0	0	0	0	0	0	0	0	0	0	0	0	0	0	0	0	0	0	0	0	0	0	0	0	0	0	0	0	0
N2fix26dap__M[c] + N2fixh[c] -> N2fixco2[c] + N2fixlys__L[c]	0	0	0	0	0	0	0	0	0	0	0	0	0	0	0	0	0	0	0	0	0	0	0	0	0	0	0	0	0	0	0	0	0	0	0	0	0	0	0	0	0	0	0	0	0	0	0	0	0
N2fixhom__L[c] + N2fixsuccoa[c] -> N2fixcoa[c] + N2fixsuchms[c]	0	0	0	0	0	0	0	0	0	0	0	0	0	0	0	0	0	0	0	0	0	0	0	0	0	0	0	0	0	0	0	0	0	0	0	0	0	0	0	0	0	0	0	0	0	0	0	0	0
N2fixcys__L[c] + N2fixsuchms[c] -> N2fixcyst__L[c] + N2fixh[c] + N2fixsucc[c]	0	0	0	0	0	0	0	0	0	0	0	0	0	0	0	0	0	0	0	0	0	0	0	0	0	0	0	0	0	0	0	0	0	0	0	0	0	0	0	0	0	0	0	0	0	0	0	0	0
N2fixcyst__L[c] + N2fixh2o[c] -> N2fixhcys__L[c] + N2fixnh4[c] + N2fixpyr[c]	0	0	0	0	0	0	0	0	0	0	0	0	0	0	0	0	0	0	0	0	0	0	0	0	0	0	0	0	0	0	0	0	0	0	0	0	0	0	0	0	0	0	0	0	0	0	0	0	0
N2fixamet[c] + N2fixhcys__L[c] -> N2fixahcys[c] + N2fixh[c] + N2fixmet__L[c]	0	0	0	0	0	0	0	0	0	0	0	0	0	0	0	0	0	0	0	0	0	0	0	0	0	0	0	0	0	0	0	0	0	0	0	0	0	0	0	0	0	0	0	0	0	0	0	0	0
N2fixahcys[c] + N2fixh2o[c] <=> N2fixadn[c] + N2fixhcys__L[c]	0	0	0	0	0	0	0	0	0	0	0	0	0	0	0	0	0	0	0	0	0	0	0	0	0	0	0	0	0	0	0	0	0	0	0	0	0	0	0	0	0	0	0	0	0	0	0	0	0
N2fix5mthf[c] + N2fixhcys__L[c] -> N2fixh[c] + N2fixmet__L[c] + N2fixthf[c]	0	0	0	0	0	0	0	0	0	0	0	0	0	0	0	0	0	0	0	0	0	0	0	0	0	0	0	0	0	0	0	0	0	0	0	0	0	0	0	0	0	0	0	0	0	0	0	0	0
2 N2fixh[c] + N2fixmlthf[c] + N2fixnadh[c] -> N2fix5mthf[c] + N2fixnad[c]	0	-9.74254e-33	3.36965e-31	0	0	-9.74254e-33	-9.74254e-33	0	0	0	1.38683e-31	0	0	0	0	0	0	0	0	0	0	0	0	0	0	0	0	-9.76471e-28	0	0	0	0	0	0	0	0	0	0	0	0	0	0	0	0	0	0	0	0	0
N2fixatp[c] + N2fixh2o[c] + N2fixmet__L[c] -> N2fixamet[c] + N2fixpi[c] + N2fixppi[c]	0	0	0	0	0	0	0	0	0	0	0	0	0	0	0	0	0	0	0	0	0	0	0	0	0	0	0	0	0	0	0	0	0	0	0	0	0	0	0	0	0	0	0	0	0	0	0	0	0
N2fixh2o[c] + N2fixsuchms[c] <=> N2fix2obut[c] + N2fixh[c] + N2fixnh4[c] + N2fixsucc[c]	0	0	0	0	0	0	0	0	0	0	0	0	0	0	0	0	0	0	0	0	0	0	0	0	0	0	0	0	0	0	0	0	0	0	0	0	0	0	0	0	0	0	0	0	0	0	0	0	0
N2fixh[c] + N2fixnac[c] + N2fixprpp[c] -> N2fixnicrnt[c] + N2fixppi[c]	0	0	0	0	0	0	0	0	0	0	0	0	0	0	0	0	0	0	0	0	0	0	0	0	0	0	0	0	0	0	0	0	0	0	0	0	0	0	0	0	0	0	0	0	0	0	0	0	0
N2fixatp[c] + N2fixh[c] + N2fixnicrnt[c] <=> N2fixdnad[c] + N2fixppi[c]	0	0	0	0	0	0	0	0	0	0	0	0	0	0	0	0	0	0	0	0	0	0	0	0	0	0	0	0	0	0	0	0	0	0	0	0	0	0	0	0	0	0	0	0	0	0	0	0	0
N2fixatp[c] + N2fixdnad[c] + N2fixgln__L[c] + N2fixh2o[c] -> N2fixamp[c] + N2fixglu__L[c] + N2fixh[c] + N2fixnad[c] + N2fixppi[c]	0	0	0	0	0	0	0	0	0	0	0	0	0	0	0	0	0	0	0	0	0	0	0	0	0	0	0	0	0	0	0	0	0	0	0	0	0	0	0	0	0	0	0	0	0	0	0	0	0
N2fixh2o[c] + N2fixnicrnt[c] -> N2fixnicrns[c] + N2fixpi[c]	0	0	0	0	0	0	0	0	0	0	0	0	0	0	0	0	0	0	0	0	0	0	0	0	0	0	0	0	0	0	0	0	0	0	0	0	0	0	0	0	0	0	0	0	0	0	0	0	0
N2fixh2o[c] + N2fixnmn[c] -> N2fixpi[c] + N2fixrnam[c]	0	0	0	0	0	0	0	0	0	0	0	0	0	0	0	0	0	0	0	0	0	0	0	0	0	0	0	0	0	0	0	0	0	0	0	0	0	0	0	0	0	0	0	0	0	0	0	0	0
N2fixnad[c] + N2fixnadph[c] -> N2fixnadh[c] + N2fixnadp[c]	0	0	0	0	0	0	0	0	0	0	0	0	0	0	0	0	0	0	0	0	0	0	0	0	0	0	0	0	0	0	0	0	0	0	0	0	0	0	0	0	0	0	0	0	0	0	0	0	0
N2fixh[c] + N2fixnac[c] + N2fixr1p[c] <=> N2fixnicrns[c] + N2fixpi[c]	0	0	0	0	0	0	0	0	0	0	0	0	0	0	0	0	0	0	0	0	0	0	0	0	0	0	0	0	0	0	0	0	0	0	0	0	0	0	0	0	0	0	0	0	0	0	0	0	0
N2fixh2o[c] + N2fixncam[c] -> N2fixnac[c] + N2fixnh4[c]	0	0	0	0	0	0	0	0	0	0	0	0	0	0	0	0	0	0	0	0	0	0	0	0	0	0	0	0	0	0	0	0	0	0	0	0	0	0	0	0	0	0	0	0	0	0	0	0	0
N2fixpi[c] + N2fixrnam[c] <=> N2fixh[c] + N2fixncam[c] + N2fixr1p[c]	0	0	0	0	0	0	0	0	0	0	0	0	0	0	0	0	0	0	0	0	0	0	0	0	0	0	0	0	0	0	0	0	0	0	0	0	0	0	0	0	0	0	0	0	0	0	0	0	0
2 N2fixh[c] + N2fixprpp[c] + N2fixquln[c] -> N2fixco2[c] + N2fixnicrnt[c] + N2fixppi[c]	0	0	0	0	0	0	0	0	0	0	0	0	0	0	0	0	0	0	0	0	0	0	0	0	0	0	0	0	0	0	0	0	0	0	0	0	0	0	0	0	0	0	0	0	0	0	0	0	0
N2fixdhap[c] + N2fixiasp[c] -> 2 N2fixh2o[c] + N2fixpi[c] + N2fixquln[c]	0	0	0	0	0	0	0	0	0	0	0	0	0	0	0	0	0	0	0	0	0	0	0	0	0	0	0	0	0	0	0	0	0	0	0	0	0	0	0	0	0	0	0	0	0	0	0	0	0
N2fixasp__L[c] + N2fixq[c] -> N2fixh[c] + N2fixiasp[c] + N2fixqh2[c]	0	0	0	0	0	0	0	0	0	0	0	0	0	0	0	0	0	0	0	0	0	0	0	0	0	0	0	0	0	0	0	0	0	0	0	0	0	0	0	0	0	0	0	0	0	0	0	0	0
N2fixatp[c] + N2fixh[c] + N2fixnmn[c] <=> N2fixnad[c] + N2fixppi[c]	0	0	0	0	0	0	0	0	0	0	0	0	0	0	0	0	0	0	0	0	0	0	0	0	0	0	0	0	0	0	0	0	0	0	0	0	0	0	0	0	0	0	0	0	0	0	0	0	0
N2fixh2o[c] + N2fixnmn[c] -> N2fixh[c] + N2fixncam[c] + N2fixr5p[c]	0	0	0	0	0	0	0	0	0	0	0	0	0	0	0	0	0	0	0	0	0	0	0	0	0	0	0	0	0	0	0	0	0	0	0	0	0	0	0	0	0	0	0	0	0	0	0	0	0
N2fixfadh2[c] + N2fixq[c] <=> N2fixfad[c] + N2fixqh2[c]	37.6551	36.8722	36.0151	35.1579	34.3004	33.4429	32.5854	31.7279	30.8704	30.0129	29.1553	28.327	28.0198	27.7126	27.4053	27.0974	26.7877	26.478	26.1682	25.8585	25.5488	25.2391	24.9293	24.6131	24.2948	23.9765	23.6582	23.3399	23.0216	22.7033	22.385	22.0667	21.7425	21.4137	21.0848	20.756	20.4271	20.0983	20.5212	20.2196	19.9179	19.6163	19.3146	19.013	17.7964	17.4675	17.1387	16.8098	16.481
4 N2fixh[c] + N2fixo2[c] + 2 N2fixqh2[c] -> 2 N2fixh2o[c] + 4 N2fixh[e] + 2 N2fixq[c]	41.2088	40.334	39.3957	38.4573	37.5187	36.58	35.6414	34.7027	33.7641	32.8254	31.8868	30.988	30.8008	30.6136	30.4264	30.2383	30.0477	29.8571	29.6666	29.476	29.2854	29.0949	28.9043	28.7049	28.5028	28.3007	28.0986	27.8964	27.6943	27.4922	27.2901	27.088	26.8779	26.6616	26.4452	26.2289	26.0125	25.7962	26.7759	26.6028	26.4297	26.2566	26.0835	25.9105	24.2818	24.0654	23.8491	23.6327	23.4164
2 N2fixh[c] + N2fixo2[c] + 2 N2fixqh2[c] -> 2 N2fixh2o[c] + 2 N2fixh[e] + 2 N2fixq[c]	0	0	0	0	0	0	0	0	0	0	0	0	0	0	0	0	0	0	0	0	0	0	0	0	0	0	0	0	0	0	0	0	0	0	0	0	0	0	0	0	0	0	0	0	0	0	0	0	0
[truncated: 873 more rows]
[truncated: 60 more columns]

## Sheet: ASP
Reaction
N2fixnh3[e] <=> N2fixnh3[c]	0	0	0	0	0	0	0	0	0	0	0	0	0	0	0	0	0	0	0	0	0	0	0	0	0	-1.18867	-1.63867	-2.08867	-2.53867	-2.98867	-3.43867	-3.88867	-4.33867	-4.78867	-5.23867	-5.68867	-6.13867	-6.58867	-7.03867	-7.48867	-7.93867	-8.38867	-8.83867	-9.28867	-9.73867	-10.1887	-10.6387	-11.0887	-11.5387
[truncated: 1,020 more rows]
[truncated: 99 more columns]

## Sheet: Alanine
Reaction	Alanine Exchange Results
[truncated: 1,021 more rows]
[truncated: 9 more columns]
