# Supplementary material for: Diazotrophic growth of free-living Rhizobium etli: Community-like metabolic modeling of growing and non-growing nitrogen-fixing cells
Source: PLoS One. 2025 Jun 27;20(6):e0325888. doi: 10.1371/journal.pone.0325888 (PMC12204555; doi:10.1371/journal.pone.0325888)
Supplement: S5 file — Includes numerical values used to generate plots, flux distributions, and other results. (XLSX) [file pone.0325888.s005.xlsx]

## Sheet: Table1
flux distribution of experiments of table 1
Abbreviation	Description	Reaction	GPR	nh3/suc=-4.16	no2/suc=-4.16	no3/suc=-4.16	nh3/glc=2.7733	nh3=-2.05/glc=-6.25	gln=-3.328	nh3/ mal=-4.16
NH3t	ammonia reversible transport	nh3[e] <=> nh3[c]		2.05213	0	0	2.75758	2.05213	-4.47909	1.93787
NIT	nitrogenase	16 atp[c] + 6 fdred[c] + 16 h2o[c] + n2[c] -> 16 adp[c] + 6 fdox[c] + 8 h[c] + 2 nh4[c] + 16 pi[c]	( RHE_PD00201 or RHE_PD00307 or RHE_PD00306 or RHE_PD00202 or RHE_PD00200 or RHE_PD00260 or RHE_PD00308 )	0	0	0	0	0	0	0
NH3c	Ammomnium proton dissociation	h[c] + nh3[c] <=> nh4[c]		2.05213	0	0	2.75758	2.05213	-4.47909	1.93787
new_nitrite1	protein S-nitrosylation and denitrosylation	no2[c] + fdred[c] + 2 h[c] => nitox[c] + fdox[c] + h2o[c]		0	1.59959	1.46762	0	0	0	0
new_nitrite2	protein S-nitrosylation and denitrosylation	cys__L[c] + nitox[c] + o2[c] => nitala[c]		0	1.59959	1.46762	0	0	0	0
new_nitrite3	protein S-nitrosylation and denitrosylation	nitala[c] + gthrd[c] <=> cys__L[c] + nitgluthio[c]		0	1.59959	1.46762	0	0	0	0
new_nitrite4	protein S-nitrosylation and denitrosylation	nitgluthio[c] + nadh[c] + h[c] => nad[c] + Sgluthio[c]		0	1.59959	1.46762	0	0	0	0
new_nitrite5	protein S-nitrosylation and denitrosylation	Sgluthio[c] + gthrd[c] => gluthiodis[c] + ham[c]		0	1.59959	1.46762	0	0	0	0
new_nitrite6	protein S-nitrosylation and denitrosylation	gluthiodis[c] + nadph[c] + h[c] => nadp[c] + 2 gthrd[c]		0	1.59959	1.46762	0	0	0	0
new_nitrite7	protein S-nitrosylation and denitrosylation	ham[c] + nadh[c] + 2 h[c] => h2o[c] + nad[c] + nh4[c]		0	1.59959	1.46762	0	0	0	0
new_nitrate1		no3[e] + 2 fdred[c] => no2[c] + 2 fdox[c]		0	0	1.46762	0	0	0	0
HCO3E	HCO3 equilibration reaction	co2[c] + h2o[c] <=> h[c] + hco3[c]		0.0526049	0.0410043	0.0376213	0.0706887	0.0526049	0.0558035	0.0496758
FRNDPRR	Ferredoxin : nadp reductase	2 fdred[c] + h[c] + nadp[c] <=> 2 fdox[c] + nadph[c]	RHE_CH02078	-0.0909664	-0.249723	-1.5784	-0.981669	-50.8446	2.88031	0.192056
GTHP	glutathione peridoxase	2 gthrd[c] + h2o2[c] -> gthox[c] + 2 h2o[c]	RHE_CH01597	0.0442659	0.0345042	0.0316575	0.0594829	0.0442658	0.0469574	0.0418011
TMDPP	thymidine phosphorylase	pi[c] + thymd[c] <=> 2dr1p[c] + thym[c]	RHE_CH00194	-6.74256e-32	0	-1.39784e-30	1.40464e-30	0	-8.80964e-28	0
PPA	inorganic diphosphatase	h2o[c] + ppi[c] <=> h[c] + 2 pi[c]		0.31103	0.24244	0.222438	0.417951	0.315564	0.329942	0.293711
ATPM	ATP maintenance requirement	atp[c] + h2o[c] -> adp[c] + h[c] + pi[c]		1	1	1	1	1	1	1
ARGSS	argininosuccinate synthase	asp__L[c] + atp[c] + citr__L[c] -> amp[c] + argsuc[c] + h[c] + ppi[c]	RHE_CH03924	0.0518275	0.0403983	0.0370653	0.069644	0.0518275	0.0549788	0.0489417
ARGSL	argininosuccinate lyase	argsuc[c] <=> arg__L[c] + fum[c]	RHE_CH03796	0.0518275	0.0403983	0.0370653	0.069644	0.0518275	0.0549788	0.0489417
ASPT_rev	L-aspartase	asp__L[c] -> fum[c] + nh4[c]	RHE_PE00351	0	0	0	0	0	0.578017	0
ASPTA	aspartate transaminase	akg[c] + asp__L[c] <=> glu__L[c] + oaa[c]	( RHE_PC00186 or RHE_CH00568 or RHE_CH01873 or RHE_CH02998 or RHE_PF00273 )	0.924861	0.720908	0.66143	1.2428	0.924861	-2.51613	0.873365
ASNS1_r	asparagine synthase (glutamine-hydrolysing)	asp__L[c] + atp[c] + gln__L[c] + h2o[c] <=> amp[c] + asn__L[c] + glu__L[c] + h[c] + ppi[c]	RHE_CH00758	0.0544189	0.0424182	0.0389186	0.0731262	0.0544188	0.0577277	0.0513888
new_gtp		3 atp[c] + gln__L[c] + imp[c] + nad[c] -> nadh[c] + glu__L[c] + gtp[c] + 2 adp[c] + ppi[c] + amp[c]		0.0292307	0.0227846	0.0209048	0.0392792	0.0292307	0.031008	0.0276031
ORNDC	Ornithine Decarboxylase	h[c] + orn[c] -> co2[c] + ptrc[c]	RHE_CH03629	0	0	0	0	0	0	0
ORNCD	ornithine cyclodeaminase	orn[c] -> nh4[c] + pro__L[c]	( RHE_CH00058 or RHE_PF00181 or RHE_CH02026 )	0.0458673	0.0357525	0.0328028	0.0616349	0.0458673	0.0486562	0.0433134
CBMKr	Carbamate kinase	atp[c] + co2[c] + nh4[c] <=> adp[c] + cbp[c] + 2 h[c]		0.0960933	0.0749025	0.0687228	0.129127	0.0960933	0.101936	0.0907428
AGMT	agmatinase	agm[c] + h2o[c] -> ptrc[c] + urea[c]	( RHE_CH02143 or RHE_CH01568 )	0	0	0	0	0	0	0
foragm		arg__L[c] + h[c] -> co2[c] + agm[c]		0	0	0	0	0	0	0
PROL_RA	proline racemase	pro__L[c] -> pro__D[c]	RHE_PF00391	0	0	0	0	0	0	0
ASDH	aspartate dehydrogenase	h[c] + nadh[c] + nh4[c] + oaa[c] -> asp__L[c] + h2o[c] + nad[c]		1.61265	1.25702	1.15331	2.16702	1.61265	0	1.52286
CS	citrate synthase	accoa[c] + h2o[c] + oaa[c] -> cit[c] + coa[c] + h[c]	( RHE_CH02183 or RHE_CH01926 )	0.13894	0.729278	0.787443	0	0	0	0.409161
ACONTa	aconitase (half-reaction A, Citrate hydro-lyase)	cit[c] <=> acon__C[c] + h2o[c]	RHE_CH03944	0.13894	0.729278	0.787443	0	0	0	0.409161
ACONTb	aconitase (half-reaction B, Isocitrate hydro-lyase)	acon__C[c] + h2o[c] <=> icit[c]	RHE_CH03944	0.13894	0.729278	0.787443	0	0	0	0.409161
ICDHx	isocitrate dehydrogenase (NAD)	icit[c] + nad[c] <=> akg[c] + co2[c] + nadh[c]	RHE_CH02318	0.13894	0.729278	0.787443	0	3.4684e-27	-0.203799	0.409161
OORr	2-oxoglutarate synthase (reversible)	akg[c] + coa[c] + 2 fdox[c] <=> co2[c] + 2 fdred[c] + h[c] + succoa[c]	RHE_CH03888	-0.0909664	0.550071	0.623022	-0.981669	-50.8446	2.88031	0.192056
SUCOAS	succinyl-CoA synthetase (ADP-forming)	atp[c] + coa[c] + succ[c] <=> adp[c] + pi[c] + succoa[c]	( RHE_CH03890 or RHE_CH03889 )	0.206392	-0.460099	-0.540473	0.464046	0.345332	-2.75787	-0.0830568
SUCD1	succinate dehydrogenase	fad[c] + succ[c] <=> fadh2[c] + fum[c]	( RHE_CH03896 or RHE_CH03897 or RHE_CH03894 or RHE_CH03895 )	4.06898	4.71003	4.78298	-0.309018	-0.229964	3.08405	0.192001
AKGDH	2-Oxogluterate dehydrogenase	akg[c] + coa[c] + nad[c] -> co2[c] + nadh[c] + succoa[c]		0	0	0	0.672728	50.6147	0	0
FUM	fumarase	fum[c] + h2o[c] <=> mal__L[c]	( RHE_CH02385 or RHE_CH02383 )	4.21098	4.82072	4.88454	-0.118194	-0.0879572	3.81271	0.326101
MDH	malate dehydrogenase	mal__L[c] + nad[c] <=> h[c] + nadh[c] + oaa[c]	( RHE_PF00428 or RHE_CH03891 or RHE_PF00366 )	0.826728	1.26539	1.27933	-0.118194	-294.385	2.51613	1.05865
GLUCYS	gamma-glutamylcysteine synthetase	atp[c] + cys__L[c] + glu__L[c] -> adp[c] + glucys[c] + h[c] + pi[c]	RHE_CH00803	0	0	0	0	0	0	0
GTHS	glutathione synthetase	atp[c] + glucys[c] + gly[c] -> adp[c] + gthrd[c] + h[c] + pi[c]	RHE_CH00322	0	0	0	0	0	0	0
GTHOr	glutathione oxidoreductase	gthox[c] + h[c] + nadph[c] <=> 2 gthrd[c] + nadp[c]	RHE_CH02377	0.0442659	0.0345042	0.0316575	0.0594829	0.0442658	0.0469574	0.0418011
GTMLT	g-glutamyltransferase	ala__L[c] + gthrd[c] -> cgly[c] + gluala[c]	( RHE_CH03536 or RHE_CH02146 )	0	1.64105e-16	1.51607e-16	0	0	0	0
AMPTASECG	alanyl aminopeptidase (cys-gly)	cgly[c] + h2o[c] -> cys__L[c] + gly[c]	RHE_CH01298	0	1.64105e-16	1.51607e-16	0	0	0	0
newforgluala		gluala[c] -> ala__L[c] + oxpro[c]		0	1.64105e-16	1.51607e-16	0	0	0	0
newforoxopro		2 h2o[c] + atp[c] + oxpro[c] -> adp[c] + pi[c] + glu__L[c] + h[c]		0	1.64105e-16	1.51607e-16	0	0	0	0
CBPS	carbamoyl-phosphate synthase (glutamine-hydrolysing)	2 atp[c] + gln__L[c] + h2o[c] + hco3[c] -> 2 adp[c] + cbp[c] + glu__L[c] + 2 h[c] + pi[c]	( RHE_CH02966 or RHE_CH02957 )	0	0	0	0	0	0	0
GPAT_Rhizobium	glutamine-pyruvate aminotransferase	gln__L[c] + h[c] + pyr[c] <=> 2oxgltrm[c] + ala__L[c]		0	0	0	0	0	3.92368e-26	6.51891e-30
AMID6	amidase	2oxgltrm[c] + h2o[c] -> akg[c] + h[c] + nh4[c]		0	0	0	0	0	0	0
GLUN	glutaminase	gln__L[c] + h2o[c] -> glu__L[c] + nh4[c]	RHE_CH02311	0	0	0	0	0	2.99326	0
GLNS	glutamine synthetase	atp[c] + glu__L[c] + nh4[c] -> adp[c] + gln__L[c] + h[c] + pi[c]	( RHE_PE00418 or RHE_CH03104 or RHE_CH02102 or RHE_CH00706 or RHE_CH02886 or RHE_CH01315 )	0.315557	0.245969	0.225676	0.424034	0.315557	0	0.297986
GLUDC	Glutamate Decarboxylase	glu__L[c] + h[c] -> 4abut[c] + co2[c]		0	0	0	0	0	0	0
ABTA	4-aminobutyrate transaminase	4abut[c] + akg[c] -> glu__L[c] + sucsal[c]	RHE_CH00093	0	0	0	0	0	0	0
SSALy	succinate-semialdehyde dehydrogenase (NADP)	h2o[c] + nadp[c] + sucsal[c] -> 2 h[c] + nadph[c] + succ[c]	( RHE_CH00092 or RHE_PF00201 or RHE_PC00032 or RHE_PF00340 or RHE_PF00364 )	0	0	0	0	0	0	0
GLUSy	glutamate synthase (NADPH)	akg[c] + gln__L[c] + h[c] + nadph[c] -> 2 glu__L[c] + nadp[c]		0	0	0	0	0	0	0
SERD_Lr	L-serine deaminase (rev)	ser__L[c] -> nh4[c] + pyr[c]	( RHE_CH02214 or RHE_PF00182 or RHE_CH04092 or RHE_CH02027 or RHE_CH01759 or RHE_CH03537 )	0	0	0	0	0	0.435027	0
ASPKi	aspartate kinase, irreversible	asp__L[c] + atp[c] -> 4pasp[c] + adp[c]	RHE_CH03758	0.392677	0.306082	0.28083	0.527666	0.392677	1.62506	0.370812
ASADi	aspartate-semialdehyde dehydrogenase, irreversible	4pasp[c] + h[c] + nadph[c] -> aspsa[c] + nadp[c] + pi[c]	RHE_CH04100	0.392677	0.306082	0.28083	0.527666	0.392677	1.62506	0.370812
HSDy	homoserine dehydrogenase (NADPH)	aspsa[c] + h[c] + nadph[c] -> hom__L[c] + nadp[c]	RHE_CH01878	0.277309	0.216156	0.198322	0.372638	0.277309	1.50267	0.261868
HSK	homoserine kinase	atp[c] + hom__L[c] -> adp[c] + h[c] + phom[c]	RHE_CH00962	0.277309	0.216156	0.198322	0.372638	0.277309	1.50267	0.261868
THRS	threonine synthase	h2o[c] + phom[c] -> pi[c] + thr__L[c]	( RHE_CH00979 or RHE_CH04092 )	0.277309	0.216156	0.198322	0.372638	0.277309	1.50267	0.261868
CYSTS	cystathionine beta-synthase	hcys__L[c] + ser__L[c] -> cyst__L[c] + h2o[c]	RHE_CH01775	0	0	0	0	0	0	0
THRD	L-threonine dehydrogenase	nad[c] + thr__L[c] -> 2aobut[c] + h[c] + nadh[c]	RHE_CH02951	0.125195	0.0975868	0.0895355	0.168233	0.125195	1.34131	0.118224
new_forathr		athr__L[c] + nadp[c] <=> 2aobut[c] + h[c] + nadph[c]	athr__L[c] + nadp[c] <=> 2aobut[c] + h[c] + nadph[c]	0	0	0	0	0	0	0
THRA2r	L-allo-Threonine Aldolase	athr__L[c] -> acald[c] + gly[c]	RHE_CH03568	0	0	0	0	0	0	0
THRAr	Threonine Aldolase	thr__L[c] <=> acald[c] + gly[c]	RHE_CH03568	0	0	0	0	0	0	0
PGCDr	phosphoglycerate dehydrogenase reversible	3pg[c] + nad[c] -> 3php[c] + h[c] + nadh[c]	( RHE_CH03454 or RHE_PF00379 )	0.159525	0.124346	0.114087	0.214364	0.159525	9.7775e-27	0.150643
PSERTr	phosphoserine transaminase reversible	3php[c] + glu__L[c] -> akg[c] + pser__L[c]	RHE_CH03455	0.159525	0.124346	0.114087	0.214364	0.159525	9.77748e-27	0.150643
PSP_L	phosphoserine phosphatase (L-serine)	h2o[c] + pser__L[c] -> pi[c] + ser__L[c]	RHE_CH02794	0.159525	0.124346	0.114087	0.214364	0.159525	0	0.150643
GHMT2	glycine hydroxymethyltransferase	ser__L[c] + thf[c] <=> gly[c] + h2o[c] + mlthf[c]	RHE_CH01508	0.0371862	0.0289858	0.0265944	0.0499696	0.0371862	-0.564804	0.0351157
new-gly		gly[c] + thf[c] + nad[c] -> nadh[c] + mlthf[c] + co2[c] + nh4[c]		0	0	0	0	0	0.604252	0
CYSS	cysteine synthase	acser[c] + h2s[c] -> ac[c] + cys__L[c] + h[c]	( RHE_CH01775 or RHE_CH00325 )	0.0312261	0.02434	0.0223319	0.0419605	0.031226	0.0331247	0.0294874
SERATi	serine O-acetyltransferase, irreversible	accoa[c] + ser__L[c] -> acser[c] + coa[c]	( RHE_CH03627 or RHE_CH01903 )	0.0312261	0.02434	0.0223319	0.0419605	0.031226	0.0331247	0.0294874
ALAS	5-aminolevulinate synthase	gly[c] + h[c] + succoa[c] -> 5aop[c] + co2[c] + coa[c]	RHE_PF00489	5.77876e-05	4.50441e-05	4.13278e-05	7.7653e-05	5.77876e-05	6.13014e-05	5.457e-05
GLYAT	glycine C-acetyltransferase	accoa[c] + gly[c] <=> 2aobut[c] + coa[c]	( RHE_PF00489 or RHE_CH02952 )	-0.125195	-0.0975868	-0.0895355	-0.168233	-0.125195	-1.34131	-0.118224
new_glccons		glc[e] + atp[c] -> g6p[c] + adp[c] + h[c]		0	0	0	2.7733	6.24	0	0
PGI	glucose-6-phosphate isomerase	g6p[c] <=> f6p[c]	RHE_CH00477	-1.14382	-1.78078	-2.3085	0.806559	-20.2806	-0.213455	-0.941153
PFK	phosphofructokinase	atp[c] + f6p[c] -> adp[c] + fdp[c] + h[c]	RHE_CH02862	0	0	0	1.67025	0	0	0
FBP	fructose-bisphosphatase	fdp[c] + h2o[c] -> f6p[c] + pi[c]		0.714268	0.853156	1.00765	0	2.93321	0.424394	0.628171
FBA	fructose-bisphosphate aldolase	fdp[c] <=> dhap[c] + g3p[c]	RHE_CH03500	-0.714268	-0.853156	-1.00765	1.67025	-2.93321	-0.424394	-0.628171
TPI	triose-phosphate isomerase	dhap[c] <=> g3p[c]	( RHE_CH02186 or RHE_PF00040 )	-0.718596	-0.856529	-1.01074	1.66444	-2.93754	-0.428985	-0.632258
GAPD	glyceraldehyde-3-phosphate dehydrogenase	g3p[c] + nad[c] + pi[c] <=> 13dpg[c] + h[c] + nadh[c]	RHE_CH03496	-1.21037	-1.23985	-1.36244	3.77691	2.81069	-0.950657	-1.09665
PGK	phosphoglycerate kinase	3pg[c] + atp[c] <=> 13dpg[c] + adp[c]	RHE_CH03499	1.21037	1.23985	1.36244	-3.77691	-2.81069	0.950657	1.09665
PGM	phosphoglycerate mutase	2pg[c] <=> 3pg[c]	RHE_CH00169	1.36989	1.3642	1.47653	-3.56255	-2.65117	0.950657	1.24729
ENO	enolase	2pg[c] <=> h2o[c] + pep[c]	RHE_CH01931	-1.36989	-1.3642	-1.47653	3.56255	2.65117	-0.950657	-1.24729
PYK	pyruvate kinase	adp[c] + h[c] + pep[c] -> atp[c] + pyr[c]	RHE_CH03542	0	0	0	0	0	0	0
PPCK	phosphoenolpyruvate carboxykinase	atp[c] + oaa[c] -> adp[c] + co2[c] + pep[c]	RHE_CH00037	0	0	0	0	0	0	0
new_ppck-rev		pep[c] + co2[c] -> oaa[c] + pi[c]		0	0	0	1.04242	295.073	0	0
PDH	pyruvate dehydrogenase	coa[c] + nad[c] + pyr[c] -> accoa[c] + co2[c] + nadh[c]		1.08606	1.46753	1.46479	1.2727	0.947115	0	1.30354
new_ac-accoa		ac[c] + coa[c] + atp[c] -> accoa[c] + amp[c] + ppi[c]		0.0416175	0.0324398	0.0297634	0.0559241	0.0416175	0.044148	0.0393002
new_ma-pyr		mal__L[c] + nad[c] -> co2[c] + nadh[c] + pyr[c]		3.38425	3.55533	3.60521	0	294.297	1.50038	3.42745
PGMT	phosphoglucomutase	g1p[c] <=> g6p[c]	RHE_CH03597	-0.20122	-0.156846	-0.143906	-0.270393	-0.20122	-0.213455	-0.190016
GLGC	glucose-1-phosphate adenylyltransferase	atp[c] + g1p[c] + h[c] -> adpglc[c] + ppi[c]	RHE_CH03595	0	0	0	0	0	0	0
GLCS1	glycogen synthase (ADPGlc)	adpglc[c] -> adp[c] + glycogen[c] + h[c]	RHE_CH03596	0	0	0	0	0	0	0
ICL	Isocitrate lyase	icit[c] -> glx[c] + succ[c]	RHE_CH00712	0	0	0	0	0	0.203799	0
MALS	malate synthase	accoa[c] + glx[c] + h2o[c] -> coa[c] + h[c] + mal__L[c]		0	0	0	0	2.11084e-27	0.203799	0
PC	pyruvate carboxylase	atp[c] + hco3[c] + pyr[c] -> adp[c] + h[c] + oaa[c] + pi[c]	RHE_CH04002	0	0	0	0	0	0	0
HISD	histidase	his__L[c] -> nh4[c] + urcan[c]	( RHE_PE00072 or RHE_PE00081 )	0	0	0	0	0	0	0
ATPPRTr	ATP phosphoribosyltransferase reversible	atp[c] + prpp[c] -> ppi[c] + prbatp[c]	RHE_CH00823	0.0191762	0.0149474	0.0137142	0.0257683	0.0191762	0.0203422	0.0181084
PRATPP	phosphoribosyl-ATP pyrophosphatase	h2o[c] + prbatp[c] -> h[c] + ppi[c] + prbamp[c]	RHE_CH00041	0.0191762	0.0149474	0.0137142	0.0257683	0.0191762	0.0203422	0.0181084
PRAMPC	phosphoribosyl-AMP cyclohydrolase	h2o[c] + prbamp[c] -> prfp[c]	( RHE_CH00041 or RHE_CH02202 )	0.0191762	0.0149474	0.0137142	0.0257683	0.0191762	0.0203422	0.0181084
PRMICIi	1-(5-phosphoribosyl)-5-[(5-phosphoribosylamino)methylideneamino)imidazole-4-carboxamide isomerase (irreversible)	prfp[c] <=> prlp[c]	RHE_CH00043	0.0191762	0.0149474	0.0137142	0.0257683	0.0191762	0.0203422	0.0181084
IG3PS	Imidazole-glycerol-3-phosphate synthase	gln__L[c] + prlp[c] -> aicar[c] + eig3p[c] + glu__L[c] + h[c]		0.0191762	0.0149474	0.0137142	0.0257683	0.0191762	0.0203422	0.0181084
IGPDH	imidazoleglycerol-phosphate dehydratase	eig3p[c] -> h2o[c] + imacp[c]	RHE_CH00047	0.0191762	0.0149474	0.0137142	0.0257683	0.0191762	0.0203422	0.0181084
HSTPTr	histidinol-phosphate transaminase reversible	glu__L[c] + imacp[c] -> akg[c] + hisp[c]	( RHE_PD00233 or RHE_CH01331 or RHE_CH04010 or RHE_CH03810 )	0.0191762	0.0149474	0.0137142	0.0257683	0.0191762	0.0203422	0.0181084
HISTP	histidinol-phosphatase	h2o[c] + hisp[c] -> histd[c] + pi[c]		0.0191762	0.0149474	0.0137142	0.0257683	0.0191762	0.0203422	0.0181084
HISTD	histidinol dehydrogenase	h2o[c] + histd[c] + 2 nad[c] -> 3 h[c] + his__L[c] + 2 nadh[c]	RHE_CH00581	0.0191762	0.0149474	0.0137142	0.0257683	0.0191762	0.0203422	0.0181084
FGLU	formimidoylglutamase	forglu[c] + h2o[c] + h[c] -> frmd[c] + glu__L[c]	RHE_PE00071	0	0	0	0	0	0	0
new_forfrmd		frmd[c] + h2o[c] -> for[c] + h[c] + nh4[c]	frmd[c] + h2o[c] -> for[c] + h[c] + nh4[c]	0	0	0	0	0	0	0
URCN	urocanase	h2o[c] + urcan[c] -> 4izp[c]	RHE_PE00070	0	0	0	0	0	0	0
IZPN	imidazolonepropionase	4izp[c] + h2o[c] -> forglu[c] + h[c]	RHE_PE00073	0	0	0	0	0	0	0
MMSAD3	methylmalonate-semialdehyde dehydrogenase (malonic semialdehyde)	coa[c] + msa[c] + nad[c] -> accoa[c] + co2[c] + nadh[c]	RHE_CH00731	0	0	0	0	0	0	0
INS2D	inositol 2-dehydrogenase	inost[c] + nad[c] -> 2ins[c] + h[c] + nadh[c]	( RHE_CH03170 or RHE_CH01209 )	0	0	0	0	0	0	0
INSCR	inositol catabolic reactions (lumped)	2ins[c] + atp[c] -> adp[c] + dhap[c] + 2 h[c] + msa[c]		0	0	0	0	0	0	0
DHDPS	dihydrodipicolinate synthase	aspsa[c] + pyr[c] -> 23dhdp[c] + 2 h2o[c] + h[c]	( RHE_PF00398 or RHE_PC00042 or RHE_PF00094 or RHE_CH00606 or RHE_CH01381 or RHE_CH02792 )	0.115368	0.0899266	0.0825074	0.155028	0.115368	0.122383	0.108944
DHDPRy	dihydrodipicolinate reductase (NADPH)	23dhdp[c] + h[c] + nadph[c] -> nadp[c] + thdp[c]		0	0	0	0	0	0	0
DHDPRx	dihydrodipicolinate reductase (NADH)	23dhdp[c] + h[c] + nadh[c] -> nad[c] + thdp[c]		0.115368	0.0899266	0.0825074	0.155028	0.115368	0.122383	0.108944
THDPS	tetrahydrodipicolinate succinylase	h2o[c] + succoa[c] + thdp[c] -> coa[c] + sl2a6o[c]	RHE_CH00418	0.115368	0.0899266	0.0825074	0.155028	0.115368	0.122383	0.108944
SDPTA	succinyldiaminopimelate transaminase	akg[c] + sl26da[c] <=> glu__L[c] + sl2a6o[c]	( RHE_PD00118 or RHE_CH01877 )	-0.115368	-0.0899266	-0.0825074	-0.155028	-0.115368	-0.122383	-0.108944
SDPDS	succinyl-diaminopimelate desuccinylase	h2o[c] + sl26da[c] -> 26dap__LL[c] + succ[c]	RHE_CH00417	0.115368	0.0899266	0.0825074	0.155028	0.115368	0.122383	0.108944
DAPE	diaminopimelate epimerase	26dap__LL[c] <=> 26dap__M[c]	RHE_CH03955	0.115368	0.0899266	0.0825074	0.155028	0.115368	0.122383	0.108944
DAPDC	diaminopimelate decarboxylase	26dap__M[c] + h[c] -> co2[c] + lys__L[c]	RHE_CH03797	0.108579	0.0846345	0.0776518	0.145904	0.108579	0.115181	0.102533
HSST	homoserine O-succinyltransferase	hom__L[c] + succoa[c] -> coa[c] + suchms[c]	RHE_CH04033	0	0	0	0	0	0	0
SHSL1	O-succinylhomoserine lyase (L-cysteine)	cys__L[c] + suchms[c] -> cyst__L[c] + h[c] + succ[c]	( RHE_PE00244 or RHE_PF00019 or RHE_CH00522 or RHE_PF00019 or RHE_PF00461 or RHE_PE00244 or RHE_PF00461 )	0.0326513	0.0254509	0.0233511	0.0438757	0.0326513	0.0346366	0.0308333
CYSTL	cystathionine b-lyase	cyst__L[c] + h2o[c] -> hcys__L[c] + nh4[c] + pyr[c]	RHE_CH01899	0.0326513	0.0254509	0.0233511	0.0438757	0.0326513	0.0346366	0.0308333
HCYSMT	homocysteine S-methyltransferase	amet[c] + hcys__L[c] -> ahcys[c] + h[c] + met__L[c]	RHE_PC00163	-1.9294e-32	-7.04e-32	-1.41122e-30	1.4057e-30	0	0	-1.52e-29
AHC	adenosylhomocysteinase	ahcys[c] + h2o[c] <=> adn[c] + hcys__L[c]	RHE_CH00031	0	0	0	0	0	1.44826e-28	0
METS	methionine synthase	5mthf[c] + hcys__L[c] -> h[c] + met__L[c] + thf[c]	RHE_CH02901	0.0326513	0.0254509	0.0233511	0.0438757	0.0326513	0.0346366	0.0308333
new_for5mthf		2 h[c] + mlthf[c] + nadh[c] -> 5mthf[c] + nad[c]		0.0326513	0.0254509	0.0233511	0.0438757	0.0326513	0.0346366	0.0308333
METAT	methionine adenosyltransferase	atp[c] + h2o[c] + met__L[c] -> amet[c] + pi[c] + ppi[c]	RHE_CH00370	0	0	0	0	0	0	0
SHSL4r	O-succinylhomoserine lyase (elimination), reversible	h2o[c] + suchms[c] <=> 2obut[c] + h[c] + nh4[c] + succ[c]	( RHE_CH00522 or RHE_PE00244 or RHE_PF00461 or RHE_PF00019 )	-0.0326513	-0.0254509	-0.0233511	-0.0438757	-0.0326513	-0.0346366	-0.0308333
NAPRTr	NAPRTase (rev)	h[c] + nac[c] + prpp[c] -> nicrnt[c] + ppi[c]	RHE_CH00181	0	0	0	0	0	7.30509e-33	0
NNATr	nicotinate-nucleotide adenylyltransferase	atp[c] + h[c] + nicrnt[c] <=> dnad[c] + ppi[c]	RHE_CH04070	0	0	0	0	0	7.30509e-33	0
NADS2	NAD synthase (glutamine-hydrolysing)	atp[c] + dnad[c] + gln__L[c] + h2o[c] -> amp[c] + glu__L[c] + h[c] + nad[c] + ppi[c]	( RHE_CH01195 or RHE_CH02371 )	0	0	0	0	0	7.30509e-33	0
NT5C	5'-nucleotidase	h2o[c] + nicrnt[c] -> nicrns[c] + pi[c]	RHE_CH03555	0	0	0	0	-1.29046e-29	0	0
NTD5_a	5'-nucleotidase (dTMP)	h2o[c] + nmn[c] -> pi[c] + rnam[c]	RHE_CH03555	0	0	0	0	0	0	0
NADTRHD	NAD transhydrogenase	nad[c] + nadph[c] -> nadh[c] + nadp[c]	( RHE_CH01846 or RHE_CH01651 )	0	0	0	0	0	0	0
NP1_r	nucleotide phosphatase	h[c] + nac[c] + r1p[c] <=> nicrns[c] + pi[c]	RHE_CH00192	0	0	0	0	0	0	0
NNAM	nicotinamidase	h2o[c] + ncam[c] -> nac[c] + nh4[c]	RHE_CH02821	0	0	0	0	0	7.30509e-33	0
PNP	purine-nucleoside phosphorylase	pi[c] + rnam[c] <=> h[c] + ncam[c] + r1p[c]	RHE_CH00192	0	0	0	0	0	-7.18067e-31	0
NNDPR	nicotinate-nucleotide diphosphorylase (carboxylating)	2 h[c] + prpp[c] + quln[c] -> co2[c] + nicrnt[c] + ppi[c]	RHE_PE00439	0	0	0	0	0	0	0
new_forquln		dhap[c] + iasp[c] -> 2 h2o[c] + pi[c] + quln[c]		0	0	0	0	0	0	0
new_forqh2		asp__L[c] + q[c] -> h[c] + iasp[c] + qh2[c]		0	0	0	0	0	0	0
NMNATr	nicotinamide-nucleotide adenylyltransferase	atp[c] + h[c] + nmn[c] <=> nad[c] + ppi[c]	RHE_CH04070	0	0	0	0	0	-7.30509e-33	0
NMNN	NMN nucleosidase	h2o[c] + nmn[c] -> h[c] + ncam[c] + r5p[c]	RHE_CH02485	0	0	0	0	0	0	0
SUCD3	succinate dehydrogenase cytochrome b	fadh2[c] + q[c] <=> fad[c] + qh2[c]		4.06898	4.71003	4.78298	-0.309018	-0.229964	3.08405	0.192001
CYTOX	Cytochrome oxidase	4 h[c] + o2[c] + 2 qh2[c] -> 2 h2o[c] + 4 h[e] + 2 q[c]		3.44862	3.09966	3.31137	1.70871	26.3286	3.189	1.98731
CYTOX2	Cytochrome oxidase (rhizobium)	2 h[c] + o2[c] + 2 qh2[c] -> 2 h2o[c] + 2 h[e] + 2 q[c]		0	0	0	0	0	0	0
ATPS2	ATP synthase (two protons for one ATP)	adp[c] + 2 h[e] + pi[c] -> atp[c] + h2o[c] + h[c]		12.4704	9.91273	9.50883	11.2795	305.885	11.4375	11.4611
NADH	NADH dehydrogenase	5 h[c] + nadh[c] + q[c] -> 4 h[e] + nad[c] + qh2[c]		2.82826	1.4893	1.83976	3.72643	52.8872	3.29395	3.78261
ACACT1r	acetyl-CoA C-acetyltransferase	2 accoa[c] <=> aacoa[c] + coa[c]	( RHE_CH00558 or RHE_PE00203 or RHE_CH04018 or RHE_PF00014 )	0.479093	0.373442	0.342632	0.643789	0.479093	0.508224	0.452417
PHPB	acetoacetyl-CoA reductase	aacoa[c] + h[c] + nadph[c] <=> 3hbcoa__R[c] + nadp[c]	RHE_CH04019	0.479093	0.373442	0.342632	0.643789	0.479093	0.508224	0.452417
PHBS	PHB synthase	3hbcoa__R[c] -> coa[c] + phb[c]		0.479093	0.373442	0.342632	0.643789	0.479093	0.508224	0.452417
PHB_deg_1	PHB depolymerase	h2o[c] + 2 phb[c] -> 3hbb__RR[c] + h[c]		0	0	0	5.21116e-30	-9.6711e-29	0	0
HBDH	hydroxybutyrate-dimer hydrolase;	3hbb__RR[c] + h2o[c] -> 2 bhb[c] + h[c]		0	0	0	5.14348e-30	-8.66271e-29	0	0
BDH	(R)-3-Hydroxybutanoate:NAD+ oxidoreductase	bhb[c] + nad[c] -> acac[c] + h[c] + nadh[c]	RHE_CH03123	0	0	0	0	0	2.16903e-30	0
AACOAT_1	acetoacetyl-CoA synthetase	acac[c] + atp[c] + coa[c] -> aacoa[c] + amp[c] + ppi[c]	RHE_CH00719	0	0	0	0	0	0	0
OCOAT1r	3-oxoacid CoA-transferase	acac[c] + succoa[c] <=> aacoa[c] + succ[c]	( RHE_PE00202 or RHE_PE00201 )	0	0	0	1.04519e-29	-1.96e-28	2.04728e-30	0
PANTS	pantothenate synthase	ala__B[c] + atp[c] + pant__R[c] -> amp[c] + h[c] + pnto__R[c] + ppi[c]	RHE_PF00001	-9.77056e-32	0	-1.28853e-29	4.40563e-30	7.62696e-30	0	0
PPCDC	phosphopantothenoylcysteine decarboxylase	4ppcys[c] + h[c] -> co2[c] + pan4p[c]	RHE_CH00342	-9.64939e-32	0	-1.29302e-29	4.40253e-30	-6.17561e-30	0	0
PTPAT	pantetheine-phosphate adenylyltransferase	atp[c] + h[c] + pan4p[c] <=> dpcoa[c] + ppi[c]	RHE_CH02113	-1.89818e-32	-1.47636e-32	1.97991e-31	0	0	0	-1.11782e-31
new_apoACP	[acyl-carrier-protein] phosphodiesterase	ACP[c] + h2o[c] -> apoACP[c] + h[c] + pan4p[c]	( RHE_PC00047 or RHE_CH01764 )	1.36831e-31	5.30173e-32	2.77483e-30	-3.88011e-27	6.89798e-28	-9.53071e-26	-1.02292e-30
new_ptth	pantothenoylcysteine decarboxylase	h[c] + ptcys[c] -> co2[c] + ptth[c]	RHE_CH00040	0	0	0	0	0	0	0
new_traptcys		ptcys[c] <=> ptcys[e]		0	0	0	0	0	0	0
MOHMT	3-methyl-2-oxobutanoate hydroxymethyltransferase	3mob[c] + h2o[c] + mlthf[c] -> 2dhp[c] + thf[c]	( RHE_PF00002 or RHE_PE00443 )	-1.04115e-31	0	-1.31185e-29	4.48997e-30	0	0	0
PTHK	pantetheine kinase	atp[c] + ptth[c] -> adp[c] + h[c] + pan4p[c]	RHE_CH00040	1.23731e-32	-6.80521e-32	1.00965e-29	3.87704e-27	-6.77848e-28	9.53169e-26	9.09423e-31
DPCOAK	dephospho-CoA kinase	atp[c] + dpcoa[c] -> adp[c] + coa[c] + h[c]	RHE_CH00004	0	0	0	0	0	0	0
PPNCL3	phosphopantothenate-cysteine ligase	4ppan[c] + atp[c] + cys__L[c] -> 4ppcys[c] + amp[c] + h[c] + ppi[c]	RHE_CH00342	0	0	0	0	0	0	0
ACPS1	acyl-carrier protein synthase	apoACP[c] + coa[c] -> ACP[c] + h[c] + pap[c]	RHE_CH01388	1.36697e-31	5.31405e-32	2.77485e-30	-3.88071e-27	6.90223e-28	-9.53023e-26	-1.02226e-30
new_forpap		h2o[c] + pap[c] -> amp[c] + pi[c]		1.36697e-31	5.31405e-32	2.77485e-30	-3.88071e-27	6.90223e-28	-9.53023e-26	-1.02226e-30
DPR	2-dehydropantoate 2-reductase	2dhp[c] + h[c] + nadph[c] -> nadp[c] + pant__R[c]	RHE_CH01710	-1.04288e-31	0	-1.29913e-29	4.4099e-30	7.62794e-30	0	0
PNTK	pantothenate kinase	atp[c] + pnto__R[c] -> 4ppan[c] + adp[c] + h[c]	RHE_CH00040	-7.88055e-32	0	-1.28239e-29	4.40333e-30	0	0	0
RBKr	ribokinase reversible	atp[c] + rib__D[c] -> adp[c] + h[c] + r5p[c]	( RHE_PC00098 or RHE_CH00409 )	4.20073e-33	6.4866e-31	0	-1.40374e-30	0	0	-2.24039e-33
G6PDH2	glucose 6-phosphate dehydrogenase	g6p[c] + nadp[c] -> 6pgl[c] + h[c] + nadph[c]	( RHE_CH01185 or RHE_CH00704 )	0.9426	1.62394	2.1646	1.69635	26.3194	0	0.751137
PGL	6-phosphogluconolactonase	6pgl[c] + h2o[c] -> 6pgc[c] + h[c]	RHE_CH00703	0.9426	1.62394	2.1646	1.69635	26.3194	0	0.751137
GND	phosphogluconate dehydrogenase	6pgc[c] + nadp[c] -> co2[c] + nadph[c] + ru5p__D[c]	( RHE_CH03488 or RHE_CH02468 )	0.9426	1.62394	2.1646	1.69635	26.3194	0	0.751137
RPI	ribose-5-phosphate isomerase	r5p[c] <=> ru5p__D[c]	( RHE_CH02380 or RHE_PF00039 )	-0.41924	-0.623189	-0.796654	-0.706599	-8.87818	-0.111427	-0.349571
RPE	ribulose 5-phosphate 3-epimerase	ru5p__D[c] <=> xu5p__D[c]	RHE_CH02270	0.519524	0.997758	1.3652	0.984595	17.4374	-0.115496	0.397944
TKT1	transketolase	r5p[c] + xu5p__D[c] <=> g3p[c] + s7p[c]	( RHE_CH02398 or RHE_CH03495 or RHE_CH02397 )	0.299721	0.530026	0.711178	0.545993	8.75866	-0.0153592	0.236706
TALA	transaldolase	g3p[c] + s7p[c] <=> e4p[c] + f6p[c]	RHE_CH03667	0.299721	0.530026	0.711178	0.545993	8.75866	-0.0153592	0.236706
TKT2	transketolase	e4p[c] + xu5p__D[c] <=> f6p[c] + g3p[c]	( RHE_CH02398 or RHE_CH03495 or RHE_CH02397 )	0.216538	0.465187	0.651688	0.434215	8.67548	-0.1036	0.158155
EDD	6-phosphogluconate dehydratase	6pgc[c] -> 2ddg6p[c] + h2o[c]	RHE_CH00702	0	0	0	0	0	0	7.55082e-29
EDA	2-dehydro-3-deoxy-phosphogluconate aldolase	2ddg6p[c] -> g3p[c] + pyr[c]	RHE_CH03635	0	0	0	0	0	0	0
DDPA	3-deoxy-D-arabino-heptulosonate 7-phosphate synthetase	e4p[c] + h2o[c] + pep[c] -> 2dda7p[c] + pi[c]	( RHE_CH02375 or RHE_CH02369 )	0.0831831	0.0648393	0.0594898	0.111779	0.0831831	0.088241	0.0785514
DHQS	3-dehydroquinate synthase	2dda7p[c] -> 3dhq[c] + pi[c]	RHE_CH03825	0.0831831	0.0648393	0.0594898	0.111779	0.0831831	0.088241	0.0785514
DHQD	3-dehydroquinate dehydratase	3dhq[c] -> 3dhsk[c] + h2o[c]	( RHE_CH01931 or RHE_CH01871 or RHE_CH02289 )	0.0831831	0.0648393	0.0594898	0.111779	0.0831831	0.088241	0.0785514
SHK3Dr	shikimate dehydrogenase	3dhsk[c] + h[c] + nadph[c] <=> nadp[c] + skm[c]	( RHE_CH00003 or RHE_CH02291 or RHE_PC00214 )	0.0831831	0.0648393	0.0594898	0.111779	0.0831831	0.088241	0.0785514
SHKK	shikimate kinase	atp[c] + skm[c] -> adp[c] + h[c] + skm5p[c]	RHE_CH03826	0.0831831	0.0648393	0.0594898	0.111779	0.0831831	0.088241	0.0785514
PSCVT	3-phosphoshikimate 1-carboxyvinyltransferase	pep[c] + skm5p[c] <=> 3psme[c] + pi[c]	RHE_CH00884	0.0831831	0.0648393	0.0594898	0.111779	0.0831831	0.088241	0.0785514
CHORS	chorismate synthase	3psme[c] -> chor[c] + pi[c]	RHE_CH00935	0.0831831	0.0648393	0.0594898	0.111779	0.0831831	0.088241	0.0785514
CHORM	chorismate mutase	chor[c] -> pphn[c]	RHE_CH03958	0.077223	0.0601935	0.0552273	0.10377	0.0772229	0.0819184	0.0729231
PPNDHr	prephenate dehydratase	h[c] + pphn[c] -> co2[c] + h2o[c] + phpyr[c]	RHE_CH00131	0.0445716	0.0347425	0.0318762	0.0598938	0.0445716	0.0472818	0.0420899
PHETA1	phenylalanine transaminase	akg[c] + phe__L[c] <=> glu__L[c] + phpyr[c]	( RHE_CH01331 or RHE_CH04010 or RHE_CH03810 )	-0.0445716	-0.0347425	-0.0318762	-0.0598938	-0.0445716	-0.0472818	-0.0420899
new_tyr_synt2		nad[c] + pphn[c] -> 34hpp[c] + co2[c] + nadh[c]		0.0326513	0.0254509	0.0233511	0.0438757	0.0326513	0.0346366	0.0308333
new_tyr_synt		akg[c] + tyr__L[c] <=> 34hpp[c] + glu__L[c]		-0.0326513	-0.0254509	-0.0233511	-0.0438757	-0.0326513	-0.0346366	-0.0308333
ANS	anthranilate synthase	chor[c] + gln__L[c] -> anth[c] + glu__L[c] + h[c] + pyr[c]	RHE_CH03075	0.00596016	0.00464581	0.00426251	0.00800906	0.00596016	0.00632256	0.0056283
ANPRT	anthranilate phosphoribosyltransferase	anth[c] + prpp[c] -> ppi[c] + pran[c]	RHE_CH02174	0.00596016	0.00464581	0.00426251	0.00800906	0.00596016	0.00632256	0.0056283
PRAI	phosphoribosylanthranilate isomerase	pran[c] -> 2cpr5p[c]	RHE_CH00020	0.00596016	0.00464581	0.00426251	0.00800906	0.00596016	0.00632256	0.0056283
IGPS	indole-3-glycerol-phosphate synthase	2cpr5p[c] + h[c] -> 3ig3p[c] + co2[c] + h2o[c]	RHE_CH02175	0.00596016	0.00464581	0.00426251	0.00800906	0.00596016	0.00632256	0.0056283
TRPS3r	tryptophan synthase (indoleglycerol phosphate)	3ig3p[c] -> g3p[c] + indole[c]	RHE_CH00021	0.00596016	0.00464581	0.00426251	0.00800906	0.00596016	0.00632256	0.0056283
TRPS2	tryptophan synthase (indole)	indole[c] + ser__L[c] -> h2o[c] + trp__L[c]	RHE_CH00021	0.00596016	0.00464581	0.00426251	0.00800906	0.00596016	0.00632256	0.0056283
TRPS1r	tryptophan synthase (indoleglycerol phosphate)	3ig3p[c] + ser__L[c] -> g3p[c] + h2o[c] + trp__L[c]	RHE_CH00021	0	0	0	0	0	0	0
GLU5K	glutamate 5-kinase	atp[c] + glu__L[c] -> adp[c] + glu5p[c]	RHE_CH04068	0	0	0	0	0	0	0
G5SD	glutamate-5-semialdehyde dehydrogenase	glu5p[c] + h[c] + nadph[c] -> glu5sa[c] + nadp[c] + pi[c]	RHE_CH04069	0	0	0	0	0	0	0
G5SADr	L-glutamate 5-semialdehyde dehydratase, reversible	glu5sa[c] -> 1pyr5c[c] + h2o[c] + h[c]		0	0	-4.29494e-28	0	0	1.32217e-25	0
PRO1x	proline oxidase (L-proline, NAD)	1pyr5c[c] + 2 h[c] + nadph[c] -> nadp[c] + pro__L[c]		0	0	0	0	0	0	0
PPMi	phosphopentomutase	r5p[c] <=> r1p[c]	( RHE_CH00198 or RHE_CH03597 )	0.119519	0.0931625	0.0854763	0.160606	0.119519	0.126787	0.112864
DADA	Deoxyadenosine deaminase	dad__2[c] + h2o[c] + h[c] -> din[c] + nh4[c]	RHE_CH00197	0	0	0	0	0	0	0
NTD11	5'-nucleotidase (IMP)	h2o[c] + imp[c] -> ins[c] + pi[c]	RHE_CH03555	0	0	0	0	0	0	0
ADD	adenine deaminase	ade[c] + h2o[c] + h[c] -> hxan[c] + nh4[c]	( RHE_CH03094 or RHE_CH03420 )	0	0	0	0	0	0	0
ADA	Adenosine deaminase	adn[c] + h2o[c] + h[c] -> ins[c] + nh4[c]	RHE_CH00197	0	0	0	0	0	0	0
PYOPT	dATP:pyruvate O2-phosphotransferase	dadp[c] + h[c] + pep[c] <=> datp[c] + pyr[c]	dadp[c] + h[c] + pep[c] <=> datp[c] + pyr[c]	-1.54375	-1.49971	-1.60086	2.28651	-292.596	-1.13508	-1.41146
new_dadp-datp		dadp[c] + atp[c] <=> datp[c] + adp[c]		1.54375	1.49971	1.60086	-2.28651	292.596	1.13508	1.41146
newfor10fthf1		atp[c] + for[c] + thf[c] -> 10fthf[c] + adp[c] + pi[c]		0.119411	0.0930777	0.0853985	0.16046	0.11941	0.126671	0.112762
newfor10fthf3		10fthf[c] + h2o[c] + nadp[c] -> co2[c] + h[c] + nadph[c] + thf[c]		0	0	0	0	0	0	0
newfor10fthf2		10fthf[c] + h2o[c] -> for[c] + h[c] + thf[c]		0	0	0	0	0	0	0
ADNUC	adenosine hydrolase	adn[c] + h2o[c] -> ade[c] + rib__D[c]	RHE_CH02485	0	0	0	0	0	0	0
NTD8	5'-nucleotidase (dGMP)	dgmp[c] + h2o[c] -> dgsn[c] + pi[c]	RHE_CH03555	0.00453491	0.00353485	0	0	0	0	0.0042824
GDPT	Guanosine 3'-diphosphate 5'-triphosphate	gdptp[c] + h2o[c] <=> h[c] + pi[c] + ppgpp[c]	( RHE_CH00788 or RHE_CH01492 )	0	0	0	0	0	0	0
HXPRTr	hypoxanthine phosphoribosyltransferase (Hypoxanthine)	hxan[c] + prpp[c] <=> imp[c] + ppi[c]	RHE_CH03800	3.56964e-31	5.9392e-30	-7.15404e-30	0	0	-1.96102e-27	4.36801e-28
PUNP5	purine-nucleoside phosphorylase (Inosine)	ins[c] + pi[c] <=> hxan[c] + r1p[c]	RHE_CH00192	0	0	0	0	0	0	0
PUNP1	purine-nucleoside phosphorylase (Adenosine)	adn[c] + pi[c] -> ade[c] + r1p[c]	RHE_CH00192	0	0	0	0	0	1.44826e-28	0
NTD7	5'-nucleotidase (AMP)	amp[c] + h2o[c] -> adn[c] + pi[c]	RHE_CH03555	0	0	0	0	0	0	0
PUNP2	purine-nucleoside phosphorylase (Deoxyadenosine)	dad__2[c] + pi[c] <=> 2dr1p[c] + ade[c]	RHE_CH00192	-0.00453491	-0.00353485	8.12019e-30	-1.1701e-30	-0.0045349	2.84129e-27	-0.0042824
NDPK1	nucleoside-diphosphate kinase (ATP:GDP)	atp[c] + gdp[c] <=> adp[c] + gtp[c]	RHE_CH01472	0.119105	0.0928393	0.0851798	0.160049	0.119105	0.126347	0.112473
GUAD	guanine deaminase	gua[c] + h2o[c] + h[c] -> nh4[c] + xan[c]	RHE_CH03130	0	0	0	0	0	0	0
GTPDPK	GTP diphosphokinase	atp[c] + gtp[c] -> amp[c] + gdptp[c] + h[c]	RHE_CH01385	0	0	0	0	0	0	0
PRPPSi	phosphoribosylpyrophosphate synthetase	atp[c] + r5p[c] -> amp[c] + h[c] + prpp[c]	RHE_CH03023	0	0	0	0	0	0	0
PUNP7	purine-nucleoside phosphorylase (Xanthosine)	pi[c] + xtsn[c] <=> r1p[c] + xan[c]	RHE_CH00192	1.91485e-31	-1.10295e-29	7.65939e-32	5.19613e-27	7.89836e-28	6.12751e-31	3.31418e-29
NTPTP1	Nucleoside triphosphate tripolyhydrolase	dgtp[c] + h2o[c] -> dgsn[c] + pppi[c]	RHE_CH01817	0	0	0	0	0.0045349	0	0
forpppi		h2o[c] + gtp[c] -> gsn[c] + pppi[c]		0	0	0	0	0	0	0
ADKd	adenylate kinase (d form)	damp[c] + atp[c] <=> adp[c] + dadp[c]	RHE_CH01696	0	0	-0.00324321	-0.00609385	-1.01535e-30	-0.00481065	0
PPGPPDP	guanosine-3',5'-bis(diphosphate) 3'-diphosphatase	h2o[c] + ppgpp[c] -> gdp[c] + ppi[c]	RHE_CH01385	0	0	0	0	0	0	0
GLUPRT	glutamine phosphoribosyldiphosphate amidotransferase	gln__L[c] + h2o[c] + prpp[c] -> glu__L[c] + ppi[c] + pram[c]	RHE_CH01428	0.0501172	0.0390652	0.0358422	0.0673457	0.0501172	0.0531645	0.0473266
PRAGS	phosphoribosylglycinamide synthetase	atp[c] + gly[c] + pram[c] -> adp[c] + gar[c] + h[c] + pi[c]	RHE_CH00886	0.0501172	0.0390652	0.0358422	0.0673457	0.0501172	0.0531645	0.0473266
GARFTi	phosphoribosylglycinamide formyltransferase, irreversible	10fthf[c] + gar[c] <=> fgam[c] + h[c] + thf[c]	RHE_CH01487	0.0501172	0.0390652	0.0358422	0.0673457	0.0501172	0.0531645	0.0473266
PRFGS	phosphoribosylformylglycinamidine synthase	atp[c] + fgam[c] + gln__L[c] + h2o[c] -> adp[c] + fpram[c] + glu__L[c] + h[c] + pi[c]	( RHE_CH02281 or RHE_CH02286 )	0.0501172	0.0390652	0.0358422	0.0673457	0.0501172	0.0531645	0.0473266
PRAIS	phosphoribosylaminoimidazole synthase	atp[c] + fpram[c] -> adp[c] + air[c] + 2 h[c] + pi[c]	RHE_CH01488	0.0501172	0.0390652	0.0358422	0.0673457	0.0501172	0.0531645	0.0473266
AIRCr	phosphoribosylaminoimidazole carboxylase	air[c] + co2[c] <=> 5aizc[c] + h[c]	( RHE_CH03531 or RHE_CH03532 )	0.0501172	0.0390652	0.0358422	0.0673457	0.0501172	0.0531645	0.0473266
PRASCS	phosphoribosylaminoimidazolesuccinocarboxamide synthase	5aizc[c] + asp__L[c] + atp[c] -> 25aics[c] + adp[c] + h[c] + pi[c]	( RHE_CH03409 or RHE_CH02278 )	0.0501172	0.0390652	0.0358422	0.0673457	0.0501172	0.0531645	0.0473266
ADSL2r	adenylosuccinate lyase	25aics[c] <=> aicar[c] + fum[c]	RHE_CH02273	0.0501172	0.0390652	0.0358422	0.0673457	0.0501172	0.0531645	0.0473266
AICARTi	phosphoribosylaminoimidazolecarboxamide formyltransferase	10fthf[c] + aicar[c] <=> fprica[c] + thf[c]	RHE_CH04107	0.0692933	0.0540125	0.0495563	0.093114	0.0692933	0.0735067	0.0654351
IMPC	IMP cyclohydrolase	h2o[c] + imp[c] <=> fprica[c]	RHE_CH04107	-0.0692933	-0.0540125	-0.0495563	-0.093114	-0.0692933	-0.0735067	-0.0654351
ADSS	adenylosuccinate synthase	asp__L[c] + gtp[c] + imp[c] -> dcamp[c] + gdp[c] + 2 h[c] + pi[c]	RHE_CH03344	0.0400626	0.0312279	0.0286515	0.0538348	0.0400626	0.0424986	0.0378319
ADSL1	adenylosuccinate lyase	dcamp[c] -> amp[c] + fum[c]	RHE_CH02273	0.0400626	0.0312279	0.0286515	0.0538348	0.0400626	0.0424986	0.0378319
IMPD	IMP dehydrogenase	h2o[c] + imp[c] + nad[c] -> h[c] + nadh[c] + xmp[c]	RHE_CH00794	-1.37978e-30	-9.81178e-30	-5.19447e-30	4.72553e-30	2.95796e-29	2.44602e-27	1.78921e-28
GMPS2	GMP synthase	atp[c] + gln__L[c] + h2o[c] + xmp[c] -> amp[c] + glu__L[c] + gmp[c] + 2 h[c] + ppi[c]	RHE_CH00297	0	0	0	0	0	0	0
ADK1	adenylate kinase	amp[c] + atp[c] <=> 2 adp[c]	RHE_CH01696	0.196271	0.152988	0.14361	0.269836	0.196271	0.213015	0.185342
GUAPRTr	guanine phosphoribosyltransferase	gua[c] + prpp[c] <=> gmp[c] + ppi[c]	( RHE_CH03800 or RHE_CH03035 or RHE_PD00341 )	0.00453491	0.00353485	-5.13554e-30	-2.36917e-31	0.0045349	2.44616e-27	0.0042824
PUNP3	purine-nucleoside phosphorylase (Guanosine)	gsn[c] + pi[c] <=> gua[c] + r1p[c]	RHE_CH00192	0	0	0	0	0	0	0
NDPK5	nucleoside-diphosphate kinase (ATP:dGDP)	atp[c] + dgdp[c] <=> adp[c] + dgtp[c]	RHE_CH01472	-0.00805917	-0.00628194	-0.00576366	-0.0108296	-0.00352427	-0.0085492	-0.00761044
NTD9	5'-nucleotidase (GMP)	gmp[c] + h2o[c] -> gsn[c] + pi[c]	RHE_CH03555	0	0	0	0	0	0	0
PUNP4	purine-nucleoside phosphorylase (Deoxyguanosine)	dgsn[c] + pi[c] <=> 2dr1p[c] + gua[c]	RHE_CH00192	0.00453491	0.00353485	0	-2.3694e-31	0.0045349	0	0.0042824
NTD10	5'-nucleotidase (XMP)	h2o[c] + xmp[c] -> pi[c] + xtsn[c]	RHE_CH03555	0	0	0	0	0	0	0
NTD6r	5'-nucleotidase (dAMP)	damp[c] + h2o[c] <=> dad__2[c] + pi[c]	RHE_CH03555	-0.00453491	-0.00353485	1.63408e-30	-1.17598e-30	-0.0045349	8.80055e-28	-0.0042824
DGK1	deoxyguanylate kinase (dGMP:ATP)	atp[c] + dgmp[c] <=> adp[c] + dgdp[c]	RHE_CH01448	-0.0125941	-0.00981679	-0.00576366	-0.0108296	-0.00805917	-0.0085492	-0.0118928
XPPT	xanthine phosphoribosyltransferase	prpp[c] + xan[c] -> ppi[c] + xmp[c]	RHE_CH03800	0	0	0	0	0	0	0
PUNP6	purine-nucleoside phosphorylase (Deoxyinosine)	din[c] + pi[c] <=> 2dr1p[c] + hxan[c]	RHE_CH00192	3.56939e-31	6.12751e-30	-6.43388e-30	0	0	-1.96111e-27	4.36891e-28
GK1	guanylate kinase (GMP:ATP)	atp[c] + gmp[c] <=> adp[c] + gdp[c]	RHE_CH01448	-0.0166366	-0.0129679	-0.0151412	-0.0284496	-0.0166366	-0.0224588	-0.0157103
PYPRTr	pyrophosphate phosphoribosyltransferase	prpp[c] + xan[c] <=> ppi[c] + xmp[c]	RHE_CH03800	1.58604e-30	-3.25306e-29	5.1968e-30	5.19194e-27	7.60218e-28	-2.44533e-27	-1.77501e-28
ADPTr	adenine phosphoribosyltransferase (r)	ade[c] + prpp[c] <=> amp[c] + ppi[c]	( RHE_CH03035 or RHE_PD00341 or RHE_CH03800 )	-0.00453491	-0.00353485	8.14806e-30	-1.16951e-30	-0.0045349	2.84083e-27	-0.0042824
ADPRDP	ADPribose diphosphatase	adprib[c] + h2o[c] -> amp[c] + 2 h[c] + r5p[c]	RHE_CH01485	0	0	0	0	0	0	0
new_forprib		h2o[c] + nad[c] -> adprib[c] + h[c] + ncam[c]		0	0	0	0	0	0	0
DCTPD2	dCTP deaminase	ctp[c] + h2o[c] + h[c] -> nh4[c] + utp[c]	RHE_CH00524	0	0	0	0	0	0	0
NTD2	5'-nucleotidase (UMP)	h2o[c] + ump[c] -> pi[c] + uri[c]	RHE_CH03555	0	0	0	0	0	0	0
new_forura		pi[c] + uri[c] <=> r1p[c] + ura[c]		-0.119519	-0.0931625	-0.0854763	-0.160606	-0.119519	-0.126787	-0.112864
new_forura2		h2o[c] + uri[c] -> rib__D[c] + ura[c]		0	0	0	0	0	0	0
new_forura3		gtp[c] + uri[c] -> gdp[c] + h[c] + ump[c]		0.119519	0.0931625	0.0854763	0.160606	0.119519	0.126787	0.112864
DCYTD	deoxycytidine deaminase	dcyt[c] + h2o[c] + h[c] -> duri[c] + nh4[c]	RHE_CH00191	0	0	0	0	-2.16503e-30	0	0
NTD4	5'-nucleotidase (CMP)	cmp[c] + h2o[c] -> cytd[c] + pi[c]	RHE_CH03555	-3.33423e-35	0	0	0	0	0	-1.23353e-34
DUTPDP	dUTP diphosphatase	dutp[c] + h2o[c] -> dump[c] + h[c] + ppi[c]	RHE_CH00330	0	0	0	0	0	0	0
DURIPP	deoxyuridine phosphorylase	duri[c] + pi[c] <=> 2dr1p[c] + ura[c]	( RHE_CH00194 or RHE_CH00192 )	0	0	0	0	-2.16503e-30	0	0
UPPN	b-ureidopropionase	cala[c] + h2o[c] + 2 h[c] -> ala__B[c] + co2[c] + nh4[c]	RHE_CH03290	-6.21148e-32	0	-1.27211e-29	4.47226e-30	6.36055e-30	0	0
CSND	Cytosine deaminase	csn[c] + h2o[c] + h[c] -> nh4[c] + ura[c]	( RHE_CH02043 or RHE_PB00107 )	-6.8611e-32	5.10038e-31	-1.4026e-30	0	0	-8.8109e-28	2.34597e-31
NDPK7	nucleoside-diphosphate kinase (ATP:dCDP)	atp[c] + dcdp[c] <=> adp[c] + dctp[c]	RHE_CH01472	0	0	0	0	0	0	0
NTD3	5'-nucleotidase (dCMP)	dcmp[c] + h2o[c] -> dcyt[c] + pi[c]	RHE_CH03555	0	0	0	0	0	0	0
TMDK1	thymidine kinase (ATP:thymidine)	atp[c] + thymd[c] -> adp[c] + dtmp[c] + h[c]	RHE_CH03084	0	0	0	0	0	8.8107e-28	0
ASPCT	aspartate carbamoyltransferase	asp__L[c] + cbp[c] -> cbasp[c] + h[c] + pi[c]	RHE_CH01642	0.0442659	0.0345042	0.0316575	0.0594829	0.0442658	0.0469574	0.0418011
DHORTS	dihydroorotase	dhor__S[c] + h2o[c] <=> cbasp[c] + h[c]	( RHE_CH00351 or RHE_CH03292 or RHE_CH00469 or RHE_CH01641 )	-0.0442659	-0.0345042	-0.0316575	-0.0594829	-0.0442658	-0.0469574	-0.0418011
DHORD	dihydoorotic acid dehydrogenase	dhor__S[c] + o2[c] <=> h2o2[c] + orot[c]	( RHE_CH03278 or RHE_CH00540 )	0.0442659	0.0345042	0.0316575	0.0594829	0.0442658	0.0469574	0.0418011
ORPT	orotate phosphoribosyltransferase	orot5p[c] + ppi[c] <=> orot[c] + prpp[c]	RHE_CH00474	-0.0442659	-0.0345042	-0.0316575	-0.0594829	-0.0442658	-0.0469574	-0.0418011
OMPDC	orotidine-5'-phosphate decarboxylase	h[c] + orot5p[c] -> co2[c] + ump[c]	RHE_CH00314	0.0442659	0.0345042	0.0316575	0.0594829	0.0442658	0.0469574	0.0418011
new_for_dumpfromump		ump[c] + nadph[c] -> nadp[c] + dump[c]		0.00453491	0.00353485	0.00324321	0.00609385	0.0045349	0.00481065	0.0042824
TMDS	thymidylate synthase	dump[c] + mlthf[c] -> dhf[c] + dtmp[c]	RHE_CH02799	0.00453491	0.00353485	0.00324321	0.00609385	0.0045349	0.00481065	0.0042824
DTMPK	dTMP kinase	atp[c] + dtmp[c] <=> adp[c] + dtdp[c]	RHE_CH02160	0	0	0	0	0	0	0
TRDRr	Thioredoxin reductase (NADPH) reversible	h[c] + nadph[c] + trdox[c] <=> nadp[c] + trdrd[c]	( RHE_CH02975 or RHE_PF00137 )	0.00805917	0.00628194	0.00576366	0.0108296	0.00805917	0.0085492	0.00761044
NDPK6	nucleoside-diphosphate kinase (ATP:dUDP)	atp[c] + dudp[c] <=> adp[c] + dutp[c]	RHE_CH01472	0	0	0	0	0	0	0
RNDR3	ribonucleoside-diphosphate reductase (CDP)	cdp[c] + trdrd[c] -> dcdp[c] + h2o[c] + trdox[c]		0.00805917	0.00628194	0.00576366	0.0108296	0.00805917	0.0085492	0.00761044
CYTDH	Cytidine hydrolase	cytd[c] + h2o[c] -> csn[c] + rib__D[c]		0	0	0	0	0	0	0
UPPRTr	uracil phosphoribosyltransferase (r)	prpp[c] + ura[c] <=> ppi[c] + ump[c]	RHE_CH00196	-0.119519	-0.0931625	-0.0854763	-0.160606	-0.119519	-0.126787	-0.112864
NTD5	5'-nucleotidase (dTMP)	dtmp[c] + h2o[c] -> pi[c] + thymd[c]	RHE_CH03555	0	0	0	1.40404e-30	0	0	0
NDPK4	nucleoside-diphosphate kinase (ATP:dTDP)	atp[c] + dtdp[c] <=> adp[c] + dttp[c]	RHE_CH01472	0	0	0	0	0	0	0
UMPK	UMP kinase	atp[c] + ump[c] <=> adp[c] + udp[c]	RHE_CH00098	0.0342632	0.0267073	0.0245039	0.0460416	0.0342631	0.0363465	0.0323554
NDPK2	nucleoside-diphosphate kinase (ATP:UDP)	atp[c] + udp[c] <=> adp[c] + utp[c]	RHE_CH01472	0.147584	0.115038	0.105547	0.198318	0.147584	0.156558	0.139366
DURIK2	deoxyuridine kinase (GTP:Deoxyuridine)	duri[c] + gtp[c] -> dump[c] + gdp[c] + h[c]	RHE_CH03084	0	0	0	0	0	0	0
NDPK3	nucleoside-diphosphate kinase (ATP:CDP)	atp[c] + cdp[c] <=> adp[c] + ctp[c]	RHE_CH01472	-0.0215784	-0.0168198	-0.0154321	-0.0289963	-0.0215784	-0.0228904	-0.0203769
NDP8	nucleoside-diphosphatase (dUDP)	atp[c] + dump[c] <=> adp[c] + dudp[c]	RHE_CH02160	0	0	0	0	0	0	0
CYTD	cytidine deaminase	cytd[c] + h2o[c] + h[c] -> nh4[c] + uri[c]	RHE_CH00191	0	0	0	1.41481e-30	0	0	0
CTPS2	CTP synthase (glutamine)	atp[c] + gln__L[c] + h2o[c] + utp[c] -> adp[c] + ctp[c] + glu__L[c] + 2 h[c] + pi[c]	RHE_CH02184	0.0259708	0.0202436	0.0185734	0.0348986	0.0259707	0.0275499	0.0245247
CYTK1	cytidylate kinase (CMP)	atp[c] + cmp[c] <=> adp[c] + cdp[c]	RHE_CH00098	-0.0135192	-0.0105379	-0.00966849	-0.0181666	-0.0135192	-0.0143412	-0.0127664
new_dgtp	cytidylate kinase (dCMP,dGTP)	dcmp[c] + dgtp[c] <=> dcdp[c] + dgdp[c]	RHE_CH00098	-0.00805917	-0.00628194	-0.00576366	-0.0108296	-0.00805917	-0.0085492	-0.00761044
MCSNAH	5-Methylcytosine aminohydrolase	5mcsn[c] + h2o[c] + h[c] -> nh4[c] + thym[c]	( RHE_PB00107 or RHE_CH02043 )	6.74256e-32	0	1.398e-30	-1.40473e-30	0	8.80958e-28	0
new_amet		amet[c] + csn[c] <=> ahcys[c] + 5mcsn[c] + h[c]		6.74256e-32	0	1.41593e-30	-1.40473e-30	0	8.80958e-28	0
DHPM1	dihydropyrimidinase (5,6-dihydrouracil)	56dura[c] + h2o[c] <=> cala[c] + h[c]	RHE_CH03292	-1.4321e-31	0	-1.26025e-29	4.50089e-30	5.2374e-30	0	0
DCTPD	dCTP deaminase	dctp[c] + h2o[c] + h[c] -> dutp[c] + nh4[c]	RHE_CH00524	0	0	0	0	0	0	0
DURADx	dihydrouracil dehydrogenase (NAD)	56dura[c] + nad[c] <=> h[c] + nadh[c] + ura[c]		1.43448e-31	0	1.26234e-29	-4.50089e-30	-5.22789e-30	0	0
ALAD_R	L-alanine dehydrogenase	h[c] + nadh[c] + nh4[c] + pyr[c] -> ala__L[c] + h2o[c] + nad[c]	RHE_CH01770	0.160769	0.125316	0.114977	0.216036	0.160769	0.170544	0.151817
DB4PS	3,4-Dihydroxy-2-butanone-4-phosphate synthase	ru5p__D[c] -> db4p[c] + for[c] + h[c]		8.35224e-17	1.34982e-31	8.35224e-17	-1.27545e-17	4.23003e-17	0	1.56605e-17
FMNAT	FMN adenylyltransferase	atp[c] + fmn[c] + h[c] -> fad[c] + ppi[c]	RHE_CH00831	4.17612e-17	6.74909e-32	4.17612e-17	-6.37726e-18	2.11501e-17	0	7.83023e-18
APRAUR	5-amino-6-(5-phosphoribosylamino)uracil reductase	5apru[c] + h[c] + nadph[c] -> 5aprbu[c] + nadp[c]	( RHE_CH01510 or RHE_PD00036 )	4.17612e-17	-6.43579e-30	4.17612e-17	0	2.11501e-17	0	7.83023e-18
RBFK	riboflavin kinase	atp[c] + ribflv[c] -> adp[c] + fmn[c] + h[c]	RHE_CH00831	0	0	0	0	0	0	0
RBFSa	riboflavin synthase	4r5au[c] + db4p[c] -> dmlz[c] + 2 h2o[c] + pi[c]		8.35224e-17	1.34982e-31	8.35224e-17	-1.27545e-17	4.23003e-17	0	1.56605e-17
ACP1(FMN)	acid phosphatase (FMN)	fmn[c] + h2o[c] -> pi[c] + ribflv[c]	RHE_CH01827	-4.17612e-17	-6.74909e-32	-4.17612e-17	6.37726e-18	-2.11501e-17	0	-7.83023e-18
RBFSb	riboflavin synthase	2 dmlz[c] -> 4r5au[c] + ribflv[c]	( RHE_CH02688 or RHE_CH01511 or RHE_CH01525 )	4.17612e-17	6.74909e-32	4.17612e-17	-6.37726e-18	2.11501e-17	0	7.83023e-18
PMDPHT	pyrimidine phosphatase	5aprbu[c] + h2o[c] -> 4r5au[c] + pi[c]		4.17612e-17	-6.43616e-30	4.17612e-17	0	2.11501e-17	0	7.83023e-18
DHPPDA	diaminohydroxyphosphoribosylaminopyrimidine deaminase	25dhpp[c] + h2o[c] + h[c] -> 5apru[c] + nh4[c]	RHE_CH01510	4.17612e-17	-6.43579e-30	4.17612e-17	0	2.11501e-17	0	7.83023e-18
new_for25dhpp		3 h2o[c] + gtp[c] -> 25dhpp[c] + for[c] + 2 h[c] + ppi[c]		4.17612e-17	-6.43484e-30	4.17612e-17	0	2.11501e-17	0	7.83023e-18
SADT	sulfate adenylyltransferase	atp[c] + h[c] + so4[c] -> aps[c] + ppi[c]	( RHE_CH01130 or RHE_CH01131 )	0	0	0	0	0	0	0
SULRi	sulfite reductase (NADPH2)	5 h[c] + 3 nadph[c] + so3[c] -> 3 h2o[c] + h2s[c] + 3 nadp[c]	RHE_CH01960	0.0312261	0.02434	0.0223319	0.0419605	0.031226	0.0331247	0.0294874
APS	APS-reductase	aps[c] + 2 gthrd[c] <=> amp[c] + gthox[c] + 2 h[c] + so3[c]		-2.91259e-27	1.62596e-28	-3.90231e-27	0	1.86102e-27	1.62528e-24	7.45114e-27
new_SM4		aps[c] + atp[c] + nadph[c] -> nadp[c] + adp[c] + pap[c] + so3[c]		0	0	0	0	0	0	0
new-cys-withouth2s		accoa[c] + ser__L[c] -> ac[c] + cys__L[c]		0.00738542	0.00575676	0.00528181	0.00992427	0.00738541	0.00783448	0.00697419
H2Ot	H2O transport via diffusion	h2o[e] <=> h2o[c]	RHE_PD00339	-8.0309	-6.61265	-5.62911	-11.7037	-328.064	-1.93638	-8.27863
ALAt2r	L-alanine reversible transport via proton symport	ala__L[e] + h[e] <=> ala__L[c] + h[c]		0	0	0	0	0	0	0
ASPt2r	L-aspartate reversible transport via proton symport	asp__L[e] + h[e] <=> asp__L[c] + h[c]		0	0	0	0	0	0	0
THD2	NAD(P) transhydrogenase	2 h[e] + nadh[c] + nadp[c] -> 2 h[c] + nad[c] + nadph[c]	( RHE_CH03611 or RHE_CH03613 or RHE_CH03612 )	0	0	0	0	0	1.44002	0
SUCCt2_2	succinate transport via proton symport (2 H)	2 h[e] + succ[e] -> 2 h[c] + succ[c]	RHE_CH02971	4.16	4.16	4.16	0	0	0	0
MALt2_2	Malate transport via proton symport (2 H)	2 h[e] + mal__L[e] -> 2 h[c] + mal__L[c]	RHE_CH02971	0	0	0	0	0	0	4.16
GLUt2r	L-glutamate transport via proton symport, reversible	glu__L[e] + h[e] <=> glu__L[c] + h[c]		0	0	0	0	0	0	0
tragln		gln__L[e] <=> gln__L[c]		0	0	0	0	0	3.328	0
PIt	Inorganic phosphate exchange, diffusion	pi[c] <=> pi[e]		-0.101082	-0.0787908	-0.0722903	-0.13583	-0.101082	-0.107228	-0.0954535
N2tr	Nitrogen exchange, diffusion	n2[e] <=> n2[c]		0	0	0	0	0	0	0
CO2t	CO2 transporter via diffusion	co2[e] <=> co2[c]		-5.86797	-8.24346	-8.9362	-2.16472	-26.668	-5.21299	-6.46776
trano2		no2[c] => no2[e]		0	-1.59959	0	0	0	0	0
nh4_tra		nh4[e] <=> nh4[c]		0	0	0	0	0	0	0
new9-for-so3		so3[e] <=> so3[c]	-1000	0.0312261	0.02434	0.0223319	0.0419605	0.031226	0.0331247	0.0294874
new17		for[e] <=> for[c]	-1000	0	0	0	0	0	0	0
new9-for-so4		so4[e] <=> so4[c]	-1000	0	0	0	0	0	0	0
newurea		urea[c] <=> urea[e]		0	0	0	0	0	0	0
O2t	o2 transport (diffusion)	o2[e] <=> o2[c]		3.49288	4.73375	4.81064	1.76819	26.3729	3.23596	2.02911
ORNTAC	ornithine transacetylase	acorn[c] + glu__L[c] <=> acglu[c] + orn[c]	RHE_CH03768	0.0976948	0.0761508	0.0698681	0.131279	0.0976948	0.103635	0.0922551
ORNTAr	ornithine transaminase reversible	akg[c] + orn[c] <=> glu5sa[c] + glu__L[c]	RHE_CH03852	0	0	-4.33556e-28	0	0	1.32235e-25	0
ACGS	N-acetylglutamate synthase	accoa[c] + glu__L[c] -> acglu[c] + coa[c] + h[c]	RHE_CH03768	0	0	0	0	0	0	0
AGPR	N-acetyl-g-glutamyl-phosphate reductase	acg5sa[c] + nadp[c] + pi[c] <=> acg5p[c] + h[c] + nadph[c]	RHE_CH01567	-0.0976948	-0.0761508	-0.0698681	-0.131279	-0.0976948	-0.103635	-0.0922551
ACODA	acetylornithine deacetylase	acorn[c] + h2o[c] -> ac[c] + orn[c]	RHE_PF00335	-4.3155e-18	-8.31548e-18	-3.99998e-18	2.45199e-17	1.8358e-17	0	1.09054e-17
UREA	urease	h2o[c] + 2 h[c] + urea[c] -> co2[c] + 2 nh4[c]	( RHE_CH03310 or RHE_CH03305 or RHE_CH03308 )	0	0	0	0	0	0	0
ARGN	arginase	arg__L[c] + h2o[c] -> orn[c] + urea[c]	RHE_CH03851	0	0	0	0	0	0	0
ACGK	acetylglutamate kinase	acglu[c] + atp[c] -> acg5p[c] + adp[c]	RHE_CH00428	0.0976948	0.0761508	0.0698681	0.131279	0.0976948	0.103635	0.0922551
ACOTA	acetylornithine transaminase	acorn[c] + akg[c] <=> acg5sa[c] + glu__L[c]	RHE_CH00516	-0.0976948	-0.0761508	-0.0698681	-0.131279	-0.0976948	-0.103635	-0.0922551
OCBTi	ornithine carbamoyltransferase, irreversible	cbp[c] + orn[c] <=> citr__L[c] + h[c] + pi[c]		0.0518275	0.0403983	0.0370653	0.069644	0.0518275	0.0549788	0.0489417
new_foralac		2 pyr[c] -> alac__S[c] + co2[c]		0.171549	0.133718	0.122686	0.230522	0.171549	0.18198	0.161997
KARA1	ketol-acid reductoisomerase (2,3-dihydroxy-3-methylbutanoate)	alac__S[c] + h[c] + nadph[c] -> 23dhmb[c] + nadp[c]	RHE_CH02744	0.171549	0.133718	0.122686	0.230522	0.171549	0.18198	0.161997
DHAD1	dihydroxy-acid dehydratase (2,3-dihydroxy-3-methylbutanoate)	23dhmb[c] -> 3mob[c] + h2o[c]	( RHE_PC00044 or RHE_CH01704 or RHE_CH03160 or RHE_CH03347 )	0.171549	0.133718	0.122686	0.230522	0.171549	0.18198	0.161997
VALTAi	valine transaminase	3mob[c] + glu__L[c] -> akg[c] + val__L[c]	( RHE_CH01190 or RHE_CH02730 )	0.0821466	0.0640313	0.0587485	0.110386	0.0821465	0.0871414	0.0775726
THRD_L	L-threonine deaminase	thr__L[c] -> 2obut[c] + nh4[c]	( RHE_CH01759 or RHE_CH04092 or RHE_PF00182 or RHE_CH03537 or RHE_CH02027 )	0.0870702	0.0678692	0.0622697	0.117002	0.0870701	0.0923644	0.0822221
new_for2obut		2obut[c] + pyr[c] -> 2ahbut[c] + co2[c]		0.0544189	0.0424182	0.0389186	0.0731262	0.0544188	0.0577277	0.0513888
KARA2	ketol-acid reductoisomerase (2-Acetolactate)	2ahbut[c] + h[c] + nadph[c] -> 23dhmp[c] + nadp[c]	RHE_CH02744	0.0544189	0.0424182	0.0389186	0.0731262	0.0544188	0.0577277	0.0513888
DHAD2	Dihydroxy-acid dehydratase (2,3-dihydroxy-3-methylpentanoate)	23dhmp[c] -> 3mop[c] + h2o[c]	( RHE_PC00044 or RHE_CH01704 or RHE_CH03160 or RHE_CH03347 )	0.0544189	0.0424182	0.0389186	0.0731262	0.0544188	0.0577277	0.0513888
ILETAi	isoleucine transaminase	3mop[c] + glu__L[c] -> akg[c] + ile__L[c]	( RHE_CH01190 or RHE_CH02730 )	0.0544189	0.0424182	0.0389186	0.0731262	0.0544188	0.0577277	0.0513888
IPPS	2-isopropylmalate synthase	3mob[c] + accoa[c] + h2o[c] -> 3c3hmp[c] + coa[c] + h[c]	( RHE_CH03067 or RHE_CH01419 )	0.0894024	0.0696871	0.0639377	0.120136	0.0894024	0.0948384	0.0844244
IPPMIb	2-isopropylmalate hydratase	3c3hmp[c] -> 2ippm[c] + h2o[c]	( RHE_CH04091 or RHE_CH03965 )	0.0894024	0.0696871	0.0639377	0.120136	0.0894024	0.0948384	0.0844244
IPPMIa	3-isopropylmalate dehydratase	2ippm[c] + h2o[c] -> 3c2hmp[c]	( RHE_CH04091 or RHE_CH03965 )	0.0894024	0.0696871	0.0639377	0.120136	0.0894024	0.0948384	0.0844244
IPMDr	3-isopropylmalate dehydrogenase reversible	3c2hmp[c] + nad[c] -> 3c4mop[c] + h[c] + nadh[c]	RHE_CH04093	0.0894024	0.0696871	0.0639377	0.120136	0.0894024	0.0948384	0.0844244
OMCDC	2-Oxo-4-methyl-3-carboxypentanoate decarboxylation	3c4mop[c] + h[c] -> 4mop[c] + co2[c]		0.0894024	0.0696871	0.0639377	0.120136	0.0894024	0.0948384	0.0844244
LEUTAi	leucine transaminase (irreversible)	4mop[c] + glu__L[c] -> akg[c] + leu__L[c]	( RHE_CH01190 or RHE_CH02730 )	0.0894024	0.0696871	0.0639377	0.120136	0.0894024	0.0948384	0.0844244
new15_fromiaf-for dhf		dhf[c] + h[c] + nadph[c] <=> nadp[c] + thf[c]	-1000	0.00453491	0.00353485	0.00324321	0.00609385	0.0045349	0.00481065	0.0042824
ew21-iaf-for-ppppi		h2o[c] + pppi[c] -> h[c] + pi[c] + ppi[c]	0	0	0	0	0	0	0	0
ew22-iaf-for-ppppi		atp[c] + ppi[c] <=> adp[c] + pppi[c]	-1000	-1.69782e-31	-1.34191e-31	-6.74909e-32	2.36218e-31	-0.0045349	0	2.39382e-31
new27-glubiosynthase		0.5 nadph[c] + akg[c] + 0.5 nadh[c] + nh4[c] <=> glu__L[c]	-1000	0	0	0	0	0	0	2.03472e-16
new10		so3[c] + h2o[c] + o2[c] -> h[c] + h2o2[c] + so4[c]		0	0	0	0	0	0	0
new11		adp[c] + nadph[c] -> nadp[c] + dadp[c] + h2o		0	0	0.00324321	0.00609385	0	0.00481065	0
new12		cdp[c] + nadph -> dcdp[c] + h2o[c] + nadp[c]		0	0	0	0	0	0	0
new13		gdp[c] + nadph -> dgdp[c] + h2o[c] + nadp[c]		0.0125941	0.00981679	0.00576366	0.0108296	0.0125941	0.0085492	0.0118928
newfor_for[c]		coa[c] + pyr[c] -> accoa[c] + for[c]		0.119411	0.0930777	0.0853985	0.16046	0.11941	0.126671	0.112762
new_for2		for[c] + 2 h[c] + q[c] -> co2[c] + h[c] + qh2[c]		0	0	0	0	0	0	0
new_for3		for[c] + h[c] -> co2[c] + h[c]		0	0	0	0	0	0	0
new_phospholipid1		dhap[c] + nadh[c] -> glyc3p + nad[c] + h[c]		0.0043276	0.00337326	0.00309495	0.00581527	0.00432759	0.00459073	0.00408663
new_phospholipid2		glyc3p[c] -> coa[c] + 1ag3p_SC[c]		0.00369271	0.00287838	0.0026409	0.00496213	0.00369271	0.00391724	0.0034871
new_phospholipid3		1ag3p_SC[c] -> pa160[c] + coa[c]		0.00369271	0.00287838	0.0026409	0.00496213	0.00369271	0.00391724	0.0034871
new_phospholipid4		pa160[c] + h[c] + ctp[c] -> ppi[c] + cdpdag[c]		0.00369271	0.00287838	0.0026409	0.00496213	0.00369271	0.00391724	0.0034871
new_phospholipid5		glyc3p[c] + cdpdag[c] -> h[c] + cmp[c] + pgp_EC[c]		0.000634887	0.000494879	0.00045405	0.000853139	0.000634886	0.00067349	0.000599536
new_phospholipid6		h2o[c] + pgp_EC[c] -> pi[c] + pg160[c]		0.000634887	0.000494879	0.00045405	0.000853139	0.000634886	0.00067349	0.000599536
new_phospholipid7		h2o[c] + pg160[c] -> h[c] + glyc3p[c] + 12dgr_EC[c]		0	0	0	0	0	0	0
new_phospholipid8		atp[c] + 12dgr_EC[c] -> h[c] + adp[c] + pa160[c]		-1.27705e-32	-3.66742e-33	0	-6.54897e-31	-1.51484e-30	-2.33536e-31	-1.45387e-32
new_phospholipid10		ser__L[c] + cdpdag[c] -> h[c] + cmp[c] + ps160[c]		0.00183988	0.00143414	0.00131582	0.00247236	0.00183988	0.00195175	0.00173743
new_phospholipid11		ps160[c] + h[c] -> co2[c] + pe160[c]		0.00183988	0.00143414	0.00131582	0.00247236	0.00183988	0.00195175	0.00173743
new_phospholipid12		pg160[c] + cdpdag[c] -> h[c] + clpn160[c] + cmp[c]		0.000124386	9.69559e-05	8.89567e-05	0.000167146	0.000124386	0.000131949	0.00011746
new_peptidoglycan1		gln__L[c] + f6p[c] -> glu__L[c] + gam6p[c]		0.0178546	0.0139172	0.012769	0.0239924	0.0178546	0.0189402	0.0168604
new_peptidoglycan2		gam6p[c] -> gam1p[c]		0.0165848	0.0129275	0.0118609	0.0222861	0.0165848	0.0175932	0.0156613
new_peptidoglycan3		accoa[c] + gam1p[c] -> coa[c] + acgam1p[c]		0.0165848	0.0129275	0.0118609	0.0222861	0.0165848	0.0175932	0.0156613
new_peptidoglycan4		acgam1p[c] + utp[c] -> ppi[c] + uacgam[c]		0.0165848	0.0129275	0.0118609	0.0222861	0.0165848	0.0175932	0.0156613
new_peptidoglycan5		uacgam[c] + uagmda[c] -> h[c] + udp[c] + uaagmda[c]		0.0067894	0.00529218	0.00485556	0.00912336	0.0067894	0.00720222	0.00641136
new_peptidoglycan6		uaagmda[c] + 2 h2o[c] -> h[c] + ala__L[c] + peptidom[c] + udcpdp[c]		0.0067894	0.00529218	0.00485556	0.00912336	0.0067894	0.00720222	0.00641136
new_peptidoglycan7		ugmda[c] + dtpcudcp[c] -> ump[c] + uagmda[c]		0.0067894	0.00529218	0.00485556	0.00912336	0.0067894	0.00720222	0.00641136
new_peptidoglycan8		atp[c] + alaala[c] + ugmd[c] -> h[c] + pi[c] + adp[c] + ugmda[c]		0.0067894	0.00529218	0.00485556	0.00912336	0.0067894	0.00720222	0.00641136
new_peptidoglycan9		26dap__M[c] + atp[c] + uamag[c] -> h[c] + pi[c] + adp[c] + ugmd[c]		0.0067894	0.00529218	0.00485556	0.00912336	0.0067894	0.00720222	0.00641136
new_peptidoglycan10		atp[c] + glu__L[c] + uama[c] -> h[c] + pi[c] + adp[c] + uamag[c]		0.0067894	0.00529218	0.00485556	0.00912336	0.0067894	0.00720222	0.00641136
new_peptidoglycan11		atp[c] + ala__L[c] + uamr[c] -> h[c] + pi[c] + adp[c] + uama[c]		0.0067894	0.00529218	0.00485556	0.00912336	0.0067894	0.00720222	0.00641136
new_peptidoglycan12		h[c] + nadph[c] + uaccg[c] -> nadp[c] + uamr[c]		0.0067894	0.00529218	0.00485556	0.00912336	0.0067894	0.00720222	0.00641136
new_peptidoglycan13		pep[c] + uacgam[c] -> pi[c] + uaccg[c]		0.0067894	0.00529218	0.00485556	0.00912336	0.0067894	0.00720222	0.00641136
new_peptidoglycan15		h2o[c] + udcpdp[c] -> pi[c] + dtpcudcp[c]		0.0067894	0.00529218	0.00485556	0.00912336	0.0067894	0.00720222	0.00641136
new_peptidoglycan17		atp[c] + 2 ala__L[c] -> h[c] + pi[c] + adp[c] + alaala[c]		0.0067894	0.00529218	0.00485556	0.00912336	0.0067894	0.00720222	0.00641136
new_fuc1		f6p[c] -> man6p[c] + h[c]		0.0688528	0.0536692	0.0492413	0.092522	0.0688528	0.0730393	0.0650191
new_fuc2		man6p[c] -> man1p[c]		0.0112466	0.00876643	0.00804317	0.0151127	0.0112466	0.0119304	0.0106204
new_fuc3		man1p[c] + gdp[c] + h[c] -> pi[c] + gdpmann[c]		0.0112466	0.00876643	0.00804317	0.0151127	0.0112466	0.0119304	0.0106204
new_fuc4		gdpmann[c] -> h2o[c] + gdpddman[c]		0.0112466	0.00876643	0.00804317	0.0151127	0.0112466	0.0119304	0.0106204
new_fuc5		gdpddman[c] + nadph[c] + h[c] -> gdpfuc[c] + nadp[c]		0.0112466	0.00876643	0.00804317	0.0151127	0.0112466	0.0119304	0.0106204
new_fuc6		gdpfuc[c] + ppi[c] -> fuc1p[c] + gtp[c] + h[c]		0.0112466	0.00876643	0.00804317	0.0151127	0.0112466	0.0119304	0.0106204
new_fuc7		fuc1p[c] + adp[c] + h[c] -> fuc[c] + atp[c]		0.0112466	0.00876643	0.00804317	0.0151127	0.0112466	0.0119304	0.0106204
new_man1		man6p[c] + his__L[c] -> man[c] + pnphis[c]		0.0576063	0.0449027	0.0411981	0.0774093	0.0576062	0.0611089	0.0543987
new_man2		pnphis[c] + adp[c] + h[c] -> his__L[c] + atp[c]		0.0576063	0.0449027	0.0411981	0.0774093	0.0576062	0.0611089	0.0543987
new_xyl1		xylu[c] -> xyl[c]		0.00326513	0.00254509	0.00233511	0.00438757	0.00326513	0.00346366	0.00308333
new_xyl2		xu5p__D[c] + adp[c] + h[c] -> xylu[c] + atp[c]		0.00326513	0.00254509	0.00233511	0.00438757	0.00326513	0.00346366	0.00308333
new_glc1		h2o[c] + glus[c] -> glc[c] + roh[c]		0.105028	0.0818672	0.0751129	0.141134	0.105028	0.111415	0.0991804
new_glc2		roh[c] + udpg[c] -> h[c] + glus[c] + udp[c]		0.105028	0.0818672	0.0751129	0.141134	0.105028	0.111415	0.0991804
new_glc3		h[c] + utp[c] + g1p[c] -> ppi[c] + udpg[c]		0.20122	0.156846	0.143906	0.270393	0.20122	0.213455	0.190016
new_arab		rbl[c] -> arab[c]		0.00383523	0.00298947	0.00274283	0.00515366	0.00383523	0.00406843	0.00362169
new_arab2		ru5p__D[c] + adp[c] + h[c] -> rbl[c] + atp[c]		0.00383523	0.00298947	0.00274283	0.00515366	0.00383523	0.00406843	0.00362169
new_galur1		gam6p[c] + adp[c] + h[c] -> gam[c] + atp[c]		0.00126977	0.000989759	0.0009081	0.00170628	0.00126977	0.00134698	0.00119907
new_galur2		galur1p[c] + adp[c] + h[c] -> galur[c] + atp[c]		0.0503245	0.0392268	0.0359904	0.0676243	0.0503245	0.0533844	0.0475224
new_galur3		ppi[c] + udpgalur[c] -> h[c] + galur1p[c] + utp[c]		0.0503245	0.0392268	0.0359904	0.0676243	0.0503245	0.0533844	0.0475224
new_galur4		h2o[c] + 2 nad[c] + udpgal[c] -> 3 h[c] + 2 nadh[c] + udpgalur[c]		0.0503245	0.0392268	0.0359904	0.0676243	0.0503245	0.0533844	0.0475224
new_galur5		h[c] + utp[c] + gal1p[c] => ppi[c] + udpgal[c]		-0.0458673	-0.0357525	-0.0328028	-0.0616349	-0.0458673	-0.0486562	-0.0433134
new_galur6		udpg[c] -> udpgal[c]		0.0961918	0.0749793	0.0687932	0.129259	0.0961918	0.102041	0.0908358
new_gal		gal1p[c] + adp[c] + h[c] -> gal[c] + atp[c]		0.0458673	0.0357525	0.0328028	0.0616349	0.0458673	0.0486562	0.0433134
new_kdo1		h2o[c] + ckdo[c] -> h[c] + cmp[c] + kdo2[c]		0.000699671	0.000545377	0.000500382	0.000940194	0.000699671	0.000742214	0.000660713
new_kdo2		ctp[c] + kdo[c] -> ppi[c] + ckdo[c]		0.000699671	0.000545377	0.000500382	0.000940194	0.000699671	0.000742214	0.000660713
new_kdo3		h2o[c] + kdo8p[c] -> pi[c] + kdo[c]		0.000699671	0.000545377	0.000500382	0.000940194	0.000699671	0.000742214	0.000660713
new_kdo4		h2o[c] + ara5p[c] + pep[c] -> pi[c] + kdo8p[c]		0.000699671	0.000545377	0.000500382	0.000940194	0.000699671	0.000742214	0.000660713
new_kdo5		arab[c] + atp[c] -> h[c] + adp[c] + ara5p[c]		0.000699671	0.000545377	0.000500382	0.000940194	0.000699671	0.000742214	0.000660713
new_lipidA1		myrsACP[c] + lipid4[c] -> ACP[c] + tllipid4[c]		0.001503	0.00117155	0.00107489	0.00201968	0.001503	0.00159439	0.00141931
new_lipidA2		ddcaACP[c] + lipidA[c] -> ACP[c] + lipid4[c]		0.001503	0.00117155	0.00107489	0.00201968	0.001503	0.00159439	0.00141931
new_lipidA3		h[c] + atp[c] + lipidAds[c] -> adp[c] + lipidA[c]		0.001503	0.00117155	0.00107489	0.00201968	0.001503	0.00159439	0.00141931
new_lipidA4		u23ga[c] + lipidX_HP[c] -> h[c] + udp[c] + lipidAds[c]		0.001503	0.00117155	0.00107489	0.00201968	0.001503	0.00159439	0.00141931
new_lipidA5		h2o[c] + u23ga[c] -> 2 h[c] + ump[c] + lipidX_HP[c]		0.001503	0.00117155	0.00107489	0.00201968	0.001503	0.00159439	0.00141931
new_lipidA6		3hmrsACP[c] + u3hga[c] -> h[c] + ACP[c] + u23ga[c]		0.00300599	0.0023431	0.00214979	0.00403935	0.00300599	0.00318877	0.00283862
new_lipidA7		h2o[c] + u3aga[c] -> ac[c] + u3hga[c]		0.00300599	0.0023431	0.00214979	0.00403935	0.00300599	0.00318877	0.00283862
new_lipidA8		3hmrsACP[c] + uacgam[c] -> ACP[c] + u3aga[c]		0.00300599	0.0023431	0.00214979	0.00403935	0.00300599	0.00318877	0.00283862
new_lipidA9		tmrs2eACP[c] + h[c] + nadh[c] -> nad[c] + myrsACP[c]		0.001503	0.00117155	0.00107489	0.00201968	0.001503	0.00159439	0.00141931
new_lipidA10		3hmrsACP[c] -> tmrs2eACP[c] + h2o[c]		0.001503	0.00117155	0.00107489	0.00201968	0.001503	0.00159439	0.00141931
new_lipidA11		3omrsACP[c] + nadph[c] + h[c] -> 3hmrsACP[c] + nadp[c]		0.00751499	0.00585775	0.00537447	0.0100984	0.00751498	0.00797193	0.00709655
new_lipidA12		h[c] + malACP[c] + ddcaACP[c] -> 3omrsACP[c] + co2[c] + ACP[c]		0.00751499	0.00585775	0.00537447	0.0100984	0.00751498	0.00797193	0.00709655
new_lipidA13		tddec2eACP[c] + h[c] + nadh[c] -> nad[c] + ddcaACP[c]		0.00901798	0.00702931	0.00644936	0.0121181	0.00901798	0.00956631	0.00851586
new_lipidA14		3hddecACP[c] -> h2o[c] + tddec2eACP[c]		0.00901798	0.00702931	0.00644936	0.0121181	0.00901798	0.00956631	0.00851586
new_lipidA15		3oddecACP[c] + nadph[c] + h[c] -> nadp[c] + 3hddecACP[c]		0.00901798	0.00702931	0.00644936	0.0121181	0.00901798	0.00956631	0.00851586
new_lipidA16		h[c] + malACP[c] + dcaACP[c] -> 3oddecACP[c] + co2[c] + ACP[c]		0.00901798	0.00702931	0.00644936	0.0121181	0.00901798	0.00956631	0.00851586
new_lipidA17		tdec2eACP[c] + h[c] + nadh[c] -> nad[c] + dcaACP[c]		0.00901798	0.00702931	0.00644936	0.0121181	0.00901798	0.00956631	0.00851586
new_lipidA18		3hdecACP[c] -> tdec2eACP[c] + h2o[c]		0.00901798	0.00702931	0.00644936	0.0121181	0.00901798	0.00956631	0.00851586
new_lipidA19		3odecACP[c] + h[c] + nadph[c] -> nadp[c] + 3hdecACP[c]		0.00901798	0.00702931	0.00644936	0.0121181	0.00901798	0.00956631	0.00851586
new_lipidA20		h[c] + ocACP[c] + malACP[c] -> 3odecACP[c] + co2[c] + ACP[c]		0.00901798	0.00702931	0.00644936	0.0121181	0.00901798	0.00956631	0.00851586
new_lipidA21		toct2eACP[c] + h[c] + nadh[c] -> nad[c] + ocACP[c]		0.00901798	0.00702931	0.00644936	0.0121181	0.00901798	0.00956631	0.00851586
new_lipidA22		3hoctACP[c] -> h2o[c] + toct2eACP[c]		0.00901798	0.00702931	0.00644936	0.0121181	0.00901798	0.00956631	0.00851586
new_lipidA23		3ooctACP[c] + nadph[c] + h[c] -> nadp[c] + 3hoctACP[c]		0.00901798	0.00702931	0.00644936	0.0121181	0.00901798	0.00956631	0.00851586
new_lipidA24		h[c] + malACP[c] + hexACP[c] -> 3ooctACP[c] + co2[c] + ACP[c]		0.00901798	0.00702931	0.00644936	0.0121181	0.00901798	0.00956631	0.00851586
new_lipidA25		thex2eACP[c] + h[c] + nadh[c] -> nad[c] + hexACP[c]		0.00901798	0.00702931	0.00644936	0.0121181	0.00901798	0.00956631	0.00851586
new_lipidA26		3hhexACP[c] -> h2o[c] + thex2eACP[c]		0.00901798	0.00702931	0.00644936	0.0121181	0.00901798	0.00956631	0.00851586
new_lipidA27		3ohexACP[c] + nadph[c] + h[c] -> 3hhexACP[c] + nadp[c]		0.00901798	0.00702931	0.00644936	0.0121181	0.00901798	0.00956631	0.00851586
new_lipidA28		h[c] + malACP[c] + butACP[c] -> 3ohexACP[c] + co2[c] + ACP[c]		0.00901798	0.00702931	0.00644936	0.0121181	0.00901798	0.00956631	0.00851586
new_lipidA29		h[c] + nadh[c] + but2eACP[c] -> nad[c] + butACP[c]		0.00901798	0.00702931	0.00644936	0.0121181	0.00901798	0.00956631	0.00851586
new_lipidA30		3hbutACP[c] -> h2o[c] + but2eACP[c]		0.00901798	0.00702931	0.00644936	0.0121181	0.00901798	0.00956631	0.00851586
new_lipidA31		actACP[c] + nadph[c] + h[c] -> 3hbutACP[c] + nadp[c]		0.00901798	0.00702931	0.00644936	0.0121181	0.00901798	0.00956631	0.00851586
new_lipidA32		h[c] + malACP[c] + acACP[c] -> co2[c] + ACP[c] + actACP[c]		0.00901798	0.00702931	0.00644936	0.0121181	0.00901798	0.00956631	0.00851586
new_lipidA33		ACP[c] + accoa[c] -> coa[c] + acACP[c]		0.00901798	0.00702931	0.00644936	0.0121181	0.00901798	0.00956631	0.00851586
new_lipidA34		palmACP[c] + 2agpe160[c] -> ACP[c] + pe160[c]		0	0	0	0	0	0	0
new_lipidA35		ACP[c] + atp[c] + hdca[c] -> h[c] + amp[c] + ppi[c] + palmACP[c]		0	0	0	0	0	0	0
new_lipidA36		h2o[c] + pe160[c] -> h[c] + hdca[c] + 2agpe160[c]		0	0	0	0	0	0	0
new_lipidA37		ACP[c] + malcoa[c] => malACP[c] + coa[c]		0.0526049	0.0410043	0.0376213	0.0706887	0.0526049	0.0558035	0.0496758
new_lipidA38		h[c] + malcoa[c] -> co2[c] + accoa[c]		0	0	0	0	0	0	0
new_lipidA39		accoa[c] + atp[c] + hco3[c] -> h[c] + pi[c] + adp[c] + malcoa[c]		0.0526049	0.0410043	0.0376213	0.0706887	0.0526049	0.0558035	0.0496758
new_dcmp_dcdp		dcmp[c] + atp[c] <=> adp[c] + dcdp[c]		0	0	0	0	0	0	0
BiomassSynthesis		15.885 h2o[c] + 0.266 accoa[c] + 0.242 glu__L[c] + 24.337 atp[c] + 0.21 asp__L[c] + 0.2 arg__L[c] + 0.0631 amp[c] + 0.568 ala__L[c] + 0.433 gly[c] + 0.023 cys__L[c] + 0.242 gln__L[c] + 0.172 phe__L[c] + 0.21 asn__L[c] + 0.21 ile__L[c] + 0.0649 cmp[c] + 0.0175 damp[c] + 0.0311 dcmp[c] + 0.0311 dgmp[c] + 0.0175 dtmp[c] + 0.0817 gmp[c] + 0.074 his__L[c] + 0.345 leu__L[c] + 0.419 lys__L[c] + 0.126 me…		0.259137	0.201992	0.185327	0.34822	0.259137	0.274894	0.244709
diffrentiation		15 h2o[c] + 0.266 accoa[c] + 0.242 glu__L[c] + 24.337 atp[c] + 0.21 asp__L[c] + 0.2 arg__L[c] + 0.0631 amp[c] + 0.568 ala__L[c] + 0.433 gly[c] + 0.023 cys__L[c] + 0.242 gln__L[c] + 0.172 phe__L[c] + 0.21 asn__L[c] + 0.21 ile__L[c] + 0.0649 cmp[c] + 0.0175 damp[c] + 0.0311 dcmp[c] + 0.0311 dgmp[c] + 0.0175 dtmp[c] + 0.0817 gmp[c] + 0.074 his__L[c] + 0.345 leu__L[c] + 0.419 lys__L[c] + 0.126 met__L…		0	0	0	0	0	0	0
DM_inost	Cytosolic source for myo-inositol	inost[c] <=>		0	0	0	0	0	0	0
EX_ala__L	Exchange reaction for alanine	ala__L[e] <=>		0	0	0	0	0	0	0
EX_asp__L	Exchange reaction for aspartate	asp__L[e] <=>		0	0	0	0	0	0	0
EX_co2	Exchange reaction for CO2	co2[e] <=>		5.86797	8.24346	8.9362	2.16472	26.668	5.21299	6.46776
EX_for		for[e] <=>	0	0	0	0	0	0	0	0
EX_glc		glc[e] =>		0	0	0	-2.7733	-6.24	0	0
EX_gln	exchange	gln__L[e] <=>		0	0	0	0	0	-3.328	0
EX_glu__L	Exchange reaction for glutamate	glu__L[e] <=>		0	0	0	0	0	0	0
EX_h2o	Exchange reaction for water	h2o[e] <=>		8.0309	6.61265	5.62911	11.7037	328.064	1.93638	8.27863
EX_h	Exchange reaction for proton	h[e] <=>		-8.15329	-9.78964	-6.73316	-0.818399	-294.906	0.176848	-8.16257
EX_mal		mal__L[e] <=>		0	0	0	0	0	0	-4.16
EX_n2		n2[e] <=>		0	0	0	0	0	0	0
EX_nh3		nh3[e] <=>		-2.05213	0	0	-2.75758	-2.05213	4.47909	-1.93787
EX_nh4		nh4[e] <=>		0	0	0	0	0	0	0
EX_no2		no2[e] <=>		0	-1.59959	0	0	0	0	0
EX_o2	Exchange reaction for oxygen	o2[e] <=>		-3.49288	-4.73375	-4.81064	-1.76819	-26.3729	-3.23596	-2.02911
EX_pi	Exchange reaction for phosphate	pi[e] <=>		-0.101082	-0.0787908	-0.0722903	-0.13583	-0.101082	-0.107228	-0.0954535
EX_ptcys		ptcys[e] <=>		0	0	0	0	0	0	0
EX_so3		so3[e] <=>	-1000	-0.0312261	-0.02434	-0.0223319	-0.0419605	-0.031226	-0.0331247	-0.0294874
EX_so4		so4[e] <=>	-1000	0	0	0	0	0	0	0
EX_succ	Exchange reaction for succinate	succ[e] <=>		-4.16	-4.16	-4.16	0	0	0	0
EX_urea		urea[e] ->		0	0	0	0	0	0	0
EX_no3		no3[e] =>		0	0	-1.46762	0	0	0	0
				0.2591	0.202	0.1853	0.3482	0.2591	0.2749	0.2447

## Sheet: Fig 1
Metabolic pathway	Number of reactions	this model	iOR363
Amino acid metabolism		140	139
Nucleutide metabolism		120	103
Lipid, phospholipid, and peptid metabolism		80	7
Central carbon metabolism		62	39
Transport and exchange reactions		38	23
Nitrogen metabolism		25	20
Cofactors metabolism		14	12
Energy metabolism		11	8
PHB synthesis		8	8

## Sheet: Fig 4,5
flux distribution of figures 4 and 5
Abbreviation	Description	Reaction	GPR	Lower bound	Upper bound	Objective	Subsystem	suc=-4.16/ n2fix/no exchange	suc=-4.16/ n2fix/open exchange
N2fixNH3t	ammonia reversible transport	N2fixnh3[e] <=> N2fixnh3[c]		-1000	1000	0	Nitrogen Metabolism	0	0
N2fixNIT	nitrogenase	16 N2fixatp[c] + 6 N2fixfdred[c] + 16 N2fixh2o[c] + N2fixn2[c] -> 16 N2fixadp[c] + 6 N2fixfdox[c] + 8 N2fixh[c] + 2 N2fixnh4[c] + 16 N2fixpi[c]	( RHE_PD00201 or RHE_PD00307 or RHE_PD00306 or RHE_PD00202 or RHE_PD00200 or RHE_PD00260 or RHE_PD00308 )	0	1000	0	Nitrogen Metabolism	7.34434	7.34434
N2fixNH3c	Ammomnium proton dissociation	N2fixh[c] + N2fixnh3[c] <=> N2fixnh4[c]		-1000	1000	0	Nitrogen Metabolism	0	0
N2fixnew_nitrite1	protein S-nitrosylation and denitrosylation	N2fixfdred[c] + 2 N2fixh[c] + N2fixno2[e] -> N2fixfdox[c] + N2fixh2o[c] + N2fixnitox[c]		0	1000	0	nitrite to nh4	0	0
N2fixnew_nitrite2	protein S-nitrosylation and denitrosylation	N2fixcys__L[c] + N2fixnitox[c] + N2fixo2[c] -> N2fixnitala[c]		0	1000	0	nitrite to nh4	0	0
N2fixnew_nitrite3	protein S-nitrosylation and denitrosylation	N2fixgthrd[c] + N2fixnitala[c] <=> N2fixcys__L[c] + N2fixnitgluthio[c]		-1000	1000	0	nitrite to nh4	0	0
N2fixnew_nitrite4	protein S-nitrosylation and denitrosylation	N2fixh[c] + N2fixnadh[c] + N2fixnitgluthio[c] -> N2fixSgluthio[c] + N2fixnad[c]		0	1000	0	nitrite to nh4	0	0
N2fixnew_nitrite5	protein S-nitrosylation and denitrosylation	N2fixSgluthio[c] + N2fixgthrd[c] -> N2fixgluthiodis[c] + N2fixham[c]		0	1000	0	nitrite to nh4	0	0
N2fixnew_nitrite6	protein S-nitrosylation and denitrosylation	N2fixgluthiodis[c] + N2fixh[c] + N2fixnadph[c] -> 2 N2fixgthrd[c] + N2fixnadp[c]		0	1000	0	nitrite to nh4	0	0
N2fixnew_nitrite7	protein S-nitrosylation and denitrosylation	2 N2fixh[c] + N2fixham[c] + N2fixnadh[c] -> N2fixh2o[c] + N2fixnad[c] + N2fixnh4[c]		0	1000	0	nitrite to nh4	0	0
N2fixHCO3E	HCO3 equilibration reaction	N2fixco2[c] + N2fixh2o[c] <=> N2fixh[c] + N2fixhco3[c]		-1000	1000	0		-4.133e-27	0
N2fixFRNDPRR	Ferredoxin : nadp reductase	2 N2fixfdred[c] + N2fixh[c] + N2fixnadp[c] <=> 2 N2fixfdox[c] + N2fixnadph[c]	RHE_CH02078	-1000	1000	0		-15.2267	-1.62029
N2fixGTHP	glutathione peridoxase	2 N2fixgthrd[c] + N2fixh2o2[c] -> N2fixgthox[c] + 2 N2fixh2o[c]	RHE_CH01597	0	1000	0		0	0
N2fixTMDPP	thymidine phosphorylase	N2fixpi[c] + N2fixthymd[c] <=> N2fix2dr1p[c] + N2fixthym[c]	RHE_CH00194	-1000	1000	0	Nucleotide Salvage Pathway	0	0
N2fixPPA	inorganic diphosphatase	N2fixh2o[c] + N2fixppi[c] <=> N2fixh[c] + 2 N2fixpi[c]		-1000	1000	0		-1.43898e-29	4.12026e-15
N2fixATPM	ATP maintenance requirement	N2fixatp[c] + N2fixh2o[c] -> N2fixadp[c] + N2fixh[c] + N2fixpi[c]		2	1000	0	ATP maintenance	2	2
N2fixARGSS	argininosuccinate synthase	N2fixasp__L[c] + N2fixatp[c] + N2fixcitr__L[c] -> N2fixamp[c] + N2fixargsuc[c] + N2fixh[c] + N2fixppi[c]	RHE_CH03924	0	1000	0	Arginine and Proline Metabolism	0	0
N2fixARGSL	argininosuccinate lyase	N2fixargsuc[c] <=> N2fixarg__L[c] + N2fixfum[c]	RHE_CH03796	-1000	1000	0	Arginine and Proline Metabolism	0	0
N2fixASPT_rev	L-aspartase	N2fixasp__L[c] -> N2fixfum[c] + N2fixnh4[c]	RHE_PE00351	0	1000	0	Alanine and Aspartate Metabolism	0	0
N2fixASPTA	aspartate transaminase	N2fixakg[c] + N2fixasp__L[c] <=> N2fixglu__L[c] + N2fixoaa[c]	( RHE_PC00186 or RHE_CH00568 or RHE_CH01873 or RHE_CH02998 or RHE_PF00273 )	-1000	1000	0	Alanine and Aspartate Metabolism	1.00219e-26	-20.4127
N2fixASNS1_r	asparagine synthase (glutamine-hydrolysing)	N2fixasp__L[c] + N2fixatp[c] + N2fixgln__L[c] + N2fixh2o[c] <=> N2fixamp[c] + N2fixasn__L[c] + N2fixglu__L[c] + N2fixh[c] + N2fixppi[c]	RHE_CH00758	-1000	1000	0	Alanine and Aspartate Metabolism	0	0
N2fixnew_gtp		3 N2fixatp[c] + N2fixgln__L[c] + N2fiximp[c] + N2fixnad[c] -> 2 N2fixadp[c] + N2fixamp[c] + N2fixglu__L[c] + N2fixgtp[c] + N2fixnadh[c] + N2fixppi[c]		0	1000	0	pyrimidine	0	1.41471e-28
N2fixORNDC	Ornithine Decarboxylase	N2fixh[c] + N2fixorn[c] -> N2fixco2[c] + N2fixptrc[c]	RHE_CH03629	0	1000	0	Arginine and Proline Metabolism	0	0
N2fixORNCD	ornithine cyclodeaminase	N2fixorn[c] -> N2fixnh4[c] + N2fixpro__L[c]	( RHE_CH00058 or RHE_PF00181 or RHE_CH02026 )	0	1000	0	Arginine and Proline Metabolism	0	0
N2fixCBMKr	Carbamate kinase	N2fixatp[c] + N2fixco2[c] + N2fixnh4[c] <=> N2fixadp[c] + N2fixcbp[c] + 2 N2fixh[c]		-1000	1000	0	Arginine and Proline Metabolism	4.24257e-27	0
N2fixAGMT	agmatinase	N2fixagm[c] + N2fixh2o[c] -> N2fixptrc[c] + N2fixurea[c]	( RHE_CH02143 or RHE_CH01568 )	0	1000	0	Arginine and Proline Metabolism	0	0
N2fixforagm		N2fixarg__L[c] + N2fixh[c] -> N2fixagm[c] + N2fixco2[c]		0	1000	0	Arginine and Proline Metabolism	0	0
N2fixPROL_RA	proline racemase	N2fixpro__L[c] -> N2fixpro__D[c]	RHE_PF00391	0	1000	0	Arginine and Proline Metabolism	0	0
N2fixASDH	aspartate dehydrogenase	N2fixh[c] + N2fixnadh[c] + N2fixnh4[c] + N2fixoaa[c] -> N2fixasp__L[c] + N2fixh2o[c] + N2fixnad[c]		0	1000	0	Aspartate metabolism	1.00158e-26	0
N2fixCS	citrate synthase	N2fixaccoa[c] + N2fixh2o[c] + N2fixoaa[c] -> N2fixcit[c] + N2fixcoa[c] + N2fixh[c]	( RHE_CH02183 or RHE_CH01926 )	0	1000	0	Citric Acid Cycle	6.80627	0
N2fixACONTa	aconitase (half-reaction A, Citrate hydro-lyase)	N2fixcit[c] <=> N2fixacon__C[c] + N2fixh2o[c]	RHE_CH03944	-1000	1000	0	Citric Acid Cycle	6.80627	0
N2fixACONTb	aconitase (half-reaction B, Isocitrate hydro-lyase)	N2fixacon__C[c] + N2fixh2o[c] <=> N2fixicit[c]	RHE_CH03944	-1000	1000	0	Citric Acid Cycle	6.80627	0
N2fixICDHx	isocitrate dehydrogenase (NAD)	N2fixicit[c] + N2fixnad[c] <=> N2fixakg[c] + N2fixco2[c] + N2fixnadh[c]	RHE_CH02318	-1000	1000	0	Citric Acid Cycle	6.80627	3.41171e-27
N2fixOORr	2-oxoglutarate synthase (reversible)	N2fixakg[c] + N2fixcoa[c] + 2 N2fixfdox[c] <=> N2fixco2[c] + 2 N2fixfdred[c] + N2fixh[c] + N2fixsuccoa[c]	RHE_CH03888	-1000	1000	0	Citric Acid Cycle	6.80627	20.4127
N2fixSUCOAS	succinyl-CoA synthetase (ADP-forming)	N2fixatp[c] + N2fixcoa[c] + N2fixsucc[c] <=> N2fixadp[c] + N2fixpi[c] + N2fixsuccoa[c]	( RHE_CH03890 or RHE_CH03889 )	-1000	1000	0	Citric Acid Cycle	-6.80627	-20.4127
N2fixSUCD1	succinate dehydrogenase	N2fixfad[c] + N2fixsucc[c] <=> N2fixfadh2[c] + N2fixfum[c]	( RHE_CH03896 or RHE_CH03897 or RHE_CH03894 or RHE_CH03895 )	-1000	1000	0	Citric Acid Cycle	18.1252	23.8084
N2fixAKGDH	2-Oxogluterate dehydrogenase	N2fixakg[c] + N2fixcoa[c] + N2fixnad[c] -> N2fixco2[c] + N2fixnadh[c] + N2fixsuccoa[c]		0	1000	0	Citric Acid Cycle	0	0
N2fixFUM	fumarase	N2fixfum[c] + N2fixh2o[c] <=> N2fixmal__L[c]	( RHE_CH02385 or RHE_CH02383 )	-1000	1000	0	Citric Acid Cycle	18.1252	23.8084
N2fixMDH	malate dehydrogenase	N2fixmal__L[c] + N2fixnad[c] <=> N2fixh[c] + N2fixnadh[c] + N2fixoaa[c]	( RHE_PF00428 or RHE_CH03891 or RHE_PF00366 )	-1000	1000	0	Citric Acid Cycle	6.80627	20.4127
N2fixGLUCYS	gamma-glutamylcysteine synthetase	N2fixatp[c] + N2fixcys__L[c] + N2fixglu__L[c] -> N2fixadp[c] + N2fixglucys[c] + N2fixh[c] + N2fixpi[c]	RHE_CH00803	0	1000	0	Glutamate Metabolism	0	0
N2fixGTHS	glutathione synthetase	N2fixatp[c] + N2fixglucys[c] + N2fixgly[c] -> N2fixadp[c] + N2fixgthrd[c] + N2fixh[c] + N2fixpi[c]	RHE_CH00322	0	1000	0	Glutamate metabolism	0	0
N2fixGTHOr	glutathione oxidoreductase	N2fixgthox[c] + N2fixh[c] + N2fixnadph[c] <=> 2 N2fixgthrd[c] + N2fixnadp[c]	RHE_CH02377	-1000	1000	0	Glutamate Metabolism	6.26256e-29	-1.92386e-25
N2fixGTMLT	g-glutamyltransferase	N2fixala__L[c] + N2fixgthrd[c] -> N2fixcgly[c] + N2fixgluala[c]	( RHE_CH03536 or RHE_CH02146 )	0	1000	0	Glutathione Metabolism	0	0
N2fixAMPTASECG	alanyl aminopeptidase (cys-gly)	N2fixcgly[c] + N2fixh2o[c] -> N2fixcys__L[c] + N2fixgly[c]	RHE_CH01298	0	1000	0	Glutathione Metabolism	0	0
N2fixnewforgluala		N2fixgluala[c] -> N2fixala__L[c] + N2fixoxpro[c]		0	1000	0		0	0
N2fixnewforoxopro		N2fixatp[c] + 2 N2fixh2o[c] + N2fixoxpro[c] -> N2fixadp[c] + N2fixglu__L[c] + N2fixh[c] + N2fixpi[c]		0	1000	0		0	0
N2fixCBPS	carbamoyl-phosphate synthase (glutamine-hydrolysing)	2 N2fixatp[c] + N2fixgln__L[c] + N2fixh2o[c] + N2fixhco3[c] -> 2 N2fixadp[c] + N2fixcbp[c] + N2fixglu__L[c] + 2 N2fixh[c] + N2fixpi[c]	( RHE_CH02966 or RHE_CH02957 )	0	1000	0	Glutamate metabolism	0	0
N2fixGPAT_Rhizobium	glutamine-pyruvate aminotransferase	N2fixgln__L[c] + N2fixh[c] + N2fixpyr[c] <=> N2fix2oxgltrm[c] + N2fixala__L[c]		-1000	1000	0	Glutamate/Nitrogen Metabolism	5.94035e-27	6.77393e-28
N2fixAMID6	amidase	N2fix2oxgltrm[c] + N2fixh2o[c] -> N2fixakg[c] + N2fixh[c] + N2fixnh4[c]		0	1000	0	Glutamate/Nitrogen Metabolism	0	0
N2fixGLUN	glutaminase	N2fixgln__L[c] + N2fixh2o[c] -> N2fixglu__L[c] + N2fixnh4[c]	RHE_CH02311	0	1000	0	Glutamate/Nitrogen Metabolism	0	0
N2fixGLNS	glutamine synthetase	N2fixatp[c] + N2fixglu__L[c] + N2fixnh4[c] -> N2fixadp[c] + N2fixgln__L[c] + N2fixh[c] + N2fixpi[c]	( RHE_PE00418 or RHE_CH03104 or RHE_CH02102 or RHE_CH00706 or RHE_CH02886 or RHE_CH01315 )	0	1000	0	Glutamate/Nitrogen Metabolism	5.93846e-27	2.25868
N2fixGLUDC	Glutamate Decarboxylase	N2fixglu__L[c] + N2fixh[c] -> N2fix4abut[c] + N2fixco2[c]		0	1000	0	Glutamate/Nitrogen Metabolism	0	0
N2fixABTA	4-aminobutyrate transaminase	N2fix4abut[c] + N2fixakg[c] -> N2fixglu__L[c] + N2fixsucsal[c]	RHE_CH00093	0	1000	0	Glutamate/Nitrogen Metabolism	0	0
N2fixSSALy	succinate-semialdehyde dehydrogenase (NADP)	N2fixh2o[c] + N2fixnadp[c] + N2fixsucsal[c] -> 2 N2fixh[c] + N2fixnadph[c] + N2fixsucc[c]	( RHE_CH00092 or RHE_PF00201 or RHE_PC00032 or RHE_PF00340 or RHE_PF00364 )	0	1000	0	Glutamate/Nitrogen Metabolism	0	0
N2fixGLUSy	glutamate synthase (NADPH)	N2fixakg[c] + N2fixgln__L[c] + N2fixh[c] + N2fixnadph[c] -> 2 N2fixglu__L[c] + N2fixnadp[c]		0	1000	0	Glutamate/Nitrogen Metabolism	0	0
N2fixSERD_Lr	L-serine deaminase (rev)	N2fixser__L[c] -> N2fixnh4[c] + N2fixpyr[c]	( RHE_CH02214 or RHE_PF00182 or RHE_CH04092 or RHE_CH02027 or RHE_CH01759 or RHE_CH03537 )	0	1000	0	Glycine and Serine Metabolism	0	-8.24053e-15
N2fixASPKi	aspartate kinase, irreversible	N2fixasp__L[c] + N2fixatp[c] -> N2fix4pasp[c] + N2fixadp[c]	RHE_CH03758	0	1000	0	Glycine, Serine, and Threonine Metabolism	0	6.23107e-30
N2fixASADi	aspartate-semialdehyde dehydrogenase, irreversible	N2fix4pasp[c] + N2fixh[c] + N2fixnadph[c] -> N2fixaspsa[c] + N2fixnadp[c] + N2fixpi[c]	RHE_CH04100	0	1000	0	Glycine, Serine, and Threonine Metabolism	0	6.23107e-30
N2fixHSDy	homoserine dehydrogenase (NADPH)	N2fixaspsa[c] + N2fixh[c] + N2fixnadph[c] -> N2fixhom__L[c] + N2fixnadp[c]	RHE_CH01878	0	1000	0	Glycine, Serine, and Threonine Metabolism	0	0
N2fixHSK	homoserine kinase	N2fixatp[c] + N2fixhom__L[c] -> N2fixadp[c] + N2fixh[c] + N2fixphom[c]	RHE_CH00962	0	1000	0	Glycine, Serine, and Threonine Metabolism	0	6.23107e-30
N2fixTHRS	threonine synthase	N2fixh2o[c] + N2fixphom[c] -> N2fixpi[c] + N2fixthr__L[c]	( RHE_CH00979 or RHE_CH04092 )	0	1000	0	Glycine, Serine, and Threonine Metabolism	0	6.23107e-30
N2fixCYSTS	cystathionine beta-synthase	N2fixhcys__L[c] + N2fixser__L[c] -> N2fixcyst__L[c] + N2fixh2o[c]	RHE_CH01775	0	1000	0	Glycine, Serine, and Threonine Metabolism	0	0
N2fixTHRD	L-threonine dehydrogenase	N2fixnad[c] + N2fixthr__L[c] -> N2fix2aobut[c] + N2fixh[c] + N2fixnadh[c]	RHE_CH02951	0	1000	0	Glycine, Serine, and Threonine Metabolism	0	-4.12026e-15
N2fixnew_forathr		N2fixathr__L[c] + N2fixnadp[c] <=> N2fix2aobut[c] + N2fixh[c] + N2fixnadph[c]	athr__L ( c ) and nadp ( c ) <=> 2aobut ( c ) and h ( c ) and nadph ( c )	-1000	1000	0		0	0
N2fixTHRA2r	L-allo-Threonine Aldolase	N2fixathr__L[c] -> N2fixacald[c] + N2fixgly[c]	RHE_CH03568	0	1000	0	Glycine, Serine, and Threonine Metabolism	0	0
N2fixTHRAr	Threonine Aldolase	N2fixthr__L[c] <=> N2fixacald[c] + N2fixgly[c]	RHE_CH03568	-1000	1000	0	Glycine, Serine, and Threonine Metabolism	0	0
N2fixPGCDr	phosphoglycerate dehydrogenase reversible	N2fix3pg[c] + N2fixnad[c] -> N2fix3php[c] + N2fixh[c] + N2fixnadh[c]	( RHE_CH03454 or RHE_PF00379 )	0	1000	0	Glycine and Serine Metabolism	0	0
N2fixPSERTr	phosphoserine transaminase reversible	N2fix3php[c] + N2fixglu__L[c] -> N2fixakg[c] + N2fixpser__L[c]	RHE_CH03455	0	1000	0	Glycine, Serine, and Threonine Metabolism	0	0
N2fixPSP_L	phosphoserine phosphatase (L-serine)	N2fixh2o[c] + N2fixpser__L[c] -> N2fixpi[c] + N2fixser__L[c]	RHE_CH02794	0	1000	0	Glycine, Serine, and Threonine Metabolism	0	0
N2fixGHMT2	glycine hydroxymethyltransferase	N2fixser__L[c] + N2fixthf[c] <=> N2fixgly[c] + N2fixh2o[c] + N2fixmlthf[c]	RHE_CH01508	-1000	1000	0	Glycine, Serine, and Threonine Metabolism	0	4.12026e-15
N2fixnew-gly		N2fixgly[c] + N2fixnad[c] + N2fixthf[c] -> N2fixco2[c] + N2fixmlthf[c] + N2fixnadh[c] + N2fixnh4[c]		0	1000	0	Glycine, Serine, and Threonine Metabolism	0	3.09458e-30
N2fixCYSS	cysteine synthase	N2fixacser[c] + N2fixh2s[c] -> N2fixac[c] + N2fixcys__L[c] + N2fixh[c]	( RHE_CH01775 or RHE_CH00325 )	0	1000	0	Glycine, Serine, and Threonine Metabolism	0	-7.28656e-31
N2fixSERATi	serine O-acetyltransferase, irreversible	N2fixaccoa[c] + N2fixser__L[c] -> N2fixacser[c] + N2fixcoa[c]	( RHE_CH03627 or RHE_CH01903 )	0	1000	0	Glycine, Serine, and Threonine Metabolism	0	-1.64445e-30
N2fixALAS	5-aminolevulinate synthase	N2fixgly[c] + N2fixh[c] + N2fixsuccoa[c] -> N2fix5aop[c] + N2fixco2[c] + N2fixcoa[c]	RHE_PF00489	0	1000	0	Glycine, Serine, and Threonine Metabolism	0	0
N2fixGLYAT	glycine C-acetyltransferase	N2fixaccoa[c] + N2fixgly[c] <=> N2fix2aobut[c] + N2fixcoa[c]	( RHE_PF00489 or RHE_CH02952 )	-1000	1000	0	Glycine, Serine, and Threonine Metabolism	0	4.12026e-15
N2fixnew_glccons		N2fixatp[c] + N2fixglc[e] -> N2fixadp[c] + N2fixg6p[c] + N2fixh[c]		0	1000	0	Glycolysis/Gluconeogenesis	0	0
N2fixPGI	glucose-6-phosphate isomerase	N2fixg6p[c] <=> N2fixf6p[c]	RHE_CH00477	-1000	1000	0	Glycolysis/Gluconeogenesis	-8.06911	-1.26589
N2fixPFK	phosphofructokinase	N2fixatp[c] + N2fixf6p[c] -> N2fixadp[c] + N2fixfdp[c] + N2fixh[c]	RHE_CH02862	0	1000	0	Glycolysis	0	0
N2fixFBP	fructose-bisphosphatase	N2fixfdp[c] + N2fixh2o[c] -> N2fixf6p[c] + N2fixpi[c]		0	1000	0	Glycolysis/Gluconeogenesis	2.6897	0.421962
N2fixFBA	fructose-bisphosphate aldolase	N2fixfdp[c] <=> N2fixdhap[c] + N2fixg3p[c]	RHE_CH03500	-1000	1000	0	Glycolysis/Gluconeogenesis	-2.6897	-0.421962
N2fixTPI	triose-phosphate isomerase	N2fixdhap[c] <=> N2fixg3p[c]	( RHE_CH02186 or RHE_PF00040 )	-1000	1000	0	Inositol Metabolism	-2.6897	-0.421962
N2fixGAPD	glyceraldehyde-3-phosphate dehydrogenase	N2fixg3p[c] + N2fixnad[c] + N2fixpi[c] <=> N2fix13dpg[c] + N2fixh[c] + N2fixnadh[c]	RHE_CH03496	-1000	1000	0	Glycolysis/Gluconeogenesis	-2.6897	-0.421962
N2fixPGK	phosphoglycerate kinase	N2fix3pg[c] + N2fixatp[c] <=> N2fix13dpg[c] + N2fixadp[c]	RHE_CH03499	-1000	1000	0	Glycolysis/Gluconeogenesis	2.6897	0.421962
N2fixPGM	phosphoglycerate mutase	N2fix2pg[c] <=> N2fix3pg[c]	RHE_CH00169	-1000	1000	0	Glycolysis/Gluconeogenesis	2.6897	0.421962
N2fixENO	enolase	N2fix2pg[c] <=> N2fixh2o[c] + N2fixpep[c]	RHE_CH01931	-1000	1000	0	Glycolysis/Gluconeogenesis	-2.6897	-0.421962
N2fixPYK	pyruvate kinase	N2fixadp[c] + N2fixh[c] + N2fixpep[c] -> N2fixatp[c] + N2fixpyr[c]	RHE_CH03542	0	1000	0	Glycolysis	0	0
N2fixPPCK	phosphoenolpyruvate carboxykinase	N2fixatp[c] + N2fixoaa[c] -> N2fixadp[c] + N2fixco2[c] + N2fixpep[c]	RHE_CH00037	0	1000	0	anaplerotic	0	0
N2fixnew_ppck-rev		N2fixco2[c] + N2fixpep[c] -> N2fixoaa[c] + N2fixpi[c]		0	1000	0	anaplerotic	0	0
N2fixPDH	pyruvate dehydrogenase	N2fixcoa[c] + N2fixnad[c] + N2fixpyr[c] -> N2fixaccoa[c] + N2fixco2[c] + N2fixnadh[c]		0	1000	0	anaplerotic	8.62923	1.82296
N2fixnew_ac-accoa		N2fixac[c] + N2fixatp[c] + N2fixcoa[c] -> N2fixaccoa[c] + N2fixamp[c] + N2fixppi[c]		0	1000	0	anaplerotic	0	4.12026e-15
N2fixnew_ma-pyr		N2fixmal__L[c] + N2fixnad[c] -> N2fixco2[c] + N2fixnadh[c] + N2fixpyr[c]		0	1000	0	anaplerotic	11.3189	3.39567
N2fixPGMT	phosphoglucomutase	N2fixg1p[c] <=> N2fixg6p[c]	RHE_CH03597	-1000	1000	0	Glycolysis/Gluconeogenesis	0	0
N2fixGLGC	glucose-1-phosphate adenylyltransferase	N2fixatp[c] + N2fixg1p[c] + N2fixh[c] -> N2fixadpglc[c] + N2fixppi[c]	RHE_CH03595	0	1000	0	Glycogene synthesis	0	0
N2fixGLCS1	glycogen synthase (ADPGlc)	N2fixadpglc[c] -> N2fixadp[c] + N2fixglycogen[c] + N2fixh[c]	RHE_CH03596	0	1000	0	Glycogene synthesis	0	0
N2fixICL	Isocitrate lyase	N2fixicit[c] -> N2fixglx[c] + N2fixsucc[c]	RHE_CH00712	0	1000	0	Glycoxylate Metabolism	0	-3.42048e-27
N2fixMALS	malate synthase	N2fixaccoa[c] + N2fixglx[c] + N2fixh2o[c] -> N2fixcoa[c] + N2fixh[c] + N2fixmal__L[c]		0	1000	0	Glycoxylate Metabolism	-2.92978e-27	0
N2fixPC	pyruvate carboxylase	N2fixatp[c] + N2fixhco3[c] + N2fixpyr[c] -> N2fixadp[c] + N2fixh[c] + N2fixoaa[c] + N2fixpi[c]	RHE_CH04002	0	1000	0	Glycolysis/Gluconeogenesis	0	0
N2fixHISD	histidase	N2fixhis__L[c] -> N2fixnh4[c] + N2fixurcan[c]	( RHE_PE00072 or RHE_PE00081 )	0	1000	0	Histidine Metabolism	0	0
N2fixATPPRTr	ATP phosphoribosyltransferase reversible	N2fixatp[c] + N2fixprpp[c] -> N2fixppi[c] + N2fixprbatp[c]	RHE_CH00823	0	1000	0	Histidine Metabolism	0	0
N2fixPRATPP	phosphoribosyl-ATP pyrophosphatase	N2fixh2o[c] + N2fixprbatp[c] -> N2fixh[c] + N2fixppi[c] + N2fixprbamp[c]	RHE_CH00041	0	1000	0	Histidine Metabolism	0	0
N2fixPRAMPC	phosphoribosyl-AMP cyclohydrolase	N2fixh2o[c] + N2fixprbamp[c] -> N2fixprfp[c]	( RHE_CH00041 or RHE_CH02202 )	0	1000	0	Histidine Metabolism	0	0
N2fixPRMICIi	1-(5-phosphoribosyl)-5-[(5-phosphoribosylamino)methylideneamino)imidazole-4-carboxamide isomerase (irreversible)	N2fixprfp[c] <=> N2fixprlp[c]	RHE_CH00043	-1000	1000	0	Histidine Metabolism	0	0
N2fixIG3PS	Imidazole-glycerol-3-phosphate synthase	N2fixgln__L[c] + N2fixprlp[c] -> N2fixaicar[c] + N2fixeig3p[c] + N2fixglu__L[c] + N2fixh[c]		0	1000	0	Histidine Metabolism	0	0
N2fixIGPDH	imidazoleglycerol-phosphate dehydratase	N2fixeig3p[c] -> N2fixh2o[c] + N2fiximacp[c]	RHE_CH00047	0	1000	0	Histidine Metabolism	0	0
N2fixHSTPTr	histidinol-phosphate transaminase reversible	N2fixglu__L[c] + N2fiximacp[c] -> N2fixakg[c] + N2fixhisp[c]	( RHE_PD00233 or RHE_CH01331 or RHE_CH04010 or RHE_CH03810 )	0	1000	0	Histidine Metabolism	0	0
N2fixHISTP	histidinol-phosphatase	N2fixh2o[c] + N2fixhisp[c] -> N2fixhistd[c] + N2fixpi[c]		0	1000	0	Histidine Metabolism	0	0
N2fixHISTD	histidinol dehydrogenase	N2fixh2o[c] + N2fixhistd[c] + 2 N2fixnad[c] -> 3 N2fixh[c] + N2fixhis__L[c] + 2 N2fixnadh[c]	RHE_CH00581	0	1000	0	Histidine Metabolism	0	0
N2fixFGLU	formimidoylglutamase	N2fixforglu[c] + N2fixh2o[c] + N2fixh[c] -> N2fixfrmd[c] + N2fixglu__L[c]	RHE_PE00071	0	1000	0	Histidine Metabolism	0	0
N2fixnew_forfrmd		N2fixfrmd[c] + N2fixh2o[c] -> N2fixfor[c] + N2fixh[c] + N2fixnh4[c]	frmd ( c ) and h2o ( c ) -> for ( c ) and h ( c ) and nh4 ( c )	0	1000	0		0	0
N2fixURCN	urocanase	N2fixh2o[c] + N2fixurcan[c] -> N2fix4izp[c]	RHE_PE00070	0	1000	0	Histidine Metabolism	0	0
N2fixIZPN	imidazolonepropionase	N2fix4izp[c] + N2fixh2o[c] -> N2fixforglu[c] + N2fixh[c]	RHE_PE00073	0	1000	0	Histidine Metabolism	0	0
N2fixMMSAD3	methylmalonate-semialdehyde dehydrogenase (malonic semialdehyde)	N2fixcoa[c] + N2fixmsa[c] + N2fixnad[c] -> N2fixaccoa[c] + N2fixco2[c] + N2fixnadh[c]	RHE_CH00731	0	1000	0	Inositol Metabolism	0	0
N2fixINS2D	inositol 2-dehydrogenase	N2fixinost[c] + N2fixnad[c] -> N2fix2ins[c] + N2fixh[c] + N2fixnadh[c]	( RHE_CH03170 or RHE_CH01209 )	0	1000	0	Inositol Metabolism	0	0
N2fixINSCR	inositol catabolic reactions (lumped)	N2fix2ins[c] + N2fixatp[c] -> N2fixadp[c] + N2fixdhap[c] + 2 N2fixh[c] + N2fixmsa[c]		0	1000	0	Inositol Metabolism	0	0
N2fixDHDPS	dihydrodipicolinate synthase	N2fixaspsa[c] + N2fixpyr[c] -> N2fix23dhdp[c] + 2 N2fixh2o[c] + N2fixh[c]	( RHE_PF00398 or RHE_PC00042 or RHE_PF00094 or RHE_CH00606 or RHE_CH01381 or RHE_CH02792 )	0	1000	0	Lysine Metabolism	0	0
N2fixDHDPRy	dihydrodipicolinate reductase (NADPH)	N2fix23dhdp[c] + N2fixh[c] + N2fixnadph[c] -> N2fixnadp[c] + N2fixthdp[c]		0	1000	0	Lysine Biosynthesis	0	0
N2fixDHDPRx	dihydrodipicolinate reductase (NADH)	N2fix23dhdp[c] + N2fixh[c] + N2fixnadh[c] -> N2fixnad[c] + N2fixthdp[c]		0	1000	0	Lysine Biosynthesis	0	0
N2fixTHDPS	tetrahydrodipicolinate succinylase	N2fixh2o[c] + N2fixsuccoa[c] + N2fixthdp[c] -> N2fixcoa[c] + N2fixsl2a6o[c]	RHE_CH00418	0	1000	0	Lysine Metabolism	0	0
N2fixSDPTA	succinyldiaminopimelate transaminase	N2fixakg[c] + N2fixsl26da[c] <=> N2fixglu__L[c] + N2fixsl2a6o[c]	( RHE_PD00118 or RHE_CH01877 )	-1000	1000	0	Lysine Metabolism	0	0
N2fixSDPDS	succinyl-diaminopimelate desuccinylase	N2fixh2o[c] + N2fixsl26da[c] -> N2fix26dap__LL[c] + N2fixsucc[c]	RHE_CH00417	0	1000	0	Lysine Metabolism	0	0
N2fixDAPE	diaminopimelate epimerase	N2fix26dap__LL[c] <=> N2fix26dap__M[c]	RHE_CH03955	-1000	1000	0	Lysine Metabolism	0	0
N2fixDAPDC	diaminopimelate decarboxylase	N2fix26dap__M[c] + N2fixh[c] -> N2fixco2[c] + N2fixlys__L[c]	RHE_CH03797	0	1000	0	Lysine Biosynthesis	0	0
N2fixHSST	homoserine O-succinyltransferase	N2fixhom__L[c] + N2fixsuccoa[c] -> N2fixcoa[c] + N2fixsuchms[c]	RHE_CH04033	0	1000	0	Methionine Metabolism	0	0
N2fixSHSL1	O-succinylhomoserine lyase (L-cysteine)	N2fixcys__L[c] + N2fixsuchms[c] -> N2fixcyst__L[c] + N2fixh[c] + N2fixsucc[c]	( RHE_PE00244 or RHE_PF00019 or RHE_CH00522 or RHE_PF00019 or RHE_PF00461 or RHE_PE00244 or RHE_PF00461 )	0	1000	0	Methionine Metabolism	0	4.12026e-15
N2fixCYSTL	cystathionine b-lyase	N2fixcyst__L[c] + N2fixh2o[c] -> N2fixhcys__L[c] + N2fixnh4[c] + N2fixpyr[c]	RHE_CH01899	0	1000	0	Methionine Metabolism	0	4.12026e-15
N2fixHCYSMT	homocysteine S-methyltransferase	N2fixamet[c] + N2fixhcys__L[c] -> N2fixahcys[c] + N2fixh[c] + N2fixmet__L[c]	RHE_PC00163	0	1000	0	Methionine Metabolism	0	-4.12026e-15
N2fixAHC	adenosylhomocysteinase	N2fixahcys[c] + N2fixh2o[c] <=> N2fixadn[c] + N2fixhcys__L[c]	RHE_CH00031	-1000	1000	0	Methionine Metabolism	0	-4.12026e-15
N2fixMETS	methionine synthase	N2fix5mthf[c] + N2fixhcys__L[c] -> N2fixh[c] + N2fixmet__L[c] + N2fixthf[c]	RHE_CH02901	0	1000	0	Methionine Metabolism	0	4.12026e-15
N2fixnew_for5mthf		2 N2fixh[c] + N2fixmlthf[c] + N2fixnadh[c] -> N2fix5mthf[c] + N2fixnad[c]		0	1000	0		0	4.12026e-15
N2fixMETAT	methionine adenosyltransferase	N2fixatp[c] + N2fixh2o[c] + N2fixmet__L[c] -> N2fixamet[c] + N2fixpi[c] + N2fixppi[c]	RHE_CH00370	0	1000	0	Methionine Metabolism	0	0
N2fixSHSL4r	O-succinylhomoserine lyase (elimination), reversible	N2fixh2o[c] + N2fixsuchms[c] <=> N2fix2obut[c] + N2fixh[c] + N2fixnh4[c] + N2fixsucc[c]	( RHE_CH00522 or RHE_PE00244 or RHE_PF00461 or RHE_PF00019 )	-1000	1000	0	Methionine Metabolism	0	-4.12026e-15
N2fixNAPRTr	NAPRTase (rev)	N2fixh[c] + N2fixnac[c] + N2fixprpp[c] -> N2fixnicrnt[c] + N2fixppi[c]	RHE_CH00181	0	1000	0	Nicotinate and Nicotinamide	0	0
N2fixNNATr	nicotinate-nucleotide adenylyltransferase	N2fixatp[c] + N2fixh[c] + N2fixnicrnt[c] <=> N2fixdnad[c] + N2fixppi[c]	RHE_CH04070	-1000	1000	0	Nicotinate and Nicotinamide	0	0
N2fixNADS2	NAD synthase (glutamine-hydrolysing)	N2fixatp[c] + N2fixdnad[c] + N2fixgln__L[c] + N2fixh2o[c] -> N2fixamp[c] + N2fixglu__L[c] + N2fixh[c] + N2fixnad[c] + N2fixppi[c]	( RHE_CH01195 or RHE_CH02371 )	0	1000	0	Nicotinate and Nicotinamide	0	0
N2fixNT5C	5'-nucleotidase	N2fixh2o[c] + N2fixnicrnt[c] -> N2fixnicrns[c] + N2fixpi[c]	RHE_CH03555	0	1000	0	Nicotinate and Nicotinamide	0	0
N2fixNTD5_a	5'-nucleotidase (dTMP)	N2fixh2o[c] + N2fixnmn[c] -> N2fixpi[c] + N2fixrnam[c]	RHE_CH03555	0	1000	0	Nicotinate and Nicotinamide	0	0
N2fixNADTRHD	NAD transhydrogenase	N2fixnad[c] + N2fixnadph[c] -> N2fixnadh[c] + N2fixnadp[c]	( RHE_CH01846 or RHE_CH01651 )	0	1000	0	Nicotinate and Nicotinamide	0	0
N2fixNP1_r	nucleotide phosphatase	N2fixh[c] + N2fixnac[c] + N2fixr1p[c] <=> N2fixnicrns[c] + N2fixpi[c]	RHE_CH00192	-1000	1000	0	Nicotinate and Nicotinamide	0	0
N2fixNNAM	nicotinamidase	N2fixh2o[c] + N2fixncam[c] -> N2fixnac[c] + N2fixnh4[c]	RHE_CH02821	0	1000	0	Nicotinate and Nicotinamide	0	0
N2fixPNP	purine-nucleoside phosphorylase	N2fixpi[c] + N2fixrnam[c] <=> N2fixh[c] + N2fixncam[c] + N2fixr1p[c]	RHE_CH00192	-1000	1000	0	Nicotinate and Nicotinamide	0	0
N2fixNNDPR	nicotinate-nucleotide diphosphorylase (carboxylating)	2 N2fixh[c] + N2fixprpp[c] + N2fixquln[c] -> N2fixco2[c] + N2fixnicrnt[c] + N2fixppi[c]	RHE_PE00439	0	1000	0	Nicotinate and Nicotinamide	0	0
N2fixnew_forquln		N2fixdhap[c] + N2fixiasp[c] -> 2 N2fixh2o[c] + N2fixpi[c] + N2fixquln[c]		0	1000	0		0	0
N2fixnew_forqh2		N2fixasp__L[c] + N2fixq[c] -> N2fixh[c] + N2fixiasp[c] + N2fixqh2[c]		0	1000	0		0	0
N2fixNMNATr	nicotinamide-nucleotide adenylyltransferase	N2fixatp[c] + N2fixh[c] + N2fixnmn[c] <=> N2fixnad[c] + N2fixppi[c]	RHE_CH04070	-1000	1000	0	Nicotinate and Nicotinamide	0	0
N2fixNMNN	NMN nucleosidase	N2fixh2o[c] + N2fixnmn[c] -> N2fixh[c] + N2fixncam[c] + N2fixr5p[c]	RHE_CH02485	0	1000	0	Nicotinate and Nicotinamide	0	0
N2fixSUCD3	succinate dehydrogenase cytochrome b	N2fixfadh2[c] + N2fixq[c] <=> N2fixfad[c] + N2fixqh2[c]		-1000	1000	0	Oxidative Phosphorylation	18.1252	23.8084
N2fixCYTOX	Cytochrome oxidase	4 N2fixh[c] + N2fixo2[c] + 2 N2fixqh2[c] -> 2 N2fixh2o[c] + 4 N2fixh[e] + 2 N2fixq[c]		0	1000	0	Oxidative Phosphorylation	24.4981	23.9335
N2fixCYTOX2	Cytochrome oxidase (rhizobium)	2 N2fixh[c] + N2fixo2[c] + 2 N2fixqh2[c] -> 2 N2fixh2o[c] + 2 N2fixh[e] + 2 N2fixq[c]		0	1000	0	Oxidative Phosphorylation	0	0
N2fixATPS2	ATP synthase (two protons for one ATP)	N2fixadp[c] + 2 N2fixh[e] + N2fixpi[c] -> N2fixatp[c] + N2fixh2o[c] + N2fixh[c]		0	1000	0	Oxidative Phosphorylation	118.083	102.199
N2fixNADH	NADH dehydrogenase	5 N2fixh[c] + N2fixnadh[c] + N2fixq[c] -> 4 N2fixh[e] + N2fixnad[c] + N2fixqh2[c]		0	1000	0	Oxidative Phosphorylation	30.871	24.0586
N2fixACACT1r	acetyl-CoA C-acetyltransferase	2 N2fixaccoa[c] <=> N2fixaacoa[c] + N2fixcoa[c]	( RHE_CH00558 or RHE_PE00203 or RHE_CH04018 or RHE_PF00014 )	-1000	1000	0	PHB synthesis	0.911479	0.911479
N2fixPHPB	acetoacetyl-CoA reductase	N2fixaacoa[c] + N2fixh[c] + N2fixnadph[c] <=> N2fix3hbcoa__R[c] + N2fixnadp[c]	RHE_CH04019	-1000	1000	0	PHB synthesis	0.911479	0.911479
N2fixPHBS	PHB synthase	N2fix3hbcoa__R[c] -> N2fixcoa[c] + N2fixphb[c]		0	1000	0	PHB synthesis	0.911479	0.911479
N2fixPHB_deg_1	PHB depolymerase	N2fixh2o[c] + 2 N2fixphb[c] -> N2fix3hbb__RR[c] + N2fixh[c]		0	1000	0	PHB synthesis	0	0
N2fixHBDH	hydroxybutyrate-dimer hydrolase;	N2fix3hbb__RR[c] + N2fixh2o[c] -> 2 N2fixbhb[c] + N2fixh[c]		0	1000	0	PHB synthesis	0	0
N2fixBDH	(R)-3-Hydroxybutanoate:NAD+ oxidoreductase	N2fixbhb[c] + N2fixnad[c] -> N2fixacac[c] + N2fixh[c] + N2fixnadh[c]	RHE_CH03123	0	1000	0	PHB synthesis	0	0
N2fixAACOAT_1	acetoacetyl-CoA synthetase	N2fixacac[c] + N2fixatp[c] + N2fixcoa[c] -> N2fixaacoa[c] + N2fixamp[c] + N2fixppi[c]	RHE_CH00719	0	1000	0	PHB synthesis	0	0
N2fixOCOAT1r	3-oxoacid CoA-transferase	N2fixacac[c] + N2fixsuccoa[c] <=> N2fixaacoa[c] + N2fixsucc[c]	( RHE_PE00202 or RHE_PE00201 )	-1000	1000	0	PHB synthesis	0	0
N2fixPANTS	pantothenate synthase	N2fixala__B[c] + N2fixatp[c] + N2fixpant__R[c] -> N2fixamp[c] + N2fixh[c] + N2fixpnto__R[c] + N2fixppi[c]	RHE_PF00001	0	1000	0	Pantothenate and CoA Biosynthesis	0	0
N2fixPPCDC	phosphopantothenoylcysteine decarboxylase	N2fix4ppcys[c] + N2fixh[c] -> N2fixco2[c] + N2fixpan4p[c]	RHE_CH00342	0	1000	0	Pantothenate and CoA Biosynthesis	0	0
N2fixPTPAT	pantetheine-phosphate adenylyltransferase	N2fixatp[c] + N2fixh[c] + N2fixpan4p[c] <=> N2fixdpcoa[c] + N2fixppi[c]	RHE_CH02113	-1000	1000	0	Pantothenate and CoA Biosynthesis	0	5.84358e-31
N2fixnew_apoACP	[acyl-carrier-protein] phosphodiesterase	N2fixACP[c] + N2fixh2o[c] -> N2fixapoACP[c] + N2fixh[c] + N2fixpan4p[c]	( RHE_PC00047 or RHE_CH01764 )	0	1000	0	Pantothenate and CoA Biosynthesis	5.101e-15	-5.19478e-15
N2fixnew_ptth	pantothenoylcysteine decarboxylase	N2fixh[c] + N2fixptcys[c] -> N2fixco2[c] + N2fixptth[c]	RHE_CH00040	0	1000	0	Pantothenate and CoA Biosynthesis	-5.101e-15	5.19478e-15
N2fixnew_traptcys		N2fixptcys[c] <=> N2fixptcys[e]		-1000	1000	0		5.101e-15	-5.19478e-15
N2fixMOHMT	3-methyl-2-oxobutanoate hydroxymethyltransferase	N2fix3mob[c] + N2fixh2o[c] + N2fixmlthf[c] -> N2fix2dhp[c] + N2fixthf[c]	( RHE_PF00002 or RHE_PE00443 )	0	1000	0	Pantothenate and CoA Biosynthesis	0	0
N2fixPTHK	pantetheine kinase	N2fixatp[c] + N2fixptth[c] -> N2fixadp[c] + N2fixh[c] + N2fixpan4p[c]	RHE_CH00040	0	1000	0	Pantothenate and CoA Biosynthesis	-5.101e-15	5.19478e-15
N2fixDPCOAK	dephospho-CoA kinase	N2fixatp[c] + N2fixdpcoa[c] -> N2fixadp[c] + N2fixcoa[c] + N2fixh[c]	RHE_CH00004	0	1000	0	Pantothenate and CoA Biosynthesis	0	0
N2fixPPNCL3	phosphopantothenate-cysteine ligase	N2fix4ppan[c] + N2fixatp[c] + N2fixcys__L[c] -> N2fix4ppcys[c] + N2fixamp[c] + N2fixh[c] + N2fixppi[c]	RHE_CH00342	0	1000	0	Pantothenate and CoA Biosynthesis	0	0
N2fixACPS1	acyl-carrier protein synthase	N2fixapoACP[c] + N2fixcoa[c] -> N2fixACP[c] + N2fixh[c] + N2fixpap[c]	RHE_CH01388	0	1000	0	Pantothenate and CoA Biosynthesis	5.101e-15	-5.19478e-15
N2fixnew_forpap		N2fixh2o[c] + N2fixpap[c] -> N2fixamp[c] + N2fixpi[c]		0	1000	0		5.101e-15	-5.19478e-15
N2fixDPR	2-dehydropantoate 2-reductase	N2fix2dhp[c] + N2fixh[c] + N2fixnadph[c] -> N2fixnadp[c] + N2fixpant__R[c]	RHE_CH01710	0	1000	0	Pantothenate and CoA Biosynthesis	0	0
N2fixPNTK	pantothenate kinase	N2fixatp[c] + N2fixpnto__R[c] -> N2fix4ppan[c] + N2fixadp[c] + N2fixh[c]	RHE_CH00040	0	1000	0	Pantothenate and CoA Biosynthesis	0	0
N2fixRBKr	ribokinase reversible	N2fixatp[c] + N2fixrib__D[c] -> N2fixadp[c] + N2fixh[c] + N2fixr5p[c]	( RHE_PC00098 or RHE_CH00409 )	0	1000	0	alternative carbon metabolism	0	0
N2fixG6PDH2	glucose 6-phosphate dehydrogenase	N2fixg6p[c] + N2fixnadp[c] -> N2fix6pgl[c] + N2fixh[c] + N2fixnadph[c]	( RHE_CH01185 or RHE_CH00704 )	0	1000	0	Pentose Phosphate Pathway	8.06911	1.26589
N2fixPGL	6-phosphogluconolactonase	N2fix6pgl[c] + N2fixh2o[c] -> N2fix6pgc[c] + N2fixh[c]	RHE_CH00703	0	1000	0	Pentose Phosphate Pathway	8.06911	1.26589
N2fixGND	phosphogluconate dehydrogenase	N2fix6pgc[c] + N2fixnadp[c] -> N2fixco2[c] + N2fixnadph[c] + N2fixru5p__D[c]	( RHE_CH03488 or RHE_CH02468 )	0	1000	0	Pentose Phosphate Pathway	8.06911	1.26589
N2fixRPI	ribose-5-phosphate isomerase	N2fixr5p[c] <=> N2fixru5p__D[c]	( RHE_CH02380 or RHE_PF00039 )	-1000	1000	0	Pentose Phosphate Pathway	-2.6897	-0.421962
N2fixRPE	ribulose 5-phosphate 3-epimerase	N2fixru5p__D[c] <=> N2fixxu5p__D[c]	RHE_CH02270	-1000	1000	0	Pentose Phosphate Pathway	5.37941	0.843924
N2fixTKT1	transketolase	N2fixr5p[c] + N2fixxu5p__D[c] <=> N2fixg3p[c] + N2fixs7p[c]	( RHE_CH02398 or RHE_CH03495 or RHE_CH02397 )	-1000	1000	0	Pentose Phosphate Pathway	2.6897	0.421962
N2fixTALA	transaldolase	N2fixg3p[c] + N2fixs7p[c] <=> N2fixe4p[c] + N2fixf6p[c]	RHE_CH03667	-1000	1000	0	Pentose Phosphate Pathway	2.6897	0.421962
N2fixTKT2	transketolase	N2fixe4p[c] + N2fixxu5p__D[c] <=> N2fixf6p[c] + N2fixg3p[c]	( RHE_CH02398 or RHE_CH03495 or RHE_CH02397 )	-1000	1000	0	Pentose Phosphate Pathway	2.6897	0.421962
N2fixEDD	6-phosphogluconate dehydratase	N2fix6pgc[c] -> N2fix2ddg6p[c] + N2fixh2o[c]	RHE_CH00702	0	1000	0	Entner-Doudoroff pathwway	0	1.09821e-25
N2fixEDA	2-dehydro-3-deoxy-phosphogluconate aldolase	N2fix2ddg6p[c] -> N2fixg3p[c] + N2fixpyr[c]	RHE_CH03635	0	1000	0	Entner-Doudoroff pathwway	6.02158e-28	0
N2fixDDPA	3-deoxy-D-arabino-heptulosonate 7-phosphate synthetase	N2fixe4p[c] + N2fixh2o[c] + N2fixpep[c] -> N2fix2dda7p[c] + N2fixpi[c]	( RHE_CH02375 or RHE_CH02369 )	0	1000	0	Phenylalanine Tyrosine Tryptophan Biosynthesis	0	0
N2fixDHQS	3-dehydroquinate synthase	N2fix2dda7p[c] -> N2fix3dhq[c] + N2fixpi[c]	RHE_CH03825	0	1000	0	Phenylalanine Tyrosine Tryptophan Biosynthesis	0	0
N2fixDHQD	3-dehydroquinate dehydratase	N2fix3dhq[c] -> N2fix3dhsk[c] + N2fixh2o[c]	( RHE_CH01931 or RHE_CH01871 or RHE_CH02289 )	0	1000	0	Phenylalanine Tyrosine Tryptophan Biosynthesis	0	0
N2fixSHK3Dr	shikimate dehydrogenase	N2fix3dhsk[c] + N2fixh[c] + N2fixnadph[c] <=> N2fixnadp[c] + N2fixskm[c]	( RHE_CH00003 or RHE_CH02291 or RHE_PC00214 )	-1000	1000	0	Phenylalanine Tyrosine Tryptophan Biosynthesis	0	0
N2fixSHKK	shikimate kinase	N2fixatp[c] + N2fixskm[c] -> N2fixadp[c] + N2fixh[c] + N2fixskm5p[c]	RHE_CH03826	0	1000	0	Phenylalanine Tyrosine Tryptophan Biosynthesis	0	0
N2fixPSCVT	3-phosphoshikimate 1-carboxyvinyltransferase	N2fixpep[c] + N2fixskm5p[c] <=> N2fix3psme[c] + N2fixpi[c]	RHE_CH00884	-1000	1000	0	Phenylalanine Tyrosine Tryptophan Biosynthesis	0	0
N2fixCHORS	chorismate synthase	N2fix3psme[c] -> N2fixchor[c] + N2fixpi[c]	RHE_CH00935	0	1000	0	Phenylalanine Tyrosine Tryptophan Biosynthesis	0	0
N2fixCHORM	chorismate mutase	N2fixchor[c] -> N2fixpphn[c]	RHE_CH03958	0	1000	0	Phenylalanine Tyrosine Tryptophan Biosynthesis	0	0
N2fixPPNDHr	prephenate dehydratase	N2fixh[c] + N2fixpphn[c] -> N2fixco2[c] + N2fixh2o[c] + N2fixphpyr[c]	RHE_CH00131	0	1000	0	Phenylalanine Tyrosine Tryptophan Biosynthesis	0	0
N2fixPHETA1	phenylalanine transaminase	N2fixakg[c] + N2fixphe__L[c] <=> N2fixglu__L[c] + N2fixphpyr[c]	( RHE_CH01331 or RHE_CH04010 or RHE_CH03810 )	-1000	1000	0	Phenylalanine Tyrosine Tryptophan Biosynthesis	0	0
N2fixnew_tyr_synt2		N2fixnad[c] + N2fixpphn[c] -> N2fix34hpp[c] + N2fixco2[c] + N2fixnadh[c]		0	1000	0	Phenylalanine Tyrosine Tryptophan Biosynthesis	0	0
N2fixnew_tyr_synt		N2fixakg[c] + N2fixtyr__L[c] <=> N2fix34hpp[c] + N2fixglu__L[c]		-1000	1000	0	Phenylalanine Tyrosine Tryptophan Biosynthesis	0	0
N2fixANS	anthranilate synthase	N2fixchor[c] + N2fixgln__L[c] -> N2fixanth[c] + N2fixglu__L[c] + N2fixh[c] + N2fixpyr[c]	RHE_CH03075	0	1000	0	Phenylalanine Tyrosine Tryptophan Biosynthesis	0	0
N2fixANPRT	anthranilate phosphoribosyltransferase	N2fixanth[c] + N2fixprpp[c] -> N2fixppi[c] + N2fixpran[c]	RHE_CH02174	0	1000	0	Phenylalanine Tyrosine Tryptophan Biosynthesis	0	0
N2fixPRAI	phosphoribosylanthranilate isomerase	N2fixpran[c] -> N2fix2cpr5p[c]	RHE_CH00020	0	1000	0	Phenylalanine Tyrosine Tryptophan Biosynthesis	0	0
N2fixIGPS	indole-3-glycerol-phosphate synthase	N2fix2cpr5p[c] + N2fixh[c] -> N2fix3ig3p[c] + N2fixco2[c] + N2fixh2o[c]	RHE_CH02175	0	1000	0	Phenylalanine Tyrosine Tryptophan Biosynthesis	0	0
N2fixTRPS3r	tryptophan synthase (indoleglycerol phosphate)	N2fix3ig3p[c] -> N2fixg3p[c] + N2fixindole[c]	RHE_CH00021	0	1000	0	Phenylalanine Tyrosine Tryptophan Biosynthesis	0	0
N2fixTRPS2	tryptophan synthase (indole)	N2fixindole[c] + N2fixser__L[c] -> N2fixh2o[c] + N2fixtrp__L[c]	RHE_CH00021	0	1000	0	Phenylalanine Tyrosine Tryptophan Biosynthesis	0	0
N2fixTRPS1r	tryptophan synthase (indoleglycerol phosphate)	N2fix3ig3p[c] + N2fixser__L[c] -> N2fixg3p[c] + N2fixh2o[c] + N2fixtrp__L[c]	RHE_CH00021	0	1000	0	Phenylalanine Tyrosine Tryptophan Biosynthesis	0	0
N2fixGLU5K	glutamate 5-kinase	N2fixatp[c] + N2fixglu__L[c] -> N2fixadp[c] + N2fixglu5p[c]	RHE_CH04068	0	1000	0	Proline Biosynthesis	0	0
N2fixG5SD	glutamate-5-semialdehyde dehydrogenase	N2fixglu5p[c] + N2fixh[c] + N2fixnadph[c] -> N2fixglu5sa[c] + N2fixnadp[c] + N2fixpi[c]	RHE_CH04069	0	1000	0	Proline Biosynthesis	0	0
N2fixG5SADr	L-glutamate 5-semialdehyde dehydratase, reversible	N2fixglu5sa[c] -> N2fix1pyr5c[c] + N2fixh2o[c] + N2fixh[c]		0	1000	0	Proline Biosynthesis	0	0
N2fixPRO1x	proline oxidase (L-proline, NAD)	N2fix1pyr5c[c] + 2 N2fixh[c] + N2fixnadph[c] -> N2fixnadp[c] + N2fixpro__L[c]		0	1000	0	Proline Biosynthesis	0	0
N2fixPPMi	phosphopentomutase	N2fixr5p[c] <=> N2fixr1p[c]	( RHE_CH00198 or RHE_CH03597 )	-1000	1000	0	alternative carbon metabolism	1.65713e-29	2.09461e-26
N2fixDADA	Deoxyadenosine deaminase	N2fixdad__2[c] + N2fixh2o[c] + N2fixh[c] -> N2fixdin[c] + N2fixnh4[c]	RHE_CH00197	0	1000	0	Purine Metabolism	-2.06864e-30	1.41471e-28
N2fixNTD11	5'-nucleotidase (IMP)	N2fixh2o[c] + N2fiximp[c] -> N2fixins[c] + N2fixpi[c]	RHE_CH03555	0	1000	0	Purine Metabolism	0	0
N2fixADD	adenine deaminase	N2fixade[c] + N2fixh2o[c] + N2fixh[c] -> N2fixhxan[c] + N2fixnh4[c]	( RHE_CH03094 or RHE_CH03420 )	0	1000	0	Purine Metabolism	0	0
N2fixADA	Adenosine deaminase	N2fixadn[c] + N2fixh2o[c] + N2fixh[c] -> N2fixins[c] + N2fixnh4[c]	RHE_CH00197	0	1000	0	Purine Metabolism	0	0
N2fixPYOPT	dATP:pyruvate O2-phosphotransferase	N2fixdadp[c] + N2fixh[c] + N2fixpep[c] <=> N2fixdatp[c] + N2fixpyr[c]	dadp ( c ) and h ( c ) and pep ( c ) <=> datp ( c ) and pyr ( c )	-1000	1000	0	Purine Metabolism	-2.6897	-0.421962
N2fixnew_dadp-datp		N2fixatp[c] + N2fixdadp[c] <=> N2fixadp[c] + N2fixdatp[c]		-1000	1000	0		2.6897	0.421962
N2fixnewfor10fthf1		N2fixatp[c] + N2fixfor[c] + N2fixthf[c] -> N2fix10fthf[c] + N2fixadp[c] + N2fixpi[c]		0	1000	0		9.95422e-29	0
N2fixnewfor10fthf3		N2fix10fthf[c] + N2fixh2o[c] + N2fixnadp[c] -> N2fixco2[c] + N2fixh[c] + N2fixnadph[c] + N2fixthf[c]		0	1000	0		9.93134e-29	0
N2fixnewfor10fthf2		N2fix10fthf[c] + N2fixh2o[c] -> N2fixfor[c] + N2fixh[c] + N2fixthf[c]		0	1000	0		0	0
N2fixADNUC	adenosine hydrolase	N2fixadn[c] + N2fixh2o[c] -> N2fixade[c] + N2fixrib__D[c]	RHE_CH02485	0	1000	0	Purine Metabolism	0	0
N2fixNTD8	5'-nucleotidase (dGMP)	N2fixdgmp[c] + N2fixh2o[c] -> N2fixdgsn[c] + N2fixpi[c]	RHE_CH03555	0	1000	0	Purine Metabolism	0	0
N2fixGDPT	Guanosine 3'-diphosphate 5'-triphosphate	N2fixgdptp[c] + N2fixh2o[c] <=> N2fixh[c] + N2fixpi[c] + N2fixppgpp[c]	( RHE_CH00788 or RHE_CH01492 )	-1000	1000	0	Purine Metabolism	0	0
N2fixHXPRTr	hypoxanthine phosphoribosyltransferase (Hypoxanthine)	N2fixhxan[c] + N2fixprpp[c] <=> N2fiximp[c] + N2fixppi[c]	RHE_CH03800	-1000	1000	0	Purine Metabolism	-2.06864e-30	1.41471e-28
N2fixPUNP5	purine-nucleoside phosphorylase (Inosine)	N2fixins[c] + N2fixpi[c] <=> N2fixhxan[c] + N2fixr1p[c]	RHE_CH00192	-1000	1000	0	Purine Metabolism	0	0
N2fixPUNP1	purine-nucleoside phosphorylase (Adenosine)	N2fixadn[c] + N2fixpi[c] -> N2fixade[c] + N2fixr1p[c]	RHE_CH00192	0	1000	0	Purine Metabolism	0	0
N2fixNTD7	5'-nucleotidase (AMP)	N2fixamp[c] + N2fixh2o[c] -> N2fixadn[c] + N2fixpi[c]	RHE_CH03555	0	1000	0	Purine Metabolism	0	4.12026e-15
N2fixPUNP2	purine-nucleoside phosphorylase (Deoxyadenosine)	N2fixdad__2[c] + N2fixpi[c] <=> N2fix2dr1p[c] + N2fixade[c]	RHE_CH00192	-1000	1000	0	Purine Metabolism	2.06864e-30	-1.41471e-28
N2fixNDPK1	nucleoside-diphosphate kinase (ATP:GDP)	N2fixatp[c] + N2fixgdp[c] <=> N2fixadp[c] + N2fixgtp[c]	RHE_CH01472	-1000	1000	0	Purine Metabolism	1.03432e-30	2.05209e-26
N2fixGUAD	guanine deaminase	N2fixgua[c] + N2fixh2o[c] + N2fixh[c] -> N2fixnh4[c] + N2fixxan[c]	RHE_CH03130	0	1000	0	Purine Metabolism	0	0
N2fixGTPDPK	GTP diphosphokinase	N2fixatp[c] + N2fixgtp[c] -> N2fixamp[c] + N2fixgdptp[c] + N2fixh[c]	RHE_CH01385	0	1000	0	Purine Metabolism	0	0
N2fixPRPPSi	phosphoribosylpyrophosphate synthetase	N2fixatp[c] + N2fixr5p[c] -> N2fixamp[c] + N2fixh[c] + N2fixprpp[c]	RHE_CH03023	0	1000	0	Purine Metabolism	0	0
N2fixPUNP7	purine-nucleoside phosphorylase (Xanthosine)	N2fixpi[c] + N2fixxtsn[c] <=> N2fixr1p[c] + N2fixxan[c]	RHE_CH00192	-1000	1000	0	Purine Metabolism	0	-3.06273e-28
N2fixNTPTP1	Nucleoside triphosphate tripolyhydrolase	N2fixdgtp[c] + N2fixh2o[c] -> N2fixdgsn[c] + N2fixpppi[c]	RHE_CH01817	0	1000	0	Purine Metabolism	0	0
N2fixforpppi		N2fixgtp[c] + N2fixh2o[c] -> N2fixgsn[c] + N2fixpppi[c]		0	1000	0		0	0
N2fixADKd	adenylate kinase (d form)	N2fixatp[c] + N2fixdamp[c] <=> N2fixadp[c] + N2fixdadp[c]	RHE_CH01696	-1000	1000	0	Purine Metabolism	0	-3.49668e-44
N2fixPPGPPDP	guanosine-3',5'-bis(diphosphate) 3'-diphosphatase	N2fixh2o[c] + N2fixppgpp[c] -> N2fixgdp[c] + N2fixppi[c]	RHE_CH01385	0	1000	0	Purine Metabolism	0	0
N2fixGLUPRT	glutamine phosphoribosyldiphosphate amidotransferase	N2fixgln__L[c] + N2fixh2o[c] + N2fixprpp[c] -> N2fixglu__L[c] + N2fixppi[c] + N2fixpram[c]	RHE_CH01428	0	1000	0	Purine Metabolism	0	0
N2fixPRAGS	phosphoribosylglycinamide synthetase	N2fixatp[c] + N2fixgly[c] + N2fixpram[c] -> N2fixadp[c] + N2fixgar[c] + N2fixh[c] + N2fixpi[c]	RHE_CH00886	0	1000	0	Purine Metabolism	0	0
N2fixGARFTi	phosphoribosylglycinamide formyltransferase, irreversible	N2fix10fthf[c] + N2fixgar[c] <=> N2fixfgam[c] + N2fixh[c] + N2fixthf[c]	RHE_CH01487	-1000	1000	0	Purine Metabolism	0	0
N2fixPRFGS	phosphoribosylformylglycinamidine synthase	N2fixatp[c] + N2fixfgam[c] + N2fixgln__L[c] + N2fixh2o[c] -> N2fixadp[c] + N2fixfpram[c] + N2fixglu__L[c] + N2fixh[c] + N2fixpi[c]	( RHE_CH02281 or RHE_CH02286 )	0	1000	0	Purine Metabolism	0	0
N2fixPRAIS	phosphoribosylaminoimidazole synthase	N2fixatp[c] + N2fixfpram[c] -> N2fixadp[c] + N2fixair[c] + 2 N2fixh[c] + N2fixpi[c]	RHE_CH01488	0	1000	0	Purine Metabolism	0	0
N2fixAIRCr	phosphoribosylaminoimidazole carboxylase	N2fixair[c] + N2fixco2[c] <=> N2fix5aizc[c] + N2fixh[c]	( RHE_CH03531 or RHE_CH03532 )	-1000	1000	0	Purine Metabolism	0	0
N2fixPRASCS	phosphoribosylaminoimidazolesuccinocarboxamide synthase	N2fix5aizc[c] + N2fixasp__L[c] + N2fixatp[c] -> N2fix25aics[c] + N2fixadp[c] + N2fixh[c] + N2fixpi[c]	( RHE_CH03409 or RHE_CH02278 )	0	1000	0	Purine Metabolism	0	0
N2fixADSL2r	adenylosuccinate lyase	N2fix25aics[c] <=> N2fixaicar[c] + N2fixfum[c]	RHE_CH02273	-1000	1000	0	Purine Metabolism	0	0
N2fixAICARTi	phosphoribosylaminoimidazolecarboxamide formyltransferase	N2fix10fthf[c] + N2fixaicar[c] -> N2fixfprica[c] + N2fixthf[c]	RHE_CH04107	0	1000	0	Purine Metabolism	0	0
N2fixIMPC	IMP cyclohydrolase	N2fixh2o[c] + N2fiximp[c] <=> N2fixfprica[c]	RHE_CH04107	-1000	1000	0	Purine Metabolism	0	0
N2fixADSS	adenylosuccinate synthase	N2fixasp__L[c] + N2fixgtp[c] + N2fiximp[c] -> N2fixdcamp[c] + N2fixgdp[c] + 2 N2fixh[c] + N2fixpi[c]	RHE_CH03344	0	1000	0	Purine Metabolism	0	0
N2fixADSL1	adenylosuccinate lyase	N2fixdcamp[c] <=> N2fixamp[c] + N2fixfum[c]	RHE_CH02273	-1000	1000	0	Purine Metabolism	0	0
N2fixIMPD	IMP dehydrogenase	N2fixh2o[c] + N2fiximp[c] + N2fixnad[c] -> N2fixh[c] + N2fixnadh[c] + N2fixxmp[c]	RHE_CH00794	0	1000	0	Purine Metabolism	-2.06864e-30	-2.7859e-44
N2fixGMPS2	GMP synthase	N2fixatp[c] + N2fixgln__L[c] + N2fixh2o[c] + N2fixxmp[c] -> N2fixamp[c] + N2fixglu__L[c] + N2fixgmp[c] + 2 N2fixh[c] + N2fixppi[c]	RHE_CH00297	0	1000	0	Purine Metabolism	0	0
N2fixADK1	adenylate kinase	N2fixamp[c] + N2fixatp[c] <=> 2 N2fixadp[c]	RHE_CH01696	-1000	1000	0	Purine Metabolism	5.101e-15	-5.19478e-15
N2fixGUAPRTr	guanine phosphoribosyltransferase	N2fixgua[c] + N2fixprpp[c] <=> N2fixgmp[c] + N2fixppi[c]	( RHE_CH03800 or RHE_CH03035 or RHE_PD00341 )	-1000	1000	0	Purine Metabolism	0	0
N2fixPUNP3	purine-nucleoside phosphorylase (Guanosine)	N2fixgsn[c] + N2fixpi[c] <=> N2fixgua[c] + N2fixr1p[c]	RHE_CH00192	-1000	1000	0	Purine Metabolism	0	0
N2fixNDPK5	nucleoside-diphosphate kinase (ATP:dGDP)	N2fixatp[c] + N2fixdgdp[c] <=> N2fixadp[c] + N2fixdgtp[c]	RHE_CH01472	-1000	1000	0	Purine Metabolism	0	0
N2fixNTD9	5'-nucleotidase (GMP)	N2fixgmp[c] + N2fixh2o[c] -> N2fixgsn[c] + N2fixpi[c]	RHE_CH03555	0	1000	0	Purine Metabolism	0	0
N2fixPUNP4	purine-nucleoside phosphorylase (Deoxyguanosine)	N2fixdgsn[c] + N2fixpi[c] <=> N2fix2dr1p[c] + N2fixgua[c]	RHE_CH00192	-1000	1000	0	Purine Metabolism	0	0
N2fixNTD10	5'-nucleotidase (XMP)	N2fixh2o[c] + N2fixxmp[c] -> N2fixpi[c] + N2fixxtsn[c]	RHE_CH03555	0	1000	0	Purine Metabolism	0	0
N2fixNTD6r	5'-nucleotidase (dAMP)	N2fixdamp[c] + N2fixh2o[c] <=> N2fixdad__2[c] + N2fixpi[c]	RHE_CH03555	-1000	1000	0	Purine Metabolism	0	3.49668e-44
N2fixDGK1	deoxyguanylate kinase (dGMP:ATP)	N2fixatp[c] + N2fixdgmp[c] <=> N2fixadp[c] + N2fixdgdp[c]	RHE_CH01448	-1000	1000	0	Purine Metabolism	0	0
N2fixXPPT	xanthine phosphoribosyltransferase	N2fixprpp[c] + N2fixxan[c] -> N2fixppi[c] + N2fixxmp[c]	RHE_CH03800	0	1000	0	Purine Metabolism	0	0
N2fixPUNP6	purine-nucleoside phosphorylase (Deoxyinosine)	N2fixdin[c] + N2fixpi[c] <=> N2fix2dr1p[c] + N2fixhxan[c]	RHE_CH00192	-1000	1000	0	Purine Metabolism	-2.06864e-30	1.41471e-28
N2fixGK1	guanylate kinase (GMP:ATP)	N2fixatp[c] + N2fixgmp[c] <=> N2fixadp[c] + N2fixgdp[c]	RHE_CH01448	-1000	1000	0	Purine Metabolism	0	0
N2fixPYPRTr	pyrophosphate phosphoribosyltransferase	N2fixprpp[c] + N2fixxan[c] <=> N2fixppi[c] + N2fixxmp[c]	RHE_CH03800	-1000	1000	0	Purine Metabolism	2.06864e-30	-2.82938e-28
N2fixADPTr	adenine phosphoribosyltransferase (r)	N2fixade[c] + N2fixprpp[c] <=> N2fixamp[c] + N2fixppi[c]	( RHE_CH03035 or RHE_PD00341 or RHE_CH03800 )	-1000	1000	0	Purine Metabolism	2.06864e-30	-1.41471e-28
N2fixADPRDP	ADPribose diphosphatase	N2fixadprib[c] + N2fixh2o[c] -> N2fixamp[c] + 2 N2fixh[c] + N2fixr5p[c]	RHE_CH01485	0	1000	0	Purine Metabolism	0	0
N2fixnew_forprib		N2fixh2o[c] + N2fixnad[c] -> N2fixadprib[c] + N2fixh[c] + N2fixncam[c]		0	1000	0		0	0
N2fixDCTPD2	dCTP deaminase	N2fixctp[c] + N2fixh2o[c] + N2fixh[c] -> N2fixnh4[c] + N2fixutp[c]	RHE_CH00524	0	1000	0	Pyrimidine Biosynthesis	0	0
N2fixNTD2	5'-nucleotidase (UMP)	N2fixh2o[c] + N2fixump[c] -> N2fixpi[c] + N2fixuri[c]	RHE_CH03555	0	1000	0	Pyrimidine Biosynthesis	-1.75292e-29	0
N2fixnew_forura		N2fixpi[c] + N2fixuri[c] <=> N2fixr1p[c] + N2fixura[c]		-1000	1000	0		-1.76839e-29	-2.06548e-26
N2fixnew_forura2		N2fixh2o[c] + N2fixuri[c] -> N2fixrib__D[c] + N2fixura[c]		0	1000	0		0	0
N2fixnew_forura3		N2fixgtp[c] + N2fixuri[c] -> N2fixgdp[c] + N2fixh[c] + N2fixump[c]		0	1000	0		0	2.06533e-26
N2fixDCYTD	deoxycytidine deaminase	N2fixdcyt[c] + N2fixh2o[c] + N2fixh[c] -> N2fixduri[c] + N2fixnh4[c]	RHE_CH00191	0	1000	0	Pyrimidine Biosynthesis	0	0
N2fixNTD4	5'-nucleotidase (CMP)	N2fixcmp[c] + N2fixh2o[c] -> N2fixcytd[c] + N2fixpi[c]	RHE_CH03555	0	1000	0	Pyrimidine Biosynthesis	0	0
N2fixDUTPDP	dUTP diphosphatase	N2fixdutp[c] + N2fixh2o[c] -> N2fixdump[c] + N2fixh[c] + N2fixppi[c]	RHE_CH00330	0	1000	0	Pyrimidine Biosynthesis	0	0
N2fixDURIPP	deoxyuridine phosphorylase	N2fixduri[c] + N2fixpi[c] <=> N2fix2dr1p[c] + N2fixura[c]	( RHE_CH00194 or RHE_CH00192 )	-1000	1000	0	Pyrimidine Biosynthesis	0	0
N2fixUPPN	b-ureidopropionase	N2fixcala[c] + N2fixh2o[c] + 2 N2fixh[c] -> N2fixala__B[c] + N2fixco2[c] + N2fixnh4[c]	RHE_CH03290	0	1000	0	Pyrimidine Biosynthesis	0	0
N2fixCSND	Cytosine deaminase	N2fixcsn[c] + N2fixh2o[c] + N2fixh[c] -> N2fixnh4[c] + N2fixura[c]	( RHE_CH02043 or RHE_PB00107 )	0	1000	0	Pyrimidine Biosynthesis	0	0
N2fixNDPK7	nucleoside-diphosphate kinase (ATP:dCDP)	N2fixatp[c] + N2fixdcdp[c] <=> N2fixadp[c] + N2fixdctp[c]	RHE_CH01472	-1000	1000	0	Pyrimidine Biosynthesis	0	0
N2fixNTD3	5'-nucleotidase (dCMP)	N2fixdcmp[c] + N2fixh2o[c] -> N2fixdcyt[c] + N2fixpi[c]	RHE_CH03555	0	1000	0	Pyrimidine Biosynthesis	0	0
N2fixTMDK1	thymidine kinase (ATP:thymidine)	N2fixatp[c] + N2fixthymd[c] -> N2fixadp[c] + N2fixdtmp[c] + N2fixh[c]	RHE_CH03084	0	1000	0	Pyrimidine Biosynthesis	0	0
N2fixASPCT	aspartate carbamoyltransferase	N2fixasp__L[c] + N2fixcbp[c] -> N2fixcbasp[c] + N2fixh[c] + N2fixpi[c]	RHE_CH01642	0	1000	0	Pyrimidine Biosynthesis	0	0
N2fixDHORTS	dihydroorotase	N2fixdhor__S[c] + N2fixh2o[c] <=> N2fixcbasp[c] + N2fixh[c]	( RHE_CH00351 or RHE_CH03292 or RHE_CH00469 or RHE_CH01641 )	-1000	1000	0	Pyrimidine Biosynthesis	0	0
N2fixDHORD	dihydoorotic acid dehydrogenase	N2fixdhor__S[c] + N2fixo2[c] <=> N2fixh2o2[c] + N2fixorot[c]	( RHE_CH03278 or RHE_CH00540 )	-1000	1000	0	Pyrimidine Biosynthesis	0	0
N2fixORPT	orotate phosphoribosyltransferase	N2fixorot5p[c] + N2fixppi[c] <=> N2fixorot[c] + N2fixprpp[c]	RHE_CH00474	-1000	1000	0	Pyrimidine Biosynthesis	0	0
N2fixOMPDC	orotidine-5'-phosphate decarboxylase	N2fixh[c] + N2fixorot5p[c] -> N2fixco2[c] + N2fixump[c]	RHE_CH00314	0	1000	0	Pyrimidine Metabolism	-1.38155e-31	6.6079e-29
N2fixnew_for_dumpfromump		N2fixnadph[c] + N2fixump[c] -> N2fixdump[c] + N2fixnadp[c]		0	1000	0	Pyrimidine Metabolism	0	0
N2fixTMDS	thymidylate synthase	N2fixdump[c] + N2fixmlthf[c] -> N2fixdhf[c] + N2fixdtmp[c]	RHE_CH02799	0	1000	0	Pyrimidine Biosynthesis	0	0
N2fixDTMPK	dTMP kinase	N2fixatp[c] + N2fixdtmp[c] <=> N2fixadp[c] + N2fixdtdp[c]	RHE_CH02160	-1000	1000	0	Pyrimidine Biosynthesis	0	0
N2fixTRDRr	Thioredoxin reductase (NADPH) reversible	N2fixh[c] + N2fixnadph[c] + N2fixtrdox[c] <=> N2fixnadp[c] + N2fixtrdrd[c]	( RHE_CH02975 or RHE_PF00137 )	-1000	1000	0	Pyrimidine Biosynthesis	0	0
N2fixNDPK6	nucleoside-diphosphate kinase (ATP:dUDP)	N2fixatp[c] + N2fixdudp[c] <=> N2fixadp[c] + N2fixdutp[c]	RHE_CH01472	-1000	1000	0	Pyrimidine Biosynthesis	0	0
N2fixRNDR3	ribonucleoside-diphosphate reductase (CDP)	N2fixcdp[c] + N2fixtrdrd[c] -> N2fixdcdp[c] + N2fixh2o[c] + N2fixtrdox[c]		0	1000	0	Pyrimidine Biosynthesis	0	0
N2fixCYTDH	Cytidine hydrolase	N2fixcytd[c] + N2fixh2o[c] -> N2fixcsn[c] + N2fixrib__D[c]		0	1000	0	Pyrimidine Biosynthesis	0	0
N2fixUPPRTr	uracil phosphoribosyltransferase (r)	N2fixprpp[c] + N2fixura[c] <=> N2fixppi[c] + N2fixump[c]	RHE_CH00196	-1000	1000	0	Pyrimidine Biosynthesis	-1.85012e-29	-2.0524e-26
N2fixNTD5	5'-nucleotidase (dTMP)	N2fixdtmp[c] + N2fixh2o[c] -> N2fixpi[c] + N2fixthymd[c]	RHE_CH03555	0	1000	0	Pyrimidine Biosynthesis	0	0
N2fixNDPK4	nucleoside-diphosphate kinase (ATP:dTDP)	N2fixatp[c] + N2fixdtdp[c] <=> N2fixadp[c] + N2fixdttp[c]	RHE_CH01472	-1000	1000	0	Pyrimidine Biosynthesis	0	0
N2fixUMPK	UMP kinase	N2fixatp[c] + N2fixump[c] <=> N2fixadp[c] + N2fixudp[c]	RHE_CH00098	-1000	1000	0	Pyrimidine Biosynthesis	0	0
N2fixNDPK2	nucleoside-diphosphate kinase (ATP:UDP)	N2fixatp[c] + N2fixudp[c] <=> N2fixadp[c] + N2fixutp[c]	RHE_CH01472	-1000	1000	0	Pyrimidine Biosynthesis	0	0
N2fixDURIK2	deoxyuridine kinase (GTP:Deoxyuridine)	N2fixduri[c] + N2fixgtp[c] -> N2fixdump[c] + N2fixgdp[c] + N2fixh[c]	RHE_CH03084	0	1000	0	Pyrimidine Biosynthesis	0	0
N2fixNDPK3	nucleoside-diphosphate kinase (ATP:CDP)	N2fixatp[c] + N2fixcdp[c] <=> N2fixadp[c] + N2fixctp[c]	RHE_CH01472	-1000	1000	0	Pyrimidine Biosynthesis	0	0
N2fixNDP8	nucleoside-diphosphatase (dUDP)	N2fixatp[c] + N2fixdump[c] <=> N2fixadp[c] + N2fixdudp[c]	RHE_CH02160	-1000	1000	0	Pyrimidine Biosynthesis	0	0
N2fixCYTD	cytidine deaminase	N2fixcytd[c] + N2fixh2o[c] + N2fixh[c] -> N2fixnh4[c] + N2fixuri[c]	RHE_CH00191	0	1000	0	Pyrimidine Biosynthesis	0	0
N2fixCTPS2	CTP synthase (glutamine)	N2fixatp[c] + N2fixgln__L[c] + N2fixh2o[c] + N2fixutp[c] -> N2fixadp[c] + N2fixctp[c] + N2fixglu__L[c] + 2 N2fixh[c] + N2fixpi[c]	RHE_CH02184	0	1000	0	Pyrimidine Biosynthesis	0	0
N2fixCYTK1	cytidylate kinase (CMP)	N2fixatp[c] + N2fixcmp[c] <=> N2fixadp[c] + N2fixcdp[c]	RHE_CH00098	-1000	1000	0	Pyrimidine Metabolism	0	0
N2fixnew_dgtp	cytidylate kinase (dCMP,dGTP)	N2fixdcmp[c] + N2fixdgtp[c] <=> N2fixdcdp[c] + N2fixdgdp[c]	RHE_CH00098	-1000	1000	0	Pyrimidine Metabolism	0	0
N2fixMCSNAH	5-Methylcytosine aminohydrolase	N2fix5mcsn[c] + N2fixh2o[c] + N2fixh[c] -> N2fixnh4[c] + N2fixthym[c]	( RHE_PB00107 or RHE_CH02043 )	0	1000	0	Pyrimidine Metabolism	0	0
N2fixnew_amet		N2fixamet[c] + N2fixcsn[c] <=> N2fix5mcsn[c] + N2fixahcys[c] + N2fixh[c]		-1000	1000	0		0	0
N2fixDHPM1	dihydropyrimidinase (5,6-dihydrouracil)	N2fix56dura[c] + N2fixh2o[c] <=> N2fixcala[c] + N2fixh[c]	RHE_CH03292	-1000	1000	0	Pyrimidine Metabolism	0	0
N2fixDCTPD	dCTP deaminase	N2fixdctp[c] + N2fixh2o[c] + N2fixh[c] -> N2fixdutp[c] + N2fixnh4[c]	RHE_CH00524	0	1000	0	Pyrimidine Metabolism	0	0
N2fixDURADx	dihydrouracil dehydrogenase (NAD)	N2fix56dura[c] + N2fixnad[c] <=> N2fixh[c] + N2fixnadh[c] + N2fixura[c]		-1000	1000	0	Pyrimidine Metabolism	0	0
N2fixALAD_R	L-alanine dehydrogenase	N2fixh[c] + N2fixnadh[c] + N2fixnh4[c] + N2fixpyr[c] -> N2fixala__L[c] + N2fixh2o[c] + N2fixnad[c]	RHE_CH01770	0	1000	0	Reductive carboxylate cycle	-1.00594e-26	1.15075
N2fixDB4PS	3,4-Dihydroxy-2-butanone-4-phosphate synthase	N2fixru5p__D[c] -> N2fixdb4p[c] + N2fixfor[c] + N2fixh[c]		0	1000	0	Riboflavin Metabolism	0	0
N2fixFMNAT	FMN adenylyltransferase	N2fixatp[c] + N2fixfmn[c] + N2fixh[c] -> N2fixfad[c] + N2fixppi[c]	RHE_CH00831	0	1000	0	Riboflavin Metabolism	0	0
N2fixAPRAUR	5-amino-6-(5-phosphoribosylamino)uracil reductase	N2fix5apru[c] + N2fixh[c] + N2fixnadph[c] -> N2fix5aprbu[c] + N2fixnadp[c]	( RHE_CH01510 or RHE_PD00036 )	0	1000	0	Riboflavin Metabolism	0	0
N2fixRBFK	riboflavin kinase	N2fixatp[c] + N2fixribflv[c] -> N2fixadp[c] + N2fixfmn[c] + N2fixh[c]	RHE_CH00831	0	1000	0	Riboflavin Metabolism	0	0
N2fixRBFSa	riboflavin synthase	N2fix4r5au[c] + N2fixdb4p[c] -> N2fixdmlz[c] + 2 N2fixh2o[c] + N2fixpi[c]		0	1000	0	Riboflavin Metabolism	0	0
N2fixACP1(FMN)	acid phosphatase (FMN)	N2fixfmn[c] + N2fixh2o[c] -> N2fixpi[c] + N2fixribflv[c]	RHE_CH01827	0	1000	0	Riboflavin Metabolism	0	0
N2fixRBFSb	riboflavin synthase	2 N2fixdmlz[c] -> N2fix4r5au[c] + N2fixribflv[c]	( RHE_CH02688 or RHE_CH01511 or RHE_CH01525 )	0	1000	0	Riboflavin Metabolism	0	0
N2fixPMDPHT	pyrimidine phosphatase	N2fix5aprbu[c] + N2fixh2o[c] -> N2fix4r5au[c] + N2fixpi[c]		0	1000	0	Riboflavin Metabolism	0	0
N2fixDHPPDA	diaminohydroxyphosphoribosylaminopyrimidine deaminase	N2fix25dhpp[c] + N2fixh2o[c] + N2fixh[c] -> N2fix5apru[c] + N2fixnh4[c]	RHE_CH01510	0	1000	0	Riboflavin Metabolism	0	0
N2fixnew_for25dhpp		N2fixgtp[c] + 3 N2fixh2o[c] -> N2fix25dhpp[c] + N2fixfor[c] + 2 N2fixh[c] + N2fixppi[c]		0	1000	0		0	0
N2fixSADT	sulfate adenylyltransferase	N2fixatp[c] + N2fixh[c] + N2fixso4[c] -> N2fixaps[c] + N2fixppi[c]	( RHE_CH01130 or RHE_CH01131 )	0	1000	0	Sulfur Metabolism	0	0
N2fixSULRi	sulfite reductase (NADPH2)	5 N2fixh[c] + 3 N2fixnadph[c] + N2fixso3[c] -> 3 N2fixh2o[c] + N2fixh2s[c] + 3 N2fixnadp[c]	RHE_CH01960	0	1000	0	Sulfur Metabolism	0	0
N2fixAPS	APS-reductase	N2fixaps[c] + 2 N2fixgthrd[c] <=> N2fixamp[c] + N2fixgthox[c] + 2 N2fixh[c] + N2fixso3[c]		-1000	1000	0	Sulfur Metabolism	6.34479e-29	-1.92882e-25
N2fixnew_SM4		N2fixaps[c] + N2fixatp[c] + N2fixnadph[c] -> N2fixadp[c] + N2fixnadp[c] + N2fixpap[c] + N2fixso3[c]		0	0	0		0	0
N2fixnew-cys-withouth2s		N2fixaccoa[c] + N2fixser__L[c] -> N2fixac[c] + N2fixcys__L[c]		0	1000	0		0	4.12026e-15
N2fixH2Ot	H2O transport via diffusion	N2fixh2o[e] <=> N2fixh2o[c]	RHE_PD00339	-1000	1000	0	Transport	-9.18935	-5.78946
N2fixALAt2r	L-alanine reversible transport via proton symport	N2fixala__L[e] + N2fixh[e] <=> N2fixala__L[c] + N2fixh[c]		-1000	1000	0	Transport	0	-1.15075
N2fixASPt2r	L-aspartate reversible transport via proton symport	N2fixasp__L[e] + N2fixh[e] <=> N2fixasp__L[c] + N2fixh[c]		-1000	1000	0	Transport	0	-20.4127
N2fixTHD2	NAD(P) transhydrogenase	2 N2fixh[e] + N2fixnadh[c] + N2fixnadp[c] -> 2 N2fixh[c] + N2fixnad[c] + N2fixnadph[c]	( RHE_CH03611 or RHE_CH03613 or RHE_CH03612 )	0	1000	0	Transport	0	0
N2fixSUCCt2_2	succinate transport via proton symport (2 H)	2 N2fixh[e] + N2fixsucc[e] -> 2 N2fixh[c] + N2fixsucc[c]	RHE_CH02971	0	1000	0	Transport	11.3189	3.39567
N2fixMALt2_2	Malate transport via proton symport (2 H)	2 N2fixh[e] + N2fixmal__L[e] -> 2 N2fixh[c] + N2fixmal__L[c]	RHE_CH02971	0	1000	0	Transport	0	0
N2fixGLUt2r	L-glutamate transport via proton symport, reversible	N2fixglu__L[e] + N2fixh[e] <=> N2fixglu__L[c] + N2fixh[c]		-1000	1000	0	Tansport, Inner Membrane	0	22.6714
N2fixtragln		N2fixgln__L[e] <=> N2fixgln__L[c]		-1000	1000	0		0	-2.25868
N2fixPIt	Inorganic phosphate exchange, diffusion	N2fixpi[c] <=> N2fixpi[e]		-1000	1000	0	Transport	-1.17971e-14	2.32781e-14
N2fixN2tr	Nitrogen exchange, diffusion	N2fixn2[e] <=> N2fixn2[c]		-1000	1000	0	Transport	7.34434	7.34434
N2fixCO2t	CO2 transporter via diffusion	N2fixco2[e] <=> N2fixco2[c]		-1000	1000	0	Transport	-41.6298	-26.8972
N2fixnh4_tra		N2fixnh4[e] <=> N2fixnh4[c]		-1000	1000	0		-14.6887	-11.2792
N2fixnew9-for-so3		N2fixso3[e] <=> N2fixso3[c]		-1000	1000	0		-6.34479e-29	1.92882e-25
N2fixnew17		N2fixfor[e] <=> N2fixfor[c]		-1000	1000	0		0	0
N2fixnew9-for-so4		N2fixso4[e] <=> N2fixso4[c]		-1000	1000	0		0	0
N2fixnewurea		N2fixurea[c] <=> N2fixurea[e]		-1000	1000	0		0	0
N2fixO2t	o2 transport (diffusion)	N2fixo2[e] <=> N2fixo2[c]		-1000	1000	0	Transport	24.4981	23.9335
N2fixORNTAC	ornithine transacetylase	N2fixacorn[c] + N2fixglu__L[c] <=> N2fixacglu[c] + N2fixorn[c]	RHE_CH03768	-1000	1000	0	Urea cycle/amino group metabolism	0	0
N2fixORNTAr	ornithine transaminase reversible	N2fixakg[c] + N2fixorn[c] <=> N2fixglu5sa[c] + N2fixglu__L[c]	RHE_CH03852	-1000	1000	0	Urea cycle/amino group metabolism	0	0
N2fixACGS	N-acetylglutamate synthase	N2fixaccoa[c] + N2fixglu__L[c] -> N2fixacglu[c] + N2fixcoa[c] + N2fixh[c]	RHE_CH03768	0	1000	0	Urea cycle/amino group metabolism	0	0
N2fixAGPR	N-acetyl-g-glutamyl-phosphate reductase	N2fixacg5sa[c] + N2fixnadp[c] + N2fixpi[c] <=> N2fixacg5p[c] + N2fixh[c] + N2fixnadph[c]	RHE_CH01567	-1000	1000	0	Urea cycle/amino group metabolism	0	0
N2fixACODA	acetylornithine deacetylase	N2fixacorn[c] + N2fixh2o[c] -> N2fixac[c] + N2fixorn[c]	RHE_PF00335	0	1000	0	Urea cycle/amino group metabolism	0	0
N2fixUREA	urease	N2fixh2o[c] + 2 N2fixh[c] + N2fixurea[c] -> N2fixco2[c] + 2 N2fixnh4[c]	( RHE_CH03310 or RHE_CH03305 or RHE_CH03308 )	0	1000	0	Urea cycle/amino group metabolism	0	0
N2fixARGN	arginase	N2fixarg__L[c] + N2fixh2o[c] -> N2fixorn[c] + N2fixurea[c]	RHE_CH03851	0	1000	0	Urea cycle/amino group metabolism	0	0
N2fixACGK	acetylglutamate kinase	N2fixacglu[c] + N2fixatp[c] -> N2fixacg5p[c] + N2fixadp[c]	RHE_CH00428	0	1000	0	Urea cycle/amino group metabolism	0	0
N2fixACOTA	acetylornithine transaminase	N2fixacorn[c] + N2fixakg[c] <=> N2fixacg5sa[c] + N2fixglu__L[c]	RHE_CH00516	-1000	1000	0	Urea cycle/amino group metabolism	0	0
N2fixOCBTi	ornithine carbamoyltransferase, irreversible	N2fixcbp[c] + N2fixorn[c] <=> N2fixcitr__L[c] + N2fixh[c] + N2fixpi[c]		-1000	1000	0	Urea cycle/amino group metabolism	0	0
N2fixnew_foralac		2 N2fixpyr[c] -> N2fixalac__S[c] + N2fixco2[c]		0	1000	0	Valine, Leucine, and Isoleucine Metabolism	0	0
N2fixKARA1	ketol-acid reductoisomerase (2,3-dihydroxy-3-methylbutanoate)	N2fixalac__S[c] + N2fixh[c] + N2fixnadph[c] -> N2fix23dhmb[c] + N2fixnadp[c]	RHE_CH02744	0	1000	0	Valine, Leucine, and Isoleucine Metabolism	0	0
N2fixDHAD1	dihydroxy-acid dehydratase (2,3-dihydroxy-3-methylbutanoate)	N2fix23dhmb[c] -> N2fix3mob[c] + N2fixh2o[c]	( RHE_PC00044 or RHE_CH01704 or RHE_CH03160 or RHE_CH03347 )	0	1000	0	Valine, Leucine, and Isoleucine Metabolism	0	0
N2fixVALTAi	valine transaminase	N2fix3mob[c] + N2fixglu__L[c] -> N2fixakg[c] + N2fixval__L[c]	( RHE_CH01190 or RHE_CH02730 )	0	1000	0	Valine, Leucine, and Isoleucine Metabolism	0	0
N2fixTHRD_L	L-threonine deaminase	N2fixthr__L[c] -> N2fix2obut[c] + N2fixnh4[c]	( RHE_CH01759 or RHE_CH04092 or RHE_PF00182 or RHE_CH03537 or RHE_CH02027 )	0	1000	0	Valine, Leucine, and Isoleucine Metabolism	0	4.12026e-15
N2fixnew_for2obut		N2fix2obut[c] + N2fixpyr[c] -> N2fix2ahbut[c] + N2fixco2[c]		0	1000	0	Valine, Leucine, and Isoleucine Metabolism	0	0
N2fixKARA2	ketol-acid reductoisomerase (2-Acetolactate)	N2fix2ahbut[c] + N2fixh[c] + N2fixnadph[c] -> N2fix23dhmp[c] + N2fixnadp[c]	RHE_CH02744	0	1000	0	Valine, Leucine, and Isoleucine Metabolism	0	0
N2fixDHAD2	Dihydroxy-acid dehydratase (2,3-dihydroxy-3-methylpentanoate)	N2fix23dhmp[c] -> N2fix3mop[c] + N2fixh2o[c]	( RHE_PC00044 or RHE_CH01704 or RHE_CH03160 or RHE_CH03347 )	0	1000	0	Valine, Leucine, and Isoleucine Metabolism	0	0
N2fixILETAi	isoleucine transaminase	N2fix3mop[c] + N2fixglu__L[c] -> N2fixakg[c] + N2fixile__L[c]	( RHE_CH01190 or RHE_CH02730 )	0	1000	0	Valine, Leucine, and Isoleucine Metabolism	0	0
N2fixIPPS	2-isopropylmalate synthase	N2fix3mob[c] + N2fixaccoa[c] + N2fixh2o[c] -> N2fix3c3hmp[c] + N2fixcoa[c] + N2fixh[c]	( RHE_CH03067 or RHE_CH01419 )	0	1000	0	Valine, Leucine, and Isoleucine Metabolism	0	0
N2fixIPPMIb	2-isopropylmalate hydratase	N2fix3c3hmp[c] -> N2fix2ippm[c] + N2fixh2o[c]	( RHE_CH04091 or RHE_CH03965 )	0	1000	0	Valine, Leucine, and Isoleucine Metabolism	0	0
N2fixIPPMIa	3-isopropylmalate dehydratase	N2fix2ippm[c] + N2fixh2o[c] -> N2fix3c2hmp[c]	( RHE_CH04091 or RHE_CH03965 )	0	1000	0	Valine, Leucine, and Isoleucine Metabolism	0	0
N2fixIPMDr	3-isopropylmalate dehydrogenase reversible	N2fix3c2hmp[c] + N2fixnad[c] -> N2fix3c4mop[c] + N2fixh[c] + N2fixnadh[c]	RHE_CH04093	0	1000	0	Valine, Leucine, and Isoleucine Metabolism	0	0
N2fixOMCDC	2-Oxo-4-methyl-3-carboxypentanoate decarboxylation	N2fix3c4mop[c] + N2fixh[c] -> N2fix4mop[c] + N2fixco2[c]		0	1000	0	Valine, Leucine, and Isoleucine Metabolism	0	0
N2fixLEUTAi	leucine transaminase (irreversible)	N2fix4mop[c] + N2fixglu__L[c] -> N2fixakg[c] + N2fixleu__L[c]	( RHE_CH01190 or RHE_CH02730 )	0	1000	0	Valine, Leucine, and Isoleucine Metabolism	0	0
N2fixnew15_fromiaf-for dhf		N2fixdhf[c] + N2fixh[c] + N2fixnadph[c] <=> N2fixnadp[c] + N2fixthf[c]		-1000	1000	0		0	0
N2fixew21-iaf-for-ppppi		N2fixh2o[c] + N2fixpppi[c] -> N2fixh[c] + N2fixpi[c] + N2fixppi[c]		0	1000	0		0	0
N2fixew22-iaf-for-ppppi		N2fixatp[c] + N2fixppi[c] <=> N2fixadp[c] + N2fixpppi[c]		-1000	1000	0		0	0
N2fixnew27-glubiosynthase		N2fixakg[c] + 0.5 N2fixnadh[c] + 0.5 N2fixnadph[c] + N2fixnh4[c] <=> N2fixglu__L[c]		-1000	1000	0		0	-6.3855e-17
N2fixnew10		N2fixh2o[c] + N2fixo2[c] + N2fixso3[c] -> N2fixh2o2[c] + N2fixh[c] + N2fixso4[c]		0	0	0		0	0
N2fixnew11		N2fixadp[c] + N2fixnadph[c] -> N2fixdadp[c] + N2fixh2o[c] + N2fixnadp[c]		0	1000	0		0	3.49668e-44
N2fixnew12		N2fixcdp[c] + N2fixnadph[c] -> N2fixdcdp[c] + N2fixh2o[c] + N2fixnadp[c]		0	1000	0		0	0
N2fixnew13		N2fixgdp[c] + N2fixnadph[c] -> N2fixdgdp[c] + N2fixh2o[c] + N2fixnadp[c]		0	1000	0		0	0
N2fixnewfor_for[c]		N2fixcoa[c] + N2fixpyr[c] -> N2fixaccoa[c] + N2fixfor[c]		0	1000	0		0	0
N2fixnew_for2		N2fixfor[c] + N2fixq[c] -> N2fixco2[c] + N2fixh[c] + N2fixqh2[c]		0	1000	0		0	0
N2fixnew_for3		N2fixfor[c] -> N2fixco2[c] + N2fixh[c]		0	1000	0		0	0
N2fixnew_phospholipid1		N2fixdhap[c] + N2fixnadh[c] -> N2fixglyc3p[c] + N2fixh[c] + N2fixnad[c]		0	1000	0		2.01656e-15	0
N2fixnew_phospholipid2		N2fixglyc3p[c] -> N2fix1ag3p_SC[c] + N2fixcoa[c]		0	1000	0		2.01656e-15	0
N2fixnew_phospholipid3		N2fix1ag3p_SC[c] -> N2fixcoa[c] + N2fixpa160[c]		0	1000	0		2.01656e-15	0
N2fixnew_phospholipid4		N2fixctp[c] + N2fixh[c] + N2fixpa160[c] -> N2fixcdpdag[c] + N2fixppi[c]		0	1000	0		0	0
N2fixnew_phospholipid5		N2fixcdpdag[c] + N2fixglyc3p[c] -> N2fixcmp[c] + N2fixh[c] + N2fixpgp_EC[c]		0	1000	0		0	0
N2fixnew_phospholipid6		N2fixh2o[c] + N2fixpgp_EC[c] -> N2fixpg160[c] + N2fixpi[c]		0	1000	0		0	0
N2fixnew_phospholipid7		N2fixh2o[c] + N2fixpg160[c] -> N2fix12dgr_EC[c] + N2fixglyc3p[c] + N2fixh[c]		0	1000	0		0	0
N2fixnew_phospholipid8		N2fix12dgr_EC[c] + N2fixatp[c] -> N2fixadp[c] + N2fixh[c] + N2fixpa160[c]		0	1000	0		-2.01656e-15	0
N2fixnew_phospholipid10		N2fixcdpdag[c] + N2fixser__L[c] -> N2fixcmp[c] + N2fixh[c] + N2fixps160[c]		0	1000	0		0	0
N2fixnew_phospholipid11		N2fixh[c] + N2fixps160[c] -> N2fixco2[c] + N2fixpe160[c]		0	1000	0		0	0
N2fixnew_phospholipid12		N2fixcdpdag[c] + N2fixpg160[c] -> N2fixclpn160[c] + N2fixcmp[c] + N2fixh[c]		0	1000	0		0	0
N2fixnew_peptidoglycan1		N2fixf6p[c] + N2fixgln__L[c] -> N2fixgam6p[c] + N2fixglu__L[c]		0	1000	0		0	0
N2fixnew_peptidoglycan2		N2fixgam6p[c] -> N2fixgam1p[c]		0	1000	0		0	0
N2fixnew_peptidoglycan3		N2fixaccoa[c] + N2fixgam1p[c] -> N2fixacgam1p[c] + N2fixcoa[c]		0	1000	0		0	0
N2fixnew_peptidoglycan4		N2fixacgam1p[c] + N2fixutp[c] -> N2fixppi[c] + N2fixuacgam[c]		0	1000	0		0	0
N2fixnew_peptidoglycan5		N2fixuacgam[c] + N2fixuagmda[c] -> N2fixh[c] + N2fixuaagmda[c] + N2fixudp[c]		0	1000	0		0	0
N2fixnew_peptidoglycan6		2 N2fixh2o[c] + N2fixuaagmda[c] -> N2fixala__L[c] + N2fixh[c] + N2fixpeptidom[c] + N2fixudcpdp[c]		0	1000	0		0	0
N2fixnew_peptidoglycan7		N2fixdtpcudcp[c] + N2fixugmda[c] -> N2fixuagmda[c] + N2fixump[c]		0	1000	0		0	0
N2fixnew_peptidoglycan8		N2fixalaala[c] + N2fixatp[c] + N2fixugmd[c] -> N2fixadp[c] + N2fixh[c] + N2fixpi[c] + N2fixugmda[c]		0	1000	0		0	0
N2fixnew_peptidoglycan9		N2fix26dap__M[c] + N2fixatp[c] + N2fixuamag[c] -> N2fixadp[c] + N2fixh[c] + N2fixpi[c] + N2fixugmd[c]		0	1000	0		0	0
N2fixnew_peptidoglycan10		N2fixatp[c] + N2fixglu__L[c] + N2fixuama[c] -> N2fixadp[c] + N2fixh[c] + N2fixpi[c] + N2fixuamag[c]		0	1000	0		0	0
N2fixnew_peptidoglycan11		N2fixala__L[c] + N2fixatp[c] + N2fixuamr[c] -> N2fixadp[c] + N2fixh[c] + N2fixpi[c] + N2fixuama[c]		0	1000	0		0	0
N2fixnew_peptidoglycan12		N2fixh[c] + N2fixnadph[c] + N2fixuaccg[c] -> N2fixnadp[c] + N2fixuamr[c]		0	1000	0		0	0
N2fixnew_peptidoglycan13		N2fixpep[c] + N2fixuacgam[c] -> N2fixpi[c] + N2fixuaccg[c]		0	1000	0		0	0
N2fixnew_peptidoglycan15		N2fixh2o[c] + N2fixudcpdp[c] -> N2fixdtpcudcp[c] + N2fixpi[c]		0	1000	0		0	0
N2fixnew_peptidoglycan17		2 N2fixala__L[c] + N2fixatp[c] -> N2fixadp[c] + N2fixalaala[c] + N2fixh[c] + N2fixpi[c]		0	1000	0		0	0
N2fixnew_fuc1		N2fixf6p[c] -> N2fixh[c] + N2fixman6p[c]		0	1000	0		0	0
N2fixnew_fuc2		N2fixman6p[c] -> N2fixman1p[c]		0	1000	0		0	0
N2fixnew_fuc3		N2fixgdp[c] + N2fixh[c] + N2fixman1p[c] -> N2fixgdpmann[c] + N2fixpi[c]		0	1000	0		0	0
N2fixnew_fuc4		N2fixgdpmann[c] -> N2fixgdpddman[c] + N2fixh2o[c]		0	1000	0		0	0
N2fixnew_fuc5		N2fixgdpddman[c] + N2fixh[c] + N2fixnadph[c] -> N2fixgdpfuc[c] + N2fixnadp[c]		0	1000	0		0	0
N2fixnew_fuc6		N2fixgdpfuc[c] + N2fixppi[c] -> N2fixfuc1p[c] + N2fixgtp[c] + N2fixh[c]		0	1000	0		0	0
N2fixnew_fuc7		N2fixadp[c] + N2fixfuc1p[c] + N2fixh[c] -> N2fixatp[c] + N2fixfuc[c]		0	1000	0		0	0
N2fixnew_man1		N2fixhis__L[c] + N2fixman6p[c] -> N2fixman[c] + N2fixpnphis[c]		0	1000	0		0	0
N2fixnew_man2		N2fixadp[c] + N2fixh[c] + N2fixpnphis[c] -> N2fixatp[c] + N2fixhis__L[c]		0	1000	0		0	0
N2fixnew_xyl1		N2fixxylu[c] -> N2fixxyl[c]		0	1000	0		0	0
N2fixnew_xyl2		N2fixadp[c] + N2fixh[c] + N2fixxu5p__D[c] -> N2fixatp[c] + N2fixxylu[c]		0	1000	0		0	0
N2fixnew_glc1		N2fixglus[c] + N2fixh2o[c] -> N2fixglc[c] + N2fixroh[c]		0	1000	0		0	0
N2fixnew_glc2		N2fixroh[c] + N2fixudpg[c] -> N2fixglus[c] + N2fixh[c] + N2fixudp[c]		0	1000	0		0	0
N2fixnew_glc3		N2fixg1p[c] + N2fixh[c] + N2fixutp[c] -> N2fixppi[c] + N2fixudpg[c]		0	1000	0		0	0
N2fixnew_arab		N2fixrbl[c] -> N2fixarab[c]		0	1000	0		0	0
N2fixnew_arab2		N2fixadp[c] + N2fixh[c] + N2fixru5p__D[c] -> N2fixatp[c] + N2fixrbl[c]		0	1000	0		0	0
N2fixnew_galur1		N2fixadp[c] + N2fixgam6p[c] + N2fixh[c] -> N2fixatp[c] + N2fixgam[c]		0	1000	0		0	0
N2fixnew_galur2		N2fixadp[c] + N2fixgalur1p[c] + N2fixh[c] -> N2fixatp[c] + N2fixgalur[c]		0	1000	0		0	0
N2fixnew_galur3		N2fixppi[c] + N2fixudpgalur[c] -> N2fixgalur1p[c] + N2fixh[c] + N2fixutp[c]		0	1000	0		0	0
N2fixnew_galur4		N2fixh2o[c] + 2 N2fixnad[c] + N2fixudpgal[c] -> 3 N2fixh[c] + 2 N2fixnadh[c] + N2fixudpgalur[c]		0	1000	0		0	0
N2fixnew_galur5		N2fixgal1p[c] + N2fixh[c] + N2fixutp[c] <=> N2fixppi[c] + N2fixudpgal[c]		-1000	1000	0		0	0
N2fixnew_galur6		N2fixudpg[c] -> N2fixudpgal[c]		0	1000	0		0	0
N2fixnew_gal		N2fixadp[c] + N2fixgal1p[c] + N2fixh[c] -> N2fixatp[c] + N2fixgal[c]		0	1000	0		0	0
N2fixnew_kdo1		N2fixckdo[c] + N2fixh2o[c] -> N2fixcmp[c] + N2fixh[c] + N2fixkdo2[c]		0	1000	0		0	0
N2fixnew_kdo2		N2fixctp[c] + N2fixkdo[c] -> N2fixckdo[c] + N2fixppi[c]		0	1000	0		0	0
N2fixnew_kdo3		N2fixh2o[c] + N2fixkdo8p[c] -> N2fixkdo[c] + N2fixpi[c]		0	1000	0		0	0
N2fixnew_kdo4		N2fixara5p[c] + N2fixh2o[c] + N2fixpep[c] -> N2fixkdo8p[c] + N2fixpi[c]		0	1000	0		0	0
N2fixnew_kdo5		N2fixarab[c] + N2fixatp[c] -> N2fixadp[c] + N2fixara5p[c] + N2fixh[c]		0	1000	0		0	0
N2fixnew_lipidA1		N2fixlipid4[c] + N2fixmyrsACP[c] -> N2fixACP[c] + N2fixtllipid4[c]		0	1000	0		0	0
N2fixnew_lipidA2		N2fixddcaACP[c] + N2fixlipidA[c] -> N2fixACP[c] + N2fixlipid4[c]		0	1000	0		0	0
N2fixnew_lipidA3		N2fixatp[c] + N2fixh[c] + N2fixlipidAds[c] -> N2fixadp[c] + N2fixlipidA[c]		0	1000	0		0	0
N2fixnew_lipidA4		N2fixlipidX_HP[c] + N2fixu23ga[c] -> N2fixh[c] + N2fixlipidAds[c] + N2fixudp[c]		0	1000	0		0	0
N2fixnew_lipidA5		N2fixh2o[c] + N2fixu23ga[c] -> 2 N2fixh[c] + N2fixlipidX_HP[c] + N2fixump[c]		0	1000	0		0	0
N2fixnew_lipidA6		N2fix3hmrsACP[c] + N2fixu3hga[c] -> N2fixACP[c] + N2fixh[c] + N2fixu23ga[c]		0	1000	0		0	0
N2fixnew_lipidA7		N2fixh2o[c] + N2fixu3aga[c] -> N2fixac[c] + N2fixu3hga[c]		0	1000	0		0	0
N2fixnew_lipidA8		N2fix3hmrsACP[c] + N2fixuacgam[c] -> N2fixACP[c] + N2fixu3aga[c]		0	1000	0		0	0
N2fixnew_lipidA9		N2fixh[c] + N2fixnadh[c] + N2fixtmrs2eACP[c] -> N2fixmyrsACP[c] + N2fixnad[c]		0	1000	0		0	0
N2fixnew_lipidA10		N2fix3hmrsACP[c] -> N2fixh2o[c] + N2fixtmrs2eACP[c]		0	1000	0		0	0
N2fixnew_lipidA11		N2fix3omrsACP[c] + N2fixh[c] + N2fixnadph[c] -> N2fix3hmrsACP[c] + N2fixnadp[c]		0	1000	0		0	0
N2fixnew_lipidA12		N2fixddcaACP[c] + N2fixh[c] + N2fixmalACP[c] -> N2fix3omrsACP[c] + N2fixACP[c] + N2fixco2[c]		0	1000	0		0	0
N2fixnew_lipidA13		N2fixh[c] + N2fixnadh[c] + N2fixtddec2eACP[c] -> N2fixddcaACP[c] + N2fixnad[c]		0	1000	0		0	0
N2fixnew_lipidA14		N2fix3hddecACP[c] -> N2fixh2o[c] + N2fixtddec2eACP[c]		0	1000	0		0	0
N2fixnew_lipidA15		N2fix3oddecACP[c] + N2fixh[c] + N2fixnadph[c] -> N2fix3hddecACP[c] + N2fixnadp[c]		0	1000	0		0	0
N2fixnew_lipidA16		N2fixdcaACP[c] + N2fixh[c] + N2fixmalACP[c] -> N2fix3oddecACP[c] + N2fixACP[c] + N2fixco2[c]		0	1000	0		0	0
N2fixnew_lipidA17		N2fixh[c] + N2fixnadh[c] + N2fixtdec2eACP[c] -> N2fixdcaACP[c] + N2fixnad[c]		0	1000	0		0	0
N2fixnew_lipidA18		N2fix3hdecACP[c] -> N2fixh2o[c] + N2fixtdec2eACP[c]		0	1000	0		0	0
N2fixnew_lipidA19		N2fix3odecACP[c] + N2fixh[c] + N2fixnadph[c] -> N2fix3hdecACP[c] + N2fixnadp[c]		0	1000	0		0	0
N2fixnew_lipidA20		N2fixh[c] + N2fixmalACP[c] + N2fixocACP[c] -> N2fix3odecACP[c] + N2fixACP[c] + N2fixco2[c]		0	1000	0		0	0
N2fixnew_lipidA21		N2fixh[c] + N2fixnadh[c] + N2fixtoct2eACP[c] -> N2fixnad[c] + N2fixocACP[c]		0	1000	0		0	0
N2fixnew_lipidA22		N2fix3hoctACP[c] -> N2fixh2o[c] + N2fixtoct2eACP[c]		0	1000	0		0	0
N2fixnew_lipidA23		N2fix3ooctACP[c] + N2fixh[c] + N2fixnadph[c] -> N2fix3hoctACP[c] + N2fixnadp[c]		0	1000	0		0	0
N2fixnew_lipidA24		N2fixh[c] + N2fixhexACP[c] + N2fixmalACP[c] -> N2fix3ooctACP[c] + N2fixACP[c] + N2fixco2[c]		0	1000	0		0	0
N2fixnew_lipidA25		N2fixh[c] + N2fixnadh[c] + N2fixthex2eACP[c] -> N2fixhexACP[c] + N2fixnad[c]		0	1000	0		0	0
N2fixnew_lipidA26		N2fix3hhexACP[c] -> N2fixh2o[c] + N2fixthex2eACP[c]		0	1000	0		0	0
N2fixnew_lipidA27		N2fix3ohexACP[c] + N2fixh[c] + N2fixnadph[c] -> N2fix3hhexACP[c] + N2fixnadp[c]		0	1000	0		0	0
N2fixnew_lipidA28		N2fixbutACP[c] + N2fixh[c] + N2fixmalACP[c] -> N2fix3ohexACP[c] + N2fixACP[c] + N2fixco2[c]		0	1000	0		0	0
N2fixnew_lipidA29		N2fixbut2eACP[c] + N2fixh[c] + N2fixnadh[c] -> N2fixbutACP[c] + N2fixnad[c]		0	1000	0		0	0
N2fixnew_lipidA30		N2fix3hbutACP[c] -> N2fixbut2eACP[c] + N2fixh2o[c]		0	1000	0		0	0
N2fixnew_lipidA31		N2fixactACP[c] + N2fixh[c] + N2fixnadph[c] -> N2fix3hbutACP[c] + N2fixnadp[c]		0	1000	0		0	0
N2fixnew_lipidA32		N2fixacACP[c] + N2fixh[c] + N2fixmalACP[c] -> N2fixACP[c] + N2fixactACP[c] + N2fixco2[c]		0	1000	0		0	0
N2fixnew_lipidA33		N2fixACP[c] + N2fixaccoa[c] -> N2fixacACP[c] + N2fixcoa[c]		0	1000	0		0	0
N2fixnew_lipidA34		N2fix2agpe160[c] + N2fixpalmACP[c] -> N2fixACP[c] + N2fixpe160[c]		0	1000	0		0	0
N2fixnew_lipidA35		N2fixACP[c] + N2fixatp[c] + N2fixhdca[c] -> N2fixamp[c] + N2fixh[c] + N2fixpalmACP[c] + N2fixppi[c]		0	1000	0		0	0
N2fixnew_lipidA36		N2fixh2o[c] + N2fixpe160[c] -> N2fix2agpe160[c] + N2fixh[c] + N2fixhdca[c]		0	1000	0		0	0
N2fixnew_lipidA37		N2fixACP[c] + N2fixmalcoa[c] -> N2fixcoa[c] + N2fixmalACP[c]		0	1000	0		0	0
N2fixnew_lipidA38		N2fixh[c] + N2fixmalcoa[c] -> N2fixaccoa[c] + N2fixco2[c]		0	1000	0		0	0
N2fixnew_lipidA39		N2fixaccoa[c] + N2fixatp[c] + N2fixhco3[c] -> N2fixadp[c] + N2fixh[c] + N2fixmalcoa[c] + N2fixpi[c]		0	1000	0		0	0
N2fixnew_dcmp_dcdp		N2fixatp[c] + N2fixdcmp[c] -> N2fixadp[c] + N2fixdcdp[c]		0	0	0		0	0
N2fixDM_inost	Cytosolic source for myo-inositol	N2fixinost[c] ->		0	1000	0		0	0
N2fixphbtra		N2fixphb[c] -> N2fixphb[e]		0	1000	0		0.911479	0.911479
N2fixIEX_ala__L[u]tr	N2fixIEX_ala__L[u]tr	N2fixala__L[e] -> ala__L[u]		0	1000	0	Transport, intercellular	0	1.15075
N2fixIEX_asp__L[u]tr	N2fixIEX_asp__L[u]tr	N2fixasp__L[e] -> asp__L[u]		0	1000	0	Transport, intercellular	0	20.4127
N2fixIEX_co2[u]tr	N2fixIEX_co2[u]tr	N2fixco2[e] <=> co2[u]		-1000	1000	0	Transport, intercellular	41.6298	26.8972
N2fixIEX_for[u]tr	N2fixIEX_for[u]tr	N2fixfor[e] -> for[u]		0	1000	0	Transport, intercellular	0	0
N2fixIEX_glc[u]tr	N2fixIEX_glc[u]tr	N2fixglc[e] <=> glc[u]		-1000	1000	0	Transport, intercellular	0	0
N2fixIEX_gln__L[u]tr	N2fixIEX_gln__L[u]tr	N2fixgln__L[e] -> gln__L[u]		0	1000	0	Transport, intercellular	0	2.25868
N2fixIEX_glu__L[u]tr	N2fixIEX_glu__L[u]tr	N2fixglu__L[e] -> glu__L[u]		0	1000	0	Transport, intercellular	0	-22.6714
N2fixIEX_h2o[u]tr	N2fixIEX_h2o[u]tr	N2fixh2o[e] <=> h2o[u]		-1000	1000	0	Transport, intercellular	9.18935	5.78946
N2fixIEX_h[u]tr	N2fixIEX_h[u]tr	N2fixh[e] <=> h[u]		-1000	1000	0	Transport, intercellular	-37.3265	-20.3293
N2fixIEX_mal__L[u]tr	N2fixIEX_mal__L[u]tr	N2fixmal__L[e] <=> mal__L[u]		-1000	1000	0	Transport, intercellular	0	0
N2fixIEX_n2[u]tr	N2fixIEX_n2[u]tr	N2fixn2[e] <=> n2[u]		-1000	1000	0	Transport, intercellular	-7.34434	-7.34434
N2fixIEX_nh3[u]tr	N2fixIEX_nh3[u]tr	N2fixnh3[e] -> nh3[u]		0	1000	0	Transport, intercellular	0	0
N2fixIEX_nh4[u]tr	N2fixIEX_nh4[u]tr	N2fixnh4[e] -> nh4[u]		0	1000	0	Transport, intercellular	14.6887	11.2792
N2fixIEX_no2[u]tr	N2fixIEX_no2[u]tr	N2fixno2[e] <=> no2[u]		-1000	1000	0	Transport, intercellular	0	0
N2fixIEX_o2[u]tr	N2fixIEX_o2[u]tr	N2fixo2[e] <=> o2[u]		-1000	1000	0	Transport, intercellular	-24.4981	-23.9335
N2fixIEX_phb[u]tr	N2fixIEX_phb[u]tr	N2fixphb[e] <=> phb[u]		-1000	1000	0	Transport, intercellular	0.911479	0.911479
N2fixIEX_pi[u]tr	N2fixIEX_pi[u]tr	N2fixpi[e] <=> pi[u]		-1000	1000	0	Transport, intercellular	-1.17971e-14	2.32781e-14
N2fixIEX_ptcys[u]tr	N2fixIEX_ptcys[u]tr	N2fixptcys[e] <=> ptcys[u]		-1000	1000	0	Transport, intercellular	5.101e-15	-5.19478e-15
N2fixIEX_so3[u]tr	N2fixIEX_so3[u]tr	N2fixso3[e] <=> so3[u]		-1000	1000	0	Transport, intercellular	6.34479e-29	-1.92882e-25
N2fixIEX_so4[u]tr	N2fixIEX_so4[u]tr	N2fixso4[e] <=> so4[u]		-1000	1000	0	Transport, intercellular	0	0
N2fixIEX_succ[u]tr	N2fixIEX_succ[u]tr	N2fixsucc[e] <=> succ[u]		-1000	1000	0	Transport, intercellular	-11.3189	-3.39567
N2fixIEX_urea[u]tr	N2fixIEX_urea[u]tr	N2fixurea[e] -> urea[u]		0	1000	0	Transport, intercellular	0	0
GrowingNH3t	ammonia reversible transport	Growingnh3[e] <=> Growingnh3[c]		-1000	1000	0	Nitrogen Metabolism	0	0
GrowingNIT	nitrogenase	16 Growingatp[c] + 6 Growingfdred[c] + 16 Growingh2o[c] + Growingn2[c] -> 16 Growingadp[c] + 6 Growingfdox[c] + 8 Growingh[c] + 2 Growingnh4[c] + 16 Growingpi[c]	( RHE_PD00201 or RHE_PD00307 or RHE_PD00306 or RHE_PD00202 or RHE_PD00200 or RHE_PD00260 or RHE_PD00308 )	0	1000	0	Nitrogen Metabolism	0	0
GrowingNH3c	Ammomnium proton dissociation	Growingh[c] + Growingnh3[c] <=> Growingnh4[c]		-1000	1000	0	Nitrogen Metabolism	0	0
Growingnew_nitrite1	protein S-nitrosylation and denitrosylation	Growingfdred[c] + 2 Growingh[c] + Growingno2[e] -> Growingfdox[c] + Growingh2o[c] + Growingnitox[c]		0	1000	0	nitrite to nh4	0	0
Growingnew_nitrite2	protein S-nitrosylation and denitrosylation	Growingcys__L[c] + Growingnitox[c] + Growingo2[c] -> Growingnitala[c]		0	1000	0	nitrite to nh4	0	0
Growingnew_nitrite3	protein S-nitrosylation and denitrosylation	Growinggthrd[c] + Growingnitala[c] <=> Growingcys__L[c] + Growingnitgluthio[c]		-1000	1000	0	nitrite to nh4	0	0
Growingnew_nitrite4	protein S-nitrosylation and denitrosylation	Growingh[c] + Growingnadh[c] + Growingnitgluthio[c] -> GrowingSgluthio[c] + Growingnad[c]		0	1000	0	nitrite to nh4	0	0
Growingnew_nitrite5	protein S-nitrosylation and denitrosylation	GrowingSgluthio[c] + Growinggthrd[c] -> Growinggluthiodis[c] + Growingham[c]		0	1000	0	nitrite to nh4	0	0
Growingnew_nitrite6	protein S-nitrosylation and denitrosylation	Growinggluthiodis[c] + Growingh[c] + Growingnadph[c] -> 2 Growinggthrd[c] + Growingnadp[c]		0	1000	0	nitrite to nh4	0	0
Growingnew_nitrite7	protein S-nitrosylation and denitrosylation	2 Growingh[c] + Growingham[c] + Growingnadh[c] -> Growingh2o[c] + Growingnad[c] + Growingnh4[c]		0	1000	0	nitrite to nh4	0	0
Growingnew_nitrate1		2 Growingfdred[c] + Growingno3[e] -> 2 Growingfdox[c] + Growingno2[c]		0	1000	0		0	0
GrowingHCO3E	HCO3 equilibration reaction	Growingco2[c] + Growingh2o[c] <=> Growingh[c] + Growinghco3[c]		-1000	1000	0		0.0418371	0.0418371
GrowingFRNDPRR	Ferredoxin : nadp reductase	2 Growingfdred[c] + Growingh[c] + Growingnadp[c] <=> 2 Growingfdox[c] + Growingnadph[c]	RHE_CH02078	-1000	1000	0		-0.00504538	-1.51687
GrowingGTHP	glutathione peridoxase	2 Growinggthrd[c] + Growingh2o2[c] -> Growinggthox[c] + 2 Growingh2o[c]	RHE_CH01597	0	1000	0		0.035205	0.035205
GrowingTMDPP	thymidine phosphorylase	Growingpi[c] + Growingthymd[c] <=> Growing2dr1p[c] + Growingthym[c]	RHE_CH00194	-1000	1000	0	Nucleotide Salvage Pathway	-4.19892e-31	-9.543e-33
GrowingPPA	inorganic diphosphatase	Growingh2o[c] + Growingppi[c] <=> Growingh[c] + 2 Growingpi[c]		-1000	1000	0		0.247364	0.247364
GrowingATPM	ATP maintenance requirement	Growingatp[c] + Growingh2o[c] -> Growingadp[c] + Growingh[c] + Growingpi[c]		1	1000	0	ATP maintenance	1	1
GrowingARGSS	argininosuccinate synthase	Growingasp__L[c] + Growingatp[c] + Growingcitr__L[c] -> Growingamp[c] + Growingargsuc[c] + Growingh[c] + Growingppi[c]	RHE_CH03924	0	1000	0	Arginine and Proline Metabolism	0.0412188	0.0412188
GrowingARGSL	argininosuccinate lyase	Growingargsuc[c] <=> Growingarg__L[c] + Growingfum[c]	RHE_CH03796	-1000	1000	0	Arginine and Proline Metabolism	0.0412188	0.0412188
GrowingASPT_rev	L-aspartase	Growingasp__L[c] -> Growingfum[c] + Growingnh4[c]	RHE_PE00351	0	1000	0	Alanine and Aspartate Metabolism	0	0
GrowingASPTA	aspartate transaminase	Growingakg[c] + Growingasp__L[c] <=> Growingglu__L[c] + Growingoaa[c]	( RHE_PC00186 or RHE_CH00568 or RHE_CH01873 or RHE_CH02998 or RHE_PF00273 )	-1000	1000	0	Alanine and Aspartate Metabolism	0.735549	3.00363
GrowingASNS1_r	asparagine synthase (glutamine-hydrolysing)	Growingasp__L[c] + Growingatp[c] + Growinggln__L[c] + Growingh2o[c] <=> Growingamp[c] + Growingasn__L[c] + Growingglu__L[c] + Growingh[c] + Growingppi[c]	RHE_CH00758	-1000	1000	0	Alanine and Aspartate Metabolism	0.0432797	0.0432797
Growingnew_gtp		3 Growingatp[c] + Growinggln__L[c] + Growingimp[c] + Growingnad[c] -> 2 Growingadp[c] + Growingamp[c] + Growingglu__L[c] + Growinggtp[c] + Growingnadh[c] + Growingppi[c]		0	1000	0	pyrimidine	0.0232474	0.0232474
GrowingORNDC	Ornithine Decarboxylase	Growingh[c] + Growingorn[c] -> Growingco2[c] + Growingptrc[c]	RHE_CH03629	0	1000	0	Arginine and Proline Metabolism	0	0
GrowingORNCD	ornithine cyclodeaminase	Growingorn[c] -> Growingnh4[c] + Growingpro__L[c]	( RHE_CH00058 or RHE_PF00181 or RHE_CH02026 )	0	1000	0	Arginine and Proline Metabolism	0.0364786	0.0364786
GrowingCBMKr	Carbamate kinase	Growingatp[c] + Growingco2[c] + Growingnh4[c] <=> Growingadp[c] + Growingcbp[c] + 2 Growingh[c]		-1000	1000	0	Arginine and Proline Metabolism	0.0764238	0.0764238
GrowingAGMT	agmatinase	Growingagm[c] + Growingh2o[c] -> Growingptrc[c] + Growingurea[c]	( RHE_CH02143 or RHE_CH01568 )	0	1000	0	Arginine and Proline Metabolism	0	0
Growingforagm		Growingarg__L[c] + Growingh[c] -> Growingagm[c] + Growingco2[c]		0	1000	0	Arginine and Proline Metabolism	0	0
GrowingPROL_RA	proline racemase	Growingpro__L[c] -> Growingpro__D[c]	RHE_PF00391	0	1000	0	Arginine and Proline Metabolism	0	0
GrowingASDH	aspartate dehydrogenase	Growingh[c] + Growingnadh[c] + Growingnh4[c] + Growingoaa[c] -> Growingasp__L[c] + Growingh2o[c] + Growingnad[c]		0	1000	0	Aspartate metabolism	1.28255	1.28255
GrowingCS	citrate synthase	Growingaccoa[c] + Growingh2o[c] + Growingoaa[c] -> Growingcit[c] + Growingcoa[c] + Growingh[c]	( RHE_CH02183 or RHE_CH01926 )	0	1000	0	Citric Acid Cycle	0.177801	0.934053
GrowingACONTa	aconitase (half-reaction A, Citrate hydro-lyase)	Growingcit[c] <=> Growingacon__C[c] + Growingh2o[c]	RHE_CH03944	-1000	1000	0	Citric Acid Cycle	0.177801	0.934053
GrowingACONTb	aconitase (half-reaction B, Isocitrate hydro-lyase)	Growingacon__C[c] + Growingh2o[c] <=> Growingicit[c]	RHE_CH03944	-1000	1000	0	Citric Acid Cycle	0.177801	0.934053
GrowingICDHx	isocitrate dehydrogenase (NAD)	Growingicit[c] + Growingnad[c] <=> Growingakg[c] + Growingco2[c] + Growingnadh[c]	RHE_CH02318	-1000	1000	0	Citric Acid Cycle	0.177801	0.934053
GrowingOORr	2-oxoglutarate synthase (reversible)	Growingakg[c] + Growingcoa[c] + 2 Growingfdox[c] <=> Growingco2[c] + 2 Growingfdred[c] + Growingh[c] + Growingsuccoa[c]	RHE_CH03888	-1000	1000	0	Citric Acid Cycle	-0.00504538	-1.51687
GrowingSUCOAS	succinyl-CoA synthetase (ADP-forming)	Growingatp[c] + Growingcoa[c] + Growingsucc[c] <=> Growingadp[c] + Growingpi[c] + Growingsuccoa[c]	( RHE_CH03890 or RHE_CH03889 )	-1000	1000	0	Citric Acid Cycle	0.0968444	1.60867
GrowingSUCD1	succinate dehydrogenase	Growingfad[c] + Growingsucc[c] <=> Growingfadh2[c] + Growingfum[c]	( RHE_CH03896 or RHE_CH03897 or RHE_CH03894 or RHE_CH03895 )	-1000	1000	0	Citric Acid Cycle	3.35947	2.72801
GrowingAKGDH	2-Oxogluterate dehydrogenase	Growingakg[c] + Growingcoa[c] + Growingnad[c] -> Growingco2[c] + Growingnadh[c] + Growingsuccoa[c]		0	1000	0	Citric Acid Cycle	0	0
GrowingFUM	fumarase	Growingfum[c] + Growingh2o[c] <=> Growingmal__L[c]	( RHE_CH02385 or RHE_CH02383 )	-1000	1000	0	Citric Acid Cycle	3.47241	2.84095
GrowingMDH	malate dehydrogenase	Growingmal__L[c] + Growingnad[c] <=> Growingh[c] + Growingnadh[c] + Growingoaa[c]	( RHE_PF00428 or RHE_CH03891 or RHE_PF00366 )	-1000	1000	0	Citric Acid Cycle	0.724804	-0.787024
GrowingGLUCYS	gamma-glutamylcysteine synthetase	Growingatp[c] + Growingcys__L[c] + Growingglu__L[c] -> Growingadp[c] + Growingglucys[c] + Growingh[c] + Growingpi[c]	RHE_CH00803	0	1000	0	Glutamate Metabolism	0	0
GrowingGTHS	glutathione synthetase	Growingatp[c] + Growingglucys[c] + Growinggly[c] -> Growingadp[c] + Growinggthrd[c] + Growingh[c] + Growingpi[c]	RHE_CH00322	0	1000	0	Glutamate metabolism	0	0
GrowingGTHOr	glutathione oxidoreductase	Growinggthox[c] + Growingh[c] + Growingnadph[c] <=> 2 Growinggthrd[c] + Growingnadp[c]	RHE_CH02377	-1000	1000	0	Glutamate Metabolism	0.035205	0.035205
GrowingGTMLT	g-glutamyltransferase	Growingala__L[c] + Growinggthrd[c] -> Growingcgly[c] + Growinggluala[c]	( RHE_CH03536 or RHE_CH02146 )	0	1000	0	Glutathione Metabolism	-9.79548e-18	-9.79548e-18
GrowingAMPTASECG	alanyl aminopeptidase (cys-gly)	Growingcgly[c] + Growingh2o[c] -> Growingcys__L[c] + Growinggly[c]	RHE_CH01298	0	1000	0	Glutathione Metabolism	-9.79548e-18	-9.79548e-18
Growingnewforgluala		Growinggluala[c] -> Growingala__L[c] + Growingoxpro[c]		0	1000	0		-9.79548e-18	-9.79548e-18
Growingnewforoxopro		Growingatp[c] + 2 Growingh2o[c] + Growingoxpro[c] -> Growingadp[c] + Growingglu__L[c] + Growingh[c] + Growingpi[c]		0	1000	0		-9.79548e-18	-9.79548e-18
GrowingCBPS	carbamoyl-phosphate synthase (glutamine-hydrolysing)	2 Growingatp[c] + Growinggln__L[c] + Growingh2o[c] + Growinghco3[c] -> 2 Growingadp[c] + Growingcbp[c] + Growingglu__L[c] + 2 Growingh[c] + Growingpi[c]	( RHE_CH02966 or RHE_CH02957 )	0	1000	0	Glutamate metabolism	0	0
GrowingGPAT_Rhizobium	glutamine-pyruvate aminotransferase	Growinggln__L[c] + Growingh[c] + Growingpyr[c] <=> Growing2oxgltrm[c] + Growingala__L[c]		-1000	1000	0	Glutamate/Nitrogen Metabolism	0	0
GrowingAMID6	amidase	Growing2oxgltrm[c] + Growingh2o[c] -> Growingakg[c] + Growingh[c] + Growingnh4[c]		0	1000	0	Glutamate/Nitrogen Metabolism	0	0
GrowingGLUN	glutaminase	Growinggln__L[c] + Growingh2o[c] -> Growingglu__L[c] + Growingnh4[c]	RHE_CH02311	0	1000	0	Glutamate/Nitrogen Metabolism	0	0
GrowingGLNS	glutamine synthetase	Growingatp[c] + Growingglu__L[c] + Growingnh4[c] -> Growingadp[c] + Growinggln__L[c] + Growingh[c] + Growingpi[c]	( RHE_PE00418 or RHE_CH03104 or RHE_CH02102 or RHE_CH00706 or RHE_CH02886 or RHE_CH01315 )	0	1000	0	Glutamate/Nitrogen Metabolism	0.250965	0
GrowingGLUDC	Glutamate Decarboxylase	Growingglu__L[c] + Growingh[c] -> Growing4abut[c] + Growingco2[c]		0	1000	0	Glutamate/Nitrogen Metabolism	0	0
GrowingABTA	4-aminobutyrate transaminase	Growing4abut[c] + Growingakg[c] -> Growingglu__L[c] + Growingsucsal[c]	RHE_CH00093	0	1000	0	Glutamate/Nitrogen Metabolism	0	0
GrowingSSALy	succinate-semialdehyde dehydrogenase (NADP)	Growingh2o[c] + Growingnadp[c] + Growingsucsal[c] -> 2 Growingh[c] + Growingnadph[c] + Growingsucc[c]	( RHE_CH00092 or RHE_PF00201 or RHE_PC00032 or RHE_PF00340 or RHE_PF00364 )	0	1000	0	Glutamate/Nitrogen Metabolism	0	0
GrowingGLUSy	glutamate synthase (NADPH)	Growingakg[c] + Growinggln__L[c] + Growingh[c] + Growingnadph[c] -> 2 Growingglu__L[c] + Growingnadp[c]		0	1000	0	Glutamate/Nitrogen Metabolism	0	0
GrowingSERD_Lr	L-serine deaminase (rev)	Growingser__L[c] -> Growingnh4[c] + Growingpyr[c]	( RHE_CH02214 or RHE_PF00182 or RHE_CH04092 or RHE_CH02027 or RHE_CH01759 or RHE_CH03537 )	0	1000	0	Glycine and Serine Metabolism	0	0
GrowingASPKi	aspartate kinase, irreversible	Growingasp__L[c] + Growingatp[c] -> Growing4pasp[c] + Growingadp[c]	RHE_CH03758	0	1000	0	Glycine, Serine, and Threonine Metabolism	0.312299	0.312299
GrowingASADi	aspartate-semialdehyde dehydrogenase, irreversible	Growing4pasp[c] + Growingh[c] + Growingnadph[c] -> Growingaspsa[c] + Growingnadp[c] + Growingpi[c]	RHE_CH04100	0	1000	0	Glycine, Serine, and Threonine Metabolism	0.312299	0.312299
GrowingHSDy	homoserine dehydrogenase (NADPH)	Growingaspsa[c] + Growingh[c] + Growingnadph[c] -> Growinghom__L[c] + Growingnadp[c]	RHE_CH01878	0	1000	0	Glycine, Serine, and Threonine Metabolism	0.220546	0.220546
GrowingHSK	homoserine kinase	Growingatp[c] + Growinghom__L[c] -> Growingadp[c] + Growingh[c] + Growingphom[c]	RHE_CH00962	0	1000	0	Glycine, Serine, and Threonine Metabolism	0.220546	0.220546
GrowingTHRS	threonine synthase	Growingh2o[c] + Growingphom[c] -> Growingpi[c] + Growingthr__L[c]	( RHE_CH00979 or RHE_CH04092 )	0	1000	0	Glycine, Serine, and Threonine Metabolism	0.220546	0.220546
GrowingCYSTS	cystathionine beta-synthase	Growinghcys__L[c] + Growingser__L[c] -> Growingcyst__L[c] + Growingh2o[c]	RHE_CH01775	0	1000	0	Glycine, Serine, and Threonine Metabolism	0	0
GrowingTHRD	L-threonine dehydrogenase	Growingnad[c] + Growingthr__L[c] -> Growing2aobut[c] + Growingh[c] + Growingnadh[c]	RHE_CH02951	0	1000	0	Glycine, Serine, and Threonine Metabolism	0.0995687	0.0995687
Growingnew_forathr		Growingathr__L[c] + Growingnadp[c] <=> Growing2aobut[c] + Growingh[c] + Growingnadph[c]	athr__L ( c ) and nadp ( c ) <=> 2aobut ( c ) and h ( c ) and nadph ( c )	-1000	1000	0		0	0
GrowingTHRA2r	L-allo-Threonine Aldolase	Growingathr__L[c] -> Growingacald[c] + Growinggly[c]	RHE_CH03568	0	1000	0	Glycine, Serine, and Threonine Metabolism	0	0
GrowingTHRAr	Threonine Aldolase	Growingthr__L[c] <=> Growingacald[c] + Growinggly[c]	RHE_CH03568	-1000	1000	0	Glycine, Serine, and Threonine Metabolism	0	0
GrowingPGCDr	phosphoglycerate dehydrogenase reversible	Growing3pg[c] + Growingnad[c] -> Growing3php[c] + Growingh[c] + Growingnadh[c]	( RHE_CH03454 or RHE_PF00379 )	0	1000	0	Glycine and Serine Metabolism	0.126871	0.126871
GrowingPSERTr	phosphoserine transaminase reversible	Growing3php[c] + Growingglu__L[c] -> Growingakg[c] + Growingpser__L[c]	RHE_CH03455	0	1000	0	Glycine, Serine, and Threonine Metabolism	0.126871	0.126871
GrowingPSP_L	phosphoserine phosphatase (L-serine)	Growingh2o[c] + Growingpser__L[c] -> Growingpi[c] + Growingser__L[c]	RHE_CH02794	0	1000	0	Glycine, Serine, and Threonine Metabolism	0.126871	0.126871
GrowingGHMT2	glycine hydroxymethyltransferase	Growingser__L[c] + Growingthf[c] <=> Growinggly[c] + Growingh2o[c] + Growingmlthf[c]	RHE_CH01508	-1000	1000	0	Glycine, Serine, and Threonine Metabolism	0.0295745	0.0295745
Growingnew-gly		Growinggly[c] + Growingnad[c] + Growingthf[c] -> Growingco2[c] + Growingmlthf[c] + Growingnadh[c] + Growingnh4[c]		0	1000	0	Glycine, Serine, and Threonine Metabolism	0	0
GrowingCYSS	cysteine synthase	Growingacser[c] + Growingh2s[c] -> Growingac[c] + Growingcys__L[c] + Growingh[c]	( RHE_CH01775 or RHE_CH00325 )	0	1000	0	Glycine, Serine, and Threonine Metabolism	0.0248343	0.0248343
GrowingSERATi	serine O-acetyltransferase, irreversible	Growingaccoa[c] + Growingser__L[c] -> Growingacser[c] + Growingcoa[c]	( RHE_CH03627 or RHE_CH01903 )	0	1000	0	Glycine, Serine, and Threonine Metabolism	0.0248343	0.0248343
GrowingALAS	5-aminolevulinate synthase	Growinggly[c] + Growingh[c] + Growingsuccoa[c] -> Growing5aop[c] + Growingco2[c] + Growingcoa[c]	RHE_PF00489	0	1000	0	Glycine, Serine, and Threonine Metabolism	4.59589e-05	4.59589e-05
GrowingGLYAT	glycine C-acetyltransferase	Growingaccoa[c] + Growinggly[c] <=> Growing2aobut[c] + Growingcoa[c]	( RHE_PF00489 or RHE_CH02952 )	-1000	1000	0	Glycine, Serine, and Threonine Metabolism	-0.0995687	-0.0995687
Growingnew_glccons		Growingatp[c] + Growingglc[e] -> Growingadp[c] + Growingg6p[c] + Growingh[c]		0	1000	0	Glycolysis/Gluconeogenesis	0	4.47002e-30
GrowingPGI	glucose-6-phosphate isomerase	Growingg6p[c] <=> Growingf6p[c]	RHE_CH00477	-1000	1000	0	Glycolysis/Gluconeogenesis	-0.876038	-1.63195
GrowingPFK	phosphofructokinase	Growingatp[c] + Growingf6p[c] -> Growingadp[c] + Growingfdp[c] + Growingh[c]	RHE_CH02862	0	1000	0	Glycolysis	0	0
GrowingFBP	fructose-bisphosphatase	Growingfdp[c] + Growingh2o[c] -> Growingf6p[c] + Growingpi[c]		0	1000	0	Glycolysis/Gluconeogenesis	0.556846	0.808817
GrowingFBA	fructose-bisphosphate aldolase	Growingfdp[c] <=> Growingdhap[c] + Growingg3p[c]	RHE_CH03500	-1000	1000	0	Glycolysis/Gluconeogenesis	-0.556846	-0.808817
GrowingTPI	triose-phosphate isomerase	Growingdhap[c] <=> Growingg3p[c]	( RHE_CH02186 or RHE_PF00040 )	-1000	1000	0	Inositol Metabolism	-0.560288	-0.812259
GrowingGAPD	glyceraldehyde-3-phosphate dehydrogenase	Growingg3p[c] + Growingnad[c] + Growingpi[c] <=> Growing13dpg[c] + Growingh[c] + Growingnadh[c]	RHE_CH03496	-1000	1000	0	Glycolysis/Gluconeogenesis	-0.951396	-1.20337
GrowingPGK	phosphoglycerate kinase	Growing3pg[c] + Growingatp[c] <=> Growing13dpg[c] + Growingadp[c]	RHE_CH03499	-1000	1000	0	Glycolysis/Gluconeogenesis	0.951396	1.20337
GrowingPGM	phosphoglycerate mutase	Growing2pg[c] <=> Growing3pg[c]	RHE_CH00169	-1000	1000	0	Glycolysis/Gluconeogenesis	1.07827	1.33024
GrowingENO	enolase	Growing2pg[c] <=> Growingh2o[c] + Growingpep[c]	RHE_CH01931	-1000	1000	0	Glycolysis/Gluconeogenesis	-1.07827	-1.33024
GrowingPYK	pyruvate kinase	Growingadp[c] + Growingh[c] + Growingpep[c] -> Growingatp[c] + Growingpyr[c]	RHE_CH03542	0	1000	0	Glycolysis	0	0
GrowingPPCK	phosphoenolpyruvate carboxykinase	Growingatp[c] + Growingoaa[c] -> Growingadp[c] + Growingco2[c] + Growingpep[c]	RHE_CH00037	0	1000	0	anaplerotic	0	0
Growingnew_ppck-rev		Growingco2[c] + Growingpep[c] -> Growingoaa[c] + Growingpi[c]		0	1000	0	anaplerotic	0	0
GrowingPDH	pyruvate dehydrogenase	Growingcoa[c] + Growingnad[c] + Growingpyr[c] -> Growingaccoa[c] + Growingco2[c] + Growingnadh[c]		0	1000	0	anaplerotic	0.931049	1.6873
Growingnew_ac-accoa		Growingac[c] + Growingatp[c] + Growingcoa[c] -> Growingaccoa[c] + Growingamp[c] + Growingppi[c]		0	1000	0	anaplerotic	0.0330987	0.0330987
Growingnew_ma-pyr		Growingmal__L[c] + Growingnad[c] -> Growingco2[c] + Growingnadh[c] + Growingpyr[c]		0	1000	0	anaplerotic	2.74761	3.62797
GrowingPGMT	phosphoglucomutase	Growingg1p[c] <=> Growingg6p[c]	RHE_CH03597	-1000	1000	0	Glycolysis/Gluconeogenesis	-0.160032	-0.160032
GrowingGLGC	glucose-1-phosphate adenylyltransferase	Growingatp[c] + Growingg1p[c] + Growingh[c] -> Growingadpglc[c] + Growingppi[c]	RHE_CH03595	0	1000	0	Glycogene synthesis	0	0
GrowingGLCS1	glycogen synthase (ADPGlc)	Growingadpglc[c] -> Growingadp[c] + Growingglycogen[c] + Growingh[c]	RHE_CH03596	0	1000	0	Glycogene synthesis	0	0
GrowingICL	Isocitrate lyase	Growingicit[c] -> Growingglx[c] + Growingsucc[c]	RHE_CH00712	0	1000	0	Glycoxylate Metabolism	0	0
GrowingMALS	malate synthase	Growingaccoa[c] + Growingglx[c] + Growingh2o[c] -> Growingcoa[c] + Growingh[c] + Growingmal__L[c]		0	1000	0	Glycoxylate Metabolism	0	0
GrowingPC	pyruvate carboxylase	Growingatp[c] + Growinghco3[c] + Growingpyr[c] -> Growingadp[c] + Growingh[c] + Growingoaa[c] + Growingpi[c]	RHE_CH04002	0	1000	0	Glycolysis/Gluconeogenesis	0	0
GrowingHISD	histidase	Growinghis__L[c] -> Growingnh4[c] + Growingurcan[c]	( RHE_PE00072 or RHE_PE00081 )	0	1000	0	Histidine Metabolism	0	0
GrowingATPPRTr	ATP phosphoribosyltransferase reversible	Growingatp[c] + Growingprpp[c] -> Growingppi[c] + Growingprbatp[c]	RHE_CH00823	0	1000	0	Histidine Metabolism	0.015251	0.015251
GrowingPRATPP	phosphoribosyl-ATP pyrophosphatase	Growingh2o[c] + Growingprbatp[c] -> Growingh[c] + Growingppi[c] + Growingprbamp[c]	RHE_CH00041	0	1000	0	Histidine Metabolism	0.015251	0.015251
GrowingPRAMPC	phosphoribosyl-AMP cyclohydrolase	Growingh2o[c] + Growingprbamp[c] -> Growingprfp[c]	( RHE_CH00041 or RHE_CH02202 )	0	1000	0	Histidine Metabolism	0.015251	0.015251
GrowingPRMICIi	1-(5-phosphoribosyl)-5-[(5-phosphoribosylamino)methylideneamino)imidazole-4-carboxamide isomerase (irreversible)	Growingprfp[c] <=> Growingprlp[c]	RHE_CH00043	-1000	1000	0	Histidine Metabolism	0.015251	0.015251
GrowingIG3PS	Imidazole-glycerol-3-phosphate synthase	Growinggln__L[c] + Growingprlp[c] -> Growingaicar[c] + Growingeig3p[c] + Growingglu__L[c] + Growingh[c]		0	1000	0	Histidine Metabolism	0.015251	0.015251
GrowingIGPDH	imidazoleglycerol-phosphate dehydratase	Growingeig3p[c] -> Growingh2o[c] + Growingimacp[c]	RHE_CH00047	0	1000	0	Histidine Metabolism	0.015251	0.015251
GrowingHSTPTr	histidinol-phosphate transaminase reversible	Growingglu__L[c] + Growingimacp[c] -> Growingakg[c] + Growinghisp[c]	( RHE_PD00233 or RHE_CH01331 or RHE_CH04010 or RHE_CH03810 )	0	1000	0	Histidine Metabolism	0.015251	0.015251
GrowingHISTP	histidinol-phosphatase	Growingh2o[c] + Growinghisp[c] -> Growinghistd[c] + Growingpi[c]		0	1000	0	Histidine Metabolism	0.015251	0.015251
GrowingHISTD	histidinol dehydrogenase	Growingh2o[c] + Growinghistd[c] + 2 Growingnad[c] -> 3 Growingh[c] + Growinghis__L[c] + 2 Growingnadh[c]	RHE_CH00581	0	1000	0	Histidine Metabolism	0.015251	0.015251
GrowingFGLU	formimidoylglutamase	Growingforglu[c] + Growingh2o[c] + Growingh[c] -> Growingfrmd[c] + Growingglu__L[c]	RHE_PE00071	0	1000	0	Histidine Metabolism	0	0
Growingnew_forfrmd		Growingfrmd[c] + Growingh2o[c] -> Growingfor[c] + Growingh[c] + Growingnh4[c]	frmd ( c ) and h2o ( c ) -> for ( c ) and h ( c ) and nh4 ( c )	0	1000	0		0	0
GrowingURCN	urocanase	Growingh2o[c] + Growingurcan[c] -> Growing4izp[c]	RHE_PE00070	0	1000	0	Histidine Metabolism	0	0
GrowingIZPN	imidazolonepropionase	Growing4izp[c] + Growingh2o[c] -> Growingforglu[c] + Growingh[c]	RHE_PE00073	0	1000	0	Histidine Metabolism	0	0
GrowingMMSAD3	methylmalonate-semialdehyde dehydrogenase (malonic semialdehyde)	Growingcoa[c] + Growingmsa[c] + Growingnad[c] -> Growingaccoa[c] + Growingco2[c] + Growingnadh[c]	RHE_CH00731	0	1000	0	Inositol Metabolism	0	0
GrowingINS2D	inositol 2-dehydrogenase	Growinginost[c] + Growingnad[c] -> Growing2ins[c] + Growingh[c] + Growingnadh[c]	( RHE_CH03170 or RHE_CH01209 )	0	1000	0	Inositol Metabolism	0	0
GrowingINSCR	inositol catabolic reactions (lumped)	Growing2ins[c] + Growingatp[c] -> Growingadp[c] + Growingdhap[c] + 2 Growingh[c] + Growingmsa[c]		0	1000	0	Inositol Metabolism	0	0
GrowingDHDPS	dihydrodipicolinate synthase	Growingaspsa[c] + Growingpyr[c] -> Growing23dhdp[c] + 2 Growingh2o[c] + Growingh[c]	( RHE_PF00398 or RHE_PC00042 or RHE_PF00094 or RHE_CH00606 or RHE_CH01381 or RHE_CH02792 )	0	1000	0	Lysine Metabolism	0.091753	0.091753
GrowingDHDPRy	dihydrodipicolinate reductase (NADPH)	Growing23dhdp[c] + Growingh[c] + Growingnadph[c] -> Growingnadp[c] + Growingthdp[c]		0	1000	0	Lysine Biosynthesis	0	0
GrowingDHDPRx	dihydrodipicolinate reductase (NADH)	Growing23dhdp[c] + Growingh[c] + Growingnadh[c] -> Growingnad[c] + Growingthdp[c]		0	1000	0	Lysine Biosynthesis	0.091753	0.091753
GrowingTHDPS	tetrahydrodipicolinate succinylase	Growingh2o[c] + Growingsuccoa[c] + Growingthdp[c] -> Growingcoa[c] + Growingsl2a6o[c]	RHE_CH00418	0	1000	0	Lysine Metabolism	0.091753	0.091753
GrowingSDPTA	succinyldiaminopimelate transaminase	Growingakg[c] + Growingsl26da[c] <=> Growingglu__L[c] + Growingsl2a6o[c]	( RHE_PD00118 or RHE_CH01877 )	-1000	1000	0	Lysine Metabolism	-0.091753	-0.091753
GrowingSDPDS	succinyl-diaminopimelate desuccinylase	Growingh2o[c] + Growingsl26da[c] -> Growing26dap__LL[c] + Growingsucc[c]	RHE_CH00417	0	1000	0	Lysine Metabolism	0.091753	0.091753
GrowingDAPE	diaminopimelate epimerase	Growing26dap__LL[c] <=> Growing26dap__M[c]	RHE_CH03955	-1000	1000	0	Lysine Metabolism	0.091753	0.091753
GrowingDAPDC	diaminopimelate decarboxylase	Growing26dap__M[c] + Growingh[c] -> Growingco2[c] + Growinglys__L[c]	RHE_CH03797	0	1000	0	Lysine Biosynthesis	0.0863534	0.0863534
GrowingHSST	homoserine O-succinyltransferase	Growinghom__L[c] + Growingsuccoa[c] -> Growingcoa[c] + Growingsuchms[c]	RHE_CH04033	0	1000	0	Methionine Metabolism	0	0
GrowingSHSL1	O-succinylhomoserine lyase (L-cysteine)	Growingcys__L[c] + Growingsuchms[c] -> Growingcyst__L[c] + Growingh[c] + Growingsucc[c]	( RHE_PE00244 or RHE_PF00019 or RHE_CH00522 or RHE_PF00019 or RHE_PF00461 or RHE_PE00244 or RHE_PF00461 )	0	1000	0	Methionine Metabolism	0.0259678	0.0259678
GrowingCYSTL	cystathionine b-lyase	Growingcyst__L[c] + Growingh2o[c] -> Growinghcys__L[c] + Growingnh4[c] + Growingpyr[c]	RHE_CH01899	0	1000	0	Methionine Metabolism	0.0259678	0.0259678
GrowingHCYSMT	homocysteine S-methyltransferase	Growingamet[c] + Growinghcys__L[c] -> Growingahcys[c] + Growingh[c] + Growingmet__L[c]	RHE_PC00163	0	1000	0	Methionine Metabolism	-4.63799e-30	1.46029e-31
GrowingAHC	adenosylhomocysteinase	Growingahcys[c] + Growingh2o[c] <=> Growingadn[c] + Growinghcys__L[c]	RHE_CH00031	-1000	1000	0	Methionine Metabolism	-4.20769e-30	0
GrowingMETS	methionine synthase	Growing5mthf[c] + Growinghcys__L[c] -> Growingh[c] + Growingmet__L[c] + Growingthf[c]	RHE_CH02901	0	1000	0	Methionine Metabolism	0.0259678	0.0259678
Growingnew_for5mthf		2 Growingh[c] + Growingmlthf[c] + Growingnadh[c] -> Growing5mthf[c] + Growingnad[c]		0	1000	0		0.0259678	0.0259678
GrowingMETAT	methionine adenosyltransferase	Growingatp[c] + Growingh2o[c] + Growingmet__L[c] -> Growingamet[c] + Growingpi[c] + Growingppi[c]	RHE_CH00370	0	1000	0	Methionine Metabolism	0	0
GrowingSHSL4r	O-succinylhomoserine lyase (elimination), reversible	Growingh2o[c] + Growingsuchms[c] <=> Growing2obut[c] + Growingh[c] + Growingnh4[c] + Growingsucc[c]	( RHE_CH00522 or RHE_PE00244 or RHE_PF00461 or RHE_PF00019 )	-1000	1000	0	Methionine Metabolism	-0.0259678	-0.0259678
GrowingNAPRTr	NAPRTase (rev)	Growingh[c] + Growingnac[c] + Growingprpp[c] -> Growingnicrnt[c] + Growingppi[c]	RHE_CH00181	0	1000	0	Nicotinate and Nicotinamide	0	0
GrowingNNATr	nicotinate-nucleotide adenylyltransferase	Growingatp[c] + Growingh[c] + Growingnicrnt[c] <=> Growingdnad[c] + Growingppi[c]	RHE_CH04070	-1000	1000	0	Nicotinate and Nicotinamide	0	0
GrowingNADS2	NAD synthase (glutamine-hydrolysing)	Growingatp[c] + Growingdnad[c] + Growinggln__L[c] + Growingh2o[c] -> Growingamp[c] + Growingglu__L[c] + Growingh[c] + Growingnad[c] + Growingppi[c]	( RHE_CH01195 or RHE_CH02371 )	0	1000	0	Nicotinate and Nicotinamide	0	0
GrowingNT5C	5'-nucleotidase	Growingh2o[c] + Growingnicrnt[c] -> Growingnicrns[c] + Growingpi[c]	RHE_CH03555	0	1000	0	Nicotinate and Nicotinamide	0	0
GrowingNTD5_a	5'-nucleotidase (dTMP)	Growingh2o[c] + Growingnmn[c] -> Growingpi[c] + Growingrnam[c]	RHE_CH03555	0	1000	0	Nicotinate and Nicotinamide	0	0
GrowingNADTRHD	NAD transhydrogenase	Growingnad[c] + Growingnadph[c] -> Growingnadh[c] + Growingnadp[c]	( RHE_CH01846 or RHE_CH01651 )	0	1000	0	Nicotinate and Nicotinamide	0	0
GrowingNP1_r	nucleotide phosphatase	Growingh[c] + Growingnac[c] + Growingr1p[c] <=> Growingnicrns[c] + Growingpi[c]	RHE_CH00192	-1000	1000	0	Nicotinate and Nicotinamide	0	0
GrowingNNAM	nicotinamidase	Growingh2o[c] + Growingncam[c] -> Growingnac[c] + Growingnh4[c]	RHE_CH02821	0	1000	0	Nicotinate and Nicotinamide	0	0
GrowingPNP	purine-nucleoside phosphorylase	Growingpi[c] + Growingrnam[c] <=> Growingh[c] + Growingncam[c] + Growingr1p[c]	RHE_CH00192	-1000	1000	0	Nicotinate and Nicotinamide	0	0
GrowingNNDPR	nicotinate-nucleotide diphosphorylase (carboxylating)	2 Growingh[c] + Growingprpp[c] + Growingquln[c] -> Growingco2[c] + Growingnicrnt[c] + Growingppi[c]	RHE_PE00439	0	1000	0	Nicotinate and Nicotinamide	0	0
Growingnew_forquln		Growingdhap[c] + Growingiasp[c] -> 2 Growingh2o[c] + Growingpi[c] + Growingquln[c]		0	1000	0		0	0
Growingnew_forqh2		Growingasp__L[c] + Growingq[c] -> Growingh[c] + Growingiasp[c] + Growingqh2[c]		0	1000	0		0	0
GrowingNMNATr	nicotinamide-nucleotide adenylyltransferase	Growingatp[c] + Growingh[c] + Growingnmn[c] <=> Growingnad[c] + Growingppi[c]	RHE_CH04070	-1000	1000	0	Nicotinate and Nicotinamide	0	0
GrowingNMNN	NMN nucleosidase	Growingh2o[c] + Growingnmn[c] -> Growingh[c] + Growingncam[c] + Growingr5p[c]	RHE_CH02485	0	1000	0	Nicotinate and Nicotinamide	0	0
GrowingSUCD3	succinate dehydrogenase cytochrome b	Growingfadh2[c] + Growingq[c] <=> Growingfad[c] + Growingqh2[c]		-1000	1000	0	Oxidative Phosphorylation	3.35947	2.72801
GrowingCYTOX	Cytochrome oxidase	4 Growingh[c] + Growingo2[c] + 2 Growingqh2[c] -> 2 Growingh2o[c] + 4 Growingh[e] + 2 Growingq[c]		0	1000	0	Oxidative Phosphorylation	2.93901	3.00174
GrowingCYTOX2	Cytochrome oxidase (rhizobium)	2 Growingh[c] + Growingo2[c] + 2 Growingqh2[c] -> 2 Growingh2o[c] + 2 Growingh[e] + 2 Growingq[c]		0	1000	0	Oxidative Phosphorylation	0	0
GrowingATPS2	ATP synthase (two protons for one ATP)	Growingadp[c] + 2 Growingh[e] + Growingpi[c] -> Growingatp[c] + Growingh2o[c] + Growingh[c]		0	1000	0	Oxidative Phosphorylation	10.0328	11.7976
GrowingNADH	NADH dehydrogenase	5 Growingh[c] + Growingnadh[c] + Growingq[c] -> 4 Growingh[e] + Growingnad[c] + Growingqh2[c]		0	1000	0	Oxidative Phosphorylation	2.51854	3.27547
GrowingACACT1r	acetyl-CoA C-acetyltransferase	2 Growingaccoa[c] <=> Growingaacoa[c] + Growingcoa[c]	( RHE_CH00558 or RHE_PE00203 or RHE_CH04018 or RHE_PF00014 )	-1000	1000	0	PHB synthesis	0.381026	0.381026
GrowingPHPB	acetoacetyl-CoA reductase	Growingaacoa[c] + Growingh[c] + Growingnadph[c] <=> Growing3hbcoa__R[c] + Growingnadp[c]	RHE_CH04019	-1000	1000	0	PHB synthesis	0.381026	0.381026
GrowingPHBS	PHB synthase	Growing3hbcoa__R[c] -> Growingcoa[c] + Growingphb[c]		0	1000	0	PHB synthesis	0.381026	0.381026
GrowingPHB_deg_1	PHB depolymerase	Growingh2o[c] + 2 Growingphb[c] -> Growing3hbb__RR[c] + Growingh[c]		0	1000	0	PHB synthesis	0	0
GrowingHBDH	hydroxybutyrate-dimer hydrolase;	Growing3hbb__RR[c] + Growingh2o[c] -> 2 Growingbhb[c] + Growingh[c]		0	1000	0	PHB synthesis	0	0
GrowingBDH	(R)-3-Hydroxybutanoate:NAD+ oxidoreductase	Growingbhb[c] + Growingnad[c] -> Growingacac[c] + Growingh[c] + Growingnadh[c]	RHE_CH03123	0	1000	0	PHB synthesis	0	0
GrowingAACOAT_1	acetoacetyl-CoA synthetase	Growingacac[c] + Growingatp[c] + Growingcoa[c] -> Growingaacoa[c] + Growingamp[c] + Growingppi[c]	RHE_CH00719	0	1000	0	PHB synthesis	0	0
GrowingOCOAT1r	3-oxoacid CoA-transferase	Growingacac[c] + Growingsuccoa[c] <=> Growingaacoa[c] + Growingsucc[c]	( RHE_PE00202 or RHE_PE00201 )	-1000	1000	0	PHB synthesis	0	0
GrowingPANTS	pantothenate synthase	Growingala__B[c] + Growingatp[c] + Growingpant__R[c] -> Growingamp[c] + Growingh[c] + Growingpnto__R[c] + Growingppi[c]	RHE_PF00001	0	1000	0	Pantothenate and CoA Biosynthesis	1.55452e-30	8.79416e-30
GrowingPPCDC	phosphopantothenoylcysteine decarboxylase	Growing4ppcys[c] + Growingh[c] -> Growingco2[c] + Growingpan4p[c]	RHE_CH00342	0	1000	0	Pantothenate and CoA Biosynthesis	1.54973e-30	8.70487e-30
GrowingPTPAT	pantetheine-phosphate adenylyltransferase	Growingatp[c] + Growingh[c] + Growingpan4p[c] <=> Growingdpcoa[c] + Growingppi[c]	RHE_CH02113	-1000	1000	0	Pantothenate and CoA Biosynthesis	0	8.74232e-30
Growingnew_apoACP	[acyl-carrier-protein] phosphodiesterase	GrowingACP[c] + Growingh2o[c] -> GrowingapoACP[c] + Growingh[c] + Growingpan4p[c]	( RHE_PC00047 or RHE_CH01764 )	0	1000	0	Pantothenate and CoA Biosynthesis	1.71756e-29	0
Growingnew_ptth	pantothenoylcysteine decarboxylase	Growingh[c] + Growingptcys[c] -> Growingco2[c] + Growingptth[c]	RHE_CH00040	0	1000	0	Pantothenate and CoA Biosynthesis	0	0
Growingnew_traptcys		Growingptcys[c] <=> Growingptcys[e]		-1000	1000	0		0	0
GrowingMOHMT	3-methyl-2-oxobutanoate hydroxymethyltransferase	Growing3mob[c] + Growingh2o[c] + Growingmlthf[c] -> Growing2dhp[c] + Growingthf[c]	( RHE_PF00002 or RHE_PE00443 )	0	1000	0	Pantothenate and CoA Biosynthesis	1.49073e-30	8.84501e-30
GrowingPTHK	pantetheine kinase	Growingatp[c] + Growingptth[c] -> Growingadp[c] + Growingh[c] + Growingpan4p[c]	RHE_CH00040	0	1000	0	Pantothenate and CoA Biosynthesis	-1.83739e-29	0
GrowingDPCOAK	dephospho-CoA kinase	Growingatp[c] + Growingdpcoa[c] -> Growingadp[c] + Growingcoa[c] + Growingh[c]	RHE_CH00004	0	1000	0	Pantothenate and CoA Biosynthesis	0	8.872e-30
GrowingPPNCL3	phosphopantothenate-cysteine ligase	Growing4ppan[c] + Growingatp[c] + Growingcys__L[c] -> Growing4ppcys[c] + Growingamp[c] + Growingh[c] + Growingppi[c]	RHE_CH00342	0	1000	0	Pantothenate and CoA Biosynthesis	0	0
GrowingACPS1	acyl-carrier protein synthase	GrowingapoACP[c] + Growingcoa[c] -> GrowingACP[c] + Growingh[c] + Growingpap[c]	RHE_CH01388	0	1000	0	Pantothenate and CoA Biosynthesis	1.71756e-29	0
Growingnew_forpap		Growingh2o[c] + Growingpap[c] -> Growingamp[c] + Growingpi[c]		0	1000	0		1.70456e-29	0
GrowingDPR	2-dehydropantoate 2-reductase	Growing2dhp[c] + Growingh[c] + Growingnadph[c] -> Growingnadp[c] + Growingpant__R[c]	RHE_CH01710	0	1000	0	Pantothenate and CoA Biosynthesis	1.54982e-30	8.85613e-30
GrowingPNTK	pantothenate kinase	Growingatp[c] + Growingpnto__R[c] -> Growing4ppan[c] + Growingadp[c] + Growingh[c]	RHE_CH00040	0	1000	0	Pantothenate and CoA Biosynthesis	1.64244e-30	8.75969e-30
GrowingRBKr	ribokinase reversible	Growingatp[c] + Growingrib__D[c] -> Growingadp[c] + Growingh[c] + Growingr5p[c]	( RHE_PC00098 or RHE_CH00409 )	0	1000	0	alternative carbon metabolism	0	0
GrowingG6PDH2	glucose 6-phosphate dehydrogenase	Growingg6p[c] + Growingnadp[c] -> Growing6pgl[c] + Growingh[c] + Growingnadph[c]	( RHE_CH01185 or RHE_CH00704 )	0	1000	0	Pentose Phosphate Pathway	0.716006	1.47192
GrowingPGL	6-phosphogluconolactonase	Growing6pgl[c] + Growingh2o[c] -> Growing6pgc[c] + Growingh[c]	RHE_CH00703	0	1000	0	Pentose Phosphate Pathway	0.716006	1.47192
GrowingGND	phosphogluconate dehydrogenase	Growing6pgc[c] + Growingnadp[c] -> Growingco2[c] + Growingnadph[c] + Growingru5p__D[c]	( RHE_CH03488 or RHE_CH02468 )	0	1000	0	Pentose Phosphate Pathway	0.716006	1.47192
GrowingRPI	ribose-5-phosphate isomerase	Growingr5p[c] <=> Growingru5p__D[c]	( RHE_CH02380 or RHE_PF00039 )	-1000	1000	0	Pentose Phosphate Pathway	-0.322208	-0.574179
GrowingRPE	ribulose 5-phosphate 3-epimerase	Growingru5p__D[c] <=> Growingxu5p__D[c]	RHE_CH02270	-1000	1000	0	Pentose Phosphate Pathway	0.390748	0.89469
GrowingTKT1	transketolase	Growingr5p[c] + Growingxu5p__D[c] <=> Growingg3p[c] + Growings7p[c]	( RHE_CH02398 or RHE_CH03495 or RHE_CH02397 )	-1000	1000	0	Pentose Phosphate Pathway	0.227154	0.479125
GrowingTALA	transaldolase	Growingg3p[c] + Growings7p[c] <=> Growinge4p[c] + Growingf6p[c]	RHE_CH03667	-1000	1000	0	Pentose Phosphate Pathway	0.227154	0.479125
GrowingTKT2	transketolase	Growinge4p[c] + Growingxu5p__D[c] <=> Growingf6p[c] + Growingg3p[c]	( RHE_CH02398 or RHE_CH03495 or RHE_CH02397 )	-1000	1000	0	Pentose Phosphate Pathway	0.160997	0.412969
GrowingEDD	6-phosphogluconate dehydratase	Growing6pgc[c] -> Growing2ddg6p[c] + Growingh2o[c]	RHE_CH00702	0	1000	0	Entner-Doudoroff pathwway	0	0
GrowingEDA	2-dehydro-3-deoxy-phosphogluconate aldolase	Growing2ddg6p[c] -> Growingg3p[c] + Growingpyr[c]	RHE_CH03635	0	1000	0	Entner-Doudoroff pathwway	0	2.048e-27
GrowingDDPA	3-deoxy-D-arabino-heptulosonate 7-phosphate synthetase	Growinge4p[c] + Growingh2o[c] + Growingpep[c] -> Growing2dda7p[c] + Growingpi[c]	( RHE_CH02375 or RHE_CH02369 )	0	1000	0	Phenylalanine Tyrosine Tryptophan Biosynthesis	0.0661562	0.0661562
GrowingDHQS	3-dehydroquinate synthase	Growing2dda7p[c] -> Growing3dhq[c] + Growingpi[c]	RHE_CH03825	0	1000	0	Phenylalanine Tyrosine Tryptophan Biosynthesis	0.0661562	0.0661562
GrowingDHQD	3-dehydroquinate dehydratase	Growing3dhq[c] -> Growing3dhsk[c] + Growingh2o[c]	( RHE_CH01931 or RHE_CH01871 or RHE_CH02289 )	0	1000	0	Phenylalanine Tyrosine Tryptophan Biosynthesis	0.0661562	0.0661562
GrowingSHK3Dr	shikimate dehydrogenase	Growing3dhsk[c] + Growingh[c] + Growingnadph[c] <=> Growingnadp[c] + Growingskm[c]	( RHE_CH00003 or RHE_CH02291 or RHE_PC00214 )	-1000	1000	0	Phenylalanine Tyrosine Tryptophan Biosynthesis	0.0661562	0.0661562
GrowingSHKK	shikimate kinase	Growingatp[c] + Growingskm[c] -> Growingadp[c] + Growingh[c] + Growingskm5p[c]	RHE_CH03826	0	1000	0	Phenylalanine Tyrosine Tryptophan Biosynthesis	0.0661562	0.0661562
GrowingPSCVT	3-phosphoshikimate 1-carboxyvinyltransferase	Growingpep[c] + Growingskm5p[c] <=> Growing3psme[c] + Growingpi[c]	RHE_CH00884	-1000	1000	0	Phenylalanine Tyrosine Tryptophan Biosynthesis	0.0661562	0.0661562
GrowingCHORS	chorismate synthase	Growing3psme[c] -> Growingchor[c] + Growingpi[c]	RHE_CH00935	0	1000	0	Phenylalanine Tyrosine Tryptophan Biosynthesis	0.0661562	0.0661562
GrowingCHORM	chorismate mutase	Growingchor[c] -> Growingpphn[c]	RHE_CH03958	0	1000	0	Phenylalanine Tyrosine Tryptophan Biosynthesis	0.061416	0.061416
GrowingPPNDHr	prephenate dehydratase	Growingh[c] + Growingpphn[c] -> Growingco2[c] + Growingh2o[c] + Growingphpyr[c]	RHE_CH00131	0	1000	0	Phenylalanine Tyrosine Tryptophan Biosynthesis	0.0354482	0.0354482
GrowingPHETA1	phenylalanine transaminase	Growingakg[c] + Growingphe__L[c] <=> Growingglu__L[c] + Growingphpyr[c]	( RHE_CH01331 or RHE_CH04010 or RHE_CH03810 )	-1000	1000	0	Phenylalanine Tyrosine Tryptophan Biosynthesis	-0.0354482	-0.0354482
Growingnew_tyr_synt2		Growingnad[c] + Growingpphn[c] -> Growing34hpp[c] + Growingco2[c] + Growingnadh[c]		0	1000	0	Phenylalanine Tyrosine Tryptophan Biosynthesis	0.0259678	0.0259678
Growingnew_tyr_synt		Growingakg[c] + Growingtyr__L[c] <=> Growing34hpp[c] + Growingglu__L[c]		-1000	1000	0	Phenylalanine Tyrosine Tryptophan Biosynthesis	-0.0259678	-0.0259678
GrowingANS	anthranilate synthase	Growingchor[c] + Growinggln__L[c] -> Growinganth[c] + Growingglu__L[c] + Growingh[c] + Growingpyr[c]	RHE_CH03075	0	1000	0	Phenylalanine Tyrosine Tryptophan Biosynthesis	0.00474016	0.00474016
GrowingANPRT	anthranilate phosphoribosyltransferase	Growinganth[c] + Growingprpp[c] -> Growingppi[c] + Growingpran[c]	RHE_CH02174	0	1000	0	Phenylalanine Tyrosine Tryptophan Biosynthesis	0.00474016	0.00474016
GrowingPRAI	phosphoribosylanthranilate isomerase	Growingpran[c] -> Growing2cpr5p[c]	RHE_CH00020	0	1000	0	Phenylalanine Tyrosine Tryptophan Biosynthesis	0.00474016	0.00474016
GrowingIGPS	indole-3-glycerol-phosphate synthase	Growing2cpr5p[c] + Growingh[c] -> Growing3ig3p[c] + Growingco2[c] + Growingh2o[c]	RHE_CH02175	0	1000	0	Phenylalanine Tyrosine Tryptophan Biosynthesis	0.00474016	0.00474016
GrowingTRPS3r	tryptophan synthase (indoleglycerol phosphate)	Growing3ig3p[c] -> Growingg3p[c] + Growingindole[c]	RHE_CH00021	0	1000	0	Phenylalanine Tyrosine Tryptophan Biosynthesis	0.00474016	0.00474016
GrowingTRPS2	tryptophan synthase (indole)	Growingindole[c] + Growingser__L[c] -> Growingh2o[c] + Growingtrp__L[c]	RHE_CH00021	0	1000	0	Phenylalanine Tyrosine Tryptophan Biosynthesis	0.00474016	0.00474016
GrowingTRPS1r	tryptophan synthase (indoleglycerol phosphate)	Growing3ig3p[c] + Growingser__L[c] -> Growingg3p[c] + Growingh2o[c] + Growingtrp__L[c]	RHE_CH00021	0	1000	0	Phenylalanine Tyrosine Tryptophan Biosynthesis	0	0
GrowingGLU5K	glutamate 5-kinase	Growingatp[c] + Growingglu__L[c] -> Growingadp[c] + Growingglu5p[c]	RHE_CH04068	0	1000	0	Proline Biosynthesis	0	0
GrowingG5SD	glutamate-5-semialdehyde dehydrogenase	Growingglu5p[c] + Growingh[c] + Growingnadph[c] -> Growingglu5sa[c] + Growingnadp[c] + Growingpi[c]	RHE_CH04069	0	1000	0	Proline Biosynthesis	0	0
GrowingG5SADr	L-glutamate 5-semialdehyde dehydratase, reversible	Growingglu5sa[c] -> Growing1pyr5c[c] + Growingh2o[c] + Growingh[c]		0	1000	0	Proline Biosynthesis	0	0
GrowingPRO1x	proline oxidase (L-proline, NAD)	Growing1pyr5c[c] + 2 Growingh[c] + Growingnadph[c] -> Growingnadp[c] + Growingpro__L[c]		0	1000	0	Proline Biosynthesis	0	-8.19168e-32
GrowingPPMi	phosphopentomutase	Growingr5p[c] <=> Growingr1p[c]	( RHE_CH00198 or RHE_CH03597 )	-1000	1000	0	alternative carbon metabolism	0.0950546	0.0950546
GrowingDADA	Deoxyadenosine deaminase	Growingdad__2[c] + Growingh2o[c] + Growingh[c] -> Growingdin[c] + Growingnh4[c]	RHE_CH00197	0	1000	0	Purine Metabolism	0	0
GrowingNTD11	5'-nucleotidase (IMP)	Growingh2o[c] + Growingimp[c] -> Growingins[c] + Growingpi[c]	RHE_CH03555	0	1000	0	Purine Metabolism	0	0
GrowingADD	adenine deaminase	Growingade[c] + Growingh2o[c] + Growingh[c] -> Growinghxan[c] + Growingnh4[c]	( RHE_CH03094 or RHE_CH03420 )	0	1000	0	Purine Metabolism	0	0
GrowingADA	Adenosine deaminase	Growingadn[c] + Growingh2o[c] + Growingh[c] -> Growingins[c] + Growingnh4[c]	RHE_CH00197	0	1000	0	Purine Metabolism	0	0
GrowingPYOPT	dATP:pyruvate O2-phosphotransferase	Growingdadp[c] + Growingh[c] + Growingpep[c] <=> Growingdatp[c] + Growingpyr[c]	dadp ( c ) and h ( c ) and pep ( c ) <=> datp ( c ) and pyr ( c )	-1000	1000	0	Purine Metabolism	-1.21654	-1.46851
Growingnew_dadp-datp		Growingatp[c] + Growingdadp[c] <=> Growingadp[c] + Growingdatp[c]		-1000	1000	0		1.21654	1.46851
Growingnewfor10fthf1		Growingatp[c] + Growingfor[c] + Growingthf[c] -> Growing10fthf[c] + Growingadp[c] + Growingpi[c]		0	1000	0		0.0949681	0.0949681
Growingnewfor10fthf3		Growing10fthf[c] + Growingh2o[c] + Growingnadp[c] -> Growingco2[c] + Growingh[c] + Growingnadph[c] + Growingthf[c]		0	1000	0		0	0
Growingnewfor10fthf2		Growing10fthf[c] + Growingh2o[c] -> Growingfor[c] + Growingh[c] + Growingthf[c]		0	1000	0		0	0
GrowingADNUC	adenosine hydrolase	Growingadn[c] + Growingh2o[c] -> Growingade[c] + Growingrib__D[c]	RHE_CH02485	0	1000	0	Purine Metabolism	0	0
GrowingNTD8	5'-nucleotidase (dGMP)	Growingdgmp[c] + Growingh2o[c] -> Growingdgsn[c] + Growingpi[c]	RHE_CH03555	0	1000	0	Purine Metabolism	0	0
GrowingGDPT	Guanosine 3'-diphosphate 5'-triphosphate	Growinggdptp[c] + Growingh2o[c] <=> Growingh[c] + Growingpi[c] + Growingppgpp[c]	( RHE_CH00788 or RHE_CH01492 )	-1000	1000	0	Purine Metabolism	0	0
GrowingHXPRTr	hypoxanthine phosphoribosyltransferase (Hypoxanthine)	Growinghxan[c] + Growingprpp[c] <=> Growingimp[c] + Growingppi[c]	RHE_CH03800	-1000	1000	0	Purine Metabolism	0	0
GrowingPUNP5	purine-nucleoside phosphorylase (Inosine)	Growingins[c] + Growingpi[c] <=> Growinghxan[c] + Growingr1p[c]	RHE_CH00192	-1000	1000	0	Purine Metabolism	0	0
GrowingPUNP1	purine-nucleoside phosphorylase (Adenosine)	Growingadn[c] + Growingpi[c] -> Growingade[c] + Growingr1p[c]	RHE_CH00192	0	1000	0	Purine Metabolism	-2.32892e-30	0
GrowingNTD7	5'-nucleotidase (AMP)	Growingamp[c] + Growingh2o[c] -> Growingadn[c] + Growingpi[c]	RHE_CH03555	0	1000	0	Purine Metabolism	0	0
GrowingPUNP2	purine-nucleoside phosphorylase (Deoxyadenosine)	Growingdad__2[c] + Growingpi[c] <=> Growing2dr1p[c] + Growingade[c]	RHE_CH00192	-1000	1000	0	Purine Metabolism	3.97228e-31	0
GrowingNDPK1	nucleoside-diphosphate kinase (ATP:GDP)	Growingatp[c] + Growinggdp[c] <=> Growingadp[c] + Growinggtp[c]	RHE_CH01472	-1000	1000	0	Purine Metabolism	0.0947249	0.0947249
GrowingGUAD	guanine deaminase	Growinggua[c] + Growingh2o[c] + Growingh[c] -> Growingnh4[c] + Growingxan[c]	RHE_CH03130	0	1000	0	Purine Metabolism	0	0
GrowingGTPDPK	GTP diphosphokinase	Growingatp[c] + Growinggtp[c] -> Growingamp[c] + Growinggdptp[c] + Growingh[c]	RHE_CH01385	0	1000	0	Purine Metabolism	0	0
GrowingPRPPSi	phosphoribosylpyrophosphate synthetase	Growingatp[c] + Growingr5p[c] -> Growingamp[c] + Growingh[c] + Growingprpp[c]	RHE_CH03023	0	1000	0	Purine Metabolism	0	0
GrowingPUNP7	purine-nucleoside phosphorylase (Xanthosine)	Growingpi[c] + Growingxtsn[c] <=> Growingr1p[c] + Growingxan[c]	RHE_CH00192	-1000	1000	0	Purine Metabolism	0	-5.51744e-31
GrowingNTPTP1	Nucleoside triphosphate tripolyhydrolase	Growingdgtp[c] + Growingh2o[c] -> Growingdgsn[c] + Growingpppi[c]	RHE_CH01817	0	1000	0	Purine Metabolism	0	0
Growingforpppi		Growinggtp[c] + Growingh2o[c] -> Growinggsn[c] + Growingpppi[c]		0	1000	0		0	0
GrowingADKd	adenylate kinase (d form)	Growingatp[c] + Growingdamp[c] <=> Growingadp[c] + Growingdadp[c]	RHE_CH01696	-1000	1000	0	Purine Metabolism	-0.00360664	-0.00360664
GrowingPPGPPDP	guanosine-3',5'-bis(diphosphate) 3'-diphosphatase	Growingh2o[c] + Growingppgpp[c] -> Growinggdp[c] + Growingppi[c]	RHE_CH01385	0	1000	0	Purine Metabolism	0	0
GrowingGLUPRT	glutamine phosphoribosyldiphosphate amidotransferase	Growinggln__L[c] + Growingh2o[c] + Growingprpp[c] -> Growingglu__L[c] + Growingppi[c] + Growingpram[c]	RHE_CH01428	0	1000	0	Purine Metabolism	0.0398586	0.0398586
GrowingPRAGS	phosphoribosylglycinamide synthetase	Growingatp[c] + Growinggly[c] + Growingpram[c] -> Growingadp[c] + Growinggar[c] + Growingh[c] + Growingpi[c]	RHE_CH00886	0	1000	0	Purine Metabolism	0.0398586	0.0398586
GrowingGARFTi	phosphoribosylglycinamide formyltransferase, irreversible	Growing10fthf[c] + Growinggar[c] <=> Growingfgam[c] + Growingh[c] + Growingthf[c]	RHE_CH01487	-1000	1000	0	Purine Metabolism	0.0398586	0.0398586
GrowingPRFGS	phosphoribosylformylglycinamidine synthase	Growingatp[c] + Growingfgam[c] + Growinggln__L[c] + Growingh2o[c] -> Growingadp[c] + Growingfpram[c] + Growingglu__L[c] + Growingh[c] + Growingpi[c]	( RHE_CH02281 or RHE_CH02286 )	0	1000	0	Purine Metabolism	0.0398586	0.0398586
GrowingPRAIS	phosphoribosylaminoimidazole synthase	Growingatp[c] + Growingfpram[c] -> Growingadp[c] + Growingair[c] + 2 Growingh[c] + Growingpi[c]	RHE_CH01488	0	1000	0	Purine Metabolism	0.0398586	0.0398586
GrowingAIRCr	phosphoribosylaminoimidazole carboxylase	Growingair[c] + Growingco2[c] <=> Growing5aizc[c] + Growingh[c]	( RHE_CH03531 or RHE_CH03532 )	-1000	1000	0	Purine Metabolism	0.0398586	0.0398586
GrowingPRASCS	phosphoribosylaminoimidazolesuccinocarboxamide synthase	Growing5aizc[c] + Growingasp__L[c] + Growingatp[c] -> Growing25aics[c] + Growingadp[c] + Growingh[c] + Growingpi[c]	( RHE_CH03409 or RHE_CH02278 )	0	1000	0	Purine Metabolism	0.0398586	0.0398586
GrowingADSL2r	adenylosuccinate lyase	Growing25aics[c] <=> Growingaicar[c] + Growingfum[c]	RHE_CH02273	-1000	1000	0	Purine Metabolism	0.0398586	0.0398586
GrowingAICARTi	phosphoribosylaminoimidazolecarboxamide formyltransferase	Growing10fthf[c] + Growingaicar[c] -> Growingfprica[c] + Growingthf[c]	RHE_CH04107	0	1000	0	Purine Metabolism	0.0551095	0.0551095
GrowingIMPC	IMP cyclohydrolase	Growingh2o[c] + Growingimp[c] <=> Growingfprica[c]	RHE_CH04107	-1000	1000	0	Purine Metabolism	-0.0551095	-0.0551095
GrowingADSS	adenylosuccinate synthase	Growingasp__L[c] + Growinggtp[c] + Growingimp[c] -> Growingdcamp[c] + Growinggdp[c] + 2 Growingh[c] + Growingpi[c]	RHE_CH03344	0	1000	0	Purine Metabolism	0.0318621	0.0318621
GrowingADSL1	adenylosuccinate lyase	Growingdcamp[c] <=> Growingamp[c] + Growingfum[c]	RHE_CH02273	-1000	1000	0	Purine Metabolism	0.0318621	0.0318621
GrowingIMPD	IMP dehydrogenase	Growingh2o[c] + Growingimp[c] + Growingnad[c] -> Growingh[c] + Growingnadh[c] + Growingxmp[c]	RHE_CH00794	0	1000	0	Purine Metabolism	1.08966e-30	4.4486e-31
GrowingGMPS2	GMP synthase	Growingatp[c] + Growinggln__L[c] + Growingh2o[c] + Growingxmp[c] -> Growingamp[c] + Growingglu__L[c] + Growinggmp[c] + 2 Growingh[c] + Growingppi[c]	RHE_CH00297	0	1000	0	Purine Metabolism	0	0
GrowingADK1	adenylate kinase	Growingamp[c] + Growingatp[c] <=> 2 Growingadp[c]	RHE_CH01696	-1000	1000	0	Purine Metabolism	0.159702	0.159702
GrowingGUAPRTr	guanine phosphoribosyltransferase	Growinggua[c] + Growingprpp[c] <=> Growinggmp[c] + Growingppi[c]	( RHE_CH03800 or RHE_CH03035 or RHE_PD00341 )	-1000	1000	0	Purine Metabolism	6.35155e-31	4.56707e-31
GrowingPUNP3	purine-nucleoside phosphorylase (Guanosine)	Growinggsn[c] + Growingpi[c] <=> Growinggua[c] + Growingr1p[c]	RHE_CH00192	-1000	1000	0	Purine Metabolism	0	0
GrowingNDPK5	nucleoside-diphosphate kinase (ATP:dGDP)	Growingatp[c] + Growingdgdp[c] <=> Growingadp[c] + Growingdgtp[c]	RHE_CH01472	-1000	1000	0	Purine Metabolism	-0.00640952	-0.00640952
GrowingNTD9	5'-nucleotidase (GMP)	Growinggmp[c] + Growingh2o[c] -> Growinggsn[c] + Growingpi[c]	RHE_CH03555	0	1000	0	Purine Metabolism	0	0
GrowingPUNP4	purine-nucleoside phosphorylase (Deoxyguanosine)	Growingdgsn[c] + Growingpi[c] <=> Growing2dr1p[c] + Growinggua[c]	RHE_CH00192	-1000	1000	0	Purine Metabolism	-4.5122e-31	-1.15107e-33
GrowingNTD10	5'-nucleotidase (XMP)	Growingh2o[c] + Growingxmp[c] -> Growingpi[c] + Growingxtsn[c]	RHE_CH03555	0	1000	0	Purine Metabolism	0	0
GrowingNTD6r	5'-nucleotidase (dAMP)	Growingdamp[c] + Growingh2o[c] <=> Growingdad__2[c] + Growingpi[c]	RHE_CH03555	-1000	1000	0	Purine Metabolism	3.77167e-31	-3.62661e-33
GrowingDGK1	deoxyguanylate kinase (dGMP:ATP)	Growingatp[c] + Growingdgmp[c] <=> Growingadp[c] + Growingdgdp[c]	RHE_CH01448	-1000	1000	0	Purine Metabolism	-0.00640952	-0.00640952
GrowingXPPT	xanthine phosphoribosyltransferase	Growingprpp[c] + Growingxan[c] -> Growingppi[c] + Growingxmp[c]	RHE_CH03800	0	1000	0	Purine Metabolism	0	0
GrowingPUNP6	purine-nucleoside phosphorylase (Deoxyinosine)	Growingdin[c] + Growingpi[c] <=> Growing2dr1p[c] + Growinghxan[c]	RHE_CH00192	-1000	1000	0	Purine Metabolism	0	0
GrowingGK1	guanylate kinase (GMP:ATP)	Growingatp[c] + Growinggmp[c] <=> Growingadp[c] + Growinggdp[c]	RHE_CH01448	-1000	1000	0	Purine Metabolism	-0.0168379	-0.0168379
GrowingPYPRTr	pyrophosphate phosphoribosyltransferase	Growingprpp[c] + Growingxan[c] <=> Growingppi[c] + Growingxmp[c]	RHE_CH03800	-1000	1000	0	Purine Metabolism	-1.08871e-30	-1.01124e-30
GrowingADPTr	adenine phosphoribosyltransferase (r)	Growingade[c] + Growingprpp[c] <=> Growingamp[c] + Growingppi[c]	( RHE_CH03035 or RHE_PD00341 or RHE_CH03800 )	-1000	1000	0	Purine Metabolism	-1.95426e-30	6.24585e-33
GrowingADPRDP	ADPribose diphosphatase	Growingadprib[c] + Growingh2o[c] -> Growingamp[c] + 2 Growingh[c] + Growingr5p[c]	RHE_CH01485	0	1000	0	Purine Metabolism	0	0
Growingnew_forprib		Growingh2o[c] + Growingnad[c] -> Growingadprib[c] + Growingh[c] + Growingncam[c]		0	1000	0		0	0
GrowingDCTPD2	dCTP deaminase	Growingctp[c] + Growingh2o[c] + Growingh[c] -> Growingnh4[c] + Growingutp[c]	RHE_CH00524	0	1000	0	Pyrimidine Biosynthesis	0	0
GrowingNTD2	5'-nucleotidase (UMP)	Growingh2o[c] + Growingump[c] -> Growingpi[c] + Growinguri[c]	RHE_CH03555	0	1000	0	Pyrimidine Biosynthesis	0	0
Growingnew_forura		Growingpi[c] + Growinguri[c] <=> Growingr1p[c] + Growingura[c]		-1000	1000	0		-0.0950546	-0.0950546
Growingnew_forura2		Growingh2o[c] + Growinguri[c] -> Growingrib__D[c] + Growingura[c]		0	1000	0		0	0
Growingnew_forura3		Growinggtp[c] + Growinguri[c] -> Growinggdp[c] + Growingh[c] + Growingump[c]		0	1000	0		0.0950546	0.0950546
GrowingDCYTD	deoxycytidine deaminase	Growingdcyt[c] + Growingh2o[c] + Growingh[c] -> Growingduri[c] + Growingnh4[c]	RHE_CH00191	0	1000	0	Pyrimidine Biosynthesis	4.87689e-31	0
GrowingNTD4	5'-nucleotidase (CMP)	Growingcmp[c] + Growingh2o[c] -> Growingcytd[c] + Growingpi[c]	RHE_CH03555	0	1000	0	Pyrimidine Biosynthesis	0	0
GrowingDUTPDP	dUTP diphosphatase	Growingdutp[c] + Growingh2o[c] -> Growingdump[c] + Growingh[c] + Growingppi[c]	RHE_CH00330	0	1000	0	Pyrimidine Biosynthesis	0	0
GrowingDURIPP	deoxyuridine phosphorylase	Growingduri[c] + Growingpi[c] <=> Growing2dr1p[c] + Growingura[c]	( RHE_CH00194 or RHE_CH00192 )	-1000	1000	0	Pyrimidine Biosynthesis	4.87265e-31	0
GrowingUPPN	b-ureidopropionase	Growingcala[c] + Growingh2o[c] + 2 Growingh[c] -> Growingala__B[c] + Growingco2[c] + Growingnh4[c]	RHE_CH03290	0	1000	0	Pyrimidine Biosynthesis	1.7766e-30	8.70533e-30
GrowingCSND	Cytosine deaminase	Growingcsn[c] + Growingh2o[c] + Growingh[c] -> Growingnh4[c] + Growingura[c]	( RHE_CH02043 or RHE_PB00107 )	0	1000	0	Pyrimidine Biosynthesis	-4.2283e-31	-1.8184e-32
GrowingNDPK7	nucleoside-diphosphate kinase (ATP:dCDP)	Growingatp[c] + Growingdcdp[c] <=> Growingadp[c] + Growingdctp[c]	RHE_CH01472	-1000	1000	0	Pyrimidine Biosynthesis	-8.22604e-31	0
GrowingNTD3	5'-nucleotidase (dCMP)	Growingdcmp[c] + Growingh2o[c] -> Growingdcyt[c] + Growingpi[c]	RHE_CH03555	0	1000	0	Pyrimidine Biosynthesis	0	0
GrowingTMDK1	thymidine kinase (ATP:thymidine)	Growingatp[c] + Growingthymd[c] -> Growingadp[c] + Growingdtmp[c] + Growingh[c]	RHE_CH03084	0	1000	0	Pyrimidine Biosynthesis	0	0
GrowingASPCT	aspartate carbamoyltransferase	Growingasp__L[c] + Growingcbp[c] -> Growingcbasp[c] + Growingh[c] + Growingpi[c]	RHE_CH01642	0	1000	0	Pyrimidine Biosynthesis	0.035205	0.035205
GrowingDHORTS	dihydroorotase	Growingdhor__S[c] + Growingh2o[c] <=> Growingcbasp[c] + Growingh[c]	( RHE_CH00351 or RHE_CH03292 or RHE_CH00469 or RHE_CH01641 )	-1000	1000	0	Pyrimidine Biosynthesis	-0.035205	-0.035205
GrowingDHORD	dihydoorotic acid dehydrogenase	Growingdhor__S[c] + Growingo2[c] <=> Growingh2o2[c] + Growingorot[c]	( RHE_CH03278 or RHE_CH00540 )	-1000	1000	0	Pyrimidine Biosynthesis	0.035205	0.035205
GrowingORPT	orotate phosphoribosyltransferase	Growingorot5p[c] + Growingppi[c] <=> Growingorot[c] + Growingprpp[c]	RHE_CH00474	-1000	1000	0	Pyrimidine Biosynthesis	-0.035205	-0.035205
GrowingOMPDC	orotidine-5'-phosphate decarboxylase	Growingh[c] + Growingorot5p[c] -> Growingco2[c] + Growingump[c]	RHE_CH00314	0	1000	0	Pyrimidine Metabolism	0.035205	0.035205
Growingnew_for_dumpfromump		Growingnadph[c] + Growingump[c] -> Growingdump[c] + Growingnadp[c]		0	1000	0	Pyrimidine Metabolism	0.00360664	0.00360664
GrowingTMDS	thymidylate synthase	Growingdump[c] + Growingmlthf[c] -> Growingdhf[c] + Growingdtmp[c]	RHE_CH02799	0	1000	0	Pyrimidine Biosynthesis	0.00360664	0.00360664
GrowingDTMPK	dTMP kinase	Growingatp[c] + Growingdtmp[c] <=> Growingadp[c] + Growingdtdp[c]	RHE_CH02160	-1000	1000	0	Pyrimidine Biosynthesis	0	0
GrowingTRDRr	Thioredoxin reductase (NADPH) reversible	Growingh[c] + Growingnadph[c] + Growingtrdox[c] <=> Growingnadp[c] + Growingtrdrd[c]	( RHE_CH02975 or RHE_PF00137 )	-1000	1000	0	Pyrimidine Biosynthesis	0.00640952	0.00640952
GrowingNDPK6	nucleoside-diphosphate kinase (ATP:dUDP)	Growingatp[c] + Growingdudp[c] <=> Growingadp[c] + Growingdutp[c]	RHE_CH01472	-1000	1000	0	Pyrimidine Biosynthesis	8.15909e-31	0
GrowingRNDR3	ribonucleoside-diphosphate reductase (CDP)	Growingcdp[c] + Growingtrdrd[c] -> Growingdcdp[c] + Growingh2o[c] + Growingtrdox[c]		0	1000	0	Pyrimidine Biosynthesis	0.00640952	0.00640952
GrowingCYTDH	Cytidine hydrolase	Growingcytd[c] + Growingh2o[c] -> Growingcsn[c] + Growingrib__D[c]		0	1000	0	Pyrimidine Biosynthesis	0	0
GrowingUPPRTr	uracil phosphoribosyltransferase (r)	Growingprpp[c] + Growingura[c] <=> Growingppi[c] + Growingump[c]	RHE_CH00196	-1000	1000	0	Pyrimidine Biosynthesis	-0.0950546	-0.0950546
GrowingNTD5	5'-nucleotidase (dTMP)	Growingdtmp[c] + Growingh2o[c] -> Growingpi[c] + Growingthymd[c]	RHE_CH03555	0	1000	0	Pyrimidine Biosynthesis	0	0
GrowingNDPK4	nucleoside-diphosphate kinase (ATP:dTDP)	Growingatp[c] + Growingdtdp[c] <=> Growingadp[c] + Growingdttp[c]	RHE_CH01472	-1000	1000	0	Pyrimidine Biosynthesis	0	0
GrowingUMPK	UMP kinase	Growingatp[c] + Growingump[c] <=> Growingadp[c] + Growingudp[c]	RHE_CH00098	-1000	1000	0	Pyrimidine Biosynthesis	0.0272497	0.0272497
GrowingNDPK2	nucleoside-diphosphate kinase (ATP:UDP)	Growingatp[c] + Growingudp[c] <=> Growingadp[c] + Growingutp[c]	RHE_CH01472	-1000	1000	0	Pyrimidine Biosynthesis	0.117375	0.117375
GrowingDURIK2	deoxyuridine kinase (GTP:Deoxyuridine)	Growingduri[c] + Growinggtp[c] -> Growingdump[c] + Growinggdp[c] + Growingh[c]	RHE_CH03084	0	1000	0	Pyrimidine Biosynthesis	0	0
GrowingNDPK3	nucleoside-diphosphate kinase (ATP:CDP)	Growingatp[c] + Growingcdp[c] <=> Growingadp[c] + Growingctp[c]	RHE_CH01472	-1000	1000	0	Pyrimidine Biosynthesis	-0.0171614	-0.0171614
GrowingNDP8	nucleoside-diphosphatase (dUDP)	Growingatp[c] + Growingdump[c] <=> Growingadp[c] + Growingdudp[c]	RHE_CH02160	-1000	1000	0	Pyrimidine Biosynthesis	8.22477e-31	0
GrowingCYTD	cytidine deaminase	Growingcytd[c] + Growingh2o[c] + Growingh[c] -> Growingnh4[c] + Growinguri[c]	RHE_CH00191	0	1000	0	Pyrimidine Biosynthesis	0	0
GrowingCTPS2	CTP synthase (glutamine)	Growingatp[c] + Growinggln__L[c] + Growingh2o[c] + Growingutp[c] -> Growingadp[c] + Growingctp[c] + Growingglu__L[c] + 2 Growingh[c] + Growingpi[c]	RHE_CH02184	0	1000	0	Pyrimidine Biosynthesis	0.0206547	0.0206547
GrowingCYTK1	cytidylate kinase (CMP)	Growingatp[c] + Growingcmp[c] <=> Growingadp[c] + Growingcdp[c]	RHE_CH00098	-1000	1000	0	Pyrimidine Metabolism	-0.0107519	-0.0107519
Growingnew_dgtp	cytidylate kinase (dCMP,dGTP)	Growingdcmp[c] + Growingdgtp[c] <=> Growingdcdp[c] + Growingdgdp[c]	RHE_CH00098	-1000	1000	0	Pyrimidine Metabolism	-0.00640952	-0.00640952
GrowingMCSNAH	5-Methylcytosine aminohydrolase	Growing5mcsn[c] + Growingh2o[c] + Growingh[c] -> Growingnh4[c] + Growingthym[c]	( RHE_PB00107 or RHE_CH02043 )	0	1000	0	Pyrimidine Metabolism	4.19856e-31	8.14513e-33
Growingnew_amet		Growingamet[c] + Growingcsn[c] <=> Growing5mcsn[c] + Growingahcys[c] + Growingh[c]		-1000	1000	0		4.23617e-31	1.48312e-32
GrowingDHPM1	dihydropyrimidinase (5,6-dihydrouracil)	Growing56dura[c] + Growingh2o[c] <=> Growingcala[c] + Growingh[c]	RHE_CH03292	-1000	1000	0	Pyrimidine Metabolism	1.79196e-30	8.81045e-30
GrowingDCTPD	dCTP deaminase	Growingdctp[c] + Growingh2o[c] + Growingh[c] -> Growingdutp[c] + Growingnh4[c]	RHE_CH00524	0	1000	0	Pyrimidine Metabolism	0	0
GrowingDURADx	dihydrouracil dehydrogenase (NAD)	Growing56dura[c] + Growingnad[c] <=> Growingh[c] + Growingnadh[c] + Growingura[c]		-1000	1000	0	Pyrimidine Metabolism	-1.77108e-30	-8.89014e-30
GrowingALAD_R	L-alanine dehydrogenase	Growingh[c] + Growingnadh[c] + Growingnh4[c] + Growingpyr[c] -> Growingala__L[c] + Growingh2o[c] + Growingnad[c]	RHE_CH01770	0	1000	0	Reductive carboxylate cycle	0.127861	0
GrowingDB4PS	3,4-Dihydroxy-2-butanone-4-phosphate synthase	Growingru5p__D[c] -> Growingdb4p[c] + Growingfor[c] + Growingh[c]		0	1000	0	Riboflavin Metabolism	0	-1.46813e-15
GrowingFMNAT	FMN adenylyltransferase	Growingatp[c] + Growingfmn[c] + Growingh[c] -> Growingfad[c] + Growingppi[c]	RHE_CH00831	0	1000	0	Riboflavin Metabolism	0	-7.34065e-16
GrowingAPRAUR	5-amino-6-(5-phosphoribosylamino)uracil reductase	Growing5apru[c] + Growingh[c] + Growingnadph[c] -> Growing5aprbu[c] + Growingnadp[c]	( RHE_CH01510 or RHE_PD00036 )	0	1000	0	Riboflavin Metabolism	1.10774e-30	-7.34065e-16
GrowingRBFK	riboflavin kinase	Growingatp[c] + Growingribflv[c] -> Growingadp[c] + Growingfmn[c] + Growingh[c]	RHE_CH00831	0	1000	0	Riboflavin Metabolism	0	0
GrowingRBFSa	riboflavin synthase	Growing4r5au[c] + Growingdb4p[c] -> Growingdmlz[c] + 2 Growingh2o[c] + Growingpi[c]		0	1000	0	Riboflavin Metabolism	0	-1.46813e-15
GrowingACP1(FMN)	acid phosphatase (FMN)	Growingfmn[c] + Growingh2o[c] -> Growingpi[c] + Growingribflv[c]	RHE_CH01827	0	1000	0	Riboflavin Metabolism	0	7.34065e-16
GrowingRBFSb	riboflavin synthase	2 Growingdmlz[c] -> Growing4r5au[c] + Growingribflv[c]	( RHE_CH02688 or RHE_CH01511 or RHE_CH01525 )	0	1000	0	Riboflavin Metabolism	0	-7.34065e-16
GrowingPMDPHT	pyrimidine phosphatase	Growing5aprbu[c] + Growingh2o[c] -> Growing4r5au[c] + Growingpi[c]		0	1000	0	Riboflavin Metabolism	1.10786e-30	-7.34065e-16
GrowingDHPPDA	diaminohydroxyphosphoribosylaminopyrimidine deaminase	Growing25dhpp[c] + Growingh2o[c] + Growingh[c] -> Growing5apru[c] + Growingnh4[c]	RHE_CH01510	0	1000	0	Riboflavin Metabolism	1.10774e-30	-7.34065e-16
Growingnew_for25dhpp		Growinggtp[c] + 3 Growingh2o[c] -> Growing25dhpp[c] + Growingfor[c] + 2 Growingh[c] + Growingppi[c]		0	1000	0		0	-7.34065e-16
GrowingSADT	sulfate adenylyltransferase	Growingatp[c] + Growingh[c] + Growingso4[c] -> Growingaps[c] + Growingppi[c]	( RHE_CH01130 or RHE_CH01131 )	0	1000	0	Sulfur Metabolism	0	0
GrowingSULRi	sulfite reductase (NADPH2)	5 Growingh[c] + 3 Growingnadph[c] + Growingso3[c] -> 3 Growingh2o[c] + Growingh2s[c] + 3 Growingnadp[c]	RHE_CH01960	0	1000	0	Sulfur Metabolism	0.0248343	0.0248343
GrowingAPS	APS-reductase	Growingaps[c] + 2 Growinggthrd[c] <=> Growingamp[c] + Growinggthox[c] + 2 Growingh[c] + Growingso3[c]		-1000	1000	0	Sulfur Metabolism	9.69645e-29	4.23319e-27
Growingnew_SM4		Growingaps[c] + Growingatp[c] + Growingnadph[c] -> Growingadp[c] + Growingnadp[c] + Growingpap[c] + Growingso3[c]		0	0	0		0	0
Growingnew-cys-withouth2s		Growingaccoa[c] + Growingser__L[c] -> Growingac[c] + Growingcys__L[c]		0	1000	0		0.00587368	0.00587368
GrowingH2Ot	H2O transport via diffusion	Growingh2o[e] <=> Growingh2o[c]	RHE_PD00339	-1000	1000	0	Transport	-6.56659	-6.94435
GrowingALAt2r	L-alanine reversible transport via proton symport	Growingala__L[e] + Growingh[e] <=> Growingala__L[c] + Growingh[c]		-1000	1000	0	Transport	0	0.127861
GrowingASPt2r	L-aspartate reversible transport via proton symport	Growingasp__L[e] + Growingh[e] <=> Growingasp__L[c] + Growingh[c]		-1000	1000	0	Transport	0	2.26808
GrowingTHD2	NAD(P) transhydrogenase	2 Growingh[e] + Growingnadh[c] + Growingnadp[c] -> 2 Growingh[c] + Growingnad[c] + Growingnadph[c]	( RHE_CH03611 or RHE_CH03613 or RHE_CH03612 )	0	1000	0	Transport	0	0
GrowingSUCCt2_2	succinate transport via proton symport (2 H)	2 Growingh[e] + Growingsucc[e] -> 2 Growingh[c] + Growingsucc[c]	RHE_CH02971	0	1000	0	Transport	3.36456	4.24493
GrowingMALt2_2	Malate transport via proton symport (2 H)	2 Growingh[e] + Growingmal__L[e] -> 2 Growingh[c] + Growingmal__L[c]	RHE_CH02971	0	1000	0	Transport	0	0
GrowingGLUt2r	L-glutamate transport via proton symport, reversible	Growingglu__L[e] + Growingh[e] <=> Growingglu__L[c] + Growingh[c]		-1000	1000	0	Tansport, Inner Membrane	0	-2.51904
Growingtragln		Growinggln__L[e] <=> Growinggln__L[c]		-1000	1000	0		0	0.250965
GrowingPIt	Inorganic phosphate exchange, diffusion	Growingpi[c] <=> Growingpi[e]		-1000	1000	0	Transport	-0.0803911	-0.0803911
GrowingN2tr	Nitrogen exchange, diffusion	Growingn2[e] <=> Growingn2[c]		-1000	1000	0	Transport	0	0
GrowingCO2t	CO2 transporter via diffusion	Growingco2[e] <=> Growingco2[c]		-1000	1000	0	Transport	-4.89118	-6.52813
Growingtrano2		Growingno2[c] <=> Growingno2[e]		-1000	1000	0		0	0
Growingnh4_tra		Growingnh4[e] <=> Growingnh4[c]		-1000	1000	0		1.63207	1.25325
Growingnew9-for-so3		Growingso3[e] <=> Growingso3[c]		-1000	1000	0		0.0248343	0.0248343
Growingnew17		Growingfor[e] <=> Growingfor[c]		-1000	1000	0		0	0
Growingnew9-for-so4		Growingso4[e] <=> Growingso4[c]		-1000	1000	0		0	0
Growingnewurea		Growingurea[c] <=> Growingurea[e]		-1000	1000	0		0	0
GrowingO2t	o2 transport (diffusion)	Growingo2[e] <=> Growingo2[c]		-1000	1000	0	Transport	2.97421	3.03694
GrowingORNTAC	ornithine transacetylase	Growingacorn[c] + Growingglu__L[c] <=> Growingacglu[c] + Growingorn[c]	RHE_CH03768	-1000	1000	0	Urea cycle/amino group metabolism	0.0776974	0.0776974
GrowingORNTAr	ornithine transaminase reversible	Growingakg[c] + Growingorn[c] <=> Growingglu5sa[c] + Growingglu__L[c]	RHE_CH03852	-1000	1000	0	Urea cycle/amino group metabolism	0	0
GrowingACGS	N-acetylglutamate synthase	Growingaccoa[c] + Growingglu__L[c] -> Growingacglu[c] + Growingcoa[c] + Growingh[c]	RHE_CH03768	0	1000	0	Urea cycle/amino group metabolism	-2.74903e-17	-2.74903e-17
GrowingAGPR	N-acetyl-g-glutamyl-phosphate reductase	Growingacg5sa[c] + Growingnadp[c] + Growingpi[c] <=> Growingacg5p[c] + Growingh[c] + Growingnadph[c]	RHE_CH01567	-1000	1000	0	Urea cycle/amino group metabolism	-0.0776974	-0.0776974
GrowingACODA	acetylornithine deacetylase	Growingacorn[c] + Growingh2o[c] -> Growingac[c] + Growingorn[c]	RHE_PF00335	0	1000	0	Urea cycle/amino group metabolism	0	0
GrowingUREA	urease	Growingh2o[c] + 2 Growingh[c] + Growingurea[c] -> Growingco2[c] + 2 Growingnh4[c]	( RHE_CH03310 or RHE_CH03305 or RHE_CH03308 )	0	1000	0	Urea cycle/amino group metabolism	0	0
GrowingARGN	arginase	Growingarg__L[c] + Growingh2o[c] -> Growingorn[c] + Growingurea[c]	RHE_CH03851	0	1000	0	Urea cycle/amino group metabolism	0	0
GrowingACGK	acetylglutamate kinase	Growingacglu[c] + Growingatp[c] -> Growingacg5p[c] + Growingadp[c]	RHE_CH00428	0	1000	0	Urea cycle/amino group metabolism	0.0776974	0.0776974
GrowingACOTA	acetylornithine transaminase	Growingacorn[c] + Growingakg[c] <=> Growingacg5sa[c] + Growingglu__L[c]	RHE_CH00516	-1000	1000	0	Urea cycle/amino group metabolism	-0.0776974	-0.0776974
GrowingOCBTi	ornithine carbamoyltransferase, irreversible	Growingcbp[c] + Growingorn[c] <=> Growingcitr__L[c] + Growingh[c] + Growingpi[c]		-1000	1000	0	Urea cycle/amino group metabolism	0.0412188	0.0412188
Growingnew_foralac		2 Growingpyr[c] -> Growingalac__S[c] + Growingco2[c]		0	1000	0	Valine, Leucine, and Isoleucine Metabolism	0.136434	0.136434
GrowingKARA1	ketol-acid reductoisomerase (2,3-dihydroxy-3-methylbutanoate)	Growingalac__S[c] + Growingh[c] + Growingnadph[c] -> Growing23dhmb[c] + Growingnadp[c]	RHE_CH02744	0	1000	0	Valine, Leucine, and Isoleucine Metabolism	0.136434	0.136434
GrowingDHAD1	dihydroxy-acid dehydratase (2,3-dihydroxy-3-methylbutanoate)	Growing23dhmb[c] -> Growing3mob[c] + Growingh2o[c]	( RHE_PC00044 or RHE_CH01704 or RHE_CH03160 or RHE_CH03347 )	0	1000	0	Valine, Leucine, and Isoleucine Metabolism	0.136434	0.136434
GrowingVALTAi	valine transaminase	Growing3mob[c] + Growingglu__L[c] -> Growingakg[c] + Growingval__L[c]	( RHE_CH01190 or RHE_CH02730 )	0	1000	0	Valine, Leucine, and Isoleucine Metabolism	0.0653318	0.0653318
GrowingTHRD_L	L-threonine deaminase	Growingthr__L[c] -> Growing2obut[c] + Growingnh4[c]	( RHE_CH01759 or RHE_CH04092 or RHE_PF00182 or RHE_CH03537 or RHE_CH02027 )	0	1000	0	Valine, Leucine, and Isoleucine Metabolism	0.0692476	0.0692476
Growingnew_for2obut		Growing2obut[c] + Growingpyr[c] -> Growing2ahbut[c] + Growingco2[c]		0	1000	0	Valine, Leucine, and Isoleucine Metabolism	0.0432797	0.0432797
GrowingKARA2	ketol-acid reductoisomerase (2-Acetolactate)	Growing2ahbut[c] + Growingh[c] + Growingnadph[c] -> Growing23dhmp[c] + Growingnadp[c]	RHE_CH02744	0	1000	0	Valine, Leucine, and Isoleucine Metabolism	0.0432797	0.0432797
GrowingDHAD2	Dihydroxy-acid dehydratase (2,3-dihydroxy-3-methylpentanoate)	Growing23dhmp[c] -> Growing3mop[c] + Growingh2o[c]	( RHE_PC00044 or RHE_CH01704 or RHE_CH03160 or RHE_CH03347 )	0	1000	0	Valine, Leucine, and Isoleucine Metabolism	0.0432797	0.0432797
GrowingILETAi	isoleucine transaminase	Growing3mop[c] + Growingglu__L[c] -> Growingakg[c] + Growingile__L[c]	( RHE_CH01190 or RHE_CH02730 )	0	1000	0	Valine, Leucine, and Isoleucine Metabolism	0.0432797	0.0432797
GrowingIPPS	2-isopropylmalate synthase	Growing3mob[c] + Growingaccoa[c] + Growingh2o[c] -> Growing3c3hmp[c] + Growingcoa[c] + Growingh[c]	( RHE_CH03067 or RHE_CH01419 )	0	1000	0	Valine, Leucine, and Isoleucine Metabolism	0.0711024	0.0711024
GrowingIPPMIb	2-isopropylmalate hydratase	Growing3c3hmp[c] -> Growing2ippm[c] + Growingh2o[c]	( RHE_CH04091 or RHE_CH03965 )	0	1000	0	Valine, Leucine, and Isoleucine Metabolism	0.0711024	0.0711024
GrowingIPPMIa	3-isopropylmalate dehydratase	Growing2ippm[c] + Growingh2o[c] -> Growing3c2hmp[c]	( RHE_CH04091 or RHE_CH03965 )	0	1000	0	Valine, Leucine, and Isoleucine Metabolism	0.0711024	0.0711024
GrowingIPMDr	3-isopropylmalate dehydrogenase reversible	Growing3c2hmp[c] + Growingnad[c] -> Growing3c4mop[c] + Growingh[c] + Growingnadh[c]	RHE_CH04093	0	1000	0	Valine, Leucine, and Isoleucine Metabolism	0.0711024	0.0711024
GrowingOMCDC	2-Oxo-4-methyl-3-carboxypentanoate decarboxylation	Growing3c4mop[c] + Growingh[c] -> Growing4mop[c] + Growingco2[c]		0	1000	0	Valine, Leucine, and Isoleucine Metabolism	0.0711024	0.0711024
GrowingLEUTAi	leucine transaminase (irreversible)	Growing4mop[c] + Growingglu__L[c] -> Growingakg[c] + Growingleu__L[c]	( RHE_CH01190 or RHE_CH02730 )	0	1000	0	Valine, Leucine, and Isoleucine Metabolism	0.0711024	0.0711024
Growingnew15_fromiaf-for dhf		Growingdhf[c] + Growingh[c] + Growingnadph[c] <=> Growingnadp[c] + Growingthf[c]		-1000	1000	0		0.00360664	0.00360664
Growingew21-iaf-for-ppppi		Growingh2o[c] + Growingpppi[c] -> Growingh[c] + Growingpi[c] + Growingppi[c]		0	1000	0		0	0
Growingew22-iaf-for-ppppi		Growingatp[c] + Growingppi[c] <=> Growingadp[c] + Growingpppi[c]		-1000	1000	0		4.43182e-31	0
Growingnew27-glubiosynthase		Growingakg[c] + 0.5 Growingnadh[c] + 0.5 Growingnadph[c] + Growingnh4[c] <=> Growingglu__L[c]		-1000	1000	0		0	1.80856e-16
Growingnew10		Growingh2o[c] + Growingo2[c] + Growingso3[c] -> Growingh2o2[c] + Growingh[c] + Growingso4[c]		0	0	0		0	0
Growingnew11		Growingadp[c] + Growingnadph[c] -> Growingdadp[c] + Growingh2o[c] + Growingnadp[c]		0	1000	0		0.00360664	0.00360664
Growingnew12		Growingcdp[c] + Growingnadph[c] -> Growingdcdp[c] + Growingh2o[c] + Growingnadp[c]		0	1000	0		0	0
Growingnew13		Growinggdp[c] + Growingnadph[c] -> Growingdgdp[c] + Growingh2o[c] + Growingnadp[c]		0	1000	0		0.00640952	0.00640952
Growingnewfor_for[c]		Growingcoa[c] + Growingpyr[c] -> Growingaccoa[c] + Growingfor[c]		0	1000	0		0.0949681	0.0949681
Growingnew_for2		Growingfor[c] + Growingq[c] -> Growingco2[c] + Growingh[c] + Growingqh2[c]		0	1000	0		0	0
Growingnew_for3		Growingfor[c] -> Growingco2[c] + Growingh[c]		0	1000	0		0	0
Growingnew_phospholipid1		Growingdhap[c] + Growingnadh[c] -> Growingglyc3p[c] + Growingh[c] + Growingnad[c]		0	1000	0		0.00344177	0.00344177
Growingnew_phospholipid2		Growingglyc3p[c] -> Growing1ag3p_SC[c] + Growingcoa[c]		0	1000	0		0.00293684	0.00293684
Growingnew_phospholipid3		Growing1ag3p_SC[c] -> Growingcoa[c] + Growingpa160[c]		0	1000	0		0.00293684	0.00293684
Growingnew_phospholipid4		Growingctp[c] + Growingh[c] + Growingpa160[c] -> Growingcdpdag[c] + Growingppi[c]		0	1000	0		0.00293684	0.00293684
Growingnew_phospholipid5		Growingcdpdag[c] + Growingglyc3p[c] -> Growingcmp[c] + Growingh[c] + Growingpgp_EC[c]		0	1000	0		0.00050493	0.00050493
Growingnew_phospholipid6		Growingh2o[c] + Growingpgp_EC[c] -> Growingpg160[c] + Growingpi[c]		0	1000	0		0.00050493	0.00050493
Growingnew_phospholipid7		Growingh2o[c] + Growingpg160[c] -> Growing12dgr_EC[c] + Growingglyc3p[c] + Growingh[c]		0	1000	0		0	0
Growingnew_phospholipid8		Growing12dgr_EC[c] + Growingatp[c] -> Growingadp[c] + Growingh[c] + Growingpa160[c]		0	1000	0		0	-1.67598e-32
Growingnew_phospholipid10		Growingcdpdag[c] + Growingser__L[c] -> Growingcmp[c] + Growingh[c] + Growingps160[c]		0	1000	0		0.00146327	0.00146327
Growingnew_phospholipid11		Growingh[c] + Growingps160[c] -> Growingco2[c] + Growingpe160[c]		0	1000	0		0.00146327	0.00146327
Growingnew_phospholipid12		Growingcdpdag[c] + Growingpg160[c] -> Growingclpn160[c] + Growingcmp[c] + Growingh[c]		0	1000	0		9.89251e-05	9.89251e-05
Growingnew_peptidoglycan1		Growingf6p[c] + Growinggln__L[c] -> Growinggam6p[c] + Growingglu__L[c]		0	1000	0		0.0141999	0.0141999
Growingnew_peptidoglycan2		Growinggam6p[c] -> Growinggam1p[c]		0	1000	0		0.01319	0.01319
Growingnew_peptidoglycan3		Growingaccoa[c] + Growinggam1p[c] -> Growingacgam1p[c] + Growingcoa[c]		0	1000	0		0.01319	0.01319
Growingnew_peptidoglycan4		Growingacgam1p[c] + Growingutp[c] -> Growingppi[c] + Growinguacgam[c]		0	1000	0		0.01319	0.01319
Growingnew_peptidoglycan5		Growinguacgam[c] + Growinguagmda[c] -> Growingh[c] + Growinguaagmda[c] + Growingudp[c]		0	1000	0		0.00539966	0.00539966
Growingnew_peptidoglycan6		2 Growingh2o[c] + Growinguaagmda[c] -> Growingala__L[c] + Growingh[c] + Growingpeptidom[c] + Growingudcpdp[c]		0	1000	0		0.00539966	0.00539966
Growingnew_peptidoglycan7		Growingdtpcudcp[c] + Growingugmda[c] -> Growinguagmda[c] + Growingump[c]		0	1000	0		0.00539966	0.00539966
Growingnew_peptidoglycan8		Growingalaala[c] + Growingatp[c] + Growingugmd[c] -> Growingadp[c] + Growingh[c] + Growingpi[c] + Growingugmda[c]		0	1000	0		0.00539966	0.00539966
Growingnew_peptidoglycan9		Growing26dap__M[c] + Growingatp[c] + Growinguamag[c] -> Growingadp[c] + Growingh[c] + Growingpi[c] + Growingugmd[c]		0	1000	0		0.00539966	0.00539966
Growingnew_peptidoglycan10		Growingatp[c] + Growingglu__L[c] + Growinguama[c] -> Growingadp[c] + Growingh[c] + Growingpi[c] + Growinguamag[c]		0	1000	0		0.00539966	0.00539966
Growingnew_peptidoglycan11		Growingala__L[c] + Growingatp[c] + Growinguamr[c] -> Growingadp[c] + Growingh[c] + Growingpi[c] + Growinguama[c]		0	1000	0		0.00539966	0.00539966
Growingnew_peptidoglycan12		Growingh[c] + Growingnadph[c] + Growinguaccg[c] -> Growingnadp[c] + Growinguamr[c]		0	1000	0		0.00539966	0.00539966
Growingnew_peptidoglycan13		Growingpep[c] + Growinguacgam[c] -> Growingpi[c] + Growinguaccg[c]		0	1000	0		0.00539966	0.00539966
Growingnew_peptidoglycan15		Growingh2o[c] + Growingudcpdp[c] -> Growingdtpcudcp[c] + Growingpi[c]		0	1000	0		0.00539966	0.00539966
Growingnew_peptidoglycan17		2 Growingala__L[c] + Growingatp[c] -> Growingadp[c] + Growingalaala[c] + Growingh[c] + Growingpi[c]		0	1000	0		0.00539966	0.00539966
Growingnew_fuc1		Growingf6p[c] -> Growingh[c] + Growingman6p[c]		0	1000	0		0.0547592	0.0547592
Growingnew_fuc2		Growingman6p[c] -> Growingman1p[c]		0	1000	0		0.00894448	0.00894448
Growingnew_fuc3		Growinggdp[c] + Growingh[c] + Growingman1p[c] -> Growinggdpmann[c] + Growingpi[c]		0	1000	0		0.00894448	0.00894448
Growingnew_fuc4		Growinggdpmann[c] -> Growinggdpddman[c] + Growingh2o[c]		0	1000	0		0.00894448	0.00894448
Growingnew_fuc5		Growinggdpddman[c] + Growingh[c] + Growingnadph[c] -> Growinggdpfuc[c] + Growingnadp[c]		0	1000	0		0.00894448	0.00894448
Growingnew_fuc6		Growinggdpfuc[c] + Growingppi[c] -> Growingfuc1p[c] + Growinggtp[c] + Growingh[c]		0	1000	0		0.00894448	0.00894448
Growingnew_fuc7		Growingadp[c] + Growingfuc1p[c] + Growingh[c] -> Growingatp[c] + Growingfuc[c]		0	1000	0		0.00894448	0.00894448
Growingnew_man1		Growinghis__L[c] + Growingman6p[c] -> Growingman[c] + Growingpnphis[c]		0	1000	0		0.0458147	0.0458147
Growingnew_man2		Growingadp[c] + Growingh[c] + Growingpnphis[c] -> Growingatp[c] + Growinghis__L[c]		0	1000	0		0.0458147	0.0458147
Growingnew_xyl1		Growingxylu[c] -> Growingxyl[c]		0	1000	0		0.00259678	0.00259678
Growingnew_xyl2		Growingadp[c] + Growingh[c] + Growingxu5p__D[c] -> Growingatp[c] + Growingxylu[c]		0	1000	0		0.00259678	0.00259678
Growingnew_glc1		Growingglus[c] + Growingh2o[c] -> Growingglc[c] + Growingroh[c]		0	1000	0		0.0835299	0.0835299
Growingnew_glc2		Growingroh[c] + Growingudpg[c] -> Growingglus[c] + Growingh[c] + Growingudp[c]		0	1000	0		0.0835299	0.0835299
Growingnew_glc3		Growingg1p[c] + Growingh[c] + Growingutp[c] -> Growingppi[c] + Growingudpg[c]		0	1000	0		0.160032	0.160032
Growingnew_arab		Growingrbl[c] -> Growingarab[c]		0	1000	0		0.00305019	0.00305019
Growingnew_arab2		Growingadp[c] + Growingh[c] + Growingru5p__D[c] -> Growingatp[c] + Growingrbl[c]		0	1000	0		0.00305019	0.00305019
Growingnew_galur1		Growingadp[c] + Growinggam6p[c] + Growingh[c] -> Growingatp[c] + Growinggam[c]		0	1000	0		0.00100986	0.00100986
Growingnew_galur2		Growingadp[c] + Growinggalur1p[c] + Growingh[c] -> Growingatp[c] + Growinggalur[c]		0	1000	0		0.0400234	0.0400234
Growingnew_galur3		Growingppi[c] + Growingudpgalur[c] -> Growinggalur1p[c] + Growingh[c] + Growingutp[c]		0	1000	0		0.0400234	0.0400234
Growingnew_galur4		Growingh2o[c] + 2 Growingnad[c] + Growingudpgal[c] -> 3 Growingh[c] + 2 Growingnadh[c] + Growingudpgalur[c]		0	1000	0		0.0400234	0.0400234
Growingnew_galur5		Growinggal1p[c] + Growingh[c] + Growingutp[c] <=> Growingppi[c] + Growingudpgal[c]		-1000	1000	0		-0.0364786	-0.0364786
Growingnew_galur6		Growingudpg[c] -> Growingudpgal[c]		0	1000	0		0.0765021	0.0765021
Growingnew_gal		Growingadp[c] + Growinggal1p[c] + Growingh[c] -> Growingatp[c] + Growinggal[c]		0	1000	0		0.0364786	0.0364786
Growingnew_kdo1		Growingckdo[c] + Growingh2o[c] -> Growingcmp[c] + Growingh[c] + Growingkdo2[c]		0	1000	0		0.000556454	0.000556454
Growingnew_kdo2		Growingctp[c] + Growingkdo[c] -> Growingckdo[c] + Growingppi[c]		0	1000	0		0.000556454	0.000556454
Growingnew_kdo3		Growingh2o[c] + Growingkdo8p[c] -> Growingkdo[c] + Growingpi[c]		0	1000	0		0.000556454	0.000556454
Growingnew_kdo4		Growingara5p[c] + Growingh2o[c] + Growingpep[c] -> Growingkdo8p[c] + Growingpi[c]		0	1000	0		0.000556454	0.000556454
Growingnew_kdo5		Growingarab[c] + Growingatp[c] -> Growingadp[c] + Growingara5p[c] + Growingh[c]		0	1000	0		0.000556454	0.000556454
Growingnew_lipidA1		Growinglipid4[c] + GrowingmyrsACP[c] -> GrowingACP[c] + Growingtllipid4[c]		0	1000	0		0.00119534	0.00119534
Growingnew_lipidA2		GrowingddcaACP[c] + GrowinglipidA[c] -> GrowingACP[c] + Growinglipid4[c]		0	1000	0		0.00119534	0.00119534
Growingnew_lipidA3		Growingatp[c] + Growingh[c] + GrowinglipidAds[c] -> Growingadp[c] + GrowinglipidA[c]		0	1000	0		0.00119534	0.00119534
Growingnew_lipidA4		GrowinglipidX_HP[c] + Growingu23ga[c] -> Growingh[c] + GrowinglipidAds[c] + Growingudp[c]		0	1000	0		0.00119534	0.00119534
Growingnew_lipidA5		Growingh2o[c] + Growingu23ga[c] -> 2 Growingh[c] + GrowinglipidX_HP[c] + Growingump[c]		0	1000	0		0.00119534	0.00119534
Growingnew_lipidA6		Growing3hmrsACP[c] + Growingu3hga[c] -> GrowingACP[c] + Growingh[c] + Growingu23ga[c]		0	1000	0		0.00239069	0.00239069
Growingnew_lipidA7		Growingh2o[c] + Growingu3aga[c] -> Growingac[c] + Growingu3hga[c]		0	1000	0		0.00239069	0.00239069
Growingnew_lipidA8		Growing3hmrsACP[c] + Growinguacgam[c] -> GrowingACP[c] + Growingu3aga[c]		0	1000	0		0.00239069	0.00239069
Growingnew_lipidA9		Growingh[c] + Growingnadh[c] + Growingtmrs2eACP[c] -> GrowingmyrsACP[c] + Growingnad[c]		0	1000	0		0.00119534	0.00119534
Growingnew_lipidA10		Growing3hmrsACP[c] -> Growingh2o[c] + Growingtmrs2eACP[c]		0	1000	0		0.00119534	0.00119534
Growingnew_lipidA11		Growing3omrsACP[c] + Growingh[c] + Growingnadph[c] -> Growing3hmrsACP[c] + Growingnadp[c]		0	1000	0		0.00597672	0.00597672
Growingnew_lipidA12		GrowingddcaACP[c] + Growingh[c] + GrowingmalACP[c] -> Growing3omrsACP[c] + GrowingACP[c] + Growingco2[c]		0	1000	0		0.00597672	0.00597672
Growingnew_lipidA13		Growingh[c] + Growingnadh[c] + Growingtddec2eACP[c] -> GrowingddcaACP[c] + Growingnad[c]		0	1000	0		0.00717207	0.00717207
Growingnew_lipidA14		Growing3hddecACP[c] -> Growingh2o[c] + Growingtddec2eACP[c]		0	1000	0		0.00717207	0.00717207
Growingnew_lipidA15		Growing3oddecACP[c] + Growingh[c] + Growingnadph[c] -> Growing3hddecACP[c] + Growingnadp[c]		0	1000	0		0.00717207	0.00717207
Growingnew_lipidA16		GrowingdcaACP[c] + Growingh[c] + GrowingmalACP[c] -> Growing3oddecACP[c] + GrowingACP[c] + Growingco2[c]		0	1000	0		0.00717207	0.00717207
Growingnew_lipidA17		Growingh[c] + Growingnadh[c] + Growingtdec2eACP[c] -> GrowingdcaACP[c] + Growingnad[c]		0	1000	0		0.00717207	0.00717207
Growingnew_lipidA18		Growing3hdecACP[c] -> Growingh2o[c] + Growingtdec2eACP[c]		0	1000	0		0.00717207	0.00717207
Growingnew_lipidA19		Growing3odecACP[c] + Growingh[c] + Growingnadph[c] -> Growing3hdecACP[c] + Growingnadp[c]		0	1000	0		0.00717207	0.00717207
Growingnew_lipidA20		Growingh[c] + GrowingmalACP[c] + GrowingocACP[c] -> Growing3odecACP[c] + GrowingACP[c] + Growingco2[c]		0	1000	0		0.00717207	0.00717207
Growingnew_lipidA21		Growingh[c] + Growingnadh[c] + Growingtoct2eACP[c] -> Growingnad[c] + GrowingocACP[c]		0	1000	0		0.00717207	0.00717207
Growingnew_lipidA22		Growing3hoctACP[c] -> Growingh2o[c] + Growingtoct2eACP[c]		0	1000	0		0.00717207	0.00717207
Growingnew_lipidA23		Growing3ooctACP[c] + Growingh[c] + Growingnadph[c] -> Growing3hoctACP[c] + Growingnadp[c]		0	1000	0		0.00717207	0.00717207
Growingnew_lipidA24		Growingh[c] + GrowinghexACP[c] + GrowingmalACP[c] -> Growing3ooctACP[c] + GrowingACP[c] + Growingco2[c]		0	1000	0		0.00717207	0.00717207
Growingnew_lipidA25		Growingh[c] + Growingnadh[c] + Growingthex2eACP[c] -> GrowinghexACP[c] + Growingnad[c]		0	1000	0		0.00717207	0.00717207
Growingnew_lipidA26		Growing3hhexACP[c] -> Growingh2o[c] + Growingthex2eACP[c]		0	1000	0		0.00717207	0.00717207
Growingnew_lipidA27		Growing3ohexACP[c] + Growingh[c] + Growingnadph[c] -> Growing3hhexACP[c] + Growingnadp[c]		0	1000	0		0.00717207	0.00717207
Growingnew_lipidA28		GrowingbutACP[c] + Growingh[c] + GrowingmalACP[c] -> Growing3ohexACP[c] + GrowingACP[c] + Growingco2[c]		0	1000	0		0.00717207	0.00717207
Growingnew_lipidA29		Growingbut2eACP[c] + Growingh[c] + Growingnadh[c] -> GrowingbutACP[c] + Growingnad[c]		0	1000	0		0.00717207	0.00717207
Growingnew_lipidA30		Growing3hbutACP[c] -> Growingbut2eACP[c] + Growingh2o[c]		0	1000	0		0.00717207	0.00717207
Growingnew_lipidA31		GrowingactACP[c] + Growingh[c] + Growingnadph[c] -> Growing3hbutACP[c] + Growingnadp[c]		0	1000	0		0.00717207	0.00717207
Growingnew_lipidA32		GrowingacACP[c] + Growingh[c] + GrowingmalACP[c] -> GrowingACP[c] + GrowingactACP[c] + Growingco2[c]		0	1000	0		0.00717207	0.00717207
Growingnew_lipidA33		GrowingACP[c] + Growingaccoa[c] -> GrowingacACP[c] + Growingcoa[c]		0	1000	0		0.00717207	0.00717207
Growingnew_lipidA34		Growing2agpe160[c] + GrowingpalmACP[c] -> GrowingACP[c] + Growingpe160[c]		0	1000	0		0	0
Growingnew_lipidA35		GrowingACP[c] + Growingatp[c] + Growinghdca[c] -> Growingamp[c] + Growingh[c] + GrowingpalmACP[c] + Growingppi[c]		0	1000	0		0	0
Growingnew_lipidA36		Growingh2o[c] + Growingpe160[c] -> Growing2agpe160[c] + Growingh[c] + Growinghdca[c]		0	1000	0		0	0
Growingnew_lipidA37		GrowingACP[c] + Growingmalcoa[c] -> Growingcoa[c] + GrowingmalACP[c]		0	1000	0		0.0418371	0.0418371
Growingnew_lipidA38		Growingh[c] + Growingmalcoa[c] -> Growingaccoa[c] + Growingco2[c]		0	1000	0		0	0
Growingnew_lipidA39		Growingaccoa[c] + Growingatp[c] + Growinghco3[c] -> Growingadp[c] + Growingh[c] + Growingmalcoa[c] + Growingpi[c]		0	1000	0		0.0418371	0.0418371
Growingnew_dcmp_dcdp		Growingatp[c] + Growingdcmp[c] -> Growingadp[c] + Growingdcdp[c]		0	0	0.9		0	0
GrowingBiomassSynthesis		0.000223 Growing5aop[c] + 0.266 Growingaccoa[c] + 0.568 Growingala__L[c] + 0.0631 Growingamp[c] + 0.0121 Growingarab[c] + 0.2 Growingarg__L[c] + 0.21 Growingasn__L[c] + 0.21 Growingasp__L[c] + 24.337 Growingatp[c] + 0.00422 Growingcdpdag[c] + 0.00048 Growingclpn160[c] + 0.0649 Growingcmp[c] + 0.023 Growingcys__L[c] + 0.0175 Growingdamp[c] + 0.0311 Growingdcmp[c] + 0.0311 Growingdgmp[c] + 0.0175 G…		0	1000	0		0.193323	0.193323
Growingdiffrentiation		0.000223 Growing5aop[c] + 0.266 Growingaccoa[c] + 0.568 Growingala__L[c] + 0.0631 Growingamp[c] + 0.0121 Growingarab[c] + 0.2 Growingarg__L[c] + 0.21 Growingasn__L[c] + 0.21 Growingasp__L[c] + 24.337 Growingatp[c] + 0.00422 Growingcdpdag[c] + 0.00048 Growingclpn160[c] + 0.0649 Growingcmp[c] + 0.023 Growingcys__L[c] + 0.0175 Growingdamp[c] + 0.0311 Growingdcmp[c] + 0.0311 Growingdgmp[c] + 0.0175 G…		0	1000	0		0.114936	0.114936
GrowingDM_inost	Cytosolic source for myo-inositol	Growinginost[c] ->		0	1000	0		0	0
GrowingIEX_ala__L[u]tr	GrowingIEX_ala__L[u]tr	Growingala__L[e] -> ala__L[u]		0	1000	0	Transport, intercellular	0	-0.127861
GrowingIEX_asp__L[u]tr	GrowingIEX_asp__L[u]tr	Growingasp__L[e] -> asp__L[u]		0	1000	0	Transport, intercellular	0	-2.26808
GrowingIEX_co2[u]tr	GrowingIEX_co2[u]tr	Growingco2[e] <=> co2[u]		-1000	1000	0	Transport, intercellular	4.89118	6.52813
GrowingIEX_for[u]tr	GrowingIEX_for[u]tr	Growingfor[e] -> for[u]		0	1000	0	Transport, intercellular	0	0
GrowingIEX_glc[u]tr	GrowingIEX_glc[u]tr	Growingglc[e] <=> glc[u]		-1000	1000	0	Transport, intercellular	0	-4.49511e-30
GrowingIEX_gln__L[u]tr	GrowingIEX_gln__L[u]tr	Growinggln__L[e] -> gln__L[u]		0	1000	0	Transport, intercellular	0	-0.250965
GrowingIEX_glu__L[u]tr	GrowingIEX_glu__L[u]tr	Growingglu__L[e] -> glu__L[u]		0	1000	0	Transport, intercellular	0	2.51904
GrowingIEX_h2o[u]tr	GrowingIEX_h2o[u]tr	Growingh2o[e] <=> h2o[u]		-1000	1000	0	Transport, intercellular	6.56659	6.94435
GrowingIEX_h[u]tr	GrowingIEX_h[u]tr	Growingh[e] <=> h[u]		-1000	1000	0	Transport, intercellular	-4.96446	-6.85305
GrowingIEX_mal__L[u]tr	GrowingIEX_mal__L[u]tr	Growingmal__L[e] <=> mal__L[u]		-1000	1000	0	Transport, intercellular	0	0
GrowingIEX_n2[u]tr	GrowingIEX_n2[u]tr	Growingn2[e] -> n2[u]		0	1000	0	Transport, intercellular	0	0
GrowingIEX_nh3[u]tr	GrowingIEX_nh3[u]tr	Growingnh3[e] <=> nh3[u]		-1000	1000	0	Transport, intercellular	0	0
GrowingIEX_nh4[u]tr	GrowingIEX_nh4[u]tr	Growingnh4[e] <=> nh4[u]		-1000	1000	0	Transport, intercellular	-1.63207	-1.25325
GrowingIEX_no2[u]tr	GrowingIEX_no2[u]tr	Growingno2[e] <=> no2[u]		-1000	1000	0	Transport, intercellular	0	0
GrowingIEX_no3[u]tr	GrowingIEX_no3[u]tr	Growingno3[e] <=> no3[u]		-1000	1000	0	Transport, intercellular	0	0
GrowingIEX_o2[u]tr	GrowingIEX_o2[u]tr	Growingo2[e] <=> o2[u]		-1000	1000	0	Transport, intercellular	-2.97421	-3.03694
GrowingIEX_pi[u]tr	GrowingIEX_pi[u]tr	Growingpi[e] <=> pi[u]		-1000	1000	0	Transport, intercellular	-0.0803911	-0.0803911
GrowingIEX_ptcys[u]tr	GrowingIEX_ptcys[u]tr	Growingptcys[e] <=> ptcys[u]		-1000	1000	0	Transport, intercellular	0	0
GrowingIEX_so3[u]tr	GrowingIEX_so3[u]tr	Growingso3[e] <=> so3[u]		-1000	1000	0	Transport, intercellular	-0.0248343	-0.0248343
GrowingIEX_so4[u]tr	GrowingIEX_so4[u]tr	Growingso4[e] <=> so4[u]		-1000	1000	0	Transport, intercellular	0	0
GrowingIEX_succ[u]tr	GrowingIEX_succ[u]tr	Growingsucc[e] <=> succ[u]		-1000	1000	0	Transport, intercellular	-3.36456	-4.24493
GrowingIEX_urea[u]tr	GrowingIEX_urea[u]tr	Growingurea[e] -> urea[u]		0	1000	0	Transport, intercellular	0	0
EX_ala__L[u]	EX_ala__L[u]	ala__L[u] ->		0	1000	0	Exchange	0	0
EX_asp__L[u]	EX_asp__L[u]	asp__L[u] ->		0	1000	0	Exchange	0	0
EX_co2[u]	EX_co2[u]	co2[u] ->		0	1000	0	Exchange	9.51671	9.51671
EX_for[u]	EX_for[u]	for[u] ->		0	1000	0	Exchange	0	0
EX_glc[u]	EX_glc[u]	glc[u] ->		0	1000	0	Exchange	0	0
EX_gln__L[u]	EX_gln__L[u]	gln__L[u] ->		0	1000	0	Exchange	0	0
EX_glu__L[u]	EX_glu__L[u]	glu__L[u] ->		0	1000	0	Exchange	0	0
EX_h2o[u]	EX_h2o[u]	h2o[u] <=>		-1000	1000	0	Exchange	6.82886	6.82886
EX_h[u]	EX_h[u]	h[u] <=>		-1000	1000	0	Exchange	-8.20067	-8.20067
EX_mal__L[u]	EX_mal__L[u]	mal__L[u] ->		0	1000	0	Exchange	0	0
EX_n2[u]	EX_n2[u]	n2[u] <=>		-1000	1000	0	Exchange	-0.734434	-0.734434
EX_nh3[u]	EX_nh3[u]	nh3[u] ->		0	1000	0	Exchange	0	0
EX_nh4[u]	EX_nh4[u]	nh4[u] ->		0	1000	0	Exchange	0	0
EX_no2[u]	EX_no2[u]	no2[u] ->		0	1000	0	Exchange	0	0
EX_no3[u]	EX_no3[u]	no3[u] <=>		-1000	1000	0	Exchange	0	0
EX_o2[u]	EX_o2[u]	o2[u] <=>		-1000	1000	0	Exchange	-5.1266	-5.1266
EX_phb[u]	EX_phb[u]	phb[u] <=>		-1000	1000	0	Exchange	0.0911479	0.0911479
EX_pi[u]	EX_pi[u]	pi[u] <=>		-1000	1000	0	Exchange	-0.072352	-0.072352
EX_ptcys[u]	EX_ptcys[u]	ptcys[u] ->		0	1000	0	Exchange	5.101e-16	-5.19478e-16
EX_so3[u]	EX_so3[u]	so3[u] <=>		-1000	1000	0	Exchange	-0.0223509	-0.0223509
EX_so4[u]	EX_so4[u]	so4[u] <=>		-1000	1000	0	Exchange	0	0
EX_succ[u]	EX_succ[u]	succ[u] <=>		-1	-1	0	Exchange	-4.16	-4.16
EX_urea[u]	EX_urea[u]	urea[u] ->		0	1000	0	Exchange	0	0
µ1								0.174	0.174
µ1*								0.0114936	0.0114936
x1								0.9	0.9
x2								0.1	0.1
µ2								0.0193323	0.0193323
µ1+µ2								0.193332	0.193332
µ2/µ1								0.111105	0.111105
µ1*/µ1								0.0660552	0.0660552
PHB-nongrowing								0.00783872	0.00783872
suc-growing								-3.02811	-3.82043
suc-nongrowing								-1.13189	-0.339567
o2-growing								-2.67679	-2.73325
o2-nongrowing								-2.44981	-2.39335
PHB-growing

## Sheet: Fig 6
flux distributions related to Figure 6
Reaction
N2fixnh3[e] <=> N2fixnh3[c]	0	0	0	0	0	0	0	0	0	0	0	0	0	0	0	0	0	0	0	0	0	0	0	0	0	-1.18867	-1.63867	-2.08867	-2.53867	-2.98867	-3.43867	-3.88867	-4.33867	-4.78867	-5.23867	-5.68867	-6.13867	-6.58867	-7.03867	-7.48867	-7.93867	-8.38867	-8.83867	-9.28867	-9.73867	-10.1887	-10.6387	-11.0887	-11.5387
16 N2fixatp[c] + 6 N2fixfdred[c] + 16 N2fixh2o[c] + N2fixn2[c] -> 16 N2fixadp[c] + 6 N2fixfdox[c] + 8 N2fixh[c] + 2 N2fixnh4[c] + 16 N2fixpi[c]	12.375	12.15	11.925	11.7	11.475	11.25	11.025	10.8	10.575	10.35	10.125	9.9	9.675	9.45	9.225	9	8.775	8.55	8.325	8.1	7.875	7.65	7.425	7.34434	7.34434	7.34434	7.34434	7.34434	7.34434	7.34434	7.34434	7.34434	7.34434	7.34434	7.34434	7.34434	7.34434	7.34434	7.34434	7.34434	7.34434	7.34434	7.34434	7.34434	7.34434	7.34434	7.34434	7.34434	7.34434
N2fixh[c] + N2fixnh3[c] <=> N2fixnh4[c]	0	0	0	0	0	0	0	0	0	0	0	0	0	0	0	0	0	0	0	0	0	0	0	0	0	-1.18867	-1.63867	-2.08867	-2.53867	-2.98867	-3.43867	-3.88867	-4.33867	-4.78867	-5.23867	-5.68867	-6.13867	-6.58867	-7.03867	-7.48867	-7.93867	-8.38867	-8.83867	-9.28867	-9.73867	-10.1887	-10.6387	-11.0887	-11.5387
N2fixfdred[c] + 2 N2fixh[c] + N2fixno2[e] -> N2fixfdox[c] + N2fixh2o[c] + N2fixnitox[c]	0	0	0	0	0	0	0	0	0	0	0	0	0	0	0	0	0	0	0	0	0	0	0	0	0	0	0	0	0	0	0	0	0	0	0	0	0	0	0	0	0	0	0	0	0	0	0	0	0
N2fixcys__L[c] + N2fixnitox[c] + N2fixo2[c] -> N2fixnitala[c]	0	0	0	0	0	0	0	0	0	0	0	0	0	0	0	0	0	0	0	0	0	0	0	0	0	0	0	0	0	0	0	0	0	0	0	0	0	0	0	0	0	0	0	0	0	0	0	0	0
N2fixgthrd[c] + N2fixnitala[c] <=> N2fixcys__L[c] + N2fixnitgluthio[c]	0	0	0	0	0	0	0	0	0	0	0	0	0	0	0	0	0	0	0	0	0	0	0	0	0	0	0	0	0	0	0	0	0	0	0	0	0	0	0	0	0	0	0	0	0	0	0	0	0
N2fixh[c] + N2fixnadh[c] + N2fixnitgluthio[c] -> N2fixSgluthio[c] + N2fixnad[c]	0	0	0	0	0	0	0	0	0	0	0	0	0	0	0	0	0	0	0	0	0	0	0	0	0	0	0	0	0	0	0	0	0	0	0	0	0	0	0	0	0	0	0	0	0	0	0	0	0
N2fixSgluthio[c] + N2fixgthrd[c] -> N2fixgluthiodis[c] + N2fixham[c]	0	0	0	0	0	0	0	0	0	0	0	0	0	0	0	0	0	0	0	0	0	0	0	0	0	0	0	0	0	0	0	0	0	0	0	0	0	0	0	0	0	0	0	0	0	0	0	0	0
N2fixgluthiodis[c] + N2fixh[c] + N2fixnadph[c] -> 2 N2fixgthrd[c] + N2fixnadp[c]	0	0	0	0	0	0	0	0	0	0	0	0	0	0	0	0	0	0	0	0	0	0	0	0	0	0	0	0	0	0	0	0	0	0	0	0	0	0	0	0	0	0	0	0	0	0	0	0	0
2 N2fixh[c] + N2fixham[c] + N2fixnadh[c] -> N2fixh2o[c] + N2fixnad[c] + N2fixnh4[c]	0	0	0	0	0	0	0	0	0	0	0	0	0	0	0	0	0	0	0	0	0	0	0	0	0	0	0	0	0	0	0	0	0	0	0	0	0	0	0	0	0	0	0	0	0	0	0	0	0
N2fixco2[c] + N2fixh2o[c] <=> N2fixh[c] + N2fixhco3[c]	0	0	0	0	0	0	0	0	0	0	0	0	0	0	0	0	0	0	0	0	0	0	0	0	0	0	0	0	0	0	0	0	0	0	0	0	0	0	0	0	0	0	0	0	0	0	0	0	0
2 N2fixfdred[c] + N2fixh[c] + N2fixnadp[c] <=> 2 N2fixfdox[c] + N2fixnadph[c]	-25.6117	-25.3503	-24.899	-24.4477	-23.9964	-23.545	-23.0937	-22.6424	-22.1911	-21.7398	-21.2885	-20.8372	-20.3859	-19.9346	-19.4833	-19.0319	-18.5806	-18.1293	-17.678	-17.2267	-16.7754	-16.3241	-15.8728	-15.7015	-15.6866	-15.6326	-15.6029	-15.5733	-15.5436	-15.5139	-15.4843	-15.4546	-15.4249	-15.3952	-15.3656	-15.3359	-15.3062	-15.2766	-15.2469	-15.2172	-15.1876	-15.1579	-15.1282	-15.0985	-15.0689	-15.0392	-15.0095	-14.9799	-14.9502
2 N2fixgthrd[c] + N2fixh2o2[c] -> N2fixgthox[c] + 2 N2fixh2o[c]	0	0	0	0	0	0	0	0	0	0	0	0	0	0	0	0	0	0	0	0	0	0	0	0	0	0	0	0	0	0	0	0	0	0	0	0	0	0	0	0	0	0	0	0	0	0	0	0	0
N2fixpi[c] + N2fixthymd[c] <=> N2fix2dr1p[c] + N2fixthym[c]	0	0	0	0	0	0	0	0	0	0	0	0	0	0	0	0	0	0	0	0	0	0	0	0	0	0	0	0	0	0	0	0	0	0	0	0	0	0	0	0	0	0	0	0	-3.41773e-26	-3.46866e-26	-3.49081e-26	-3.57496e-26	-3.63303e-26
N2fixh2o[c] + N2fixppi[c] <=> N2fixh[c] + 2 N2fixpi[c]	5.32834e-27	2.74969e-25	8.2096e-26	1.82381e-25	-3.56275e-25	3.3391e-25	3.50092e-25	-1.8715e-25	-2.60234e-25	1.00791e-24	2.60859e-25	-1.72875e-25	-3.75089e-25	8.75559e-26	-4.09822e-25	9.48577e-26	4.60145e-26	1.11566e-25	5.72435e-25	2.37177e-25	7.32318e-25	2.34579e-25	5.27473e-25	7.11959e-25	9.80661e-16	5.98484e-15	1.81842e-14	-2.19682e-15	-1.61703e-14	8.90882e-16	1.58895e-14	-1.46971e-14	2.09873e-15	-8.49624e-16	1.6505e-14	-5.77596e-16	-5.49364e-15	-1.90334e-15	1.62086e-14	1.75608e-14	3.69189e-15	3.55138e-16	1.87627e-15	-1.30932e-15	2.68432e-26	-5.12534e-27	4.48669e-26	6.7221e-27	-1.02877e-26
N2fixatp[c] + N2fixh2o[c] -> N2fixadp[c] + N2fixh[c] + N2fixpi[c]	2	2	2	2	2	2	2	2	2	2	2	2	2	2	2	2	2	2	2	2	2	2	2	2	2	2	2	2	2	2	2	2	2	2	2	2	2	2	2	2	2	2	2	2	2	2	2	2	2
N2fixasp__L[c] + N2fixatp[c] + N2fixcitr__L[c] -> N2fixamp[c] + N2fixargsuc[c] + N2fixh[c] + N2fixppi[c]	0	0	0	0	0	0	0	0	0	0	0	0	0	0	0	0	0	0	0	0	0	0	0	0	0	0	0	0	0	0	0	0	0	0	0	0	0	0	0	0	0	0	0	0	0	0	0	0	0
N2fixargsuc[c] <=> N2fixarg__L[c] + N2fixfum[c]	0	0	0	0	0	0	0	0	0	0	0	0	0	0	0	0	0	0	0	0	0	0	0	0	0	0	0	0	0	0	0	0	0	0	0	0	0	0	0	0	0	0	0	0	0	0	0	0	0
N2fixasp__L[c] -> N2fixfum[c] + N2fixnh4[c]	0	0	0	0	0	0	0	0	0	0	0	0	0	0	0	0	0	0	0	0	0	0	0	0	0	0	0	0	0	0	0	0	0	0	0	0	0	0	0	0	0	0	0	0	0	0	0	0	0
N2fixakg[c] + N2fixasp__L[c] <=> N2fixglu__L[c] + N2fixoaa[c]	2.01283e-27	4.64933e-25	3.62723e-24	3.84182e-24	4.29546e-24	4.60416e-24	6.79141e-24	7.32317e-24	7.61775e-24	8.14198e-24	8.67373e-24	9.14055e-24	9.70901e-24	1.00027e-23	1.05918e-23	1.95714e-24	3.87739e-23	4.16294e-23	4.39108e-23	4.63503e-23	4.87785e-23	5.12819e-23	5.38344e-23	2.69322e-23	2.75731e-30	0	0	-3.91493e-30	8.27192e-30	7.82987e-30	-1.01101e-29	-1.19483e-29	-2.27478e-29	-9.19102e-30	3.49259e-29	0	0	-1.8382e-29	7.35281e-30	4.59551e-31	0	0	-3.12495e-29	-8.27192e-30	0	0	0	0	0
N2fixasp__L[c] + N2fixatp[c] + N2fixgln__L[c] + N2fixh2o[c] <=> N2fixamp[c] + N2fixasn__L[c] + N2fixglu__L[c] + N2fixh[c] + N2fixppi[c]	0	0	0	0	0	0	0	0	0	0	0	0	0	0	0	0	0	0	0	0	0	0	0	0	0	0	0	0	0	0	0	0	0	0	0	0	0	0	0	0	0	0	0	0	0	0	0	0	0
3 N2fixatp[c] + N2fixgln__L[c] + N2fiximp[c] + N2fixnad[c] -> 2 N2fixadp[c] + N2fixamp[c] + N2fixglu__L[c] + N2fixgtp[c] + N2fixnadh[c] + N2fixppi[c]	0	0	0	0	0	0	0	0	0	0	0	0	0	0	0	0	0	0	0	0	0	0	0	0	9.80661e-16	5.98484e-15	1.81842e-14	-2.19682e-15	-1.61703e-14	8.90882e-16	1.58895e-14	-1.46971e-14	2.09873e-15	-8.49624e-16	1.6505e-14	-5.77596e-16	-5.49364e-15	-1.90334e-15	1.62086e-14	1.75608e-14	3.69189e-15	3.55138e-16	1.87627e-15	-1.30932e-15	0	0	0	0	0
N2fixh[c] + N2fixorn[c] -> N2fixco2[c] + N2fixptrc[c]	0	0	0	0	0	0	0	0	0	0	0	0	0	0	0	0	0	0	0	0	0	0	0	0	0	0	0	0	0	0	0	0	0	0	0	0	0	0	0	0	0	0	0	0	0	0	0	0	0
N2fixorn[c] -> N2fixnh4[c] + N2fixpro__L[c]	0	0	0	0	0	0	0	0	0	0	0	0	0	0	0	0	0	0	0	0	0	0	0	0	0	0	0	0	0	0	0	0	0	0	0	0	0	0	0	0	0	0	0	0	0	0	0	0	0
N2fixatp[c] + N2fixco2[c] + N2fixnh4[c] <=> N2fixadp[c] + N2fixcbp[c] + 2 N2fixh[c]	0	0	0	0	0	0	0	0	0	0	0	0	0	0	0	0	0	0	0	0	0	0	0	0	0	0	0	0	0	0	0	0	0	0	0	0	0	0	0	0	0	0	0	0	0	0	0	0	0
N2fixagm[c] + N2fixh2o[c] -> N2fixptrc[c] + N2fixurea[c]	0	0	0	0	0	0	0	0	0	0	0	0	0	0	0	0	0	0	0	0	0	0	0	0	0	0	0	0	0	0	0	0	0	0	0	0	0	0	0	0	0	0	0	0	0	0	0	0	0
N2fixarg__L[c] + N2fixh[c] -> N2fixagm[c] + N2fixco2[c]	0	0	0	0	0	0	0	0	0	0	0	0	0	0	0	0	0	0	0	0	0	0	0	0	0	0	0	0	0	0	0	0	0	0	0	0	0	0	0	0	0	0	0	0	0	0	0	0	0
N2fixpro__L[c] -> N2fixpro__D[c]	0	0	0	0	0	0	0	0	0	0	0	0	0	0	0	0	0	0	0	0	0	0	0	0	0	0	0	0	0	0	0	0	0	0	0	0	0	0	0	0	0	0	0	0	0	0	0	0	0
N2fixh[c] + N2fixnadh[c] + N2fixnh4[c] + N2fixoaa[c] -> N2fixasp__L[c] + N2fixh2o[c] + N2fixnad[c]	24.75	24.3	23.85	23.4	22.95	22.5	22.05	21.6	21.15	20.7	20.25	19.8	19.35	18.9	18.45	18	17.55	17.1	16.65	16.2	15.75	15.3	14.85	14.4	13.95	13.5	13.05	12.6	12.15	11.7	11.25	10.8	10.35	9.9	9.45	9	8.55	8.1	7.65	7.2	6.75	6.3	5.85	5.4	4.95	4.5	4.05	3.6	3.15
N2fixaccoa[c] + N2fixh2o[c] + N2fixoaa[c] -> N2fixcit[c] + N2fixcoa[c] + N2fixh[c]	11.5133	11.0997	10.876	10.6523	10.4286	10.205	9.98126	9.75757	9.53388	9.31019	9.0865	8.86281	8.63912	8.41543	8.19174	7.96805	7.74436	7.52067	7.29698	7.07329	6.8496	6.62591	6.40222	6.33155	6.34638	6.4004	6.43007	6.45974	6.48941	6.51908	6.54875	6.57843	6.6081	6.63777	6.66744	6.69711	6.72678	6.75645	6.78612	6.81579	6.84546	6.87513	6.9048	6.93447	6.96414	6.99381	7.02348	7.05315	7.08282
N2fixcit[c] <=> N2fixacon__C[c] + N2fixh2o[c]	11.5133	11.0997	10.876	10.6523	10.4286	10.205	9.98126	9.75757	9.53388	9.31019	9.0865	8.86281	8.63912	8.41543	8.19174	7.96805	7.74436	7.52067	7.29698	7.07329	6.8496	6.62591	6.40222	6.33155	6.34638	6.4004	6.43007	6.45974	6.48941	6.51908	6.54875	6.57843	6.6081	6.63777	6.66744	6.69711	6.72678	6.75645	6.78612	6.81579	6.84546	6.87513	6.9048	6.93447	6.96414	6.99381	7.02348	7.05315	7.08282
N2fixacon__C[c] + N2fixh2o[c] <=> N2fixicit[c]	11.5133	11.0997	10.876	10.6523	10.4286	10.205	9.98126	9.75757	9.53388	9.31019	9.0865	8.86281	8.63912	8.41543	8.19174	7.96805	7.74436	7.52067	7.29698	7.07329	6.8496	6.62591	6.40222	6.33155	6.34638	6.4004	6.43007	6.45974	6.48941	6.51908	6.54875	6.57843	6.6081	6.63777	6.66744	6.69711	6.72678	6.75645	6.78612	6.81579	6.84546	6.87513	6.9048	6.93447	6.96414	6.99381	7.02348	7.05315	7.08282
N2fixicit[c] + N2fixnad[c] <=> N2fixakg[c] + N2fixco2[c] + N2fixnadh[c]	11.5133	11.0997	10.876	10.6523	10.4286	10.205	9.98126	9.75757	9.53388	9.31019	9.0865	8.86281	8.63912	8.41543	8.19174	7.96805	7.74436	7.52067	7.29698	7.07329	6.8496	6.62591	6.40222	6.33155	6.34638	6.4004	6.43007	6.45974	6.48941	6.51908	6.54875	6.57843	6.6081	6.63777	6.66744	6.69711	6.72678	6.75645	6.78612	6.81579	6.84546	6.87513	6.9048	6.93447	6.96414	6.99381	7.02348	7.05315	7.08282
N2fixakg[c] + N2fixcoa[c] + 2 N2fixfdox[c] <=> N2fixco2[c] + 2 N2fixfdred[c] + N2fixh[c] + N2fixsuccoa[c]	11.5133	11.0997	10.876	10.6523	10.4286	10.205	9.98126	9.75757	9.53388	9.31019	9.0865	8.86281	8.63912	8.41543	8.19174	7.96805	7.74436	7.52067	7.29698	7.07329	6.8496	6.62591	6.40222	6.33155	6.34638	6.4004	6.43007	6.45974	6.48941	6.51908	6.54875	6.57843	6.6081	6.63777	6.66744	6.69711	6.72678	6.75645	6.78612	6.81579	6.84546	6.87513	6.9048	6.93447	6.96414	6.99381	7.02348	7.05315	7.08282
N2fixatp[c] + N2fixcoa[c] + N2fixsucc[c] <=> N2fixadp[c] + N2fixpi[c] + N2fixsuccoa[c]	-11.5133	-11.0997	-10.876	-10.6523	-10.4286	-10.205	-9.98126	-9.75757	-9.53388	-9.31019	-9.0865	-8.86281	-8.63912	-8.41543	-8.19174	-7.96805	-7.74436	-7.52067	-7.29698	-7.07329	-6.8496	-6.62591	-6.40222	-6.33155	-6.34638	-6.4004	-6.43007	-6.45974	-6.48941	-6.51908	-6.54875	-6.57843	-6.6081	-6.63777	-6.66744	-6.69711	-6.72678	-6.75645	-6.78612	-6.81579	-6.84546	-6.87513	-6.9048	-6.93447	-6.96414	-6.99381	-7.02348	-7.05315	-7.08282
N2fixfad[c] + N2fixsucc[c] <=> N2fixfadh2[c] + N2fixfum[c]	53.1133	52.264	51.3118	50.3596	49.4074	48.4551	47.5029	46.5507	45.5985	44.6463	43.6941	42.7418	41.7896	40.8374	39.8852	38.933	37.9808	37.0286	36.0763	35.1241	34.1719	33.2197	32.2675	31.6549	31.2321	30.8811	30.4855	30.0899	29.6943	29.2987	28.9031	28.5075	28.1119	27.7163	27.3207	26.9251	26.5295	26.1339	25.7383	25.3426	24.947	24.5514	24.1558	23.7602	23.3646	22.969	22.5734	22.1778	21.7822
N2fixakg[c] + N2fixcoa[c] + N2fixnad[c] -> N2fixco2[c] + N2fixnadh[c] + N2fixsuccoa[c]	0	0	0	0	0	0	0	0	0	0	0	0	0	0	0	0	0	0	0	0	0	0	0	0	0	0	0	0	0	0	0	0	0	0	0	0	0	0	0	0	0	0	0	0	0	0	0	0	0
N2fixfum[c] + N2fixh2o[c] <=> N2fixmal__L[c]	53.1133	52.264	51.3118	50.3596	49.4074	48.4551	47.5029	46.5507	45.5985	44.6463	43.6941	42.7418	41.7896	40.8374	39.8852	38.933	37.9808	37.0286	36.0763	35.1241	34.1719	33.2197	32.2675	31.6549	31.2321	30.8811	30.4855	30.0899	29.6943	29.2987	28.9031	28.5075	28.1119	27.7163	27.3207	26.9251	26.5295	26.1339	25.7383	25.3426	24.947	24.5514	24.1558	23.7602	23.3646	22.969	22.5734	22.1778	21.7822
N2fixmal__L[c] + N2fixnad[c] <=> N2fixh[c] + N2fixnadh[c] + N2fixoaa[c]	36.2633	35.3997	34.726	34.0523	33.3786	32.705	32.0313	31.3576	30.6839	30.0102	29.3365	28.6628	27.9891	27.3154	26.6417	25.9681	25.2944	24.6207	23.947	23.2733	22.5996	21.9259	21.2522	20.7315	20.2964	19.9004	19.4801	19.0597	18.6394	18.2191	17.7988	17.3784	16.9581	16.5378	16.1174	15.6971	15.2768	14.8564	14.4361	14.0158	13.5955	13.1751	12.7548	12.3345	23.3646	22.969	22.5734	22.1778	21.7822
N2fixatp[c] + N2fixcys__L[c] + N2fixglu__L[c] -> N2fixadp[c] + N2fixglucys[c] + N2fixh[c] + N2fixpi[c]	0	0	0	0	0	0	0	0	0	0	0	0	0	0	0	0	0	0	0	0	0	0	0	0	0	0	0	0	0	0	0	0	0	0	0	0	0	0	0	0	0	0	0	0	0	0	0	0	0
N2fixatp[c] + N2fixglucys[c] + N2fixgly[c] -> N2fixadp[c] + N2fixgthrd[c] + N2fixh[c] + N2fixpi[c]	0	0	0	0	0	0	0	0	0	0	0	0	0	0	0	0	0	0	0	0	0	0	0	0	0	0	0	0	0	0	0	0	0	0	0	0	0	0	0	0	0	0	0	0	0	0	0	0	0
N2fixgthox[c] + N2fixh[c] + N2fixnadph[c] <=> 2 N2fixgthrd[c] + N2fixnadp[c]	6.51306e-27	2.85482e-25	1.16597e-25	2.20681e-25	-3.11534e-25	3.76482e-25	4.0964e-25	-1.23315e-25	-1.89835e-25	1.08226e-24	3.37495e-25	-9.40067e-26	-2.9204e-25	1.76877e-25	-3.16362e-25	1.26435e-25	-1.07078e-25	-5.83898e-26	4.02443e-25	5.84809e-26	5.45184e-25	3.88962e-26	3.1479e-25	7.54513e-25	3.38036e-30	2.13496e-30	6.40489e-30	-7.11654e-30	6.40489e-30	3.46932e-30	0	1.06748e-29	1.90368e-29	3.55827e-30	2.84662e-30	0	3.55827e-30	3.9141e-30	1.28098e-29	9.96316e-30	1.38773e-29	-5.24845e-30	6.93863e-30	2.0638e-29	-6.25962e-22	5.00203e-24	1.08523e-23	-3.66714e-23	-5.00674e-22
N2fixala__L[c] + N2fixgthrd[c] -> N2fixcgly[c] + N2fixgluala[c]	0	0	0	0	0	0	0	0	0	0	0	0	0	0	0	0	0	0	0	0	0	0	0	0	0	0	0	0	0	0	0	0	0	0	0	0	0	0	0	0	0	0	0	0	0	0	0	0	0
N2fixcgly[c] + N2fixh2o[c] -> N2fixcys__L[c] + N2fixgly[c]	0	0	0	0	0	0	0	0	0	0	0	0	0	0	0	0	0	0	0	0	0	0	0	0	0	0	0	0	0	0	0	0	0	0	0	0	0	0	0	0	0	0	0	0	0	0	0	0	0
N2fixgluala[c] -> N2fixala__L[c] + N2fixoxpro[c]	0	0	0	0	0	0	0	0	0	0	0	0	0	0	0	0	0	0	0	0	0	0	0	0	0	0	0	0	0	0	0	0	0	0	0	0	0	0	0	0	0	0	0	0	0	0	0	0	0
N2fixatp[c] + 2 N2fixh2o[c] + N2fixoxpro[c] -> N2fixadp[c] + N2fixglu__L[c] + N2fixh[c] + N2fixpi[c]	0	0	0	0	0	0	0	0	0	0	0	0	0	0	0	0	0	0	0	0	0	0	0	0	0	0	0	0	0	0	0	0	0	0	0	0	0	0	0	0	0	0	0	0	0	0	0	0	0
2 N2fixatp[c] + N2fixgln__L[c] + N2fixh2o[c] + N2fixhco3[c] -> 2 N2fixadp[c] + N2fixcbp[c] + N2fixglu__L[c] + 2 N2fixh[c] + N2fixpi[c]	0	0	0	0	0	0	0	0	0	0	0	0	0	0	0	0	0	0	0	0	0	0	0	0	0	0	0	0	0	0	0	0	0	0	0	0	0	0	0	0	0	0	0	0	0	0	0	0	0
N2fixgln__L[c] + N2fixh[c] + N2fixpyr[c] <=> N2fix2oxgltrm[c] + N2fixala__L[c]	2.03486e-27	4.64262e-25	3.62727e-24	3.84112e-24	4.29533e-24	4.60423e-24	6.7912e-24	7.32491e-24	7.61736e-24	8.14103e-24	8.67292e-24	9.13901e-24	9.70928e-24	1.00017e-23	1.05921e-23	1.95712e-24	3.8775e-23	4.163e-23	4.39148e-23	4.63494e-23	4.8773e-23	5.12844e-23	5.38361e-23	2.69345e-23	1.1156e-31	-2.05606e-31	0	0	0	0	2.19617e-30	-4.11212e-31	1.71719e-31	0	3.56992e-30	0	2.05606e-31	-2.2312e-31	0	1.37375e-30	0	5.57801e-32	2.2312e-31	-1.71719e-31	0	0	0	0	0
N2fix2oxgltrm[c] + N2fixh2o[c] -> N2fixakg[c] + N2fixh[c] + N2fixnh4[c]	0	0	0	0	0	0	0	0	0	0	0	0	0	0	0	0	0	0	0	0	0	0	0	0	0	0	0	0	0	0	0	0	0	0	0	0	0	0	0	0	0	0	0	0	0	0	0	0	0
N2fixgln__L[c] + N2fixh2o[c] -> N2fixglu__L[c] + N2fixnh4[c]	-2.00017e-27	-4.64394e-25	-3.62745e-24	-3.84109e-24	-4.29537e-24	-4.60459e-24	-6.79163e-24	-7.32461e-24	-7.61697e-24	-8.14096e-24	-8.67282e-24	-9.13946e-24	-9.70843e-24	-1.00019e-23	-1.05922e-23	-1.95709e-24	-3.87752e-23	-4.16291e-23	-4.39139e-23	-4.63472e-23	-4.87738e-23	-5.12835e-23	-5.38338e-23	-2.69326e-23	0	0	0	0	0	0	0	0	0	0	0	0	0	0	0	0	0	0	0	0	0	0	0	0	0
N2fixatp[c] + N2fixglu__L[c] + N2fixnh4[c] -> N2fixadp[c] + N2fixgln__L[c] + N2fixh[c] + N2fixpi[c]	0	0	0	0	0	0	0	0	0	0	0	0	0	0	0	0	0	0	0	0	0	0	0	0	9.80661e-16	5.98484e-15	1.81842e-14	-2.19682e-15	-1.61703e-14	8.90882e-16	1.58895e-14	-1.46971e-14	2.09873e-15	-8.49624e-16	1.6505e-14	-5.77596e-16	-5.49364e-15	-1.90334e-15	1.62086e-14	1.75608e-14	3.69189e-15	3.55138e-16	1.87627e-15	-1.30932e-15	0	0	0	0	0
N2fixglu__L[c] + N2fixh[c] -> N2fix4abut[c] + N2fixco2[c]	0	0	0	0	0	0	0	0	0	0	0	0	0	0	0	0	0	0	0	0	0	0	0	0	0	0	0	0	0	0	0	0	0	0	0	0	0	0	0	0	0	0	0	0	0	0	0	0	0
N2fix4abut[c] + N2fixakg[c] -> N2fixglu__L[c] + N2fixsucsal[c]	0	0	0	0	0	0	0	0	0	0	0	0	0	0	0	0	0	0	0	0	0	0	0	0	0	0	0	0	0	0	0	0	0	0	0	0	0	0	0	0	0	0	0	0	0	0	0	0	0
N2fixh2o[c] + N2fixnadp[c] + N2fixsucsal[c] -> 2 N2fixh[c] + N2fixnadph[c] + N2fixsucc[c]	0	0	0	0	0	0	0	0	0	0	0	0	0	0	0	0	0	0	0	0	0	0	0	0	0	0	0	0	0	0	0	0	0	0	0	0	0	0	0	0	0	0	0	0	0	0	0	0	0
N2fixakg[c] + N2fixgln__L[c] + N2fixh[c] + N2fixnadph[c] -> 2 N2fixglu__L[c] + N2fixnadp[c]	0	0	0	0	0	0	0	0	0	0	0	0	0	0	0	0	0	0	0	0	0	0	0	0	0	0	0	0	0	0	0	0	0	0	0	0	0	0	0	0	0	0	0	0	0	0	0	0	0
N2fixser__L[c] -> N2fixnh4[c] + N2fixpyr[c]	1.05245e-27	1.05946e-26	3.44501e-26	3.92914e-26	4.46238e-26	4.24488e-26	5.99896e-26	6.43397e-26	7.05974e-26	7.43204e-26	7.69691e-26	7.96353e-26	8.39152e-26	8.91862e-26	9.34399e-26	3.15559e-26	-1.53903e-25	-1.69865e-25	-1.70918e-25	-1.8046e-25	-1.86845e-25	-1.97474e-25	-2.14419e-25	4.45887e-26	0	0	2.06305e-30	-2.57881e-31	-1.03153e-30	1.93411e-31	0	-1.03153e-30	3.86822e-31	-6.44703e-32	2.06305e-30	0	-5.15763e-31	-1.28941e-31	0	2.06305e-30	2.57881e-31	3.22352e-32	1.28941e-31	-1.28941e-31	6.61464e-26	4.22975e-26	7.52676e-26	5.44817e-26	4.30408e-26
N2fixasp__L[c] + N2fixatp[c] -> N2fix4pasp[c] + N2fixadp[c]	0	0	0	0	0	0	0	0	0	0	0	0	0	0	0	0	0	0	0	0	0	0	0	0	0	0	0	0	0	0	0	0	0	0	0	0	0	0	0	0	0	0	0	0	0	0	0	0	0
N2fix4pasp[c] + N2fixh[c] + N2fixnadph[c] -> N2fixaspsa[c] + N2fixnadp[c] + N2fixpi[c]	0	0	0	0	0	0	0	0	0	0	0	0	0	0	0	0	0	0	0	0	0	0	0	0	0	0	0	0	0	0	0	0	0	0	0	0	0	0	0	0	0	0	0	0	0	0	0	0	0
N2fixaspsa[c] + N2fixh[c] + N2fixnadph[c] -> N2fixhom__L[c] + N2fixnadp[c]	0	0	0	0	0	0	0	0	0	0	0	0	0	0	0	0	0	0	0	0	0	0	0	0	0	0	0	0	0	0	0	0	0	0	0	0	0	0	0	0	0	0	0	0	0	0	0	0	0
N2fixatp[c] + N2fixhom__L[c] -> N2fixadp[c] + N2fixh[c] + N2fixphom[c]	0	0	0	0	0	0	0	0	0	0	0	0	0	0	0	0	0	0	0	0	0	0	0	0	0	0	0	0	0	0	0	0	0	0	0	0	0	0	0	0	0	0	0	0	0	0	0	0	0
N2fixh2o[c] + N2fixphom[c] -> N2fixpi[c] + N2fixthr__L[c]	0	0	0	0	0	0	0	0	0	0	0	0	0	0	0	0	0	0	0	0	0	0	0	0	0	0	0	0	0	0	0	0	0	0	0	0	0	0	0	0	0	0	0	0	0	0	0	0	0
N2fixhcys__L[c] + N2fixser__L[c] -> N2fixcyst__L[c] + N2fixh2o[c]	0	0	0	0	0	0	0	0	0	0	0	0	0	0	0	0	0	0	0	0	0	0	0	0	0	0	0	0	0	0	0	0	0	0	0	0	0	0	0	0	0	0	0	0	0	0	0	0	0
N2fixnad[c] + N2fixthr__L[c] -> N2fix2aobut[c] + N2fixh[c] + N2fixnadh[c]	6.21507e-28	2.49293e-27	1.02203e-26	1.07624e-26	1.18639e-26	1.26511e-26	1.7858e-26	1.90665e-26	1.9612e-26	2.09724e-26	2.22776e-26	2.33687e-26	2.4736e-26	2.53644e-26	2.6711e-26	9.15687e-27	-4.37403e-26	-4.69238e-26	-4.95583e-26	-5.23551e-26	-5.50517e-26	-5.78554e-26	-6.07005e-26	1.68774e-26	0	0	0	0	0	0	0	0	0	0	0	0	0	0	0	0	0	0	0	0	0	0	0	0	0
N2fixathr__L[c] + N2fixnadp[c] <=> N2fix2aobut[c] + N2fixh[c] + N2fixnadph[c]	-9.49094e-29	2.82695e-27	6.83348e-27	8.40626e-27	1.05214e-26	8.66388e-27	1.19721e-26	1.28806e-26	1.5477e-26	1.62634e-26	1.60668e-26	1.60194e-26	1.68125e-26	1.93175e-26	2.01072e-26	6.80636e-27	-3.28048e-26	-3.81807e-26	-3.55029e-26	-3.69469e-26	-3.85197e-26	-3.99704e-26	-4.55972e-26	4.42007e-27	0	0	0	0	0	0	0	0	0	0	0	0	0	0	0	0	0	0	0	0	2.63408e-26	2.67204e-26	2.67255e-26	2.74627e-26	2.78898e-26
N2fixathr__L[c] -> N2fixacald[c] + N2fixgly[c]	0	0	0	0	0	0	0	0	0	0	0	0	0	0	0	0	0	0	0	0	0	0	0	0	0	0	0	0	0	0	0	0	0	0	0	0	0	0	0	0	0	0	0	0	-2.63417e-26	-2.67206e-26	-2.67244e-26	-2.7462e-26	-2.78892e-26
N2fixthr__L[c] <=> N2fixacald[c] + N2fixgly[c]	-1.0173e-28	2.82809e-27	6.83624e-27	8.39271e-27	1.05036e-26	8.65721e-27	1.19278e-26	1.28586e-26	1.54731e-26	1.6259e-26	1.60326e-26	1.60021e-26	1.67854e-26	1.93083e-26	2.00967e-26	6.78776e-27	-3.2818e-26	-3.8169e-26	-3.54935e-26	-3.69483e-26	-3.85327e-26	-3.9962e-26	-4.56106e-26	4.41507e-27	0	0	0	0	0	0	0	0	0	0	0	0	0	0	0	0	0	0	0	0	2.63417e-26	2.67206e-26	2.67244e-26	2.7462e-26	2.78892e-26
N2fix3pg[c] + N2fixnad[c] -> N2fix3php[c] + N2fixh[c] + N2fixnadh[c]	0	0	0	0	0	0	0	0	0	0	0	0	0	0	0	0	0	0	0	0	0	0	0	0	0	0	0	0	0	0	0	0	0	0	0	0	0	0	0	0	0	0	0	0	0	0	0	0	0
N2fix3php[c] + N2fixglu__L[c] -> N2fixakg[c] + N2fixpser__L[c]	0	0	0	0	0	0	0	0	0	0	0	0	0	0	0	0	0	0	0	0	0	0	0	0	0	0	0	0	0	0	0	0	0	0	0	0	0	0	0	0	0	0	0	0	0	0	0	0	0
N2fixh2o[c] + N2fixpser__L[c] -> N2fixpi[c] + N2fixser__L[c]	0	0	0	0	0	0	0	0	0	0	0	0	0	0	0	0	0	0	0	0	0	0	0	0	0	0	0	0	0	0	0	0	0	0	0	0	0	0	0	0	0	0	0	0	0	0	0	0	0
N2fixser__L[c] + N2fixthf[c] <=> N2fixgly[c] + N2fixh2o[c] + N2fixmlthf[c]	-5.49265e-28	-5.27905e-27	-1.74544e-26	-2.01397e-26	-2.22757e-26	-2.12077e-26	-3.02096e-26	-3.23456e-26	-3.55029e-26	-3.70906e-26	-3.86927e-26	-4.02642e-26	-4.24155e-26	-4.45172e-26	-4.66341e-26	-1.56312e-26	7.73548e-26	8.47928e-26	8.58455e-26	9.11474e-26	9.32682e-26	9.96153e-26	1.08098e-25	-2.33132e-26	0	0	-2.06305e-30	2.57881e-31	1.03153e-30	-1.93411e-31	0	1.03153e-30	-3.86822e-31	6.44703e-32	-2.06305e-30	0	5.15763e-31	1.28941e-31	0	-2.06305e-30	-2.57881e-31	-3.22352e-32	-1.28941e-31	1.28941e-31	-5.1444e-26	-1.67707e-26	-6.58336e-26	-3.21892e-26	-1.5019e-26
N2fixgly[c] + N2fixnad[c] + N2fixthf[c] -> N2fixco2[c] + N2fixmlthf[c] + N2fixnadh[c] + N2fixnh4[c]	0	-1.5019e-28	4.80488e-28	-2.80354e-28	-1.12106e-27	-7.20653e-28	5.40563e-28	-3.20285e-28	3.69037e-28	6.00535e-29	-2.60209e-28	-5.50457e-28	-1.42132e-27	-9.60975e-28	-1.80165e-27	3.80361e-28	4.80428e-28	2.40184e-28	-1.27113e-27	1.47138e-27	-1.54141e-27	-3.20345e-28	4.80428e-28	2.3221e-27	9.73605e-32	5.19256e-31	1.55777e-30	-1.94721e-31	-1.03851e-30	9.73605e-32	1.03851e-30	-1.03851e-30	1.94721e-31	-6.4907e-32	1.55777e-30	-4.86803e-32	-2.59628e-31	-1.29814e-31	1.55777e-30	1.55777e-30	2.59628e-31	3.24535e-32	1.29814e-31	-1.29814e-31	3.67283e-26	-8.75486e-27	5.64036e-26	9.89249e-27	-1.30164e-26
N2fixacser[c] + N2fixh2s[c] -> N2fixac[c] + N2fixcys__L[c] + N2fixh[c]	0	0	0	0	0	0	0	0	0	0	0	0	0	0	0	0	0	0	0	0	0	0	0	0	0	0	0	0	0	0	0	0	0	0	0	0	0	0	0	0	0	0	0	0	-1.47059e-26	-2.55216e-26	-9.43343e-27	-2.22931e-26	-2.80259e-26
N2fixaccoa[c] + N2fixser__L[c] -> N2fixacser[c] + N2fixcoa[c]	0	0	0	0	0	0	0	0	0	0	0	0	0	0	0	0	0	0	0	0	0	0	0	0	0	0	0	0	0	0	0	0	0	0	0	0	0	0	0	0	0	0	0	0	-1.47057e-26	-2.55219e-26	-9.43173e-27	-2.2294e-26	-2.80256e-26
N2fixgly[c] + N2fixh[c] + N2fixsuccoa[c] -> N2fix5aop[c] + N2fixco2[c] + N2fixcoa[c]	0	0	0	0	0	0	0	0	0	0	0	0	0	0	0	0	0	0	0	0	0	0	0	0	0	0	0	0	0	0	0	0	0	0	0	0	0	0	0	0	0	0	0	0	0	0	0	0	0
N2fixaccoa[c] + N2fixgly[c] <=> N2fix2aobut[c] + N2fixcoa[c]	-5.24828e-28	-5.31734e-27	-1.70431e-26	-1.91562e-26	-2.23742e-26	-2.13246e-26	-2.98047e-26	-3.19316e-26	-3.50806e-26	-3.72283e-26	-3.83263e-26	-3.93759e-26	-4.15167e-26	-4.46691e-26	-4.68133e-26	-1.5952e-26	7.65558e-26	8.51119e-26	8.50498e-26	8.93036e-26	9.35851e-26	9.78252e-26	1.06305e-25	-2.13108e-26	0	0	0	0	0	0	0	0	0	0	0	0	0	0	0	0	0	0	0	0	-8.81711e-26	-8.0155e-27	-1.22237e-25	-4.20795e-26	-2.00263e-27
N2fixatp[c] + N2fixglc[e] -> N2fixadp[c] + N2fixg6p[c] + N2fixh[c]	0	0	0	0	0	0	0	0	0	0	0	0	0	0	0	0	0	0	0	0	0	0	0	0	0	0	0	0	0	0	0	0	0	0	0	0	0	0	0	0	0	0	0	0	2.1211e-27	0	0	2.12112e-27	2.1211e-27
N2fixg6p[c] <=> N2fixf6p[c]	-13.0523	-13.0304	-12.8095	-12.5885	-12.3676	-12.1466	-11.9257	-11.7047	-11.4838	-11.2628	-11.0419	-10.8209	-10.6	-10.379	-10.1581	-9.9371	-9.71615	-9.4952	-9.27425	-9.0533	-8.83235	-8.61139	-8.39044	-8.30647	-8.29906	-8.27204	-8.25721	-8.24237	-8.22754	-8.2127	-8.19787	-8.18303	-8.1682	-8.15336	-8.13853	-8.12369	-8.10886	-8.09402	-8.07919	-8.06435	-8.04952	-8.03468	-8.01985	-8.00501	-7.99018	-7.97534	-7.96051	-7.94567	-7.93084
N2fixatp[c] + N2fixf6p[c] -> N2fixadp[c] + N2fixfdp[c] + N2fixh[c]	0	0	0	0	0	0	0	0	0	0	0	0	0	0	0	0	0	0	0	0	0	0	0	0	0	0	0	0	0	0	0	0	0	0	0	0	0	0	0	0	0	0	0	0	0	0	0	0	0
N2fixfdp[c] + N2fixh2o[c] -> N2fixf6p[c] + N2fixpi[c]	4.35078	4.34347	4.26982	4.19617	4.12252	4.04887	3.97522	3.90157	3.82792	3.75427	3.68062	3.60697	3.53332	3.45967	3.38602	3.31237	3.23872	3.16507	3.09142	3.01777	2.94412	2.87046	2.79681	2.76882	2.76635	2.75735	2.7524	2.74746	2.74251	2.73757	2.73262	2.72768	2.72273	2.71779	2.71284	2.7079	2.70295	2.69801	2.69306	2.68812	2.68317	2.67823	2.67328	2.66834	2.66339	2.65845	2.6535	2.64856	2.64361
N2fixfdp[c] <=> N2fixdhap[c] + N2fixg3p[c]	-4.35078	-4.34347	-4.26982	-4.19617	-4.12252	-4.04887	-3.97522	-3.90157	-3.82792	-3.75427	-3.68062	-3.60697	-3.53332	-3.45967	-3.38602	-3.31237	-3.23872	-3.16507	-3.09142	-3.01777	-2.94412	-2.87046	-2.79681	-2.76882	-2.76635	-2.75735	-2.7524	-2.74746	-2.74251	-2.73757	-2.73262	-2.72768	-2.72273	-2.71779	-2.71284	-2.7079	-2.70295	-2.69801	-2.69306	-2.68812	-2.68317	-2.67823	-2.67328	-2.66834	-2.66339	-2.65845	-2.6535	-2.64856	-2.64361
N2fixdhap[c] <=> N2fixg3p[c]	-4.35078	-4.34347	-4.26982	-4.19617	-4.12252	-4.04887	-3.97522	-3.90157	-3.82792	-3.75427	-3.68062	-3.60697	-3.53332	-3.45967	-3.38602	-3.31237	-3.23872	-3.16507	-3.09142	-3.01777	-2.94412	-2.87046	-2.79681	-2.76882	-2.76635	-2.75735	-2.7524	-2.74746	-2.74251	-2.73757	-2.73262	-2.72768	-2.72273	-2.71779	-2.71284	-2.7079	-2.70295	-2.69801	-2.69306	-2.68812	-2.68317	-2.67823	-2.67328	-2.66834	-2.66339	-2.65845	-2.6535	-2.64856	-2.64361
N2fixg3p[c] + N2fixnad[c] + N2fixpi[c] <=> N2fix13dpg[c] + N2fixh[c] + N2fixnadh[c]	-4.35078	-4.34347	-4.26982	-4.19617	-4.12252	-4.04887	-3.97522	-3.90157	-3.82792	-3.75427	-3.68062	-3.60697	-3.53332	-3.45967	-3.38602	-3.31237	-3.23872	-3.16507	-3.09142	-3.01777	-2.94412	-2.87046	-2.79681	-2.76882	-2.76635	-2.75735	-2.7524	-2.74746	-2.74251	-2.73757	-2.73262	-2.72768	-2.72273	-2.71779	-2.71284	-2.7079	-2.70295	-2.69801	-2.69306	-2.68812	-2.68317	-2.67823	-2.67328	-2.66834	-2.66339	-2.65845	-2.6535	-2.64856	-2.64361
N2fix3pg[c] + N2fixatp[c] <=> N2fix13dpg[c] + N2fixadp[c]	4.35078	4.34347	4.26982	4.19617	4.12252	4.04887	3.97522	3.90157	3.82792	3.75427	3.68062	3.60697	3.53332	3.45967	3.38602	3.31237	3.23872	3.16507	3.09142	3.01777	2.94412	2.87046	2.79681	2.76882	2.76635	2.75735	2.7524	2.74746	2.74251	2.73757	2.73262	2.72768	2.72273	2.71779	2.71284	2.7079	2.70295	2.69801	2.69306	2.68812	2.68317	2.67823	2.67328	2.66834	2.66339	2.65845	2.6535	2.64856	2.64361
N2fix2pg[c] <=> N2fix3pg[c]	4.35078	4.34347	4.26982	4.19617	4.12252	4.04887	3.97522	3.90157	3.82792	3.75427	3.68062	3.60697	3.53332	3.45967	3.38602	3.31237	3.23872	3.16507	3.09142	3.01777	2.94412	2.87046	2.79681	2.76882	2.76635	2.75735	2.7524	2.74746	2.74251	2.73757	2.73262	2.72768	2.72273	2.71779	2.71284	2.7079	2.70295	2.69801	2.69306	2.68812	2.68317	2.67823	2.67328	2.66834	2.66339	2.65845	2.6535	2.64856	2.64361
N2fix2pg[c] <=> N2fixh2o[c] + N2fixpep[c]	-4.35078	-4.34347	-4.26982	-4.19617	-4.12252	-4.04887	-3.97522	-3.90157	-3.82792	-3.75427	-3.68062	-3.60697	-3.53332	-3.45967	-3.38602	-3.31237	-3.23872	-3.16507	-3.09142	-3.01777	-2.94412	-2.87046	-2.79681	-2.76882	-2.76635	-2.75735	-2.7524	-2.74746	-2.74251	-2.73757	-2.73262	-2.72768	-2.72273	-2.71779	-2.71284	-2.7079	-2.70295	-2.69801	-2.69306	-2.68812	-2.68317	-2.67823	-2.67328	-2.66834	-2.66339	-2.65845	-2.6535	-2.64856	-2.64361
N2fixadp[c] + N2fixh[c] + N2fixpep[c] -> N2fixatp[c] + N2fixpyr[c]	0	0	0	0	0	0	0	0	0	0	0	0	0	0	0	0	0	0	0	0	0	0	0	0	0	0	0	0	0	0	0	0	0	0	0	0	0	0	0	0	0	0	0	0	0	0	0	0	0
N2fixatp[c] + N2fixoaa[c] -> N2fixadp[c] + N2fixco2[c] + N2fixpep[c]	0	0	0	0	0	0	0	0	0	0	0	0	0	0	0	0	0	0	0	0	0	0	0	0	0	0	0	0	0	0	0	0	0	0	0	0	0	0	0	0	0	0	0	0	11.4505	11.4752	11.4999	11.5247	11.5494
N2fixco2[c] + N2fixpep[c] -> N2fixoaa[c] + N2fixpi[c]	0	0	0	0	0	0	0	0	0	0	0	0	0	0	0	0	0	0	0	0	0	0	0	0	0	0	0	0	0	0	0	0	0	0	0	0	0	0	0	0	0	0	0	0	0	0	0	0	0
N2fixcoa[c] + N2fixnad[c] + N2fixpyr[c] -> N2fixaccoa[c] + N2fixco2[c] + N2fixnadh[c]	12.4992	12.5208	12.316	12.1111	11.9062	11.7013	11.4964	11.2916	11.0867	10.8818	10.6769	10.4721	10.2672	10.0623	9.85744	9.65257	9.44769	9.24281	9.03794	8.83306	8.62819	8.42331	8.21843	8.1545	8.16934	8.22336	8.25303	8.2827	8.31237	8.34204	8.37171	8.40138	8.43105	8.46072	8.49039	8.52006	8.54973	8.5794	8.60907	8.63874	8.66842	8.69809	8.72776	8.75743	8.7871	8.81677	8.84644	8.87611	8.90578
N2fixac[c] + N2fixatp[c] + N2fixcoa[c] -> N2fixaccoa[c] + N2fixamp[c] + N2fixppi[c]	-5.0097e-28	-5.2915e-27	-1.70017e-26	-1.91621e-26	-2.23558e-26	-2.13225e-26	-2.97921e-26	-3.18742e-26	-3.50943e-26	-3.72127e-26	-3.82929e-26	-3.93731e-26	-4.14866e-26	-4.46685e-26	-4.68016e-26	-1.59293e-26	7.65545e-26	8.50788e-26	8.50788e-26	8.93292e-26	9.35718e-26	9.78301e-26	1.06331e-25	-2.12599e-26	0	0	0	0	0	0	0	0	0	0	0	0	0	0	0	0	0	0	0	0	-1.47062e-26	-2.55221e-26	-9.43233e-27	-2.22941e-26	-2.8025e-26
N2fixmal__L[c] + N2fixnad[c] -> N2fixco2[c] + N2fixnadh[c] + N2fixpyr[c]	16.85	16.8643	16.5858	16.3072	16.0287	15.7502	15.4717	15.1931	14.9146	14.6361	14.3576	14.079	13.8005	13.522	13.2435	12.9649	12.6864	12.4079	12.1294	11.8508	11.5723	11.2938	11.0152	10.9233	10.9357	10.9807	11.0054	11.0302	11.0549	11.0796	11.1043	11.1291	11.1538	11.1785	11.2032	11.228	11.2527	11.2774	11.3021	11.3269	11.3516	11.3763	11.401	11.4258	0	0	0	0	0
N2fixg1p[c] <=> N2fixg6p[c]	0	0	0	0	0	0	0	0	0	0	0	0	0	0	0	0	0	0	0	0	0	0	0	0	0	0	0	0	0	0	0	0	0	0	0	0	0	0	0	0	0	0	0	0	0	0	0	0	0
N2fixatp[c] + N2fixg1p[c] + N2fixh[c] -> N2fixadpglc[c] + N2fixppi[c]	0	0	0	0	0	0	0	0	0	0	0	0	0	0	0	0	0	0	0	0	0	0	0	0	0	0	0	0	0	0	0	0	0	0	0	0	0	0	0	0	0	0	0	0	0	0	0	0	0
N2fixadpglc[c] -> N2fixadp[c] + N2fixglycogen[c] + N2fixh[c]	0	0	0	0	0	0	0	0	0	0	0	0	0	0	0	0	0	0	0	0	0	0	0	0	0	0	0	0	0	0	0	0	0	0	0	0	0	0	0	0	0	0	0	0	0	0	0	0	0
N2fixicit[c] -> N2fixglx[c] + N2fixsucc[c]	0	0	0	0	0	0	0	0	0	0	0	0	0	0	0	0	0	0	0	0	0	0	0	0	0	0	0	0	0	0	0	0	0	0	0	0	0	0	0	0	0	0	0	0	4.59889e-26	-3.99904e-26	7.59848e-26	-3.99958e-27	-4.79905e-26
N2fixaccoa[c] + N2fixglx[c] + N2fixh2o[c] -> N2fixcoa[c] + N2fixh[c] + N2fixmal__L[c]	0	0	0	0	0	0	0	0	0	0	0	0	0	0	0	0	0	0	0	0	0	0	0	0	0	0	0	0	0	0	0	0	0	0	0	0	0	0	0	0	0	0	0	0	0	0	0	0	0
N2fixatp[c] + N2fixhco3[c] + N2fixpyr[c] -> N2fixadp[c] + N2fixh[c] + N2fixoaa[c] + N2fixpi[c]	0	0	0	0	0	0	0	0	0	0	0	0	0	0	0	0	0	0	0	0	0	0	0	0	0	0	0	0	0	0	0	0	0	0	0	0	0	0	0	0	0	0	0	0	0	0	0	0	0
N2fixhis__L[c] -> N2fixnh4[c] + N2fixurcan[c]	0	0	0	0	0	0	0	0	0	0	0	0	0	0	0	0	0	0	0	0	0	0	0	0	0	0	0	0	0	0	0	0	0	0	0	0	0	0	0	0	0	0	0	0	0	0	0	0	0
N2fixatp[c] + N2fixprpp[c] -> N2fixppi[c] + N2fixprbatp[c]	0	0	0	0	0	0	0	0	0	0	0	0	0	0	0	0	0	0	0	0	0	0	0	0	0	0	0	0	0	0	0	0	0	0	0	0	0	0	0	0	0	0	0	0	0	0	0	0	0
N2fixh2o[c] + N2fixprbatp[c] -> N2fixh[c] + N2fixppi[c] + N2fixprbamp[c]	0	0	0	0	0	0	0	0	0	0	0	0	0	0	0	0	0	0	0	0	0	0	0	0	0	0	0	0	0	0	0	0	0	0	0	0	0	0	0	0	0	0	0	0	0	0	0	0	0
N2fixh2o[c] + N2fixprbamp[c] -> N2fixprfp[c]	0	0	0	0	0	0	0	0	0	0	0	0	0	0	0	0	0	0	0	0	0	0	0	0	0	0	0	0	0	0	0	0	0	0	0	0	0	0	0	0	0	0	0	0	0	0	0	0	0
N2fixprfp[c] <=> N2fixprlp[c]	0	0	0	0	0	0	0	0	0	0	0	0	0	0	0	0	0	0	0	0	0	0	0	0	0	0	0	0	0	0	0	0	0	0	0	0	0	0	0	0	0	0	0	0	0	0	0	0	0
N2fixgln__L[c] + N2fixprlp[c] -> N2fixaicar[c] + N2fixeig3p[c] + N2fixglu__L[c] + N2fixh[c]	0	0	0	0	0	0	0	0	0	0	0	0	0	0	0	0	0	0	0	0	0	0	0	0	0	0	0	0	0	0	0	0	0	0	0	0	0	0	0	0	0	0	0	0	0	0	0	0	0
N2fixeig3p[c] -> N2fixh2o[c] + N2fiximacp[c]	0	0	0	0	0	0	0	0	0	0	0	0	0	0	0	0	0	0	0	0	0	0	0	0	0	0	0	0	0	0	0	0	0	0	0	0	0	0	0	0	0	0	0	0	0	0	0	0	0
N2fixglu__L[c] + N2fiximacp[c] -> N2fixakg[c] + N2fixhisp[c]	0	0	0	0	0	0	0	0	0	0	0	0	0	0	0	0	0	0	0	0	0	0	0	0	0	0	0	0	0	0	0	0	0	0	0	0	0	0	0	0	0	0	0	0	0	0	0	0	0
N2fixh2o[c] + N2fixhisp[c] -> N2fixhistd[c] + N2fixpi[c]	0	0	0	0	0	0	0	0	0	0	0	0	0	0	0	0	0	0	0	0	0	0	0	0	0	0	0	0	0	0	0	0	0	0	0	0	0	0	0	0	0	0	0	0	0	0	0	0	0
N2fixh2o[c] + N2fixhistd[c] + 2 N2fixnad[c] -> 3 N2fixh[c] + N2fixhis__L[c] + 2 N2fixnadh[c]	0	0	0	0	0	0	0	0	0	0	0	0	0	0	0	0	0	0	0	0	0	0	0	0	0	0	0	0	0	0	0	0	0	0	0	0	0	0	0	0	0	0	0	0	0	0	0	0	0
N2fixforglu[c] + N2fixh2o[c] + N2fixh[c] -> N2fixfrmd[c] + N2fixglu__L[c]	0	0	0	0	0	0	0	0	0	0	0	0	0	0	0	0	0	0	0	0	0	0	0	0	0	0	0	0	0	0	0	0	0	0	0	0	0	0	0	0	0	0	0	0	0	0	0	0	0
N2fixfrmd[c] + N2fixh2o[c] -> N2fixfor[c] + N2fixh[c] + N2fixnh4[c]	0	0	0	0	0	0	0	0	0	0	0	0	0	0	0	0	0	0	0	0	0	0	0	0	0	0	0	0	0	0	0	0	0	0	0	0	0	0	0	0	0	0	0	0	0	0	0	0	0
N2fixh2o[c] + N2fixurcan[c] -> N2fix4izp[c]	0	0	0	0	0	0	0	0	0	0	0	0	0	0	0	0	0	0	0	0	0	0	0	0	0	0	0	0	0	0	0	0	0	0	0	0	0	0	0	0	0	0	0	0	0	0	0	0	0
N2fix4izp[c] + N2fixh2o[c] -> N2fixforglu[c] + N2fixh[c]	0	0	0	0	0	0	0	0	0	0	0	0	0	0	0	0	0	0	0	0	0	0	0	0	0	0	0	0	0	0	0	0	0	0	0	0	0	0	0	0	0	0	0	0	0	0	0	0	0
N2fixcoa[c] + N2fixmsa[c] + N2fixnad[c] -> N2fixaccoa[c] + N2fixco2[c] + N2fixnadh[c]	0	0	0	0	0	0	0	0	0	0	0	0	0	0	0	0	0	0	0	0	0	0	0	0	0	0	0	0	0	0	0	0	0	0	0	0	0	0	0	0	0	0	0	0	0	0	0	0	0
N2fixinost[c] + N2fixnad[c] -> N2fix2ins[c] + N2fixh[c] + N2fixnadh[c]	0	0	0	0	0	0	0	0	0	0	0	0	0	0	0	0	0	0	0	0	0	0	0	0	0	0	0	0	0	0	0	0	0	0	0	0	0	0	0	0	0	0	0	0	0	0	0	0	0
N2fix2ins[c] + N2fixatp[c] -> N2fixadp[c] + N2fixdhap[c] + 2 N2fixh[c] + N2fixmsa[c]	0	0	0	0	0	0	0	0	0	0	0	0	0	0	0	0	0	0	0	0	0	0	0	0	0	0	0	0	0	0	0	0	0	0	0	0	0	0	0	0	0	0	0	0	0	0	0	0	0
N2fixaspsa[c] + N2fixpyr[c] -> N2fix23dhdp[c] + 2 N2fixh2o[c] + N2fixh[c]	0	0	0	0	0	0	0	0	0	0	0	0	0	0	0	0	0	0	0	0	0	0	0	0	0	0	0	0	0	0	0	0	0	0	0	0	0	0	0	0	0	0	0	0	0	0	0	0	0
N2fix23dhdp[c] + N2fixh[c] + N2fixnadph[c] -> N2fixnadp[c] + N2fixthdp[c]	0	0	0	0	0	0	0	0	0	0	0	0	0	0	0	0	0	0	0	0	0	0	0	0	0	0	0	0	0	0	0	0	0	0	0	0	0	0	0	0	0	0	0	0	0	0	0	0	0
N2fix23dhdp[c] + N2fixh[c] + N2fixnadh[c] -> N2fixnad[c] + N2fixthdp[c]	0	0	0	0	0	0	0	0	0	0	0	0	0	0	0	0	0	0	0	0	0	0	0	0	0	0	0	0	0	0	0	0	0	0	0	0	0	0	0	0	0	0	0	0	0	0	0	0	0
N2fixh2o[c] + N2fixsuccoa[c] + N2fixthdp[c] -> N2fixcoa[c] + N2fixsl2a6o[c]	0	0	0	0	0	0	0	0	0	0	0	0	0	0	0	0	0	0	0	0	0	0	0	0	0	0	0	0	0	0	0	0	0	0	0	0	0	0	0	0	0	0	0	0	0	0	0	0	0
N2fixakg[c] + N2fixsl26da[c] <=> N2fixglu__L[c] + N2fixsl2a6o[c]	0	0	0	0	0	0	0	0	0	0	0	0	0	0	0	0	0	0	0	0	0	0	0	0	0	0	0	0	0	0	0	0	0	0	0	0	0	0	0	0	0	0	0	0	0	0	0	0	0
N2fixh2o[c] + N2fixsl26da[c] -> N2fix26dap__LL[c] + N2fixsucc[c]	0	0	0	0	0	0	0	0	0	0	0	0	0	0	0	0	0	0	0	0	0	0	0	0	0	0	0	0	0	0	0	0	0	0	0	0	0	0	0	0	0	0	0	0	0	0	0	0	0
N2fix26dap__LL[c] <=> N2fix26dap__M[c]	0	0	0	0	0	0	0	0	0	0	0	0	0	0	0	0	0	0	0	0	0	0	0	0	0	0	0	0	0	0	0	0	0	0	0	0	0	0	0	0	0	0	0	0	0	0	0	0	0
N2fix26dap__M[c] + N2fixh[c] -> N2fixco2[c] + N2fixlys__L[c]	0	0	0	0	0	0	0	0	0	0	0	0	0	0	0	0	0	0	0	0	0	0	0	0	0	0	0	0	0	0	0	0	0	0	0	0	0	0	0	0	0	0	0	0	0	0	0	0	0
N2fixhom__L[c] + N2fixsuccoa[c] -> N2fixcoa[c] + N2fixsuchms[c]	0	0	0	0	0	0	0	0	0	0	0	0	0	0	0	0	0	0	0	0	0	0	0	0	0	0	0	0	0	0	0	0	0	0	0	0	0	0	0	0	0	0	0	0	0	0	0	0	0
N2fixcys__L[c] + N2fixsuchms[c] -> N2fixcyst__L[c] + N2fixh[c] + N2fixsucc[c]	-5.15121e-28	-5.30861e-27	-1.6999e-26	-1.91453e-26	-2.23219e-26	-2.12917e-26	-2.97769e-26	-3.19089e-26	-3.50944e-26	-3.72175e-26	-3.82907e-26	-3.93638e-26	-4.14959e-26	-4.46689e-26	-4.67973e-26	-1.59401e-26	7.65527e-26	8.5088e-26	8.50665e-26	8.93019e-26	9.35803e-26	9.783e-26	1.0633e-25	-2.1263e-26	0	0	0	0	0	0	0	0	0	0	0	0	0	0	0	0	0	0	0	0	-3.41768e-26	-3.4683e-26	-3.49084e-26	-3.57508e-26	-3.63268e-26
N2fixcyst__L[c] + N2fixh2o[c] -> N2fixhcys__L[c] + N2fixnh4[c] + N2fixpyr[c]	-5.1746e-28	-5.30396e-27	-1.70115e-26	-1.9146e-26	-2.23316e-26	-2.12805e-26	-2.97701e-26	-3.18885e-26	-3.50943e-26	-3.72167e-26	-3.8292e-26	-3.93431e-26	-4.14938e-26	-4.46673e-26	-4.67978e-26	-1.59361e-26	7.65517e-26	8.50817e-26	8.50655e-26	8.93103e-26	9.35794e-26	9.78322e-26	1.06338e-25	-2.12482e-26	0	0	0	0	0	0	0	0	0	0	0	0	0	0	0	0	0	0	0	0	-3.41766e-26	-3.4684e-26	-3.49083e-26	-3.57492e-26	-3.63273e-26
N2fixamet[c] + N2fixhcys__L[c] -> N2fixahcys[c] + N2fixh[c] + N2fixmet__L[c]	0	0	0	0	0	0	0	0	0	0	0	0	0	0	0	0	0	0	0	0	0	0	0	0	0	0	0	0	0	0	0	0	0	0	0	0	0	0	0	0	0	0	0	0	0	0	0	0	0
N2fixahcys[c] + N2fixh2o[c] <=> N2fixadn[c] + N2fixhcys__L[c]	0	0	0	0	0	0	0	0	0	0	0	0	0	0	0	0	0	0	0	0	0	0	0	0	0	0	0	0	0	0	0	0	0	0	0	0	0	0	0	0	0	0	0	0	3.4177e-26	3.46871e-26	3.49103e-26	3.5752e-26	3.63301e-26
N2fix5mthf[c] + N2fixhcys__L[c] -> N2fixh[c] + N2fixmet__L[c] + N2fixthf[c]	-5.01236e-28	-5.30475e-27	-1.70142e-26	-1.91444e-26	-2.23329e-26	-2.12747e-26	-2.97679e-26	-3.18842e-26	-3.50935e-26	-3.72237e-26	-3.82889e-26	-3.9347e-26	-4.14912e-26	-4.46657e-26	-4.6789e-26	-1.59421e-26	7.65638e-26	8.50779e-26	8.50709e-26	8.93175e-26	9.3578e-26	9.78385e-26	1.06346e-25	-2.12608e-26	0	0	0	0	0	0	0	0	0	0	0	0	0	0	0	0	0	0	0	0	0	0	0	0	0
2 N2fixh[c] + N2fixmlthf[c] + N2fixnadh[c] -> N2fix5mthf[c] + N2fixnad[c]	0	0	0	0	0	0	0	0	0	0	0	0	0	0	0	0	0	0	0	0	0	0	0	0	9.73605e-32	5.19256e-31	-5.05282e-31	6.31602e-32	-6.98708e-33	-9.60504e-32	1.03851e-30	-6.98708e-33	-1.92101e-31	-4.36692e-34	-5.05282e-31	-4.86803e-32	2.56135e-31	-8.73385e-34	1.55777e-30	-5.05282e-31	1.74677e-33	2.18346e-34	8.73385e-34	-8.73385e-34	-7.62868e-30	-1.43038e-30	-4.76792e-31	-9.53585e-31	-6.67509e-30
N2fixatp[c] + N2fixh2o[c] + N2fixmet__L[c] -> N2fixamet[c] + N2fixpi[c] + N2fixppi[c]	-4.93365e-28	-5.30368e-27	-1.70047e-26	-1.91426e-26	-2.2333e-26	-2.12805e-26	-2.97664e-26	-3.19043e-26	-3.50937e-26	-3.72244e-26	-3.82851e-26	-3.93541e-26	-4.15085e-26	-4.4666e-26	-4.67875e-26	-1.59439e-26	7.65538e-26	8.50726e-26	8.50726e-26	8.93155e-26	9.35914e-26	9.78508e-26	1.06337e-25	-2.1264e-26	0	0	0	0	0	0	0	0	0	0	0	0	0	0	0	0	0	0	0	0	0	0	0	0	0
N2fixh2o[c] + N2fixsuchms[c] <=> N2fix2obut[c] + N2fixh[c] + N2fixnh4[c] + N2fixsucc[c]	5.09578e-28	5.32225e-27	1.70142e-26	1.91516e-26	2.23365e-26	2.1289e-26	2.9782e-26	3.19052e-26	3.50954e-26	3.72275e-26	3.83174e-26	3.93649e-26	4.15023e-26	4.4673e-26	4.68033e-26	1.59526e-26	-7.6564e-26	-8.50853e-26	-8.50711e-26	-8.93035e-26	-9.35924e-26	-9.78389e-26	-1.06318e-25	2.12749e-26	0	0	0	0	0	0	0	0	0	0	0	0	0	0	0	0	0	0	0	0	3.41789e-26	3.46867e-26	3.49096e-26	3.57518e-26	3.63251e-26
N2fixh[c] + N2fixnac[c] + N2fixprpp[c] -> N2fixnicrnt[c] + N2fixppi[c]	0	0	0	0	0	0	0	0	0	0	0	0	0	0	0	0	0	0	0	0	0	0	0	0	0	0	0	0	0	0	0	0	0	0	0	0	0	0	0	0	0	0	0	0	0	0	0	0	0
N2fixatp[c] + N2fixh[c] + N2fixnicrnt[c] <=> N2fixdnad[c] + N2fixppi[c]	0	0	0	0	0	0	0	0	0	0	0	0	0	0	0	0	0	0	0	0	0	0	0	0	0	0	0	0	0	0	0	0	0	0	0	0	0	0	0	0	0	0	0	0	0	0	0	0	0
N2fixatp[c] + N2fixdnad[c] + N2fixgln__L[c] + N2fixh2o[c] -> N2fixamp[c] + N2fixglu__L[c] + N2fixh[c] + N2fixnad[c] + N2fixppi[c]	0	0	0	0	0	0	0	0	0	0	0	0	0	0	0	0	0	0	0	0	0	0	0	0	0	0	0	0	0	0	0	0	0	0	0	0	0	0	0	0	0	0	0	0	0	0	0	0	0
N2fixh2o[c] + N2fixnicrnt[c] -> N2fixnicrns[c] + N2fixpi[c]	0	0	0	0	0	0	0	0	0	0	0	0	0	0	0	0	0	0	0	0	0	0	0	0	0	0	0	0	0	0	0	0	0	0	0	0	0	0	0	0	0	0	0	0	0	0	0	0	0
N2fixh2o[c] + N2fixnmn[c] -> N2fixpi[c] + N2fixrnam[c]	0	0	0	0	0	0	0	0	0	0	0	0	0	0	0	0	0	0	0	0	0	0	0	0	0	0	0	0	0	0	0	0	0	0	0	0	0	0	0	0	0	0	0	0	0	0	0	0	0
N2fixnad[c] + N2fixnadph[c] -> N2fixnadh[c] + N2fixnadp[c]	0	0	0	0	0	0	0	0	0	0	0	0	0	0	0	0	0	0	0	0	0	0	0	0	0	0	0	0	0	0	0	0	0	0	0	0	0	0	0	0	0	0	0	0	0	0	0	0	0
N2fixh[c] + N2fixnac[c] + N2fixr1p[c] <=> N2fixnicrns[c] + N2fixpi[c]	0	0	0	0	0	0	0	0	0	0	0	0	0	0	0	0	0	0	0	0	0	0	0	0	0	0	0	0	0	0	0	0	0	0	0	0	0	0	0	0	0	0	0	0	0	0	0	0	0
N2fixh2o[c] + N2fixncam[c] -> N2fixnac[c] + N2fixnh4[c]	0	0	0	0	0	0	0	0	0	0	0	0	0	0	0	0	0	0	0	0	0	0	0	0	0	0	0	0	0	0	0	0	0	0	0	0	0	0	0	0	0	0	0	0	0	0	0	0	0
N2fixpi[c] + N2fixrnam[c] <=> N2fixh[c] + N2fixncam[c] + N2fixr1p[c]	0	0	0	0	0	0	0	0	0	0	0	0	0	0	0	0	0	0	0	0	0	0	0	0	0	0	0	0	0	0	0	0	0	0	0	0	0	0	0	0	0	0	0	0	0	0	0	0	0
2 N2fixh[c] + N2fixprpp[c] + N2fixquln[c] -> N2fixco2[c] + N2fixnicrnt[c] + N2fixppi[c]	0	0	0	0	0	0	0	0	0	0	0	0	0	0	0	0	0	0	0	0	0	0	0	0	0	0	0	0	0	0	0	0	0	0	0	0	0	0	0	0	0	0	0	0	0	0	0	0	0
N2fixdhap[c] + N2fixiasp[c] -> 2 N2fixh2o[c] + N2fixpi[c] + N2fixquln[c]	0	0	0	0	0	0	0	0	0	0	0	0	0	0	0	0	0	0	0	0	0	0	0	0	0	0	0	0	0	0	0	0	0	0	0	0	0	0	0	0	0	0	0	0	0	0	0	0	0
N2fixasp__L[c] + N2fixq[c] -> N2fixh[c] + N2fixiasp[c] + N2fixqh2[c]	0	0	0	0	0	0	0	0	0	0	0	0	0	0	0	0	0	0	0	0	0	0	0	0	0	0	0	0	0	0	0	0	0	0	0	0	0	0	0	0	0	0	0	0	0	0	0	0	0
N2fixatp[c] + N2fixh[c] + N2fixnmn[c] <=> N2fixnad[c] + N2fixppi[c]	0	0	0	0	0	0	0	0	0	0	0	0	0	0	0	0	0	0	0	0	0	0	0	0	0	0	0	0	0	0	0	0	0	0	0	0	0	0	0	0	0	0	0	0	0	0	0	0	0
N2fixh2o[c] + N2fixnmn[c] -> N2fixh[c] + N2fixncam[c] + N2fixr5p[c]	0	0	0	0	0	0	0	0	0	0	0	0	0	0	0	0	0	0	0	0	0	0	0	0	0	0	0	0	0	0	0	0	0	0	0	0	0	0	0	0	0	0	0	0	0	0	0	0	0
N2fixfadh2[c] + N2fixq[c] <=> N2fixfad[c] + N2fixqh2[c]	53.1133	52.264	51.3118	50.3596	49.4074	48.4551	47.5029	46.5507	45.5985	44.6463	43.6941	42.7418	41.7896	40.8374	39.8852	38.933	37.9808	37.0286	36.0763	35.1241	34.1719	33.2197	32.2675	31.6549	31.2321	30.8811	30.4855	30.0899	29.6943	29.2987	28.9031	28.5075	28.1119	27.7163	27.3207	26.9251	26.5295	26.1339	25.7383	25.3426	24.947	24.5514	24.1558	23.7602	23.3646	22.969	22.5734	22.1778	21.7822
4 N2fixh[c] + N2fixo2[c] + 2 N2fixqh2[c] -> 2 N2fixh2o[c] + 4 N2fixh[e] + 2 N2fixq[c]	50.5691	49.7525	48.8479	47.9432	47.0385	46.1338	45.2292	44.3245	43.4198	42.5152	41.6105	40.7058	39.8011	38.8965	37.9918	37.0871	36.1824	35.2778	34.3731	33.4684	32.5637	31.6591	30.7544	30.3135	30.1318	30.0643	29.9259	29.7874	29.6489	29.5105	29.372	29.2335	29.0951	28.9566	28.8182	28.6797	28.5412	28.4028	28.2643	28.1259	27.9874	27.8489	27.7105	27.572	27.4335	27.2951	27.1566	27.0182	26.8797
2 N2fixh[c] + N2fixo2[c] + 2 N2fixqh2[c] -> 2 N2fixh2o[c] + 2 N2fixh[e] + 2 N2fixq[c]	0	0	0	0	0	0	0	0	0	0	0	0	0	0	0	0	0	0	0	0	0	0	0	0	0	0	0	0	0	0	0	0	0	0	0	0	0	0	0	0	0	0	0	0	0	0	0	0	0
N2fixadp[c] + 2 N2fixh[e] + N2fixpi[c] -> N2fixatp[c] + N2fixh2o[c] + N2fixh[c]	197.188	193.987	190.464	186.94	183.416	179.893	176.369	172.846	169.322	165.798	162.275	158.751	155.228	151.704	148.18	144.657	141.133	137.609	134.086	130.562	127.039	123.515	119.991	118.716	118.696	118.624	118.584	118.545	118.505	118.465	118.426	118.386	118.347	118.307	118.268	118.228	118.189	118.149	118.109	118.07	118.03	117.991	117.951	117.912	117.872	117.832	117.793	117.753	117.714
5 N2fixh[c] + N2fixnadh[c] + N2fixq[c] -> 4 N2fixh[e] + N2fixnad[c] + N2fixqh2[c]	48.025	47.2411	46.3839	45.5268	44.6697	43.8125	42.9554	42.0983	41.2412	40.384	39.5269	38.6698	37.8126	36.9555	36.0984	35.2412	34.3841	33.527	32.6698	31.8127	30.9556	30.0984	29.2413	28.9721	29.0314	29.2475	29.3662	29.4849	29.6036	29.7223	29.8409	29.9596	30.0783	30.197	30.3157	30.4343	30.553	30.6717	30.7904	30.9091	31.0277	31.1464	31.2651	31.3838	31.5025	31.6212	31.7398	31.8585	31.9772
2 N2fixaccoa[c] <=> N2fixaacoa[c] + N2fixcoa[c]	0.492969	0.710558	0.719965	0.729372	0.738779	0.748186	0.757593	0.767001	0.776408	0.785815	0.795222	0.804629	0.814036	0.823443	0.83285	0.842257	0.851664	0.861071	0.870478	0.879885	0.889292	0.898699	0.908106	0.911479	0.911479	0.911479	0.911479	0.911479	0.911479	0.911479	0.911479	0.911479	0.911479	0.911479	0.911479	0.911479	0.911479	0.911479	0.911479	0.911479	0.911479	0.911479	0.911479	0.911479	0.911479	0.911479	0.911479	0.911479	0.911479
N2fixaacoa[c] + N2fixh[c] + N2fixnadph[c] <=> N2fix3hbcoa__R[c] + N2fixnadp[c]	0.492969	0.710558	0.719965	0.729372	0.738779	0.748186	0.757593	0.767001	0.776408	0.785815	0.795222	0.804629	0.814036	0.823443	0.83285	0.842257	0.851664	0.861071	0.870478	0.879885	0.889292	0.898699	0.908106	0.911479	0.911479	0.911479	0.911479	0.911479	0.911479	0.911479	0.911479	0.911479	0.911479	0.911479	0.911479	0.911479	0.911479	0.911479	0.911479	0.911479	0.911479	0.911479	0.911479	0.911479	0.911479	0.911479	0.911479	0.911479	0.911479
N2fix3hbcoa__R[c] -> N2fixcoa[c] + N2fixphb[c]	0.492969	0.710558	0.719965	0.729372	0.738779	0.748186	0.757593	0.767001	0.776408	0.785815	0.795222	0.804629	0.814036	0.823443	0.83285	0.842257	0.851664	0.861071	0.870478	0.879885	0.889292	0.898699	0.908106	0.911479	0.911479	0.911479	0.911479	0.911479	0.911479	0.911479	0.911479	0.911479	0.911479	0.911479	0.911479	0.911479	0.911479	0.911479	0.911479	0.911479	0.911479	0.911479	0.911479	0.911479	0.911479	0.911479	0.911479	0.911479	0.911479
N2fixh2o[c] + 2 N2fixphb[c] -> N2fix3hbb__RR[c] + N2fixh[c]	0	0	0	0	0	0	0	0	0	0	0	0	0	0	0	0	0	0	0	0	0	0	0	0	0	0	0	0	0	0	0	0	0	0	0	0	0	0	0	0	0	0	0	0	-5.31557e-26	-5.3589e-26	-5.58236e-26	-5.56477e-26	-5.6208e-26
N2fix3hbb__RR[c] + N2fixh2o[c] -> 2 N2fixbhb[c] + N2fixh[c]	0	0	0	0	0	0	0	0	0	0	0	0	0	0	0	0	0	0	0	0	0	0	0	0	0	0	0	0	0	0	0	0	0	0	0	0	0	0	0	0	0	0	0	0	0	0	0	0	0
N2fixbhb[c] + N2fixnad[c] -> N2fixacac[c] + N2fixh[c] + N2fixnadh[c]	0	0	0	0	0	0	0	0	0	0	0	0	0	0	0	0	0	0	0	0	0	0	0	0	0	0	0	0	0	0	0	0	0	0	0	0	0	0	0	0	0	0	0	0	-1.06307e-25	-1.07176e-25	-1.11646e-25	-1.11294e-25	-1.12413e-25
N2fixacac[c] + N2fixatp[c] + N2fixcoa[c] -> N2fixaacoa[c] + N2fixamp[c] + N2fixppi[c]	0	0	0	0	0	0	0	0	0	0	0	0	0	0	0	0	0	0	0	0	0	0	0	0	0	0	0	0	0	0	0	0	0	0	0	0	0	0	0	0	0	0	0	0	0	0	0	0	0
N2fixacac[c] + N2fixsuccoa[c] <=> N2fixaacoa[c] + N2fixsucc[c]	0	0	0	0	0	0	0	0	0	0	0	0	0	0	0	0	0	0	0	0	0	0	0	0	0	0	0	0	0	0	0	0	0	0	0	0	0	0	0	0	0	0	0	0	-1.06307e-25	-1.07176e-25	-1.11646e-25	-1.11294e-25	-1.12405e-25
N2fixala__B[c] + N2fixatp[c] + N2fixpant__R[c] -> N2fixamp[c] + N2fixh[c] + N2fixpnto__R[c] + N2fixppi[c]	0	0	0	0	0	0	0	0	0	0	0	0	0	0	0	0	0	0	0	0	0	0	0	0	0	0	0	0	0	0	0	0	0	0	0	0	0	0	0	0	0	0	0	0	1.94688e-26	9.16046e-27	2.54774e-26	1.34542e-26	8.30032e-27
N2fix4ppcys[c] + N2fixh[c] -> N2fixco2[c] + N2fixpan4p[c]	0	0	0	0	0	0	0	0	0	0	0	0	0	0	0	0	0	0	0	0	0	0	0	0	0	0	0	0	0	0	0	0	0	0	0	0	0	0	0	0	0	0	0	0	1.94693e-26	9.16081e-27	2.54776e-26	1.34538e-26	8.30025e-27
N2fixatp[c] + N2fixh[c] + N2fixpan4p[c] <=> N2fixdpcoa[c] + N2fixppi[c]	-2.00181e-29	0	0	0	0	0	0	0	7.50679e-30	0	1.0009e-29	0	-1.0009e-29	0	0	0	0	-1.0009e-29	5.00452e-30	0	0	0	-1.0009e-29	1.0009e-29	0	0	0	0	0	0	0	0	0	0	0	0	0	0	0	0	0	0	0	0	0	0	0	0	0
N2fixACP[c] + N2fixh2o[c] -> N2fixapoACP[c] + N2fixh[c] + N2fixpan4p[c]	-4.93851e-15	-7.94303e-16	3.97898e-16	-1.14305e-15	7.33465e-16	8.47303e-16	-1.48782e-16	-9.27243e-16	2.76573e-15	1.73066e-15	1.99811e-16	1.17588e-15	-3.56726e-16	1.11407e-15	1.02685e-15	2.15739e-15	1.80898e-15	1.53821e-15	2.09322e-15	2.52345e-16	2.31461e-15	-1.20173e-16	1.00147e-16	2.11475e-15	5.02598e-18	1.10667e-15	1.49968e-15	9.73991e-16	2.70385e-16	4.03065e-16	6.68424e-16	1.49968e-15	1.367e-15	1.10164e-15	7.96078e-16	3.98039e-16	-1.27654e-16	5.35745e-16	9.87443e-16	1.12012e-15	1.2528e-15	-1.3268e-16	1.63236e-15	3.98039e-16	4.07178e-15	-1.72557e-14	-2.30993e-15	-9.27987e-15	9.89795e-15
N2fixh[c] + N2fixptcys[c] -> N2fixco2[c] + N2fixptth[c]	4.93851e-15	7.94303e-16	-3.97898e-16	1.14305e-15	-7.33465e-16	-8.47303e-16	1.48782e-16	9.27243e-16	-2.76573e-15	-1.73066e-15	-1.99811e-16	-1.17588e-15	3.56726e-16	-1.11407e-15	-1.02685e-15	-2.15739e-15	-1.80898e-15	-1.53821e-15	-2.09322e-15	-2.52345e-16	-2.31461e-15	1.20173e-16	-1.00147e-16	-2.11475e-15	-5.02598e-18	-1.10667e-15	-1.49968e-15	-9.73991e-16	-2.70385e-16	-4.03065e-16	-6.68424e-16	-1.49968e-15	-1.367e-15	-1.10164e-15	-7.96078e-16	-3.98039e-16	1.27654e-16	-5.35745e-16	-9.87443e-16	-1.12012e-15	-1.2528e-15	1.3268e-16	-1.63236e-15	-3.98039e-16	-4.07178e-15	1.72557e-14	2.30993e-15	9.27987e-15	-9.89795e-15
N2fixptcys[c] <=> N2fixptcys[e]	-4.93851e-15	-7.94303e-16	3.97898e-16	-1.14305e-15	7.33465e-16	8.47303e-16	-1.48782e-16	-9.27243e-16	2.76573e-15	1.73066e-15	1.99811e-16	1.17588e-15	-3.56726e-16	1.11407e-15	1.02685e-15	2.15739e-15	1.80898e-15	1.53821e-15	2.09322e-15	2.52345e-16	2.31461e-15	-1.20173e-16	1.00147e-16	2.11475e-15	5.02598e-18	1.10667e-15	1.49968e-15	9.73991e-16	2.70385e-16	4.03065e-16	6.68424e-16	1.49968e-15	1.367e-15	1.10164e-15	7.96078e-16	3.98039e-16	-1.27654e-16	5.35745e-16	9.87443e-16	1.12012e-15	1.2528e-15	-1.3268e-16	1.63236e-15	3.98039e-16	4.07178e-15	-1.72557e-14	-2.30993e-15	-9.27987e-15	9.89795e-15
N2fix3mob[c] + N2fixh2o[c] + N2fixmlthf[c] -> N2fix2dhp[c] + N2fixthf[c]	0	0	0	0	0	0	0	0	0	0	0	0	0	0	0	0	0	0	0	0	0	0	0	0	0	0	0	0	0	0	0	0	0	0	0	0	0	0	0	0	0	0	0	0	1.94684e-26	9.16061e-27	2.54774e-26	1.34541e-26	8.30096e-27
N2fixatp[c] + N2fixptth[c] -> N2fixadp[c] + N2fixh[c] + N2fixpan4p[c]	4.93851e-15	7.94303e-16	-3.97898e-16	1.14305e-15	-7.33465e-16	-8.47303e-16	1.48782e-16	9.27243e-16	-2.76573e-15	-1.73066e-15	-1.99811e-16	-1.17588e-15	3.56726e-16	-1.11407e-15	-1.02685e-15	-2.15739e-15	-1.80898e-15	-1.53821e-15	-2.09322e-15	-2.52345e-16	-2.31461e-15	1.20173e-16	-1.00147e-16	-2.11475e-15	-5.02598e-18	-1.10667e-15	-1.49968e-15	-9.73991e-16	-2.70385e-16	-4.03065e-16	-6.68424e-16	-1.49968e-15	-1.367e-15	-1.10164e-15	-7.96078e-16	-3.98039e-16	1.27654e-16	-5.35745e-16	-9.87443e-16	-1.12012e-15	-1.2528e-15	1.3268e-16	-1.63236e-15	-3.98039e-16	-4.07178e-15	1.72557e-14	2.30993e-15	9.27987e-15	-9.89795e-15
N2fixatp[c] + N2fixdpcoa[c] -> N2fixadp[c] + N2fixcoa[c] + N2fixh[c]	0	0	0	0	0	0	0	0	0	0	0	0	0	0	0	0	0	0	0	0	0	0	0	0	0	0	0	0	0	0	0	0	0	0	0	0	0	0	0	0	0	0	0	0	0	0	0	0	0
N2fix4ppan[c] + N2fixatp[c] + N2fixcys__L[c] -> N2fix4ppcys[c] + N2fixamp[c] + N2fixh[c] + N2fixppi[c]	0	0	0	0	0	0	0	0	0	0	0	0	0	0	0	0	0	0	0	0	0	0	0	0	0	0	0	0	0	0	0	0	0	0	0	0	0	0	0	0	0	0	0	0	1.94688e-26	9.16095e-27	2.54778e-26	1.34542e-26	8.30131e-27
N2fixapoACP[c] + N2fixcoa[c] -> N2fixACP[c] + N2fixh[c] + N2fixpap[c]	-4.93851e-15	-7.94303e-16	3.97898e-16	-1.14305e-15	7.33465e-16	8.47303e-16	-1.48782e-16	-9.27243e-16	2.76573e-15	1.73066e-15	1.99811e-16	1.17588e-15	-3.56726e-16	1.11407e-15	1.02685e-15	2.15739e-15	1.80898e-15	1.53821e-15	2.09322e-15	2.52345e-16	2.31461e-15	-1.20173e-16	1.00147e-16	2.11475e-15	5.02598e-18	1.10667e-15	1.49968e-15	9.73991e-16	2.70385e-16	4.03065e-16	6.68424e-16	1.49968e-15	1.367e-15	1.10164e-15	7.96078e-16	3.98039e-16	-1.27654e-16	5.35745e-16	9.87443e-16	1.12012e-15	1.2528e-15	-1.3268e-16	1.63236e-15	3.98039e-16	4.07178e-15	-1.72557e-14	-2.30993e-15	-9.27987e-15	9.89795e-15
N2fixh2o[c] + N2fixpap[c] -> N2fixamp[c] + N2fixpi[c]	-4.93851e-15	-7.94303e-16	3.97898e-16	-1.14305e-15	7.33465e-16	8.47303e-16	-1.48782e-16	-9.27243e-16	2.76573e-15	1.73066e-15	1.99811e-16	1.17588e-15	-3.56726e-16	1.11407e-15	1.02685e-15	2.15739e-15	1.80898e-15	1.53821e-15	2.09322e-15	2.52345e-16	2.31461e-15	-1.20173e-16	1.00147e-16	2.11475e-15	5.02598e-18	1.10667e-15	1.49968e-15	9.73991e-16	2.70385e-16	4.03065e-16	6.68424e-16	1.49968e-15	1.367e-15	1.10164e-15	7.96078e-16	3.98039e-16	-1.27654e-16	5.35745e-16	9.87443e-16	1.12012e-15	1.2528e-15	-1.3268e-16	1.63236e-15	3.98039e-16	4.07178e-15	-1.72557e-14	-2.30993e-15	-9.27987e-15	9.89795e-15
N2fix2dhp[c] + N2fixh[c] + N2fixnadph[c] -> N2fixnadp[c] + N2fixpant__R[c]	0	0	0	0	0	0	0	0	0	0	0	0	0	0	0	0	0	0	0	0	0	0	0	0	0	0	0	0	0	0	0	0	0	0	0	0	0	0	0	0	0	0	0	0	1.94684e-26	9.16061e-27	2.54774e-26	1.34541e-26	8.30096e-27
N2fixatp[c] + N2fixpnto__R[c] -> N2fix4ppan[c] + N2fixadp[c] + N2fixh[c]	0	0	0	0	0	0	0	0	0	0	0	0	0	0	0	0	0	0	0	0	0	0	0	0	0	0	0	0	0	0	0	0	0	0	0	0	0	0	0	0	0	0	0	0	1.94694e-26	9.16106e-27	2.54777e-26	1.34548e-26	8.30157e-27
N2fixatp[c] + N2fixrib__D[c] -> N2fixadp[c] + N2fixh[c] + N2fixr5p[c]	0	0	0	0	0	0	0	0	0	0	0	0	0	0	0	0	0	0	0	0	0	0	0	0	0	0	0	0	0	0	0	0	0	0	0	0	0	0	0	0	0	0	0	0	0	0	0	0	0
N2fixg6p[c] + N2fixnadp[c] -> N2fix6pgl[c] + N2fixh[c] + N2fixnadph[c]	13.0523	13.0304	12.8095	12.5885	12.3676	12.1466	11.9257	11.7047	11.4838	11.2628	11.0419	10.8209	10.6	10.379	10.1581	9.9371	9.71615	9.4952	9.27425	9.0533	8.83235	8.61139	8.39044	8.30647	8.29906	8.27204	8.25721	8.24237	8.22754	8.2127	8.19787	8.18303	8.1682	8.15336	8.13853	8.12369	8.10886	8.09402	8.07919	8.06435	8.04952	8.03468	8.01985	8.00501	7.99018	7.97534	7.96051	7.94567	7.93084
N2fix6pgl[c] + N2fixh2o[c] -> N2fix6pgc[c] + N2fixh[c]	13.0523	13.0304	12.8095	12.5885	12.3676	12.1466	11.9257	11.7047	11.4838	11.2628	11.0419	10.8209	10.6	10.379	10.1581	9.9371	9.71615	9.4952	9.27425	9.0533	8.83235	8.61139	8.39044	8.30647	8.29906	8.27204	8.25721	8.24237	8.22754	8.2127	8.19787	8.18303	8.1682	8.15336	8.13853	8.12369	8.10886	8.09402	8.07919	8.06435	8.04952	8.03468	8.01985	8.00501	7.99018	7.97534	7.96051	7.94567	7.93084
N2fix6pgc[c] + N2fixnadp[c] -> N2fixco2[c] + N2fixnadph[c] + N2fixru5p__D[c]	13.0523	13.0304	12.8095	12.5885	12.3676	12.1466	11.9257	11.7047	11.4838	11.2628	11.0419	10.8209	10.6	10.379	10.1581	9.9371	9.71615	9.4952	9.27425	9.0533	8.83235	8.61139	8.39044	8.30647	8.29906	8.27204	8.25721	8.24237	8.22754	8.2127	8.19787	8.18303	8.1682	8.15336	8.13853	8.12369	8.10886	8.09402	8.07919	8.06435	8.04952	8.03468	8.01985	8.00501	7.99018	7.97534	7.96051	7.94567	7.93084
N2fixr5p[c] <=> N2fixru5p__D[c]	-4.35078	-4.34347	-4.26982	-4.19617	-4.12252	-4.04887	-3.97522	-3.90157	-3.82792	-3.75427	-3.68062	-3.60697	-3.53332	-3.45967	-3.38602	-3.31237	-3.23872	-3.16507	-3.09142	-3.01777	-2.94412	-2.87046	-2.79681	-2.76882	-2.76635	-2.75735	-2.7524	-2.74746	-2.74251	-2.73757	-2.73262	-2.72768	-2.72273	-2.71779	-2.71284	-2.7079	-2.70295	-2.69801	-2.69306	-2.68812	-2.68317	-2.67823	-2.67328	-2.66834	-2.66339	-2.65845	-2.6535	-2.64856	-2.64361
N2fixru5p__D[c] <=> N2fixxu5p__D[c]	8.70156	8.68695	8.53965	8.39235	8.24505	8.09775	7.95044	7.80314	7.65584	7.50854	7.36124	7.21394	7.06664	6.91934	6.77204	6.62474	6.47743	6.33013	6.18283	6.03553	5.88823	5.74093	5.59363	5.53765	5.5327	5.5147	5.50481	5.49492	5.48503	5.47514	5.46525	5.45536	5.44547	5.43558	5.42568	5.41579	5.4059	5.39601	5.38612	5.37623	5.36634	5.35645	5.34656	5.33667	5.32678	5.31689	5.307	5.29711	5.28722
N2fixr5p[c] + N2fixxu5p__D[c] <=> N2fixg3p[c] + N2fixs7p[c]	4.35078	4.34347	4.26982	4.19617	4.12252	4.04887	3.97522	3.90157	3.82792	3.75427	3.68062	3.60697	3.53332	3.45967	3.38602	3.31237	3.23872	3.16507	3.09142	3.01777	2.94412	2.87046	2.79681	2.76882	2.76635	2.75735	2.7524	2.74746	2.74251	2.73757	2.73262	2.72768	2.72273	2.71779	2.71284	2.7079	2.70295	2.69801	2.69306	2.68812	2.68317	2.67823	2.67328	2.66834	2.66339	2.65845	2.6535	2.64856	2.64361
N2fixg3p[c] + N2fixs7p[c] <=> N2fixe4p[c] + N2fixf6p[c]	4.35078	4.34347	4.26982	4.19617	4.12252	4.04887	3.97522	3.90157	3.82792	3.75427	3.68062	3.60697	3.53332	3.45967	3.38602	3.31237	3.23872	3.16507	3.09142	3.01777	2.94412	2.87046	2.79681	2.76882	2.76635	2.75735	2.7524	2.74746	2.74251	2.73757	2.73262	2.72768	2.72273	2.71779	2.71284	2.7079	2.70295	2.69801	2.69306	2.68812	2.68317	2.67823	2.67328	2.66834	2.66339	2.65845	2.6535	2.64856	2.64361
N2fixe4p[c] + N2fixxu5p__D[c] <=> N2fixf6p[c] + N2fixg3p[c]	4.35078	4.34347	4.26982	4.19617	4.12252	4.04887	3.97522	3.90157	3.82792	3.75427	3.68062	3.60697	3.53332	3.45967	3.38602	3.31237	3.23872	3.16507	3.09142	3.01777	2.94412	2.87046	2.79681	2.76882	2.76635	2.75735	2.7524	2.74746	2.74251	2.73757	2.73262	2.72768	2.72273	2.71779	2.71284	2.7079	2.70295	2.69801	2.69306	2.68812	2.68317	2.67823	2.67328	2.66834	2.66339	2.65845	2.6535	2.64856	2.64361
N2fix6pgc[c] -> N2fix2ddg6p[c] + N2fixh2o[c]	0	0	0	0	0	0	0	0	0	0	0	0	0	0	0	0	0	0	0	0	0	0	0	0	0	0	0	0	0	0	0	0	0	0	0	0	0	0	0	0	0	0	0	0	0	-2.01506e-27	0	0	0
N2fix2ddg6p[c] -> N2fixg3p[c] + N2fixpyr[c]	0	0	0	0	0	0	0	0	0	0	0	0	0	0	0	0	0	0	0	0	0	0	0	0	0	0	0	0	0	0	-1.2299e-31	0	0	0	0	0	0	0	0	0	0	0	0	0	0	0	0	0	0
N2fixe4p[c] + N2fixh2o[c] + N2fixpep[c] -> N2fix2dda7p[c] + N2fixpi[c]	0	0	0	0	0	0	0	0	0	0	0	0	0	0	0	0	0	0	0	0	0	0	0	0	0	0	0	0	0	0	0	0	0	0	0	0	0	0	0	0	0	0	0	0	0	0	0	0	0
N2fix2dda7p[c] -> N2fix3dhq[c] + N2fixpi[c]	0	0	0	0	0	0	0	0	0	0	0	0	0	0	0	0	0	0	0	0	0	0	0	0	0	0	0	0	0	0	0	0	0	0	0	0	0	0	0	0	0	0	0	0	0	0	0	0	0
N2fix3dhq[c] -> N2fix3dhsk[c] + N2fixh2o[c]	0	0	0	0	0	0	0	0	0	0	0	0	0	0	0	0	0	0	0	0	0	0	0	0	0	0	0	0	0	0	0	0	0	0	0	0	0	0	0	0	0	0	0	0	0	0	0	0	0
N2fix3dhsk[c] + N2fixh[c] + N2fixnadph[c] <=> N2fixnadp[c] + N2fixskm[c]	0	0	0	0	0	0	0	0	0	0	0	0	0	0	0	0	0	0	0	0	0	0	0	0	0	0	0	0	0	0	0	0	0	0	0	0	0	0	0	0	0	0	0	0	0	0	0	0	0
N2fixatp[c] + N2fixskm[c] -> N2fixadp[c] + N2fixh[c] + N2fixskm5p[c]	0	0	0	0	0	0	0	0	0	0	0	0	0	0	0	0	0	0	0	0	0	0	0	0	0	0	0	0	0	0	0	0	0	0	0	0	0	0	0	0	0	0	0	0	0	0	0	0	0
N2fixpep[c] + N2fixskm5p[c] <=> N2fix3psme[c] + N2fixpi[c]	0	0	0	0	0	0	0	0	0	0	0	0	0	0	0	0	0	0	0	0	0	0	0	0	0	0	0	0	0	0	0	0	0	0	0	0	0	0	0	0	0	0	0	0	0	0	0	0	0
N2fix3psme[c] -> N2fixchor[c] + N2fixpi[c]	0	0	0	0	0	0	0	0	0	0	0	0	0	0	0	0	0	0	0	0	0	0	0	0	0	0	0	0	0	0	0	0	0	0	0	0	0	0	0	0	0	0	0	0	0	0	0	0	0
N2fixchor[c] -> N2fixpphn[c]	0	0	0	0	0	0	0	0	0	0	0	0	0	0	0	0	0	0	0	0	0	0	0	0	0	0	0	0	0	0	0	0	0	0	0	0	0	0	0	0	0	0	0	0	0	0	0	0	0
N2fixh[c] + N2fixpphn[c] -> N2fixco2[c] + N2fixh2o[c] + N2fixphpyr[c]	0	0	0	0	0	0	0	0	0	0	0	0	0	0	0	0	0	0	0	0	0	0	0	0	0	0	0	0	0	0	0	0	0	0	0	0	0	0	0	0	0	0	0	0	0	0	0	0	0
N2fixakg[c] + N2fixphe__L[c] <=> N2fixglu__L[c] + N2fixphpyr[c]	0	0	0	0	0	0	0	0	0	0	0	0	0	0	0	0	0	0	0	0	0	0	0	0	0	0	0	0	0	0	0	0	0	0	0	0	0	0	0	0	0	0	0	0	0	0	0	0	0
N2fixnad[c] + N2fixpphn[c] -> N2fix34hpp[c] + N2fixco2[c] + N2fixnadh[c]	0	0	0	0	0	0	0	0	0	0	0	0	0	0	0	0	0	0	0	0	0	0	0	0	0	0	0	0	0	0	0	0	0	0	0	0	0	0	0	0	0	0	0	0	0	0	0	0	0
N2fixakg[c] + N2fixtyr__L[c] <=> N2fix34hpp[c] + N2fixglu__L[c]	0	0	0	0	0	0	0	0	0	0	0	0	0	0	0	0	0	0	0	0	0	0	0	0	0	0	0	0	0	0	0	0	0	0	0	0	0	0	0	0	0	0	0	0	0	0	0	0	0
N2fixchor[c] + N2fixgln__L[c] -> N2fixanth[c] + N2fixglu__L[c] + N2fixh[c] + N2fixpyr[c]	0	0	0	0	0	0	0	0	0	0	0	0	0	0	0	0	0	0	0	0	0	0	0	0	0	0	0	0	0	0	0	0	0	0	0	0	0	0	0	0	0	0	0	0	0	0	0	0	0
N2fixanth[c] + N2fixprpp[c] -> N2fixppi[c] + N2fixpran[c]	0	0	0	0	0	0	0	0	0	0	0	0	0	0	0	0	0	0	0	0	0	0	0	0	0	0	0	0	0	0	0	0	0	0	0	0	0	0	0	0	0	0	0	0	0	0	0	0	0
N2fixpran[c] -> N2fix2cpr5p[c]	0	0	0	0	0	0	0	0	0	0	0	0	0	0	0	0	0	0	0	0	0	0	0	0	0	0	0	0	0	0	0	0	0	0	0	0	0	0	0	0	0	0	0	0	0	0	0	0	0
N2fix2cpr5p[c] + N2fixh[c] -> N2fix3ig3p[c] + N2fixco2[c] + N2fixh2o[c]	0	0	0	0	0	0	0	0	0	0	0	0	0	0	0	0	0	0	0	0	0	0	0	0	0	0	0	0	0	0	0	0	0	0	0	0	0	0	0	0	0	0	0	0	0	0	0	0	0
N2fix3ig3p[c] -> N2fixg3p[c] + N2fixindole[c]	0	0	0	0	0	0	0	0	0	0	0	0	0	0	0	0	0	0	0	0	0	0	0	0	0	0	0	0	0	0	0	0	0	0	0	0	0	0	0	0	0	0	0	0	0	0	0	0	0
N2fixindole[c] + N2fixser__L[c] -> N2fixh2o[c] + N2fixtrp__L[c]	0	0	0	0	0	0	0	0	0	0	0	0	0	0	0	0	0	0	0	0	0	0	0	0	0	0	0	0	0	0	0	0	0	0	0	0	0	0	0	0	0	0	0	0	0	0	0	0	0
N2fix3ig3p[c] + N2fixser__L[c] -> N2fixg3p[c] + N2fixh2o[c] + N2fixtrp__L[c]	0	0	0	0	0	0	0	0	0	0	0	0	0	0	0	0	0	0	0	0	0	0	0	0	0	0	0	0	0	0	0	0	0	0	0	0	0	0	0	0	0	0	0	0	0	0	0	0	0
N2fixatp[c] + N2fixglu__L[c] -> N2fixadp[c] + N2fixglu5p[c]	0	0	0	0	0	0	0	0	0	0	0	0	0	0	0	0	0	0	0	0	0	0	0	0	0	0	0	0	0	0	0	0	0	0	0	0	0	0	0	0	0	0	0	0	0	0	0	0	0
N2fixglu5p[c] + N2fixh[c] + N2fixnadph[c] -> N2fixglu5sa[c] + N2fixnadp[c] + N2fixpi[c]	0	0	0	0	0	0	0	0	0	0	0	0	0	0	0	0	0	0	0	0	0	0	0	0	0	0	0	0	0	0	0	0	0	0	0	0	0	0	0	0	0	0	0	0	0	0	0	0	0
N2fixglu5sa[c] -> N2fix1pyr5c[c] + N2fixh2o[c] + N2fixh[c]	0	0	0	0	0	0	0	0	0	0	0	0	0	0	0	0	0	0	0	0	0	0	0	0	0	0	0	0	0	0	0	0	0	0	0	0	0	0	0	0	0	0	0	0	0	0	0	0	0
N2fix1pyr5c[c] + 2 N2fixh[c] + N2fixnadph[c] -> N2fixnadp[c] + N2fixpro__L[c]	0	0	0	0	0	0	0	0	0	0	0	0	0	0	0	0	0	0	0	0	0	0	0	0	0	0	0	0	0	0	0	0	0	0	0	0	0	0	0	0	0	0	0	0	0	0	0	0	0
N2fixr5p[c] <=> N2fixr1p[c]	0	-4.24224e-27	4.24224e-27	-4.24224e-27	0	0	2.6514e-28	1.3257e-28	-6.62851e-29	-2.6514e-28	-1.3257e-28	0	1.3257e-28	-1.3257e-28	0	0	0	0	0	5.30281e-28	-5.30216e-28	5.30216e-28	-5.30216e-28	0	0	0	0	0	0	0	0	0	0	0	0	0	0	0	0	0	0	0	0	0	6.88153e-30	4.67105e-30	4.67105e-30	4.67105e-30	4.67105e-30
N2fixdad__2[c] + N2fixh2o[c] + N2fixh[c] -> N2fixdin[c] + N2fixnh4[c]	2.12863e-14	-2.93998e-14	7.22242e-15	5.78933e-15	5.74963e-15	-1.70473e-15	8.57886e-15	1.72765e-15	1.73646e-14	-8.13263e-15	1.73849e-15	1.62026e-14	-1.82373e-14	-4.50585e-15	7.90846e-15	5.74799e-15	-7.70598e-18	-6.26385e-15	4.2179e-16	6.99762e-15	-3.50403e-15	-9.61928e-16	2.41349e-15	6.51005e-15	9.80661e-16	5.98484e-15	1.81842e-14	-2.19682e-15	-1.61703e-14	8.90882e-16	1.58895e-14	-1.46971e-14	2.09873e-15	-8.49624e-16	1.6505e-14	-5.77596e-16	-5.49364e-15	-1.90334e-15	1.62086e-14	1.75608e-14	3.69189e-15	3.55138e-16	1.87627e-15	-1.30932e-15	0	0	0	0	0
N2fixh2o[c] + N2fiximp[c] -> N2fixins[c] + N2fixpi[c]	0	0	0	0	0	0	0	0	0	0	0	0	0	0	0	0	0	0	0	0	0	0	0	0	0	0	0	0	0	0	0	0	0	0	0	0	0	0	0	0	0	0	0	0	0	0	0	0	0
N2fixade[c] + N2fixh2o[c] + N2fixh[c] -> N2fixhxan[c] + N2fixnh4[c]	0	0	0	0	0	0	0	0	0	0	0	0	0	0	0	0	0	0	0	0	0	0	0	0	0	0	0	0	0	0	0	0	0	0	0	0	0	0	0	0	0	0	0	0	0	0	0	0	0
N2fixadn[c] + N2fixh2o[c] + N2fixh[c] -> N2fixins[c] + N2fixnh4[c]	0	0	0	0	0	0	0	0	0	0	0	0	0	0	0	0	0	0	0	0	0	0	0	0	0	0	0	0	0	0	0	0	0	0	0	0	0	0	0	0	0	0	0	0	0	0	0	0	0
N2fixdadp[c] + N2fixh[c] + N2fixpep[c] <=> N2fixdatp[c] + N2fixpyr[c]	-4.35078	-4.34347	-4.26982	-4.19617	-4.12252	-4.04887	-3.97522	-3.90157	-3.82792	-3.75427	-3.68062	-3.60697	-3.53332	-3.45967	-3.38602	-3.31237	-3.23872	-3.16507	-3.09142	-3.01777	-2.94412	-2.87046	-2.79681	-2.76882	-2.76635	-2.75735	-2.7524	-2.74746	-2.74251	-2.73757	-2.73262	-2.72768	-2.72273	-2.71779	-2.71284	-2.7079	-2.70295	-2.69801	-2.69306	-2.68812	-2.68317	-2.67823	-2.67328	-2.66834	8.7871	8.81677	8.84644	8.87611	8.90578
N2fixatp[c] + N2fixdadp[c] <=> N2fixadp[c] + N2fixdatp[c]	4.35078	4.34347	4.26982	4.19617	4.12252	4.04887	3.97522	3.90157	3.82792	3.75427	3.68062	3.60697	3.53332	3.45967	3.38602	3.31237	3.23872	3.16507	3.09142	3.01777	2.94412	2.87046	2.79681	2.76882	2.76635	2.75735	2.7524	2.74746	2.74251	2.73757	2.73262	2.72768	2.72273	2.71779	2.71284	2.7079	2.70295	2.69801	2.69306	2.68812	2.68317	2.67823	2.67328	2.66834	-8.7871	-8.81677	-8.84644	-8.87611	-8.90578
N2fixatp[c] + N2fixfor[c] + N2fixthf[c] -> N2fix10fthf[c] + N2fixadp[c] + N2fixpi[c]	0	0	0	0	0	0	0	0	0	0	0	0	0	0	0	0	0	0	0	0	0	0	0	0	0	5.15763e-31	2.06305e-30	0	-6.44703e-31	-1.80517e-30	3.09458e-30	3.09458e-30	3.86822e-30	-9.02584e-31	-4.1261e-30	7.22068e-30	1.03153e-30	-4.1261e-30	0	-1.88517e-30	-3.73928e-30	0	7.73644e-30	-3.61034e-30	-5.5935e-33	1.02593e-30	-2.58441e-30	-5.5935e-33	-5.5935e-33
N2fix10fthf[c] + N2fixh2o[c] + N2fixnadp[c] -> N2fixco2[c] + N2fixh[c] + N2fixnadph[c] + N2fixthf[c]	0	0	0	0	0	0	0	0	0	0	0	0	0	0	0	0	0	0	0	0	0	0	0	0	0	4.89229e-31	2.44614e-30	0	-6.11536e-31	-1.7123e-30	3.91383e-30	3.4246e-30	3.91383e-30	-9.78457e-31	-3.91383e-30	7.33843e-30	9.78457e-31	-4.40306e-30	0	-1.88517e-30	-3.66921e-30	0	7.82766e-30	-3.4246e-30	-5.5935e-33	1.02593e-30	-2.58441e-30	-5.5935e-33	-5.5935e-33
N2fix10fthf[c] + N2fixh2o[c] -> N2fixfor[c] + N2fixh[c] + N2fixthf[c]	0	0	0	0	0	0	0	0	0	0	0	0	0	0	0	0	0	0	0	0	0	0	0	0	0	0	0	0	0	0	0	0	0	0	0	0	0	0	0	0	0	0	0	0	0	0	0	0	0
N2fixadn[c] + N2fixh2o[c] -> N2fixade[c] + N2fixrib__D[c]	0	0	0	0	0	0	0	0	0	0	0	0	0	0	0	0	0	0	0	0	0	0	0	0	0	0	0	0	0	0	0	0	0	0	0	0	0	0	0	0	0	0	0	0	0	0	0	0	0
N2fixdgmp[c] + N2fixh2o[c] -> N2fixdgsn[c] + N2fixpi[c]	-2.12863e-14	6.82944e-47	9.84227e-30	9.84227e-30	1.96845e-29	9.84227e-30	9.84227e-30	9.84227e-30	0	-2.46057e-30	9.84227e-30	0	0	4.92113e-30	0	0	9.84227e-30	9.84227e-30	0	0	0	9.84227e-30	5.46356e-46	9.84227e-30	-9.80661e-16	-5.98484e-15	-1.81842e-14	2.19682e-15	1.61703e-14	-8.90882e-16	-1.58895e-14	1.46971e-14	-2.09873e-15	8.49624e-16	-1.6505e-14	5.77596e-16	5.49364e-15	1.90334e-15	-1.62086e-14	-1.75608e-14	-3.69189e-15	-3.55138e-16	-1.87627e-15	1.30932e-15	6.88153e-30	4.67105e-30	4.67105e-30	4.67105e-30	4.67105e-30
N2fixgdptp[c] + N2fixh2o[c] <=> N2fixh[c] + N2fixpi[c] + N2fixppgpp[c]	0	0	0	0	0	0	0	0	0	0	0	0	0	0	0	0	0	0	0	0	0	0	0	0	0	0	0	0	0	0	0	0	0	0	0	0	0	0	0	0	0	0	0	0	0	0	0	0	0
N2fixhxan[c] + N2fixprpp[c] <=> N2fiximp[c] + N2fixppi[c]	2.12863e-14	-2.93998e-14	7.22242e-15	5.78933e-15	5.74963e-15	-1.70473e-15	8.57886e-15	1.72765e-15	1.73646e-14	-8.13263e-15	1.73849e-15	1.62026e-14	-1.82373e-14	-4.50585e-15	7.90846e-15	5.74799e-15	-7.70598e-18	-6.26385e-15	4.2179e-16	6.99762e-15	-3.50403e-15	-9.61928e-16	2.41349e-15	6.51005e-15	9.80661e-16	5.98484e-15	1.81842e-14	-2.19682e-15	-1.61703e-14	8.90882e-16	1.58895e-14	-1.46971e-14	2.09873e-15	-8.49624e-16	1.6505e-14	-5.77596e-16	-5.49364e-15	-1.90334e-15	1.62086e-14	1.75608e-14	3.69189e-15	3.55138e-16	1.87627e-15	-1.30932e-15	0	0	0	0	0
N2fixins[c] + N2fixpi[c] <=> N2fixhxan[c] + N2fixr1p[c]	0	0	0	0	0	0	0	0	0	0	0	0	0	0	0	0	0	0	0	0	0	0	0	0	0	0	0	0	0	0	0	0	0	0	0	0	0	0	0	0	0	0	0	0	0	0	0	0	0
N2fixadn[c] + N2fixpi[c] -> N2fixade[c] + N2fixr1p[c]	0	0	0	0	0	0	0	0	0	0	0	0	0	0	0	0	0	0	0	0	0	0	0	0	0	0	0	0	0	0	0	0	0	0	0	0	0	0	0	0	0	0	0	0	0	0	0	0	0
N2fixamp[c] + N2fixh2o[c] -> N2fixadn[c] + N2fixpi[c]	0	0	0	0	0	0	0	0	0	0	0	0	0	0	0	0	0	0	0	0	0	0	0	0	0	0	0	0	0	0	0	0	0	0	0	0	0	0	0	0	0	0	0	0	-3.41758e-26	-3.46888e-26	-3.49107e-26	-3.57525e-26	-3.63328e-26
N2fixdad__2[c] + N2fixpi[c] <=> N2fix2dr1p[c] + N2fixade[c]	-2.12863e-14	2.93998e-14	-7.22242e-15	-5.78933e-15	-5.74963e-15	1.70473e-15	-8.57886e-15	-1.72765e-15	-1.73646e-14	8.13263e-15	-1.73849e-15	-1.62026e-14	1.82373e-14	4.50585e-15	-7.90846e-15	-5.74799e-15	7.70598e-18	6.26385e-15	-4.2179e-16	-6.99762e-15	3.50403e-15	9.61928e-16	-2.41349e-15	-6.51005e-15	-9.80661e-16	-5.98484e-15	-1.81842e-14	2.19682e-15	1.61703e-14	-8.90882e-16	-1.58895e-14	1.46971e-14	-2.09873e-15	8.49624e-16	-1.6505e-14	5.77596e-16	5.49364e-15	1.90334e-15	-1.62086e-14	-1.75608e-14	-3.69189e-15	-3.55138e-16	-1.87627e-15	1.30932e-15	0	0	0	0	0
N2fixatp[c] + N2fixgdp[c] <=> N2fixadp[c] + N2fixgtp[c]	3.53677e-29	-4.52697e-27	0	0	-4.52697e-27	-4.52697e-27	-2.82942e-28	0	0	-2.82942e-28	-1.41471e-28	0	0	0	-5.65774e-28	0	-5.65884e-28	5.65884e-28	-5.65884e-28	5.65903e-28	0	0	0	0	-1.96132e-15	-1.19697e-14	-3.63685e-14	4.39364e-15	3.23405e-14	-1.78176e-15	-3.17791e-14	2.93941e-14	-4.19746e-15	1.69925e-15	-3.301e-14	1.15519e-15	1.09873e-14	3.80668e-15	-3.24171e-14	-3.51216e-14	-7.38378e-15	-7.10275e-16	-3.75254e-15	2.61864e-15	-3.20847e-26	-3.26039e-26	-3.20867e-26	-3.36382e-26	-3.51897e-26
N2fixgua[c] + N2fixh2o[c] + N2fixh[c] -> N2fixnh4[c] + N2fixxan[c]	-2.12863e-14	2.93998e-14	-7.22242e-15	-5.78933e-15	-5.74963e-15	1.70473e-15	-8.57886e-15	-1.72765e-15	-1.73646e-14	8.13263e-15	-1.73849e-15	-1.62026e-14	1.82373e-14	4.50585e-15	-7.90846e-15	-5.74799e-15	7.70598e-18	6.26385e-15	-4.2179e-16	-6.99762e-15	3.50403e-15	9.61928e-16	-2.41349e-15	-6.51005e-15	0	0	0	0	0	0	0	0	0	0	0	0	0	0	0	0	0	0	0	0	0	0	0	0	0
N2fixatp[c] + N2fixgtp[c] -> N2fixamp[c] + N2fixgdptp[c] + N2fixh[c]	0	0	0	0	0	0	0	0	0	0	0	0	0	0	0	0	0	0	0	0	0	0	0	0	0	0	0	0	0	0	0	0	0	0	0	0	0	0	0	0	0	0	0	0	0	0	0	0	0
N2fixatp[c] + N2fixr5p[c] -> N2fixamp[c] + N2fixh[c] + N2fixprpp[c]	0	0	0	0	0	0	0	0	0	0	0	0	0	0	0	0	0	0	0	0	0	0	0	0	0	0	0	0	0	0	0	0	0	0	0	0	0	0	0	0	0	0	0	0	0	0	0	0	0
N2fixpi[c] + N2fixxtsn[c] <=> N2fixr1p[c] + N2fixxan[c]	0	0	0	0	0	0	0	0	0	0	0	0	0	0	0	0	0	0	0	0	0	0	0	0	0	0	0	0	0	0	0	0	0	0	0	0	0	0	0	0	0	0	0	0	-9.12909e-46	-9.12909e-46	-9.12909e-46	-9.12909e-46	-9.12909e-46
N2fixdgtp[c] + N2fixh2o[c] -> N2fixdgsn[c] + N2fixpppi[c]	0	0	0	0	0	0	0	0	0	0	0	0	0	0	0	0	0	0	0	0	0	0	0	0	0	0	0	0	0	0	0	0	0	0	0	0	0	0	0	0	0	0	0	0	0	0	0	0	0
N2fixgtp[c] + N2fixh2o[c] -> N2fixgsn[c] + N2fixpppi[c]	0	0	0	0	0	0	0	0	0	0	0	0	0	0	0	0	0	0	0	0	0	0	0	0	0	0	0	0	0	0	0	0	0	0	0	0	0	0	0	0	0	0	0	0	0	0	0	0	0
N2fixatp[c] + N2fixdamp[c] <=> N2fixadp[c] + N2fixdadp[c]	0	0	0	0	0	0	0	0	0	0	0	0	0	0	0	0	0	0	0	0	0	0	0	0	0	0	0	0	0	0	0	0	0	0	0	0	0	0	0	0	0	0	0	0	0	0	0	0	0
N2fixh2o[c] + N2fixppgpp[c] -> N2fixgdp[c] + N2fixppi[c]	0	0	0	0	0	0	0	0	0	0	0	0	0	0	0	0	0	0	0	0	0	0	0	0	0	0	0	0	0	0	0	0	0	0	0	0	0	0	0	0	0	0	0	0	0	0	0	0	0
N2fixgln__L[c] + N2fixh2o[c] + N2fixprpp[c] -> N2fixglu__L[c] + N2fixppi[c] + N2fixpram[c]	0	0	0	0	0	0	0	0	0	0	0	0	0	0	0	0	0	0	0	0	0	0	0	0	0	0	0	0	0	0	0	0	0	0	0	0	0	0	0	0	0	0	0	0	0	0	0	0	0
N2fixatp[c] + N2fixgly[c] + N2fixpram[c] -> N2fixadp[c] + N2fixgar[c] + N2fixh[c] + N2fixpi[c]	0	0	0	0	0	0	0	0	0	0	0	0	0	0	0	0	0	0	0	0	0	0	0	0	0	0	0	0	0	0	0	0	0	0	0	0	0	0	0	0	0	0	0	0	0	0	0	0	0
N2fix10fthf[c] + N2fixgar[c] <=> N2fixfgam[c] + N2fixh[c] + N2fixthf[c]	0	0	0	0	0	0	0	0	0	0	0	0	0	0	0	0	0	0	0	0	0	0	0	0	0	0	0	0	0	0	0	0	0	0	0	0	0	0	0	0	0	0	0	0	0	0	0	0	0
N2fixatp[c] + N2fixfgam[c] + N2fixgln__L[c] + N2fixh2o[c] -> N2fixadp[c] + N2fixfpram[c] + N2fixglu__L[c] + N2fixh[c] + N2fixpi[c]	0	0	0	0	0	0	0	0	0	0	0	0	0	0	0	0	0	0	0	0	0	0	0	0	0	0	0	0	0	0	0	0	0	0	0	0	0	0	0	0	0	0	0	0	0	0	0	0	0
N2fixatp[c] + N2fixfpram[c] -> N2fixadp[c] + N2fixair[c] + 2 N2fixh[c] + N2fixpi[c]	0	0	0	0	0	0	0	0	0	0	0	0	0	0	0	0	0	0	0	0	0	0	0	0	0	0	0	0	0	0	0	0	0	0	0	0	0	0	0	0	0	0	0	0	0	0	0	0	0
N2fixair[c] + N2fixco2[c] <=> N2fix5aizc[c] + N2fixh[c]	0	0	0	0	0	0	0	0	0	0	0	0	0	0	0	0	0	0	0	0	0	0	0	0	0	0	0	0	0	0	0	0	0	0	0	0	0	0	0	0	0	0	0	0	0	0	0	0	0
N2fix5aizc[c] + N2fixasp__L[c] + N2fixatp[c] -> N2fix25aics[c] + N2fixadp[c] + N2fixh[c] + N2fixpi[c]	0	0	0	0	0	0	0	0	0	0	0	0	0	0	0	0	0	0	0	0	0	0	0	0	0	0	0	0	0	0	0	0	0	0	0	0	0	0	0	0	0	0	0	0	0	0	0	0	0
N2fix25aics[c] <=> N2fixaicar[c] + N2fixfum[c]	0	0	0	0	0	0	0	0	0	0	0	0	0	0	0	0	0	0	0	0	0	0	0	0	0	0	0	0	0	0	0	0	0	0	0	0	0	0	0	0	0	0	0	0	0	0	0	0	0
N2fix10fthf[c] + N2fixaicar[c] -> N2fixfprica[c] + N2fixthf[c]	0	0	0	0	0	0	0	0	0	0	0	0	0	0	0	0	0	0	0	0	0	0	0	0	0	0	0	0	0	0	0	0	0	0	0	0	0	0	0	0	0	0	0	0	0	0	0	0	0
N2fixh2o[c] + N2fiximp[c] <=> N2fixfprica[c]	0	0	0	0	0	0	0	0	0	0	0	0	0	0	0	0	0	0	0	0	0	0	0	0	0	0	0	0	0	0	0	0	0	0	0	0	0	0	0	0	0	0	0	0	0	0	0	0	0
N2fixasp__L[c] + N2fixgtp[c] + N2fiximp[c] -> N2fixdcamp[c] + N2fixgdp[c] + 2 N2fixh[c] + N2fixpi[c]	0	0	0	0	0	0	0	0	0	0	0	0	0	0	0	0	0	0	0	0	0	0	0	0	0	0	0	0	0	0	0	0	0	0	0	0	0	0	0	0	0	0	0	0	0	0	0	0	0
N2fixdcamp[c] <=> N2fixamp[c] + N2fixfum[c]	0	0	0	0	0	0	0	0	0	0	0	0	0	0	0	0	0	0	0	0	0	0	0	0	0	0	0	0	0	0	0	0	0	0	0	0	0	0	0	0	0	0	0	0	0	0	0	0	0
N2fixh2o[c] + N2fiximp[c] + N2fixnad[c] -> N2fixh[c] + N2fixnadh[c] + N2fixxmp[c]	2.12863e-14	-2.93998e-14	7.22242e-15	5.78933e-15	5.74963e-15	-1.70473e-15	8.57886e-15	1.72765e-15	1.73646e-14	-8.13263e-15	1.73849e-15	1.62026e-14	-1.82373e-14	-4.50585e-15	7.90846e-15	5.74799e-15	-7.70598e-18	-6.26385e-15	4.2179e-16	6.99762e-15	-3.50403e-15	-9.61928e-16	2.41349e-15	6.51005e-15	-1.36032e-31	-1.08826e-30	0	-2.72065e-31	0	1.36032e-31	0	-2.17652e-30	5.4413e-31	0	0	0	-1.08826e-30	-2.72065e-31	0	2.17652e-30	0	6.80162e-32	2.72065e-31	0	0	0	0	0	0
N2fixatp[c] + N2fixgln__L[c] + N2fixh2o[c] + N2fixxmp[c] -> N2fixamp[c] + N2fixglu__L[c] + N2fixgmp[c] + 2 N2fixh[c] + N2fixppi[c]	0	0	0	0	0	0	0	0	0	0	0	0	0	0	0	0	0	0	0	0	0	0	0	0	0	0	0	0	0	0	0	0	0	0	0	0	0	0	0	0	0	0	0	0	0	0	0	0	0
N2fixamp[c] + N2fixatp[c] <=> 2 N2fixadp[c]	-2.62248e-14	2.86055e-14	-6.82452e-15	-6.93238e-15	-5.01617e-15	2.55203e-15	-8.72764e-15	-2.6549e-15	-1.45988e-14	9.8633e-15	-1.53868e-15	-1.50267e-14	1.78806e-14	5.61991e-15	-6.88161e-15	-3.5906e-15	1.81668e-15	7.80206e-15	1.67143e-15	-6.74527e-15	5.81864e-15	8.41755e-16	-2.31335e-15	-4.3953e-15	5.02598e-18	1.10667e-15	1.49968e-15	9.73991e-16	2.70385e-16	4.03065e-16	6.68424e-16	1.49968e-15	1.367e-15	1.10164e-15	7.96078e-16	3.98039e-16	-1.27654e-16	5.35745e-16	9.87443e-16	1.12012e-15	1.2528e-15	-1.3268e-16	1.63236e-15	3.98039e-16	4.07178e-15	-1.72557e-14	-2.30993e-15	-9.27987e-15	9.89795e-15
N2fixgua[c] + N2fixprpp[c] <=> N2fixgmp[c] + N2fixppi[c]	1.76839e-29	-2.93998e-14	7.22242e-15	5.78933e-15	5.74963e-15	-1.70473e-15	8.57886e-15	1.72765e-15	1.73646e-14	-8.13263e-15	1.73849e-15	1.62026e-14	-1.82373e-14	-4.50585e-15	7.90846e-15	5.74799e-15	-7.70598e-18	-6.26385e-15	4.2179e-16	6.99762e-15	-3.50403e-15	-9.61928e-16	2.41349e-15	6.51005e-15	-9.80661e-16	-5.98484e-15	-1.81842e-14	2.19682e-15	1.61703e-14	-8.90882e-16	-1.58895e-14	1.46971e-14	-2.09873e-15	8.49624e-16	-1.6505e-14	5.77596e-16	5.49364e-15	1.90334e-15	-1.62086e-14	-1.75608e-14	-3.69189e-15	-3.55138e-16	-1.87627e-15	1.30932e-15	6.88153e-30	4.67105e-30	4.67105e-30	4.67105e-30	4.67105e-30
N2fixgsn[c] + N2fixpi[c] <=> N2fixgua[c] + N2fixr1p[c]	0	0	0	0	0	0	0	0	0	0	0	0	0	0	0	0	0	0	0	0	0	0	0	0	0	0	0	0	0	0	0	0	0	0	0	0	0	0	0	0	0	0	0	0	0	0	0	0	0
N2fixatp[c] + N2fixdgdp[c] <=> N2fixadp[c] + N2fixdgtp[c]	-2.12863e-14	0	0	0	0	0	0	0	0	0	0	0	0	0	0	0	0	0	0	0	0	0	0	0	1.38155e-31	1.10524e-30	-2.21048e-30	2.7631e-31	0	0	-2.21048e-30	2.21048e-30	-5.52621e-31	-1.38155e-31	0	6.90776e-32	1.10524e-30	-2.7631e-31	-2.21048e-30	-2.21048e-30	5.52621e-31	0	0	0	0	0	0	0	0
N2fixgmp[c] + N2fixh2o[c] -> N2fixgsn[c] + N2fixpi[c]	0	0	0	0	0	0	0	0	0	0	0	0	0	0	0	0	0	0	0	0	0	0	0	0	0	0	0	0	0	0	0	0	0	0	0	0	0	0	0	0	0	0	0	0	0	0	0	0	0
N2fixdgsn[c] + N2fixpi[c] <=> N2fix2dr1p[c] + N2fixgua[c]	-2.12863e-14	6.82944e-47	9.84227e-30	9.84227e-30	1.96845e-29	9.84227e-30	9.84227e-30	9.84227e-30	0	-2.46057e-30	9.84227e-30	0	0	4.92113e-30	0	0	9.84227e-30	9.84227e-30	0	0	0	9.84227e-30	5.46356e-46	9.84227e-30	-9.80661e-16	-5.98484e-15	-1.81842e-14	2.19682e-15	1.61703e-14	-8.90882e-16	-1.58895e-14	1.46971e-14	-2.09873e-15	8.49624e-16	-1.6505e-14	5.77596e-16	5.49364e-15	1.90334e-15	-1.62086e-14	-1.75608e-14	-3.69189e-15	-3.55138e-16	-1.87627e-15	1.30932e-15	6.88153e-30	4.67105e-30	4.67105e-30	4.67105e-30	4.67105e-30
N2fixh2o[c] + N2fixxmp[c] -> N2fixpi[c] + N2fixxtsn[c]	0	0	0	0	0	0	0	0	0	0	0	0	0	0	0	0	0	0	0	0	0	0	0	0	0	0	0	0	0	0	0	0	0	0	0	0	0	0	0	0	0	0	0	0	0	0	0	0	0
N2fixdamp[c] + N2fixh2o[c] <=> N2fixdad__2[c] + N2fixpi[c]	0	0	0	0	0	0	0	0	0	0	0	0	0	0	0	0	0	0	0	0	0	0	0	0	0	0	0	0	0	0	0	0	0	0	0	0	0	0	0	0	0	0	0	0	0	0	0	0	0
N2fixatp[c] + N2fixdgmp[c] <=> N2fixadp[c] + N2fixdgdp[c]	-5.36293e-29	2.93998e-14	-7.22242e-15	-5.78933e-15	-5.74963e-15	1.70473e-15	-8.57886e-15	-1.72765e-15	-1.73646e-14	8.13263e-15	-1.73849e-15	-1.62026e-14	1.82373e-14	4.50585e-15	-7.90846e-15	-5.74799e-15	7.70598e-18	6.26385e-15	-4.2179e-16	-6.99762e-15	3.50403e-15	9.61928e-16	-2.41349e-15	-6.51005e-15	1.38155e-31	1.10524e-30	-2.21048e-30	2.7631e-31	0	0	-2.21048e-30	2.21048e-30	-5.52621e-31	-1.38155e-31	0	6.90776e-32	1.10524e-30	-2.7631e-31	-2.21048e-30	-2.21048e-30	5.52621e-31	0	0	0	0	0	0	0	0
N2fixprpp[c] + N2fixxan[c] -> N2fixppi[c] + N2fixxmp[c]	0	0	0	0	0	0	0	0	0	0	0	0	0	0	0	0	0	0	0	0	0	0	0	0	0	0	0	0	0	0	0	0	0	0	0	0	0	0	0	0	0	0	0	0	0	0	0	0	0
N2fixdin[c] + N2fixpi[c] <=> N2fix2dr1p[c] + N2fixhxan[c]	2.12863e-14	-2.93998e-14	7.22242e-15	5.78933e-15	5.74963e-15	-1.70473e-15	8.57886e-15	1.72765e-15	1.73646e-14	-8.13263e-15	1.73849e-15	1.62026e-14	-1.82373e-14	-4.50585e-15	7.90846e-15	5.74799e-15	-7.70598e-18	-6.26385e-15	4.2179e-16	6.99762e-15	-3.50403e-15	-9.61928e-16	2.41349e-15	6.51005e-15	9.80661e-16	5.98484e-15	1.81842e-14	-2.19682e-15	-1.61703e-14	8.90882e-16	1.58895e-14	-1.46971e-14	2.09873e-15	-8.49624e-16	1.6505e-14	-5.77596e-16	-5.49364e-15	-1.90334e-15	1.62086e-14	1.75608e-14	3.69189e-15	3.55138e-16	1.87627e-15	-1.30932e-15	0	0	0	0	0
N2fixatp[c] + N2fixgmp[c] <=> N2fixadp[c] + N2fixgdp[c]	1.76839e-29	-2.93998e-14	7.22242e-15	5.78933e-15	5.74963e-15	-1.70473e-15	8.57886e-15	1.72765e-15	1.73646e-14	-8.13263e-15	1.73849e-15	1.62026e-14	-1.82373e-14	-4.50585e-15	7.90846e-15	5.74799e-15	-7.70598e-18	-6.26385e-15	4.2179e-16	6.99762e-15	-3.50403e-15	-9.61928e-16	2.41349e-15	6.51005e-15	-9.80661e-16	-5.98484e-15	-1.81842e-14	2.19682e-15	1.61703e-14	-8.90882e-16	-1.58895e-14	1.46971e-14	-2.09873e-15	8.49624e-16	-1.6505e-14	5.77596e-16	5.49364e-15	1.90334e-15	-1.62086e-14	-1.75608e-14	-3.69189e-15	-3.55138e-16	-1.87627e-15	1.30932e-15	2.08228e-27	2.07564e-27	2.81616e-27	2.10438e-27	1.13619e-27
N2fixprpp[c] + N2fixxan[c] <=> N2fixppi[c] + N2fixxmp[c]	-2.12863e-14	2.93998e-14	-7.22242e-15	-5.78933e-15	-5.74963e-15	1.70473e-15	-8.57886e-15	-1.72765e-15	-1.73646e-14	8.13263e-15	-1.73849e-15	-1.62026e-14	1.82373e-14	4.50585e-15	-7.90846e-15	-5.74799e-15	7.70598e-18	6.26385e-15	-4.2179e-16	-6.99762e-15	3.50403e-15	9.61928e-16	-2.41349e-15	-6.51005e-15	0	0	-2.21048e-30	2.7631e-31	2.21048e-30	-1.38155e-31	-2.21048e-30	2.21048e-30	-5.52621e-31	0	0	6.90776e-32	1.10524e-30	2.7631e-31	-2.21048e-30	-4.42097e-30	-5.52621e-31	-6.90776e-32	0	2.7631e-31	-9.12909e-46	-9.12909e-46	-9.12909e-46	-9.12909e-46	-9.12909e-46
N2fixade[c] + N2fixprpp[c] <=> N2fixamp[c] + N2fixppi[c]	-2.12863e-14	2.93998e-14	-7.22242e-15	-5.78933e-15	-5.74963e-15	1.70473e-15	-8.57886e-15	-1.72765e-15	-1.73646e-14	8.13263e-15	-1.73849e-15	-1.62026e-14	1.82373e-14	4.50585e-15	-7.90846e-15	-5.74799e-15	7.70598e-18	6.26385e-15	-4.2179e-16	-6.99762e-15	3.50403e-15	9.61928e-16	-2.41349e-15	-6.51005e-15	-9.80661e-16	-5.98484e-15	-1.81842e-14	2.19682e-15	1.61703e-14	-8.90882e-16	-1.58895e-14	1.46971e-14	-2.09873e-15	8.49624e-16	-1.6505e-14	5.77596e-16	5.49364e-15	1.90334e-15	-1.62086e-14	-1.75608e-14	-3.69189e-15	-3.55138e-16	-1.87627e-15	1.30932e-15	0	0	0	0	0
N2fixadprib[c] + N2fixh2o[c] -> N2fixamp[c] + 2 N2fixh[c] + N2fixr5p[c]	0	0	0	0	0	0	0	0	0	0	0	0	0	0	0	0	0	0	0	0	0	0	0	0	0	0	0	0	0	0	0	0	0	0	0	0	0	0	0	0	0	0	0	0	0	0	0	0	0
N2fixh2o[c] + N2fixnad[c] -> N2fixadprib[c] + N2fixh[c] + N2fixncam[c]	0	0	0	0	0	0	0	0	0	0	0	0	0	0	0	0	0	0	0	0	0	0	0	0	0	0	0	0	0	0	0	0	0	0	0	0	0	0	0	0	0	0	0	0	0	0	0	0	0
N2fixctp[c] + N2fixh2o[c] + N2fixh[c] -> N2fixnh4[c] + N2fixutp[c]	0	0	0	0	0	0	0	0	0	0	0	0	0	0	0	0	0	0	0	0	0	0	0	0	0	0	0	0	0	0	0	0	0	0	0	0	0	0	0	0	0	0	0	0	0	0	0	0	0
N2fixh2o[c] + N2fixump[c] -> N2fixpi[c] + N2fixuri[c]	0	0	0	0	0	0	0	0	0	0	0	0	0	0	0	0	0	0	0	0	0	0	0	0	0	0	0	0	0	0	0	0	0	0	0	0	0	0	0	0	0	0	0	0	0	0	0	0	0
N2fixpi[c] + N2fixuri[c] <=> N2fixr1p[c] + N2fixura[c]	0	4.24224e-27	-4.24224e-27	4.24226e-27	0	0	-2.6514e-28	-1.3257e-28	6.62851e-29	2.6514e-28	1.3257e-28	0	-1.3257e-28	1.3257e-28	0	0	0	0	0	-5.30281e-28	5.3024e-28	-5.3024e-28	5.3024e-28	0	0	0	0	0	0	0	0	0	0	0	0	0	0	0	0	0	0	0	0	0	-6.88153e-30	-4.67105e-30	-4.67105e-30	-4.67105e-30	-4.67105e-30
N2fixh2o[c] + N2fixuri[c] -> N2fixrib__D[c] + N2fixura[c]	0	0	0	0	0	0	0	0	0	0	0	0	0	0	0	0	0	0	0	0	0	0	0	0	0	0	0	0	0	0	0	0	0	0	0	0	0	0	0	0	0	0	0	0	0	0	0	0	0
N2fixgtp[c] + N2fixuri[c] -> N2fixgdp[c] + N2fixh[c] + N2fixump[c]	0	-4.24224e-27	4.24224e-27	-4.24227e-27	0	0	2.6514e-28	1.3257e-28	-6.62851e-29	-2.6514e-28	-1.3257e-28	0	1.3257e-28	-1.3257e-28	0	0	0	0	0	5.30281e-28	-5.30219e-28	5.30219e-28	-5.30219e-28	0	0	0	0	0	0	0	0	0	0	0	0	0	0	0	0	0	0	0	0	0	6.88153e-30	4.67105e-30	4.67105e-30	4.67105e-30	4.67105e-30
N2fixdcyt[c] + N2fixh2o[c] + N2fixh[c] -> N2fixduri[c] + N2fixnh4[c]	2.12863e-14	0	0	0	0	0	0	0	0	0	0	0	0	0	0	0	0	0	0	0	0	0	0	0	0	0	0	0	0	0	0	0	0	0	0	0	0	0	0	0	0	0	0	0	0	0	0	0	0
N2fixcmp[c] + N2fixh2o[c] -> N2fixcytd[c] + N2fixpi[c]	0	0	0	0	0	0	0	0	0	0	0	0	0	0	0	0	0	0	0	0	0	0	0	0	0	0	0	0	0	0	0	0	0	0	0	0	0	0	0	0	0	0	0	0	0	0	0	0	0
N2fixdutp[c] + N2fixh2o[c] -> N2fixdump[c] + N2fixh[c] + N2fixppi[c]	0	0	0	0	0	0	0	0	0	0	0	0	0	0	0	0	0	0	0	0	0	0	0	0	0	0	0	0	0	0	0	0	0	0	0	0	0	0	0	0	0	0	0	0	0	0	0	0	0
N2fixduri[c] + N2fixpi[c] <=> N2fix2dr1p[c] + N2fixura[c]	2.12863e-14	0	0	0	0	0	0	0	0	0	0	0	0	0	0	0	0	0	0	0	0	0	0	0	9.80661e-16	5.98484e-15	1.81842e-14	-2.19682e-15	-1.61703e-14	8.90882e-16	1.58895e-14	-1.46971e-14	2.09873e-15	-8.49624e-16	1.6505e-14	-5.77596e-16	-5.49364e-15	-1.90334e-15	1.62086e-14	1.75608e-14	3.69189e-15	3.55138e-16	1.87627e-15	-1.30932e-15	3.41741e-26	3.46847e-26	3.4908e-26	3.57479e-26	3.63293e-26
N2fixcala[c] + N2fixh2o[c] + 2 N2fixh[c] -> N2fixala__B[c] + N2fixco2[c] + N2fixnh4[c]	0	0	0	0	0	0	0	0	0	0	0	0	0	0	0	0	0	0	0	0	0	0	0	0	0	0	0	0	0	0	0	0	0	0	0	0	0	0	0	0	0	0	0	0	1.94698e-26	9.16071e-27	2.54773e-26	1.3454e-26	8.30089e-27
N2fixcsn[c] + N2fixh2o[c] + N2fixh[c] -> N2fixnh4[c] + N2fixura[c]	0	0	0	0	0	0	0	0	0	0	0	0	0	0	0	0	0	0	0	0	0	0	0	0	0	0	0	0	0	0	0	0	0	0	0	0	0	0	0	0	0	0	0	0	-3.41786e-26	-3.4687e-26	-3.49106e-26	-3.57499e-26	-3.63306e-26
N2fixatp[c] + N2fixdcdp[c] <=> N2fixadp[c] + N2fixdctp[c]	-2.12863e-14	0	0	0	0	0	0	0	0	0	0	0	0	0	0	0	0	0	0	0	0	0	0	0	-1.1156e-31	-8.92481e-31	0	0	0	0	0	-1.78496e-30	-4.46241e-31	0	-3.56992e-30	0	8.92481e-31	2.2312e-31	0	-3.56992e-30	0	-5.57801e-32	-2.2312e-31	4.46241e-31	0	0	0	0	0
N2fixdcmp[c] + N2fixh2o[c] -> N2fixdcyt[c] + N2fixpi[c]	2.12863e-14	0	0	0	0	0	0	0	0	0	0	0	0	0	0	0	0	0	0	0	0	0	0	0	0	0	0	0	0	0	0	0	0	0	0	0	0	0	0	0	0	0	0	0	0	0	0	0	0
N2fixatp[c] + N2fixthymd[c] -> N2fixadp[c] + N2fixdtmp[c] + N2fixh[c]	0	0	0	0	0	0	0	0	0	0	0	0	0	0	0	0	0	0	0	0	0	0	0	0	0	0	0	0	0	0	0	0	0	0	0	0	0	0	0	0	0	0	0	0	0	0	0	0	0
N2fixasp__L[c] + N2fixcbp[c] -> N2fixcbasp[c] + N2fixh[c] + N2fixpi[c]	0	0	0	0	0	0	0	0	0	0	0	0	0	0	0	0	0	0	0	0	0	0	0	0	0	0	0	0	0	0	0	0	0	0	0	0	0	0	0	0	0	0	0	0	0	0	0	0	0
N2fixdhor__S[c] + N2fixh2o[c] <=> N2fixcbasp[c] + N2fixh[c]	0	0	0	0	0	0	0	0	0	0	0	0	0	0	0	0	0	0	0	0	0	0	0	0	0	0	0	0	0	0	0	0	0	0	0	0	0	0	0	0	0	0	0	0	0	0	0	0	0
N2fixdhor__S[c] + N2fixo2[c] <=> N2fixh2o2[c] + N2fixorot[c]	0	0	0	0	0	0	0	0	0	0	0	0	0	0	0	0	0	0	0	0	0	0	0	0	0	0	0	0	0	0	0	0	0	0	0	0	0	0	0	0	0	0	0	0	0	0	0	0	0
N2fixorot5p[c] + N2fixppi[c] <=> N2fixorot[c] + N2fixprpp[c]	0	0	0	0	0	0	0	0	0	0	0	0	0	0	0	0	0	0	0	0	0	0	0	0	0	0	0	0	0	0	0	0	0	0	0	0	0	0	0	0	0	0	0	0	0	0	0	0	0
N2fixh[c] + N2fixorot5p[c] -> N2fixco2[c] + N2fixump[c]	0	0	0	0	0	0	0	0	0	0	0	0	0	0	0	0	0	0	0	0	0	0	0	0	0	0	0	0	0	0	0	0	0	0	0	0	0	0	0	0	0	0	0	0	0	0	0	0	0
N2fixnadph[c] + N2fixump[c] -> N2fixdump[c] + N2fixnadp[c]	2.12863e-14	0	0	0	0	0	0	0	0	0	0	0	0	0	0	0	0	0	0	0	0	0	0	0	9.80661e-16	5.98484e-15	1.81842e-14	-2.19682e-15	-1.61703e-14	8.90882e-16	1.58895e-14	-1.46971e-14	2.09873e-15	-8.49624e-16	1.6505e-14	-5.77596e-16	-5.49364e-15	-1.90334e-15	1.62086e-14	1.75608e-14	3.69189e-15	3.55138e-16	1.87627e-15	-1.30932e-15	0	0	0	0	0
N2fixdump[c] + N2fixmlthf[c] -> N2fixdhf[c] + N2fixdtmp[c]	0	0	0	0	0	0	0	0	0	0	0	0	0	0	0	0	0	0	0	0	0	0	0	0	0	0	0	0	0	0	0	0	0	0	0	0	0	0	0	0	0	0	0	0	-3.41776e-26	-3.4686e-26	-3.49097e-26	-3.57503e-26	-3.633e-26
N2fixatp[c] + N2fixdtmp[c] <=> N2fixadp[c] + N2fixdtdp[c]	0	0	0	0	0	0	0	0	0	0	0	0	0	0	0	0	0	0	0	0	0	0	0	0	0	0	0	0	0	0	0	0	0	0	0	0	0	0	0	0	0	0	0	0	0	0	0	0	0
N2fixh[c] + N2fixnadph[c] + N2fixtrdox[c] <=> N2fixnadp[c] + N2fixtrdrd[c]	0	0	0	0	0	0	0	0	0	0	0	0	0	0	0	0	0	0	0	0	0	0	0	0	-1.1156e-31	-8.92481e-31	0	0	0	0	0	-1.78496e-30	-4.46241e-31	0	-3.56992e-30	0	8.92481e-31	2.2312e-31	0	-3.56992e-30	0	-5.57801e-32	-2.2312e-31	4.46241e-31	0	0	0	0	0
N2fixatp[c] + N2fixdudp[c] <=> N2fixadp[c] + N2fixdutp[c]	2.12863e-14	0	0	0	0	0	0	0	0	0	0	0	0	0	0	0	0	0	0	0	0	0	0	0	1.1156e-31	8.92481e-31	0	0	0	0	0	1.78496e-30	4.46241e-31	0	3.56992e-30	0	-8.92481e-31	-2.2312e-31	0	3.56992e-30	0	5.57801e-32	2.2312e-31	-4.46241e-31	0	0	0	0	0
N2fixcdp[c] + N2fixtrdrd[c] -> N2fixdcdp[c] + N2fixh2o[c] + N2fixtrdox[c]	0	0	0	0	0	0	0	0	0	0	0	0	0	0	0	0	0	0	0	0	0	0	0	0	0	0	0	0	0	0	0	0	0	0	0	0	0	0	0	0	0	0	0	0	0	0	0	0	0
N2fixcytd[c] + N2fixh2o[c] -> N2fixcsn[c] + N2fixrib__D[c]	0	0	0	0	0	0	0	0	0	0	0	0	0	0	0	0	0	0	0	0	0	0	0	0	0	0	0	0	0	0	0	0	0	0	0	0	0	0	0	0	0	0	0	0	0	0	0	0	0
N2fixprpp[c] + N2fixura[c] <=> N2fixppi[c] + N2fixump[c]	2.12863e-14	4.24224e-27	-4.24224e-27	4.2423e-27	0	0	-2.6514e-28	-1.3257e-28	6.62851e-29	2.6514e-28	1.3257e-28	0	-1.3257e-28	1.3257e-28	0	0	0	0	0	-5.30281e-28	5.30111e-28	-5.30111e-28	5.30111e-28	0	9.80661e-16	5.98484e-15	1.81842e-14	-2.19682e-15	-1.61703e-14	8.90882e-16	1.58895e-14	-1.46971e-14	2.09873e-15	-8.49624e-16	1.6505e-14	-5.77596e-16	-5.49364e-15	-1.90334e-15	1.62086e-14	1.75608e-14	3.69189e-15	3.55138e-16	1.87627e-15	-1.30932e-15	-6.88153e-30	-4.67105e-30	-4.67105e-30	-4.67105e-30	-4.67105e-30
N2fixdtmp[c] + N2fixh2o[c] -> N2fixpi[c] + N2fixthymd[c]	0	0	0	0	0	0	0	0	0	0	0	0	0	0	0	0	0	0	0	0	0	0	0	0	0	0	0	0	0	0	0	0	0	0	0	0	0	0	0	0	0	0	0	0	-3.41756e-26	-3.46864e-26	-3.4909e-26	-3.57494e-26	-3.633e-26
N2fixatp[c] + N2fixdtdp[c] <=> N2fixadp[c] + N2fixdttp[c]	0	0	0	0	0	0	0	0	0	0	0	0	0	0	0	0	0	0	0	0	0	0	0	0	0	0	0	0	0	0	0	0	0	0	0	0	0	0	0	0	0	0	0	0	0	0	0	0	0
N2fixatp[c] + N2fixump[c] <=> N2fixadp[c] + N2fixudp[c]	0	0	0	0	0	0	0	0	0	0	0	0	0	0	0	0	0	0	0	0	0	0	0	0	-1.1156e-31	-8.92481e-31	0	0	0	0	0	-1.78496e-30	-4.46241e-31	0	-3.56992e-30	0	8.92481e-31	2.2312e-31	0	-3.56992e-30	0	-5.57801e-32	-2.2312e-31	4.46241e-31	0	0	0	0	0
N2fixatp[c] + N2fixudp[c] <=> N2fixadp[c] + N2fixutp[c]	-1.94925e-29	0	0	0	0	0	0	0	0	0	0	0	0	0	0	0	0	0	0	0	0	0	0	0	-1.1156e-31	-8.92481e-31	0	0	0	0	0	-1.78496e-30	-4.46241e-31	0	-3.56992e-30	0	8.92481e-31	2.2312e-31	0	-3.56992e-30	0	-5.57801e-32	-2.2312e-31	4.46241e-31	0	0	0	0	0
N2fixduri[c] + N2fixgtp[c] -> N2fixdump[c] + N2fixgdp[c] + N2fixh[c]	0	0	0	0	0	0	0	0	0	0	0	0	0	0	0	0	0	0	0	0	0	0	0	0	-9.80661e-16	-5.98484e-15	-1.81842e-14	2.19682e-15	1.61703e-14	-8.90882e-16	-1.58895e-14	1.46971e-14	-2.09873e-15	8.49624e-16	-1.6505e-14	5.77596e-16	5.49364e-15	1.90334e-15	-1.62086e-14	-1.75608e-14	-3.69189e-15	-3.55138e-16	-1.87627e-15	1.30932e-15	-3.41761e-26	-3.46849e-26	-3.49084e-26	-3.57482e-26	-3.63295e-26
N2fixatp[c] + N2fixcdp[c] <=> N2fixadp[c] + N2fixctp[c]	0	0	0	0	0	0	0	0	0	0	0	0	0	0	0	0	0	0	0	0	0	0	0	0	1.1156e-31	8.92481e-31	0	0	0	0	0	1.78496e-30	4.46241e-31	0	3.56992e-30	0	-8.92481e-31	-2.2312e-31	0	3.56992e-30	0	5.57801e-32	2.2312e-31	-4.46241e-31	0	0	0	0	0
N2fixatp[c] + N2fixdump[c] <=> N2fixadp[c] + N2fixdudp[c]	2.12863e-14	0	0	0	0	0	0	0	0	0	0	0	0	0	0	0	0	0	0	0	0	0	0	0	1.1156e-31	8.92481e-31	0	0	0	0	0	1.78496e-30	4.46241e-31	0	3.56992e-30	0	-8.92481e-31	-2.2312e-31	0	3.56992e-30	0	5.57801e-32	2.2312e-31	-4.46241e-31	0	0	0	0	0
N2fixcytd[c] + N2fixh2o[c] + N2fixh[c] -> N2fixnh4[c] + N2fixuri[c]	0	0	0	0	0	0	0	0	0	0	0	0	0	0	0	0	0	0	0	0	0	0	0	0	0	0	0	0	0	0	0	0	0	0	0	0	0	0	0	0	0	0	0	0	0	0	0	0	0
N2fixatp[c] + N2fixgln__L[c] + N2fixh2o[c] + N2fixutp[c] -> N2fixadp[c] + N2fixctp[c] + N2fixglu__L[c] + 2 N2fixh[c] + N2fixpi[c]	0	0	0	0	0	0	0	0	0	0	0	0	0	0	0	0	0	0	0	0	0	0	0	0	-1.1156e-31	-8.92481e-31	0	0	0	0	0	-1.78496e-30	-4.46241e-31	0	-3.56992e-30	0	8.92481e-31	2.2312e-31	0	-3.56992e-30	0	-5.57801e-32	-2.2312e-31	4.46241e-31	0	0	0	0	0
N2fixatp[c] + N2fixcmp[c] <=> N2fixadp[c] + N2fixcdp[c]	0	0	0	0	0	0	0	0	0	0	0	0	0	0	0	0	0	0	0	0	0	0	0	0	0	0	0	0	0	0	0	0	0	0	0	0	0	0	0	0	0	0	0	0	0	0	0	0	0
N2fixdcmp[c] + N2fixdgtp[c] <=> N2fixdcdp[c] + N2fixdgdp[c]	-2.12863e-14	0	0	0	0	0	0	0	0	0	0	0	0	0	0	0	0	0	0	0	0	0	0	0	0	0	0	0	0	0	0	0	0	0	0	0	0	0	0	0	0	0	0	0	0	0	0	0	0
N2fix5mcsn[c] + N2fixh2o[c] + N2fixh[c] -> N2fixnh4[c] + N2fixthym[c]	0	0	0	0	0	0	0	0	0	0	0	0	0	0	0	0	0	0	0	0	0	0	0	0	0	0	0	0	0	0	0	0	0	0	0	0	0	0	0	0	0	0	0	0	3.41769e-26	3.46871e-26	3.49081e-26	3.57498e-26	3.63303e-26
N2fixamet[c] + N2fixcsn[c] <=> N2fix5mcsn[c] + N2fixahcys[c] + N2fixh[c]	0	0	0	0	0	0	0	0	0	0	0	0	0	0	0	0	0	0	0	0	0	0	0	0	0	0	0	0	0	0	0	0	0	0	0	0	0	0	0	0	0	0	0	0	3.41769e-26	3.46871e-26	3.49101e-26	3.57518e-26	3.63303e-26
N2fix56dura[c] + N2fixh2o[c] <=> N2fixcala[c] + N2fixh[c]	0	0	0	0	0	0	0	0	0	0	0	0	0	0	0	0	0	0	0	0	0	0	0	0	0	0	0	0	0	0	0	0	0	0	0	0	0	0	0	0	0	0	0	0	1.94697e-26	9.16107e-27	2.54774e-26	1.34545e-26	8.3007e-27
N2fixdctp[c] + N2fixh2o[c] + N2fixh[c] -> N2fixdutp[c] + N2fixnh4[c]	-2.12863e-14	0	0	0	0	0	0	0	0	0	0	0	0	0	0	0	0	0	0	0	0	0	0	0	-1.1156e-31	-8.92481e-31	0	0	0	0	0	-1.78496e-30	-4.46241e-31	0	-3.56992e-30	0	8.92481e-31	2.2312e-31	0	-3.56992e-30	0	-5.57801e-32	-2.2312e-31	4.46241e-31	0	0	0	0	0
N2fix56dura[c] + N2fixnad[c] <=> N2fixh[c] + N2fixnadh[c] + N2fixura[c]	0	0	0	0	0	0	0	0	0	0	0	0	0	0	0	0	0	0	0	0	0	0	0	0	0	0	0	0	0	0	0	0	0	0	0	0	0	0	0	0	0	0	0	0	-1.94697e-26	-9.16107e-27	-2.54774e-26	-1.34545e-26	-8.3007e-27
N2fixh[c] + N2fixnadh[c] + N2fixnh4[c] + N2fixpyr[c] -> N2fixala__L[c] + N2fixh2o[c] + N2fixnad[c]	0	0	0	0	0	0	0	0	0	0	0	0	0	0	0	0	0	0	0	0	0	0	0	0	-1.1156e-31	4.37961e-32	0	0	-1.87255e-30	0	0	-1.78496e-30	-2.12171e-31	0	-3.56992e-30	0	-4.37961e-32	2.2312e-31	0	1.75185e-31	0	-5.57801e-32	-2.2312e-31	2.12171e-31	0	0	0	0	0
N2fixru5p__D[c] -> N2fixdb4p[c] + N2fixfor[c] + N2fixh[c]	0	0	0	0	0	0	0	0	0	0	0	0	0	0	0	0	0	0	0	0	0	0	0	0	0	0	0	0	0	0	0	0	0	0	0	0	0	0	0	0	0	0	0	0	1.22507e-27	-1.22507e-27	1.22509e-27	1.22507e-27	-3.67521e-27
N2fixatp[c] + N2fixfmn[c] + N2fixh[c] -> N2fixfad[c] + N2fixppi[c]	0	0	0	0	0	0	0	0	0	0	0	0	0	0	0	0	0	0	0	0	0	0	0	0	0	0	0	0	0	0	0	0	0	0	0	0	0	0	0	0	0	0	0	0	5.26256e-28	0	5.26256e-28	0	0
N2fix5apru[c] + N2fixh[c] + N2fixnadph[c] -> N2fix5aprbu[c] + N2fixnadp[c]	0	0	0	0	0	0	0	0	0	0	0	0	0	0	0	0	0	0	0	0	0	0	0	0	0	0	0	0	0	0	0	0	0	0	0	0	0	0	0	0	0	0	0	0	2.08254e-27	2.07547e-27	2.81506e-27	2.10378e-27	1.13593e-27
N2fixatp[c] + N2fixribflv[c] -> N2fixadp[c] + N2fixfmn[c] + N2fixh[c]	0	0	0	0	0	0	0	0	0	0	0	0	0	0	0	0	0	0	0	0	0	0	0	0	0	0	0	0	0	0	0	0	0	0	0	0	0	0	0	0	0	0	0	0	-5.17515e-28	-1.03503e-27	5.17515e-28	-5.17515e-28	-1.55254e-27
N2fix4r5au[c] + N2fixdb4p[c] -> N2fixdmlz[c] + 2 N2fixh2o[c] + N2fixpi[c]	0	0	0	0	0	0	0	0	0	0	0	0	0	0	0	0	0	0	0	0	0	0	0	0	0	0	0	0	0	0	0	0	0	0	0	0	0	0	0	0	0	0	0	0	9.82677e-28	9.82677e-28	2.94803e-27	2.94803e-27	-9.82677e-28
N2fixfmn[c] + N2fixh2o[c] -> N2fixpi[c] + N2fixribflv[c]	0	0	0	0	0	0	0	0	0	0	0	0	0	0	0	0	0	0	0	0	0	0	0	0	0	0	0	0	0	0	0	0	0	0	0	0	0	0	0	0	0	0	0	0	0	0	0	0	0
2 N2fixdmlz[c] -> N2fix4r5au[c] + N2fixribflv[c]	0	0	0	0	0	0	0	0	0	0	0	0	0	0	0	0	0	0	0	0	0	0	0	0	0	0	0	0	0	0	0	0	0	0	0	0	0	0	0	0	0	0	0	0	-5.97584e-28	-1.79275e-27	5.97584e-28	5.97584e-28	-1.19517e-27
N2fix5aprbu[c] + N2fixh2o[c] -> N2fix4r5au[c] + N2fixpi[c]	0	0	0	0	0	0	0	0	0	0	0	0	0	0	0	0	0	0	0	0	0	0	0	0	0	0	0	0	0	0	0	0	0	0	0	0	0	0	0	0	0	0	0	0	2.08269e-27	2.07562e-27	2.815e-27	2.10392e-27	1.13611e-27
N2fix25dhpp[c] + N2fixh2o[c] + N2fixh[c] -> N2fix5apru[c] + N2fixnh4[c]	0	0	0	0	0	0	0	0	0	0	0	0	0	0	0	0	0	0	0	0	0	0	0	0	0	0	0	0	0	0	0	0	0	0	0	0	0	0	0	0	0	0	0	0	2.08254e-27	2.07547e-27	2.81329e-27	2.10555e-27	1.13239e-27
N2fixgtp[c] + 3 N2fixh2o[c] -> N2fix25dhpp[c] + N2fixfor[c] + 2 N2fixh[c] + N2fixppi[c]	0	0	0	0	0	0	0	0	0	0	0	0	0	0	0	0	0	0	0	0	0	0	0	0	0	0	0	0	0	0	0	0	0	0	0	0	0	0	0	0	0	0	0	0	2.08522e-27	2.07688e-27	2.81755e-27	2.10565e-27	1.13561e-27
N2fixatp[c] + N2fixh[c] + N2fixso4[c] -> N2fixaps[c] + N2fixppi[c]	0	0	0	0	0	0	0	0	0	0	0	0	0	0	0	0	0	0	0	0	0	0	0	0	0	0	0	0	0	0	0	0	0	0	0	0	0	0	0	0	0	0	0	0	0	0	0	0	0
5 N2fixh[c] + 3 N2fixnadph[c] + N2fixso3[c] -> 3 N2fixh2o[c] + N2fixh2s[c] + 3 N2fixnadp[c]	0	0	0	0	0	0	0	0	0	0	0	0	0	0	0	0	0	0	0	0	0	0	0	0	0	0	0	0	0	0	0	0	0	0	0	0	0	0	0	0	0	0	0	0	0	0	0	0	0
N2fixaps[c] + 2 N2fixgthrd[c] <=> N2fixamp[c] + N2fixgthox[c] + 2 N2fixh[c] + N2fixso3[c]	6.50341e-27	2.85389e-25	1.1649e-25	2.2068e-25	-3.11537e-25	3.76437e-25	4.0962e-25	-1.23311e-25	-1.89836e-25	1.08229e-24	3.37479e-25	-9.39029e-26	-2.92051e-25	1.76893e-25	-3.16351e-25	1.26515e-25	-1.07037e-25	-5.83721e-26	4.0245e-25	5.8499e-26	5.45176e-25	3.88936e-26	3.14789e-25	7.54523e-25	3.46981e-30	1.98275e-30	5.94824e-30	-6.93962e-30	5.94824e-30	3.46981e-30	0	9.91374e-30	1.90839e-29	3.46981e-30	2.97412e-30	0	2.97412e-30	3.96549e-30	1.28879e-29	9.91374e-30	1.38792e-29	-5.20471e-30	6.93962e-30	2.0571e-29	-6.25963e-22	5.00274e-24	1.08521e-23	-3.66719e-23	-5.00674e-22
N2fixaps[c] + N2fixatp[c] + N2fixnadph[c] -> N2fixadp[c] + N2fixnadp[c] + N2fixpap[c] + N2fixso3[c]	0	0	0	0	0	0	0	0	0	0	0	0	0	0	0	0	0	0	0	0	0	0	0	0	0	0	0	0	0	0	0	0	0	0	0	0	0	0	0	0	0	0	0	0	0	0	0	0	0
N2fixaccoa[c] + N2fixser__L[c] -> N2fixac[c] + N2fixcys__L[c]	-5.07538e-28	-5.29743e-27	-1.70025e-26	-1.91596e-26	-2.23475e-26	-2.13166e-26	-2.97861e-26	-3.18797e-26	-3.50935e-26	-3.72089e-26	-3.82874e-26	-3.93818e-26	-4.14912e-26	-4.46713e-26	-4.68045e-26	-1.59319e-26	7.65589e-26	8.5076e-26	8.5076e-26	8.93267e-26	9.35773e-26	9.78279e-26	1.06329e-25	-2.1269e-26	0	0	0	0	0	0	0	0	0	0	0	0	0	0	0	0	0	0	0	0	0	0	0	0	0
N2fixh2o[e] <=> N2fixh2o[c]	-36.6961	-36.3112	-35.6724	-35.0336	-34.3948	-33.756	-33.1172	-32.4784	-31.8396	-31.2008	-30.562	-29.9232	-29.2844	-28.6456	-28.0068	-27.368	-26.7292	-26.0904	-25.4516	-24.8128	-24.174	-23.5352	-22.8964	-22.4025	-21.9896	-21.6747	-21.2989	-20.923	-20.5472	-20.1714	-19.7956	-19.4197	-19.0439	-18.6681	-18.2923	-17.9164	-17.5406	-17.1648	-16.789	-16.4131	-16.0373	-15.6615	-15.2857	-14.9098	-14.534	-14.1582	-13.7824	-13.4065	-13.0307
N2fixala__L[e] + N2fixh[e] <=> N2fixala__L[c] + N2fixh[c]	-2.03453e-27	-4.64034e-25	-3.62694e-24	-3.8417e-24	-4.29519e-24	-4.60391e-24	-6.79081e-24	-7.32483e-24	-7.61725e-24	-8.14073e-24	-8.67283e-24	-9.1407e-24	-9.70828e-24	-1.00017e-23	-1.05922e-23	-1.95728e-24	-3.87756e-23	-4.16327e-23	-4.39145e-23	-4.63497e-23	-4.87734e-23	-5.12853e-23	-5.38356e-23	-2.6937e-23	0	0	0	0	0	0	0	0	0	0	0	0	0	0	0	0	0	0	0	0	0	0	0	0	0
N2fixasp__L[e] + N2fixh[e] <=> N2fixasp__L[c] + N2fixh[c]	-24.75	-24.3	-23.85	-23.4	-22.95	-22.5	-22.05	-21.6	-21.15	-20.7	-20.25	-19.8	-19.35	-18.9	-18.45	-18	-17.55	-17.1	-16.65	-16.2	-15.75	-15.3	-14.85	-14.4	-13.95	-13.5	-13.05	-12.6	-12.15	-11.7	-11.25	-10.8	-10.35	-9.9	-9.45	-9	-8.55	-8.1	-7.65	-7.2	-6.75	-6.3	-5.85	-5.4	-4.95	-4.5	-4.05	-3.6	-3.15
2 N2fixh[e] + N2fixnadh[c] + N2fixnadp[c] -> 2 N2fixh[c] + N2fixnad[c] + N2fixnadph[c]	0	0	0	0	0	0	0	0	0	0	0	0	0	0	0	0	0	0	0	0	0	0	0	0	0	0	0	0	0	0	0	0	0	0	0	0	0	0	0	0	0	0	0	0	0	0	0	0	0
2 N2fixh[e] + N2fixsucc[e] -> 2 N2fixh[c] + N2fixsucc[c]	41.6	41.1643	40.4358	39.7072	38.9787	38.2502	37.5217	36.7931	36.0646	35.3361	34.6076	33.879	33.1505	32.422	31.6935	30.9649	30.2364	29.5079	28.7794	28.0508	27.3223	26.5938	25.8652	25.3233	24.8857	24.4807	24.0554	23.6302	23.2049	22.7796	22.3543	21.9291	21.5038	21.0785	20.6532	20.228	19.8027	19.3774	18.9521	18.5269	18.1016	17.6763	17.251	16.8258	16.4005	15.9752	15.5499	15.1247	14.6994
2 N2fixh[e] + N2fixmal__L[e] -> 2 N2fixh[c] + N2fixmal__L[c]	0	0	0	0	0	0	0	0	0	0	0	0	0	0	0	0	0	0	0	0	0	0	0	0	0	0	0	0	0	0	0	0	0	0	0	0	0	0	0	0	0	0	0	0	0	0	0	0	0
N2fixglu__L[e] + N2fixh[e] <=> N2fixglu__L[c] + N2fixh[c]	0	0	0	0	0	0	0	0	0	0	0	0	0	0	0	0	0	0	0	0	0	0	0	0	0	0	0	0	0	0	0	0	0	0	0	0	0	0	0	0	0	0	0	0	0	0	0	0	0
N2fixgln__L[e] <=> N2fixgln__L[c]	0	0	0	0	0	0	0	0	0	0	0	0	0	0	0	0	0	0	0	0	0	0	0	0	0	0	0	0	0	0	0	0	0	0	0	0	0	0	0	0	0	0	0	0	0	0	0	0	0
N2fixpi[c] <=> N2fixpi[e]	4.12099e-14	-6.11635e-14	1.64463e-14	1.20478e-14	1.24502e-14	-2.33982e-15	1.51194e-14	3.15607e-15	3.4973e-14	-1.72692e-14	4.23678e-15	3.26118e-14	-3.76802e-14	-7.93483e-15	1.4295e-14	1.27921e-14	-2.45504e-16	-1.22086e-14	-8.79444e-16	1.05513e-14	-8.65173e-15	-2.18339e-15	1.839e-15	1.21393e-14	3.19876e-15	1.30841e-14	4.03824e-14	-1.38957e-15	-3.2932e-14	4.60173e-15	3.38578e-14	-2.83294e-14	6.23344e-15	1.55678e-16	3.24021e-14	3.27791e-15	-8.99142e-15	-1.94991e-16	3.22054e-14	3.8761e-14	1.04542e-14	7.98815e-16	4.67194e-15	-2.56641e-15	1.92541e-14	-2.74332e-15	2.07552e-14	-3.6906e-15	4.92261e-14
N2fixn2[e] <=> N2fixn2[c]	12.375	12.15	11.925	11.7	11.475	11.25	11.025	10.8	10.575	10.35	10.125	9.9	9.675	9.45	9.225	9	8.775	8.55	8.325	8.1	7.875	7.65	7.425	7.34434	7.34434	7.34434	7.34434	7.34434	7.34434	7.34434	7.34434	7.34434	7.34434	7.34434	7.34434	7.34434	7.34434	7.34434	7.34434	7.34434	7.34434	7.34434	7.34434	7.34434	7.34434	7.34434	7.34434	7.34434	7.34434
N2fixco2[e] <=> N2fixco2[c]	-65.4281	-64.615	-63.4632	-62.3115	-61.1598	-60.008	-58.8563	-57.7046	-56.5528	-55.4011	-54.2494	-53.0976	-51.9459	-50.7942	-49.6424	-48.4907	-47.339	-46.1872	-45.0355	-43.8838	-42.732	-41.5803	-40.4286	-40.0474	-40.0968	-40.2769	-40.3758	-40.4747	-40.5736	-40.6725	-40.7714	-40.8703	-40.9692	-41.0681	-41.167	-41.2659	-41.3648	-41.4637	-41.5626	-41.6615	-41.7604	-41.8593	-41.9582	-42.0571	-42.156	-42.2549	-42.3538	-42.4527	-42.5516
N2fixnh4[e] <=> N2fixnh4[c]	0	0	0	0	0	0	0	0	0	0	0	0	0	0	0	0	0	0	0	0	0	0	0	-0.288675	-0.738675	0	0	0	0	0	0	0	0	0	0	0	0	0	0	0	0	0	0	0	0	0	0	0	0
N2fixso3[e] <=> N2fixso3[c]	-6.50341e-27	-2.85389e-25	-1.1649e-25	-2.2068e-25	3.11537e-25	-3.76437e-25	-4.0962e-25	1.23311e-25	1.89836e-25	-1.08229e-24	-3.37479e-25	9.39029e-26	2.92051e-25	-1.76893e-25	3.16351e-25	-1.26515e-25	1.07037e-25	5.83721e-26	-4.0245e-25	-5.8499e-26	-5.45176e-25	-3.88936e-26	-3.14789e-25	-7.54523e-25	-3.46981e-30	-1.98275e-30	-5.94824e-30	6.93962e-30	-5.94824e-30	-3.46981e-30	0	-9.91374e-30	-1.90839e-29	-3.46981e-30	-2.97412e-30	0	-2.97412e-30	-3.96549e-30	-1.28879e-29	-9.91374e-30	-1.38792e-29	5.20471e-30	-6.93962e-30	-2.0571e-29	6.25963e-22	-5.00274e-24	-1.08521e-23	3.66719e-23	5.00674e-22
N2fixfor[e] <=> N2fixfor[c]	0	0	0	0	0	0	0	0	0	0	0	0	0	0	0	0	0	0	0	0	0	0	0	0	0	0	0	0	0	0	0	0	0	0	0	0	0	0	0	0	0	0	0	0	0	0	0	0	0
N2fixso4[e] <=> N2fixso4[c]	0	0	0	0	0	0	0	0	0	0	0	0	0	0	0	0	0	0	0	0	0	0	0	0	0	0	0	0	0	0	0	0	0	0	0	0	0	0	0	0	0	0	0	0	0	0	0	0	0
N2fixurea[c] <=> N2fixurea[e]	0	0	0	0	0	0	0	0	0	0	0	0	0	0	0	0	0	0	0	0	0	0	0	0	0	0	0	0	0	0	0	0	0	0	0	0	0	0	0	0	0	0	0	0	0	0	0	0	0
N2fixo2[e] <=> N2fixo2[c]	50.5691	49.7525	48.8479	47.9432	47.0385	46.1338	45.2292	44.3245	43.4198	42.5152	41.6105	40.7058	39.8011	38.8965	37.9918	37.0871	36.1824	35.2778	34.3731	33.4684	32.5637	31.6591	30.7544	30.3135	30.1318	30.0643	29.9259	29.7874	29.6489	29.5105	29.372	29.2335	29.0951	28.9566	28.8182	28.6797	28.5412	28.4028	28.2643	28.1259	27.9874	27.8489	27.7105	27.572	27.4335	27.2951	27.1566	27.0182	26.8797
N2fixacorn[c] + N2fixglu__L[c] <=> N2fixacglu[c] + N2fixorn[c]	0	0	0	0	0	0	0	0	0	0	0	0	0	0	0	0	0	0	0	0	0	0	0	0	0	0	0	0	0	0	0	0	0	0	0	0	0	0	0	0	0	0	0	0	0	0	0	0	0
N2fixakg[c] + N2fixorn[c] <=> N2fixglu5sa[c] + N2fixglu__L[c]	0	0	0	0	0	0	0	0	0	0	0	0	0	0	0	0	0	0	0	0	0	0	0	0	0	0	0	0	0	0	0	0	0	0	0	0	0	0	0	0	0	0	0	0	0	0	0	0	0
N2fixaccoa[c] + N2fixglu__L[c] -> N2fixacglu[c] + N2fixcoa[c] + N2fixh[c]	0	0	0	0	0	0	0	0	0	0	0	0	0	0	0	0	0	0	0	0	0	0	0	0	0	0	0	0	0	0	0	0	0	0	0	0	0	0	0	0	0	0	0	0	0	0	0	0	0
N2fixacg5sa[c] + N2fixnadp[c] + N2fixpi[c] <=> N2fixacg5p[c] + N2fixh[c] + N2fixnadph[c]	0	0	0	0	0	0	0	0	0	0	0	0	0	0	0	0	0	0	0	0	0	0	0	0	0	0	0	0	0	0	0	0	0	0	0	0	0	0	0	0	0	0	0	0	0	0	0	0	0
N2fixacorn[c] + N2fixh2o[c] -> N2fixac[c] + N2fixorn[c]	0	0	0	0	0	0	0	0	0	0	0	0	0	0	0	0	0	0	0	0	0	0	0	0	0	0	0	0	0	0	0	0	0	0	0	0	0	0	0	0	0	0	0	0	0	0	0	0	0
N2fixh2o[c] + 2 N2fixh[c] + N2fixurea[c] -> N2fixco2[c] + 2 N2fixnh4[c]	0	0	0	0	0	0	0	0	0	0	0	0	0	0	0	0	0	0	0	0	0	0	0	0	0	0	0	0	0	0	0	0	0	0	0	0	0	0	0	0	0	0	0	0	0	0	0	0	0
N2fixarg__L[c] + N2fixh2o[c] -> N2fixorn[c] + N2fixurea[c]	0	0	0	0	0	0	0	0	0	0	0	0	0	0	0	0	0	0	0	0	0	0	0	0	0	0	0	0	0	0	0	0	0	0	0	0	0	0	0	0	0	0	0	0	0	0	0	0	0
N2fixacglu[c] + N2fixatp[c] -> N2fixacg5p[c] + N2fixadp[c]	0	0	0	0	0	0	0	0	0	0	0	0	0	0	0	0	0	0	0	0	0	0	0	0	0	0	0	0	0	0	0	0	0	0	0	0	0	0	0	0	0	0	0	0	0	0	0	0	0
N2fixacorn[c] + N2fixakg[c] <=> N2fixacg5sa[c] + N2fixglu__L[c]	0	0	0	0	0	0	0	0	0	0	0	0	0	0	0	0	0	0	0	0	0	0	0	0	0	0	0	0	0	0	0	0	0	0	0	0	0	0	0	0	0	0	0	0	0	0	0	0	0
N2fixcbp[c] + N2fixorn[c] <=> N2fixcitr__L[c] + N2fixh[c] + N2fixpi[c]	0	0	0	0	0	0	0	0	0	0	0	0	0	0	0	0	0	0	0	0	0	0	0	0	0	0	0	0	0	0	0	0	0	0	0	0	0	0	0	0	0	0	0	0	0	0	0	0	0
2 N2fixpyr[c] -> N2fixalac__S[c] + N2fixco2[c]	0	0	0	0	0	0	0	0	0	0	0	0	0	0	0	0	0	0	0	0	0	0	0	0	0	0	0	0	0	0	0	0	0	0	0	0	0	0	0	0	0	0	0	0	0	0	0	0	0
N2fixalac__S[c] + N2fixh[c] + N2fixnadph[c] -> N2fix23dhmb[c] + N2fixnadp[c]	0	0	0	0	0	0	0	0	0	0	0	0	0	0	0	0	0	0	0	0	0	0	0	0	0	0	0	0	0	0	0	0	0	0	0	0	0	0	0	0	0	0	0	0	1.94681e-26	9.16054e-27	2.54774e-26	1.34548e-26	8.30104e-27
N2fix23dhmb[c] -> N2fix3mob[c] + N2fixh2o[c]	0	0	0	0	0	0	0	0	0	0	0	0	0	0	0	0	0	0	0	0	0	0	0	0	0	0	0	0	0	0	0	0	0	0	0	0	0	0	0	0	0	0	0	0	1.94677e-26	9.16035e-27	2.54776e-26	1.34543e-26	8.30033e-27
N2fix3mob[c] + N2fixglu__L[c] -> N2fixakg[c] + N2fixval__L[c]	0	0	0	0	0	0	0	0	0	0	0	0	0	0	0	0	0	0	0	0	0	0	0	0	0	0	0	0	0	0	0	0	0	0	0	0	0	0	0	0	0	0	0	0	0	0	0	0	0
N2fixthr__L[c] -> N2fix2obut[c] + N2fixnh4[c]	-5.09578e-28	-5.3081e-27	-1.70425e-26	-1.91516e-26	-2.23365e-26	-2.1289e-26	-2.97961e-26	-3.19052e-26	-3.50963e-26	-3.72275e-26	-3.83174e-26	-3.93649e-26	-4.15023e-26	-4.4673e-26	-4.68104e-26	-1.59385e-26	7.6564e-26	8.50924e-26	8.50711e-26	8.93035e-26	9.35783e-26	9.78247e-26	1.06318e-25	-2.1289e-26	0	0	0	0	0	0	0	0	0	0	0	0	0	0	0	0	0	0	0	0	-3.41789e-26	-3.46867e-26	-3.49114e-26	-3.57483e-26	-3.63251e-26
N2fix2obut[c] + N2fixpyr[c] -> N2fix2ahbut[c] + N2fixco2[c]	0	0	0	0	0	0	0	0	0	0	0	0	0	0	0	0	0	0	0	0	0	0	0	0	0	0	0	0	0	0	0	0	0	0	0	0	0	0	0	0	0	0	0	0	0	0	0	0	0
N2fix2ahbut[c] + N2fixh[c] + N2fixnadph[c] -> N2fix23dhmp[c] + N2fixnadp[c]	0	0	0	0	0	0	0	0	0	0	0	0	0	0	0	0	0	0	0	0	0	0	0	0	0	0	0	0	0	0	0	0	0	0	0	0	0	0	0	0	0	0	0	0	0	0	0	0	0
N2fix23dhmp[c] -> N2fix3mop[c] + N2fixh2o[c]	0	0	0	0	0	0	0	0	0	0	0	0	0	0	0	0	0	0	0	0	0	0	0	0	0	0	0	0	0	0	0	0	0	0	0	0	0	0	0	0	0	0	0	0	0	0	0	0	0
N2fix3mop[c] + N2fixglu__L[c] -> N2fixakg[c] + N2fixile__L[c]	0	0	0	0	0	0	0	0	0	0	0	0	0	0	0	0	0	0	0	0	0	0	0	0	0	0	0	0	0	0	0	0	0	0	0	0	0	0	0	0	0	0	0	0	0	0	0	0	0
N2fix3mob[c] + N2fixaccoa[c] + N2fixh2o[c] -> N2fix3c3hmp[c] + N2fixcoa[c] + N2fixh[c]	0	0	0	0	0	0	0	0	0	0	0	0	0	0	0	0	0	0	0	0	0	0	0	0	0	0	0	0	0	0	0	0	0	0	0	0	0	0	0	0	0	0	0	0	0	0	0	0	0
N2fix3c3hmp[c] -> N2fix2ippm[c] + N2fixh2o[c]	0	0	0	0	0	0	0	0	0	0	0	0	0	0	0	0	0	0	0	0	0	0	0	0	0	0	0	0	0	0	0	0	0	0	0	0	0	0	0	0	0	0	0	0	0	0	0	0	0
N2fix2ippm[c] + N2fixh2o[c] -> N2fix3c2hmp[c]	0	0	0	0	0	0	0	0	0	0	0	0	0	0	0	0	0	0	0	0	0	0	0	0	0	0	0	0	0	0	0	0	0	0	0	0	0	0	0	0	0	0	0	0	0	0	0	0	0
N2fix3c2hmp[c] + N2fixnad[c] -> N2fix3c4mop[c] + N2fixh[c] + N2fixnadh[c]	0	0	0	0	0	0	0	0	0	0	0	0	0	0	0	0	0	0	0	0	0	0	0	0	0	0	0	0	0	0	0	0	0	0	0	0	0	0	0	0	0	0	0	0	0	0	0	0	0
N2fix3c4mop[c] + N2fixh[c] -> N2fix4mop[c] + N2fixco2[c]	0	0	0	0	0	0	0	0	0	0	0	0	0	0	0	0	0	0	0	0	0	0	0	0	0	0	0	0	0	0	0	0	0	0	0	0	0	0	0	0	0	0	0	0	0	0	0	0	0
N2fix4mop[c] + N2fixglu__L[c] -> N2fixakg[c] + N2fixleu__L[c]	0	0	0	0	0	0	0	0	0	0	0	0	0	0	0	0	0	0	0	0	0	0	0	0	0	0	0	0	0	0	0	0	0	0	0	0	0	0	0	0	0	0	0	0	0	0	0	0	0
N2fixdhf[c] + N2fixh[c] + N2fixnadph[c] <=> N2fixnadp[c] + N2fixthf[c]	0	0	0	0	0	0	0	0	0	0	0	0	0	0	0	0	0	0	0	0	0	0	0	0	0	0	0	0	0	0	0	0	0	0	0	0	0	0	0	0	0	0	0	0	-3.41776e-26	-3.4686e-26	-3.49097e-26	-3.57503e-26	-3.633e-26
N2fixh2o[c] + N2fixpppi[c] -> N2fixh[c] + N2fixpi[c] + N2fixppi[c]	0	0	0	0	0	0	0	0	0	0	0	0	0	0	0	0	0	0	0	0	0	0	0	0	0	0	0	0	0	0	0	0	0	0	0	0	0	0	0	0	0	0	0	0	0	0	0	0	0
N2fixatp[c] + N2fixppi[c] <=> N2fixadp[c] + N2fixpppi[c]	4.94401e-29	0	0	0	0	0	0	0	0	0	0	0	0	0	0	0	0	0	0	0	0	0	0	0	-1.38155e-31	-1.10524e-30	2.21048e-30	-2.7631e-31	0	0	2.21048e-30	-2.21048e-30	5.52621e-31	1.38155e-31	0	-6.90776e-32	-1.10524e-30	2.7631e-31	2.21048e-30	2.21048e-30	-5.52621e-31	0	0	0	0	0	0	0	0
N2fixakg[c] + 0.5 N2fixnadh[c] + 0.5 N2fixnadph[c] + N2fixnh4[c] <=> N2fixglu__L[c]	0	0	0	0	0	0	0	0	0	0	0	0	0	0	0	0	0	0	0	0	0	0	0	0	-1.8382e-30	0	4.59551e-30	3.91493e-30	-7.82987e-30	-7.82987e-30	1.10292e-29	1.19483e-29	2.34896e-29	8.27192e-30	-3.12495e-29	0	0	1.93011e-29	-7.35281e-30	2.75731e-30	0	0	3.12495e-29	8.27192e-30	0	0	0	0	0
N2fixh2o[c] + N2fixo2[c] + N2fixso3[c] -> N2fixh2o2[c] + N2fixh[c] + N2fixso4[c]	0	0	0	0	0	0	0	0	0	0	0	0	0	0	0	0	0	0	0	0	0	0	0	0	0	0	0	0	0	0	0	0	0	0	0	0	0	0	0	0	0	0	0	0	0	0	0	0	0
N2fixadp[c] + N2fixnadph[c] -> N2fixdadp[c] + N2fixh2o[c] + N2fixnadp[c]	0	0	0	0	0	0	0	0	0	0	0	0	0	0	0	0	0	0	0	0	0	0	0	0	0	0	0	0	0	0	0	0	0	0	0	0	0	0	0	0	0	0	0	0	0	0	0	0	0
N2fixcdp[c] + N2fixnadph[c] -> N2fixdcdp[c] + N2fixh2o[c] + N2fixnadp[c]	0	0	0	0	0	0	0	0	0	0	0	0	0	0	0	0	0	0	0	0	0	0	0	0	0	0	0	0	0	0	0	0	0	0	0	0	0	0	0	0	0	0	0	0	0	0	0	0	0
N2fixgdp[c] + N2fixnadph[c] -> N2fixdgdp[c] + N2fixh2o[c] + N2fixnadp[c]	0	-2.93998e-14	7.22242e-15	5.78933e-15	5.74963e-15	-1.70473e-15	8.57886e-15	1.72765e-15	1.73646e-14	-8.13263e-15	1.73849e-15	1.62026e-14	-1.82373e-14	-4.50585e-15	7.90846e-15	5.74799e-15	-7.70598e-18	-6.26385e-15	4.2179e-16	6.99762e-15	-3.50403e-15	-9.61928e-16	2.41349e-15	6.51005e-15	0	0	0	0	0	0	0	0	0	0	0	0	0	0	0	0	0	0	0	0	0	0	0	0	0
N2fixcoa[c] + N2fixpyr[c] -> N2fixaccoa[c] + N2fixfor[c]	0	0	0	0	0	0	0	0	0	0	0	0	0	0	0	0	0	0	0	0	0	0	0	0	0	0	0	0	0	0	0	0	0	0	0	0	0	0	0	0	0	0	0	0	0	0	0	0	0
N2fixfor[c] + N2fixq[c] -> N2fixco2[c] + N2fixh[c] + N2fixqh2[c]	0	0	0	0	0	0	0	0	0	0	0	0	0	0	0	0	0	0	0	0	0	0	0	0	0	0	0	0	0	0	0	0	0	0	0	0	0	0	0	0	0	0	0	0	0	0	0	0	0
N2fixfor[c] -> N2fixco2[c] + N2fixh[c]	0	0	0	0	0	0	0	0	0	0	0	0	0	0	0	0	0	0	0	0	0	0	0	0	0	0	0	0	0	0	0	0	0	0	0	0	0	0	0	0	0	0	0	0	0	0	0	0	0
N2fixdhap[c] + N2fixnadh[c] -> N2fixglyc3p[c] + N2fixh[c] + N2fixnad[c]	0	0	0	0	0	0	0	0	0	0	0	0	0	0	0	0	0	0	0	0	0	0	0	0	0	0	0	0	0	0	0	0	0	0	0	0	0	0	0	0	0	0	0	0	1.59271e-15	-8.32871e-15	-8.20764e-16	-5.25232e-15	4.37675e-15
N2fixglyc3p[c] -> N2fix1ag3p_SC[c] + N2fixcoa[c]	0	0	0	0	0	0	0	0	0	0	0	0	0	0	0	0	0	0	0	0	0	0	0	0	0	0	0	0	0	0	0	0	0	0	0	0	0	0	0	0	0	0	0	0	1.59271e-15	-8.32871e-15	-8.20764e-16	-5.25232e-15	4.37675e-15
N2fix1ag3p_SC[c] -> N2fixcoa[c] + N2fixpa160[c]	0	0	0	0	0	0	0	0	0	0	0	0	0	0	0	0	0	0	0	0	0	0	0	0	0	0	0	0	0	0	0	0	0	0	0	0	0	0	0	0	0	0	0	0	1.59271e-15	-8.32871e-15	-8.20764e-16	-5.25232e-15	4.37675e-15
N2fixctp[c] + N2fixh[c] + N2fixpa160[c] -> N2fixcdpdag[c] + N2fixppi[c]	0	0	0	0	0	0	0	0	0	0	0	0	0	0	0	0	0	0	0	0	0	0	0	0	0	0	0	0	0	0	0	0	0	0	0	0	0	0	0	0	0	0	0	0	0	0	0	0	0
N2fixcdpdag[c] + N2fixglyc3p[c] -> N2fixcmp[c] + N2fixh[c] + N2fixpgp_EC[c]	0	0	0	0	0	0	0	0	0	0	0	0	0	0	0	0	0	0	0	0	0	0	0	0	0	0	0	0	0	0	0	0	0	0	0	0	0	0	0	0	0	0	0	0	0	0	0	0	0
N2fixh2o[c] + N2fixpgp_EC[c] -> N2fixpg160[c] + N2fixpi[c]	0	0	0	0	0	0	0	0	0	0	0	0	0	0	0	0	0	0	0	0	0	0	0	0	0	0	0	0	0	0	0	0	0	0	0	0	0	0	0	0	0	0	0	0	0	0	0	0	0
N2fixh2o[c] + N2fixpg160[c] -> N2fix12dgr_EC[c] + N2fixglyc3p[c] + N2fixh[c]	0	0	0	0	0	0	0	0	0	0	0	0	0	0	0	0	0	0	0	0	0	0	0	0	0	0	0	0	0	0	0	0	0	0	0	0	0	0	0	0	0	0	0	0	0	0	0	0	0
N2fix12dgr_EC[c] + N2fixatp[c] -> N2fixadp[c] + N2fixh[c] + N2fixpa160[c]	0	0	0	0	0	0	0	0	0	0	0	0	0	0	0	0	0	0	0	0	0	0	0	0	0	0	0	0	0	0	0	0	0	0	0	0	0	0	0	0	0	0	0	0	-1.59271e-15	8.32871e-15	8.20764e-16	5.25232e-15	-4.37675e-15
N2fixcdpdag[c] + N2fixser__L[c] -> N2fixcmp[c] + N2fixh[c] + N2fixps160[c]	0	0	0	0	0	0	0	0	0	0	0	0	0	0	0	0	0	0	0	0	0	0	0	0	0	0	0	0	0	0	0	0	0	0	0	0	0	0	0	0	0	0	0	0	0	0	0	0	0
N2fixh[c] + N2fixps160[c] -> N2fixco2[c] + N2fixpe160[c]	0	0	0	0	0	0	0	0	0	0	0	0	0	0	0	0	0	0	0	0	0	0	0	0	0	0	0	0	0	0	0	0	0	0	0	0	0	0	0	0	0	0	0	0	0	0	0	0	0
N2fixcdpdag[c] + N2fixpg160[c] -> N2fixclpn160[c] + N2fixcmp[c] + N2fixh[c]	0	0	0	0	0	0	0	0	0	0	0	0	0	0	0	0	0	0	0	0	0	0	0	0	0	0	0	0	0	0	0	0	0	0	0	0	0	0	0	0	0	0	0	0	0	0	0	0	0
N2fixf6p[c] + N2fixgln__L[c] -> N2fixgam6p[c] + N2fixglu__L[c]	0	0	0	0	0	0	0	0	0	0	0	0	0	0	0	0	0	0	0	0	0	0	0	0	0	0	0	0	0	0	0	0	0	0	0	0	0	0	0	0	0	0	0	0	0	0	0	0	0
N2fixgam6p[c] -> N2fixgam1p[c]	0	0	0	0	0	0	0	0	0	0	0	0	0	0	0	0	0	0	0	0	0	0	0	0	0	0	0	0	0	0	0	0	0	0	0	0	0	0	0	0	0	0	0	0	0	0	0	0	0
N2fixaccoa[c] + N2fixgam1p[c] -> N2fixacgam1p[c] + N2fixcoa[c]	0	0	0	0	0	0	0	0	0	0	0	0	0	0	0	0	0	0	0	0	0	0	0	0	0	0	0	0	0	0	0	0	0	0	0	0	0	0	0	0	0	0	0	0	0	0	0	0	0
N2fixacgam1p[c] + N2fixutp[c] -> N2fixppi[c] + N2fixuacgam[c]	0	0	0	0	0	0	0	0	0	0	0	0	0	0	0	0	0	0	0	0	0	0	0	0	0	0	0	0	0	0	0	0	0	0	0	0	0	0	0	0	0	0	0	0	0	0	0	0	0
N2fixuacgam[c] + N2fixuagmda[c] -> N2fixh[c] + N2fixuaagmda[c] + N2fixudp[c]	0	0	0	0	0	0	0	0	0	0	0	0	0	0	0	0	0	0	0	0	0	0	0	0	0	0	0	0	0	0	0	0	0	0	0	0	0	0	0	0	0	0	0	0	0	0	0	0	0
2 N2fixh2o[c] + N2fixuaagmda[c] -> N2fixala__L[c] + N2fixh[c] + N2fixpeptidom[c] + N2fixudcpdp[c]	0	0	0	0	0	0	0	0	0	0	0	0	0	0	0	0	0	0	0	0	0	0	0	0	0	0	0	0	0	0	0	0	0	0	0	0	0	0	0	0	0	0	0	0	0	0	0	0	0
N2fixdtpcudcp[c] + N2fixugmda[c] -> N2fixuagmda[c] + N2fixump[c]	0	0	0	0	0	0	0	0	0	0	0	0	0	0	0	0	0	0	0	0	0	0	0	0	0	0	0	0	0	0	0	0	0	0	0	0	0	0	0	0	0	0	0	0	0	0	0	0	0
N2fixalaala[c] + N2fixatp[c] + N2fixugmd[c] -> N2fixadp[c] + N2fixh[c] + N2fixpi[c] + N2fixugmda[c]	0	0	0	0	0	0	0	0	0	0	0	0	0	0	0	0	0	0	0	0	0	0	0	0	0	0	0	0	0	0	0	0	0	0	0	0	0	0	0	0	0	0	0	0	0	0	0	0	0
N2fix26dap__M[c] + N2fixatp[c] + N2fixuamag[c] -> N2fixadp[c] + N2fixh[c] + N2fixpi[c] + N2fixugmd[c]	0	0	0	0	0	0	0	0	0	0	0	0	0	0	0	0	0	0	0	0	0	0	0	0	0	0	0	0	0	0	0	0	0	0	0	0	0	0	0	0	0	0	0	0	0	0	0	0	0
N2fixatp[c] + N2fixglu__L[c] + N2fixuama[c] -> N2fixadp[c] + N2fixh[c] + N2fixpi[c] + N2fixuamag[c]	0	0	0	0	0	0	0	0	0	0	0	0	0	0	0	0	0	0	0	0	0	0	0	0	0	0	0	0	0	0	0	0	0	0	0	0	0	0	0	0	0	0	0	0	0	0	0	0	0
N2fixala__L[c] + N2fixatp[c] + N2fixuamr[c] -> N2fixadp[c] + N2fixh[c] + N2fixpi[c] + N2fixuama[c]	0	0	0	0	0	0	0	0	0	0	0	0	0	0	0	0	0	0	0	0	0	0	0	0	0	0	0	0	0	0	0	0	0	0	0	0	0	0	0	0	0	0	0	0	0	0	0	0	0
N2fixh[c] + N2fixnadph[c] + N2fixuaccg[c] -> N2fixnadp[c] + N2fixuamr[c]	0	0	0	0	0	0	0	0	0	0	0	0	0	0	0	0	0	0	0	0	0	0	0	0	0	0	0	0	0	0	0	0	0	0	0	0	0	0	0	0	0	0	0	0	0	0	0	0	0
N2fixpep[c] + N2fixuacgam[c] -> N2fixpi[c] + N2fixuaccg[c]	0	0	0	0	0	0	0	0	0	0	0	0	0	0	0	0	0	0	0	0	0	0	0	0	0	0	0	0	0	0	0	0	0	0	0	0	0	0	0	0	0	0	0	0	0	0	0	0	0
N2fixh2o[c] + N2fixudcpdp[c] -> N2fixdtpcudcp[c] + N2fixpi[c]	0	0	0	0	0	0	0	0	0	0	0	0	0	0	0	0	0	0	0	0	0	0	0	0	0	0	0	0	0	0	0	0	0	0	0	0	0	0	0	0	0	0	0	0	0	0	0	0	0
2 N2fixala__L[c] + N2fixatp[c] -> N2fixadp[c] + N2fixalaala[c] + N2fixh[c] + N2fixpi[c]	0	0	0	0	0	0	0	0	0	0	0	0	0	0	0	0	0	0	0	0	0	0	0	0	0	0	0	0	0	0	0	0	0	0	0	0	0	0	0	0	0	0	0	0	0	0	0	0	0
N2fixf6p[c] -> N2fixh[c] + N2fixman6p[c]	0	0	0	0	0	0	0	0	0	0	0	0	0	0	0	0	0	0	0	0	0	0	0	0	0	0	0	0	0	0	0	0	0	0	0	0	0	0	0	0	0	0	0	0	0	0	0	0	0
N2fixman6p[c] -> N2fixman1p[c]	0	0	0	0	0	0	0	0	0	0	0	0	0	0	0	0	0	0	0	0	0	0	0	0	0	0	0	0	0	0	0	0	0	0	0	0	0	0	0	0	0	0	0	0	0	0	0	0	0
N2fixgdp[c] + N2fixh[c] + N2fixman1p[c] -> N2fixgdpmann[c] + N2fixpi[c]	0	0	0	0	0	0	0	0	0	0	0	0	0	0	0	0	0	0	0	0	0	0	0	0	0	0	0	0	0	0	0	0	0	0	0	0	0	0	0	0	0	0	0	0	0	0	0	0	0
N2fixgdpmann[c] -> N2fixgdpddman[c] + N2fixh2o[c]	0	0	0	0	0	0	0	0	0	0	0	0	0	0	0	0	0	0	0	0	0	0	0	0	0	0	0	0	0	0	0	0	0	0	0	0	0	0	0	0	0	0	0	0	0	0	0	0	0
N2fixgdpddman[c] + N2fixh[c] + N2fixnadph[c] -> N2fixgdpfuc[c] + N2fixnadp[c]	0	0	0	0	0	0	0	0	0	0	0	0	0	0	0	0	0	0	0	0	0	0	0	0	0	0	0	0	0	0	0	0	0	0	0	0	0	0	0	0	0	0	0	0	0	0	0	0	0
N2fixgdpfuc[c] + N2fixppi[c] -> N2fixfuc1p[c] + N2fixgtp[c] + N2fixh[c]	0	0	0	0	0	0	0	0	0	0	0	0	0	0	0	0	0	0	0	0	0	0	0	0	0	0	0	0	0	0	0	0	0	0	0	0	0	0	0	0	0	0	0	0	0	0	0	0	0
N2fixadp[c] + N2fixfuc1p[c] + N2fixh[c] -> N2fixatp[c] + N2fixfuc[c]	0	0	0	0	0	0	0	0	0	0	0	0	0	0	0	0	0	0	0	0	0	0	0	0	0	0	0	0	0	0	0	0	0	0	0	0	0	0	0	0	0	0	0	0	0	0	0	0	0
N2fixhis__L[c] + N2fixman6p[c] -> N2fixman[c] + N2fixpnphis[c]	0	0	0	0	0	0	0	0	0	0	0	0	0	0	0	0	0	0	0	0	0	0	0	0	0	0	0	0	0	0	0	0	0	0	0	0	0	0	0	0	0	0	0	0	0	0	0	0	0
N2fixadp[c] + N2fixh[c] + N2fixpnphis[c] -> N2fixatp[c] + N2fixhis__L[c]	0	0	0	0	0	0	0	0	0	0	0	0	0	0	0	0	0	0	0	0	0	0	0	0	0	0	0	0	0	0	0	0	0	0	0	0	0	0	0	0	0	0	0	0	0	0	0	0	0
N2fixxylu[c] -> N2fixxyl[c]	0	0	0	0	0	0	0	0	0	0	0	0	0	0	0	0	0	0	0	0	0	0	0	0	0	0	0	0	0	0	0	0	0	0	0	0	0	0	0	0	0	0	0	0	0	0	0	0	0
N2fixadp[c] + N2fixh[c] + N2fixxu5p__D[c] -> N2fixatp[c] + N2fixxylu[c]	0	0	0	0	0	0	0	0	0	0	0	0	0	0	0	0	0	0	0	0	0	0	0	0	0	0	0	0	0	0	0	0	0	0	0	0	0	0	0	0	0	0	0	0	0	0	0	0	0
N2fixglus[c] + N2fixh2o[c] -> N2fixglc[c] + N2fixroh[c]	0	0	0	0	0	0	0	0	0	0	0	0	0	0	0	0	0	0	0	0	0	0	0	0	0	0	0	0	0	0	0	0	0	0	0	0	0	0	0	0	0	0	0	0	0	0	0	0	0
N2fixroh[c] + N2fixudpg[c] -> N2fixglus[c] + N2fixh[c] + N2fixudp[c]	0	0	0	0	0	0	0	0	0	0	0	0	0	0	0	0	0	0	0	0	0	0	0	0	0	0	0	0	0	0	0	0	0	0	0	0	0	0	0	0	0	0	0	0	0	0	0	0	0
N2fixg1p[c] + N2fixh[c] + N2fixutp[c] -> N2fixppi[c] + N2fixudpg[c]	0	0	0	0	0	0	0	0	0	0	0	0	0	0	0	0	0	0	0	0	0	0	0	0	0	0	0	0	0	0	0	0	0	0	0	0	0	0	0	0	0	0	0	0	0	0	0	0	0
N2fixrbl[c] -> N2fixarab[c]	0	0	0	0	0	0	0	0	0	0	0	0	0	0	0	0	0	0	0	0	0	0	0	0	0	0	0	0	0	0	0	0	0	0	0	0	0	0	0	0	0	0	0	0	0	0	0	0	0
N2fixadp[c] + N2fixh[c] + N2fixru5p__D[c] -> N2fixatp[c] + N2fixrbl[c]	0	0	0	0	0	0	0	0	0	0	0	0	0	0	0	0	0	0	0	0	0	0	0	0	0	0	0	0	0	0	0	0	0	0	0	0	0	0	0	0	0	0	0	0	0	0	0	0	0
N2fixadp[c] + N2fixgam6p[c] + N2fixh[c] -> N2fixatp[c] + N2fixgam[c]	0	0	0	0	0	0	0	0	0	0	0	0	0	0	0	0	0	0	0	0	0	0	0	0	0	0	0	0	0	0	0	0	0	0	0	0	0	0	0	0	0	0	0	0	0	0	0	0	0
N2fixadp[c] + N2fixgalur1p[c] + N2fixh[c] -> N2fixatp[c] + N2fixgalur[c]	0	0	0	0	0	0	0	0	0	0	0	0	0	0	0	0	0	0	0	0	0	0	0	0	0	0	0	0	0	0	0	0	0	0	0	0	0	0	0	0	0	0	0	0	0	0	0	0	0
N2fixppi[c] + N2fixudpgalur[c] -> N2fixgalur1p[c] + N2fixh[c] + N2fixutp[c]	0	0	0	0	0	0	0	0	0	0	0	0	0	0	0	0	0	0	0	0	0	0	0	0	0	0	0	0	0	0	0	0	0	0	0	0	0	0	0	0	0	0	0	0	0	0	0	0	0
N2fixh2o[c] + 2 N2fixnad[c] + N2fixudpgal[c] -> 3 N2fixh[c] + 2 N2fixnadh[c] + N2fixudpgalur[c]	0	0	0	0	0	0	0	0	0	0	0	0	0	0	0	0	0	0	0	0	0	0	0	0	0	0	0	0	0	0	0	0	0	0	0	0	0	0	0	0	0	0	0	0	0	0	0	0	0
N2fixgal1p[c] + N2fixh[c] + N2fixutp[c] <=> N2fixppi[c] + N2fixudpgal[c]	0	0	0	0	0	0	0	0	0	0	0	0	0	0	0	0	0	0	0	0	0	0	0	0	0	0	0	0	0	0	0	0	0	0	0	0	0	0	0	0	0	0	0	0	0	0	0	0	0
N2fixudpg[c] -> N2fixudpgal[c]	0	0	0	0	0	0	0	0	0	0	0	0	0	0	0	0	0	0	0	0	0	0	0	0	0	0	0	0	0	0	0	0	0	0	0	0	0	0	0	0	0	0	0	0	0	0	0	0	0
N2fixadp[c] + N2fixgal1p[c] + N2fixh[c] -> N2fixatp[c] + N2fixgal[c]	0	0	0	0	0	0	0	0	0	0	0	0	0	0	0	0	0	0	0	0	0	0	0	0	0	0	0	0	0	0	0	0	0	0	0	0	0	0	0	0	0	0	0	0	0	0	0	0	0
N2fixckdo[c] + N2fixh2o[c] -> N2fixcmp[c] + N2fixh[c] + N2fixkdo2[c]	0	0	0	0	0	0	0	0	0	0	0	0	0	0	0	0	0	0	0	0	0	0	0	0	0	0	0	0	0	0	0	0	0	0	0	0	0	0	0	0	0	0	0	0	0	0	0	0	0
N2fixctp[c] + N2fixkdo[c] -> N2fixckdo[c] + N2fixppi[c]	0	0	0	0	0	0	0	0	0	0	0	0	0	0	0	0	0	0	0	0	0	0	0	0	0	0	0	0	0	0	0	0	0	0	0	0	0	0	0	0	0	0	0	0	0	0	0	0	0
N2fixh2o[c] + N2fixkdo8p[c] -> N2fixkdo[c] + N2fixpi[c]	0	0	0	0	0	0	0	0	0	0	0	0	0	0	0	0	0	0	0	0	0	0	0	0	0	0	0	0	0	0	0	0	0	0	0	0	0	0	0	0	0	0	0	0	0	0	0	0	0
N2fixara5p[c] + N2fixh2o[c] + N2fixpep[c] -> N2fixkdo8p[c] + N2fixpi[c]	0	0	0	0	0	0	0	0	0	0	0	0	0	0	0	0	0	0	0	0	0	0	0	0	0	0	0	0	0	0	0	0	0	0	0	0	0	0	0	0	0	0	0	0	0	0	0	0	0
N2fixarab[c] + N2fixatp[c] -> N2fixadp[c] + N2fixara5p[c] + N2fixh[c]	0	0	0	0	0	0	0	0	0	0	0	0	0	0	0	0	0	0	0	0	0	0	0	0	0	0	0	0	0	0	0	0	0	0	0	0	0	0	0	0	0	0	0	0	0	0	0	0	0
N2fixlipid4[c] + N2fixmyrsACP[c] -> N2fixACP[c] + N2fixtllipid4[c]	0	0	0	0	0	0	0	0	0	0	0	0	0	0	0	0	0	0	0	0	0	0	0	0	0	0	0	0	0	0	0	0	0	0	0	0	0	0	0	0	0	0	0	0	0	0	0	0	0
N2fixddcaACP[c] + N2fixlipidA[c] -> N2fixACP[c] + N2fixlipid4[c]	0	0	0	0	0	0	0	0	0	0	0	0	0	0	0	0	0	0	0	0	0	0	0	0	0	0	0	0	0	0	0	0	0	0	0	0	0	0	0	0	0	0	0	0	0	0	0	0	0
N2fixatp[c] + N2fixh[c] + N2fixlipidAds[c] -> N2fixadp[c] + N2fixlipidA[c]	0	0	0	0	0	0	0	0	0	0	0	0	0	0	0	0	0	0	0	0	0	0	0	0	0	0	0	0	0	0	0	0	0	0	0	0	0	0	0	0	0	0	0	0	0	0	0	0	0
N2fixlipidX_HP[c] + N2fixu23ga[c] -> N2fixh[c] + N2fixlipidAds[c] + N2fixudp[c]	0	0	0	0	0	0	0	0	0	0	0	0	0	0	0	0	0	0	0	0	0	0	0	0	0	0	0	0	0	0	0	0	0	0	0	0	0	0	0	0	0	0	0	0	0	0	0	0	0
N2fixh2o[c] + N2fixu23ga[c] -> 2 N2fixh[c] + N2fixlipidX_HP[c] + N2fixump[c]	0	0	0	0	0	0	0	0	0	0	0	0	0	0	0	0	0	0	0	0	0	0	0	0	0	0	0	0	0	0	0	0	0	0	0	0	0	0	0	0	0	0	0	0	0	0	0	0	0
N2fix3hmrsACP[c] + N2fixu3hga[c] -> N2fixACP[c] + N2fixh[c] + N2fixu23ga[c]	0	0	0	0	0	0	0	0	0	0	0	0	0	0	0	0	0	0	0	0	0	0	0	0	0	0	0	0	0	0	0	0	0	0	0	0	0	0	0	0	0	0	0	0	0	0	0	0	0
N2fixh2o[c] + N2fixu3aga[c] -> N2fixac[c] + N2fixu3hga[c]	0	0	0	0	0	0	0	0	0	0	0	0	0	0	0	0	0	0	0	0	0	0	0	0	0	0	0	0	0	0	0	0	0	0	0	0	0	0	0	0	0	0	0	0	0	0	0	0	0
N2fix3hmrsACP[c] + N2fixuacgam[c] -> N2fixACP[c] + N2fixu3aga[c]	0	0	0	0	0	0	0	0	0	0	0	0	0	0	0	0	0	0	0	0	0	0	0	0	0	0	0	0	0	0	0	0	0	0	0	0	0	0	0	0	0	0	0	0	0	0	0	0	0
N2fixh[c] + N2fixnadh[c] + N2fixtmrs2eACP[c] -> N2fixmyrsACP[c] + N2fixnad[c]	0	0	0	0	0	0	0	0	0	0	0	0	0	0	0	0	0	0	0	0	0	0	0	0	0	0	0	0	0	0	0	0	0	0	0	0	0	0	0	0	0	0	0	0	0	0	0	0	0
N2fix3hmrsACP[c] -> N2fixh2o[c] + N2fixtmrs2eACP[c]	0	0	0	0	0	0	0	0	0	0	0	0	0	0	0	0	0	0	0	0	0	0	0	0	0	0	0	0	0	0	0	0	0	0	0	0	0	0	0	0	0	0	0	0	0	0	0	0	0
N2fix3omrsACP[c] + N2fixh[c] + N2fixnadph[c] -> N2fix3hmrsACP[c] + N2fixnadp[c]	0	0	0	0	0	0	0	0	0	0	0	0	0	0	0	0	0	0	0	0	0	0	0	0	0	0	0	0	0	0	0	0	0	0	0	0	0	0	0	0	0	0	0	0	0	0	0	0	0
N2fixddcaACP[c] + N2fixh[c] + N2fixmalACP[c] -> N2fix3omrsACP[c] + N2fixACP[c] + N2fixco2[c]	0	0	0	0	0	0	0	0	0	0	0	0	0	0	0	0	0	0	0	0	0	0	0	0	0	0	0	0	0	0	0	0	0	0	0	0	0	0	0	0	0	0	0	0	0	0	0	0	0
N2fixh[c] + N2fixnadh[c] + N2fixtddec2eACP[c] -> N2fixddcaACP[c] + N2fixnad[c]	0	0	0	0	0	0	0	0	0	0	0	0	0	0	0	0	0	0	0	0	0	0	0	0	0	0	0	0	0	0	0	0	0	0	0	0	0	0	0	0	0	0	0	0	0	0	0	0	0
N2fix3hddecACP[c] -> N2fixh2o[c] + N2fixtddec2eACP[c]	0	0	0	0	0	0	0	0	0	0	0	0	0	0	0	0	0	0	0	0	0	0	0	0	0	0	0	0	0	0	0	0	0	0	0	0	0	0	0	0	0	0	0	0	0	0	0	0	0
N2fix3oddecACP[c] + N2fixh[c] + N2fixnadph[c] -> N2fix3hddecACP[c] + N2fixnadp[c]	0	0	0	0	0	0	0	0	0	0	0	0	0	0	0	0	0	0	0	0	0	0	0	0	0	0	0	0	0	0	0	0	0	0	0	0	0	0	0	0	0	0	0	0	0	0	0	0	0
N2fixdcaACP[c] + N2fixh[c] + N2fixmalACP[c] -> N2fix3oddecACP[c] + N2fixACP[c] + N2fixco2[c]	0	0	0	0	0	0	0	0	0	0	0	0	0	0	0	0	0	0	0	0	0	0	0	0	0	0	0	0	0	0	0	0	0	0	0	0	0	0	0	0	0	0	0	0	0	0	0	0	0
N2fixh[c] + N2fixnadh[c] + N2fixtdec2eACP[c] -> N2fixdcaACP[c] + N2fixnad[c]	0	0	0	0	0	0	0	0	0	0	0	0	0	0	0	0	0	0	0	0	0	0	0	0	0	0	0	0	0	0	0	0	0	0	0	0	0	0	0	0	0	0	0	0	0	0	0	0	0
N2fix3hdecACP[c] -> N2fixh2o[c] + N2fixtdec2eACP[c]	0	0	0	0	0	0	0	0	0	0	0	0	0	0	0	0	0	0	0	0	0	0	0	0	0	0	0	0	0	0	0	0	0	0	0	0	0	0	0	0	0	0	0	0	0	0	0	0	0
N2fix3odecACP[c] + N2fixh[c] + N2fixnadph[c] -> N2fix3hdecACP[c] + N2fixnadp[c]	0	0	0	0	0	0	0	0	0	0	0	0	0	0	0	0	0	0	0	0	0	0	0	0	0	0	0	0	0	0	0	0	0	0	0	0	0	0	0	0	0	0	0	0	0	0	0	0	0
N2fixh[c] + N2fixmalACP[c] + N2fixocACP[c] -> N2fix3odecACP[c] + N2fixACP[c] + N2fixco2[c]	0	0	0	0	0	0	0	0	0	0	0	0	0	0	0	0	0	0	0	0	0	0	0	0	0	0	0	0	0	0	0	0	0	0	0	0	0	0	0	0	0	0	0	0	0	0	0	0	0
N2fixh[c] + N2fixnadh[c] + N2fixtoct2eACP[c] -> N2fixnad[c] + N2fixocACP[c]	0	0	0	0	0	0	0	0	0	0	0	0	0	0	0	0	0	0	0	0	0	0	0	0	0	0	0	0	0	0	0	0	0	0	0	0	0	0	0	0	0	0	0	0	0	0	0	0	0
N2fix3hoctACP[c] -> N2fixh2o[c] + N2fixtoct2eACP[c]	0	0	0	0	0	0	0	0	0	0	0	0	0	0	0	0	0	0	0	0	0	0	0	0	0	0	0	0	0	0	0	0	0	0	0	0	0	0	0	0	0	0	0	0	0	0	0	0	0
N2fix3ooctACP[c] + N2fixh[c] + N2fixnadph[c] -> N2fix3hoctACP[c] + N2fixnadp[c]	0	0	0	0	0	0	0	0	0	0	0	0	0	0	0	0	0	0	0	0	0	0	0	0	0	0	0	0	0	0	0	0	0	0	0	0	0	0	0	0	0	0	0	0	0	0	0	0	0
N2fixh[c] + N2fixhexACP[c] + N2fixmalACP[c] -> N2fix3ooctACP[c] + N2fixACP[c] + N2fixco2[c]	0	0	0	0	0	0	0	0	0	0	0	0	0	0	0	0	0	0	0	0	0	0	0	0	0	0	0	0	0	0	0	0	0	0	0	0	0	0	0	0	0	0	0	0	0	0	0	0	0
N2fixh[c] + N2fixnadh[c] + N2fixthex2eACP[c] -> N2fixhexACP[c] + N2fixnad[c]	0	0	0	0	0	0	0	0	0	0	0	0	0	0	0	0	0	0	0	0	0	0	0	0	0	0	0	0	0	0	0	0	0	0	0	0	0	0	0	0	0	0	0	0	0	0	0	0	0
N2fix3hhexACP[c] -> N2fixh2o[c] + N2fixthex2eACP[c]	0	0	0	0	0	0	0	0	0	0	0	0	0	0	0	0	0	0	0	0	0	0	0	0	0	0	0	0	0	0	0	0	0	0	0	0	0	0	0	0	0	0	0	0	0	0	0	0	0
N2fix3ohexACP[c] + N2fixh[c] + N2fixnadph[c] -> N2fix3hhexACP[c] + N2fixnadp[c]	0	0	0	0	0	0	0	0	0	0	0	0	0	0	0	0	0	0	0	0	0	0	0	0	0	0	0	0	0	0	0	0	0	0	0	0	0	0	0	0	0	0	0	0	0	0	0	0	0
N2fixbutACP[c] + N2fixh[c] + N2fixmalACP[c] -> N2fix3ohexACP[c] + N2fixACP[c] + N2fixco2[c]	0	0	0	0	0	0	0	0	0	0	0	0	0	0	0	0	0	0	0	0	0	0	0	0	0	0	0	0	0	0	0	0	0	0	0	0	0	0	0	0	0	0	0	0	0	0	0	0	0
N2fixbut2eACP[c] + N2fixh[c] + N2fixnadh[c] -> N2fixbutACP[c] + N2fixnad[c]	0	0	0	0	0	0	0	0	0	0	0	0	0	0	0	0	0	0	0	0	0	0	0	0	0	0	0	0	0	0	0	0	0	0	0	0	0	0	0	0	0	0	0	0	0	0	0	0	0
N2fix3hbutACP[c] -> N2fixbut2eACP[c] + N2fixh2o[c]	0	0	0	0	0	0	0	0	0	0	0	0	0	0	0	0	0	0	0	0	0	0	0	0	0	0	0	0	0	0	0	0	0	0	0	0	0	0	0	0	0	0	0	0	0	0	0	0	0
N2fixactACP[c] + N2fixh[c] + N2fixnadph[c] -> N2fix3hbutACP[c] + N2fixnadp[c]	0	0	0	0	0	0	0	0	0	0	0	0	0	0	0	0	0	0	0	0	0	0	0	0	0	0	0	0	0	0	0	0	0	0	0	0	0	0	0	0	0	0	0	0	0	0	0	0	0
N2fixacACP[c] + N2fixh[c] + N2fixmalACP[c] -> N2fixACP[c] + N2fixactACP[c] + N2fixco2[c]	0	0	0	0	0	0	0	0	0	0	0	0	0	0	0	0	0	0	0	0	0	0	0	0	0	0	0	0	0	0	0	0	0	0	0	0	0	0	0	0	0	0	0	0	0	0	0	0	0
N2fixACP[c] + N2fixaccoa[c] -> N2fixacACP[c] + N2fixcoa[c]	0	0	0	0	0	0	0	0	0	0	0	0	0	0	0	0	0	0	0	0	0	0	0	0	0	0	0	0	0	0	0	0	0	0	0	0	0	0	0	0	0	0	0	0	0	0	0	0	0
N2fix2agpe160[c] + N2fixpalmACP[c] -> N2fixACP[c] + N2fixpe160[c]	0	0	0	0	0	0	0	0	0	0	0	0	0	0	0	0	0	0	0	0	0	0	0	0	0	0	0	0	0	0	0	0	0	0	0	0	0	0	0	0	0	0	0	0	0	0	0	0	0
N2fixACP[c] + N2fixatp[c] + N2fixhdca[c] -> N2fixamp[c] + N2fixh[c] + N2fixpalmACP[c] + N2fixppi[c]	0	0	0	0	0	0	0	0	0	0	0	0	0	0	0	0	0	0	0	0	0	0	0	0	0	0	0	0	0	0	0	0	0	0	0	0	0	0	0	0	0	0	0	0	0	0	0	0	0
N2fixh2o[c] + N2fixpe160[c] -> N2fix2agpe160[c] + N2fixh[c] + N2fixhdca[c]	0	0	0	0	0	0	0	0	0	0	0	0	0	0	0	0	0	0	0	0	0	0	0	0	0	0	0	0	0	0	0	0	0	0	0	0	0	0	0	0	0	0	0	0	0	0	0	0	0
N2fixACP[c] + N2fixmalcoa[c] -> N2fixcoa[c] + N2fixmalACP[c]	0	0	0	0	0	0	0	0	0	0	0	0	0	0	0	0	0	0	0	0	0	0	0	0	0	0	0	0	0	0	0	0	0	0	0	0	0	0	0	0	0	0	0	0	0	0	0	0	0
N2fixh[c] + N2fixmalcoa[c] -> N2fixaccoa[c] + N2fixco2[c]	0	0	0	0	0	0	0	0	0	0	0	0	0	0	0	0	0	0	0	0	0	0	0	0	0	0	0	0	0	0	0	0	0	0	0	0	0	0	0	0	0	0	0	0	0	0	0	0	0
N2fixaccoa[c] + N2fixatp[c] + N2fixhco3[c] -> N2fixadp[c] + N2fixh[c] + N2fixmalcoa[c] + N2fixpi[c]	0	0	0	0	0	0	0	0	0	0	0	0	0	0	0	0	0	0	0	0	0	0	0	0	0	0	0	0	0	0	0	0	0	0	0	0	0	0	0	0	0	0	0	0	0	0	0	0	0
N2fixatp[c] + N2fixdcmp[c] -> N2fixadp[c] + N2fixdcdp[c]	0	0	0	0	0	0	0	0	0	0	0	0	0	0	0	0	0	0	0	0	0	0	0	0	0	0	0	0	0	0	0	0	0	0	0	0	0	0	0	0	0	0	0	0	0	0	0	0	0
N2fixinost[c] ->	0	0	0	0	0	0	0	0	0	0	0	0	0	0	0	0	0	0	0	0	0	0	0	0	0	0	0	0	0	0	0	0	0	0	0	0	0	0	0	0	0	0	0	0	0	0	0	0	0
N2fixphb[c] -> N2fixphb[e]	0.492969	0.710558	0.719965	0.729372	0.738779	0.748186	0.757593	0.767001	0.776408	0.785815	0.795222	0.804629	0.814036	0.823443	0.83285	0.842257	0.851664	0.861071	0.870478	0.879885	0.889292	0.898699	0.908106	0.911479	0.911479	0.911479	0.911479	0.911479	0.911479	0.911479	0.911479	0.911479	0.911479	0.911479	0.911479	0.911479	0.911479	0.911479	0.911479	0.911479	0.911479	0.911479	0.911479	0.911479	0.911479	0.911479	0.911479	0.911479	0.911479
N2fixala__L[e] -> ala__L[u]	2.03453e-27	4.64046e-25	3.62732e-24	3.84251e-24	4.29457e-24	4.60393e-24	6.79117e-24	7.32542e-24	7.61766e-24	8.1405e-24	8.67246e-24	9.14051e-24	9.70786e-24	1.00012e-23	1.05926e-23	1.95721e-24	3.87744e-23	4.16329e-23	4.39137e-23	4.63498e-23	4.87768e-23	5.12882e-23	5.38362e-23	2.69364e-23	0	0	0	0	0	0	0	0	0	0	0	0	0	0	0	0	0	0	0	0	0	0	0	0	0
N2fixasp__L[e] -> asp__L[u]	24.75	24.3	23.85	23.4	22.95	22.5	22.05	21.6	21.15	20.7	20.25	19.8	19.35	18.9	18.45	18	17.55	17.1	16.65	16.2	15.75	15.3	14.85	14.4	13.95	13.5	13.05	12.6	12.15	11.7	11.25	10.8	10.35	9.9	9.45	9	8.55	8.1	7.65	7.2	6.75	6.3	5.85	5.4	4.95	4.5	4.05	3.6	3.15
N2fixco2[e] <=> co2[u]	65.4281	64.615	63.4632	62.3115	61.1598	60.008	58.8563	57.7046	56.5528	55.4011	54.2494	53.0976	51.9459	50.7942	49.6424	48.4907	47.339	46.1872	45.0355	43.8838	42.732	41.5803	40.4286	40.0474	40.0968	40.2769	40.3758	40.4747	40.5736	40.6725	40.7714	40.8703	40.9692	41.0681	41.167	41.2659	41.3648	41.4637	41.5626	41.6615	41.7604	41.8593	41.9582	42.0571	42.156	42.2549	42.3538	42.4527	42.5516
N2fixfor[e] -> for[u]	0	0	0	0	0	0	0	0	0	0	0	0	0	0	0	0	0	0	0	0	0	0	0	0	0	0	0	0	0	0	0	0	0	0	0	0	0	0	0	0	0	0	0	0	0	0	0	0	0
N2fixglc[e] <=> glc[u]	0	0	0	0	0	0	0	0	0	0	0	0	0	0	0	0	0	0	0	0	0	0	0	0	0	-1.65841e-31	2.73637e-30	-9.95045e-31	-3.6485e-30	-5.80443e-31	1.65841e-31	-2.32177e-30	-6.90469e-31	1.38094e-30	2.65345e-30	-2.65345e-30	-1.99009e-30	-1.32673e-30	-1.16089e-30	1.32673e-30	-9.95045e-31	-1.49257e-30	-6.96531e-30	1.32673e-30	-2.1211e-27	0	0	-2.12112e-27	-2.1211e-27
N2fixgln__L[e] -> gln__L[u]	0	0	0	0	0	0	0	0	0	0	0	0	0	0	0	0	0	0	0	0	0	0	0	0	0	0	0	0	0	0	0	0	0	0	0	0	0	0	0	0	0	0	0	0	0	0	0	0	0
N2fixglu__L[e] -> glu__L[u]	0	0	0	0	0	0	0	0	0	0	0	0	0	0	0	0	0	0	0	0	0	0	0	0	0	0	0	0	0	0	0	0	0	0	0	0	0	0	0	0	0	0	0	0	0	0	0	0	0
N2fixh2o[e] <=> h2o[u]	36.6961	36.3112	35.6724	35.0336	34.3948	33.756	33.1172	32.4784	31.8396	31.2008	30.562	29.9232	29.2844	28.6456	28.0068	27.368	26.7292	26.0904	25.4516	24.8128	24.174	23.5352	22.8964	22.4025	21.9896	21.6747	21.2989	20.923	20.5472	20.1714	19.7956	19.4197	19.0439	18.6681	18.2923	17.9164	17.5406	17.1648	16.789	16.4131	16.0373	15.6615	15.2857	14.9098	14.534	14.1582	13.7824	13.4065	13.0307
N2fixh[e] <=> h[u]	-58.45	-58.0286	-57.0216	-56.0145	-55.0074	-54.0004	-52.9933	-51.9863	-50.9792	-49.9722	-48.9651	-47.9581	-46.951	-45.944	-44.9369	-43.9299	-42.9228	-41.9158	-40.9087	-39.9017	-38.8946	-37.8875	-36.8805	-36.5353	-36.5601	-35.4614	-35.0609	-34.6603	-34.2598	-33.8592	-33.4587	-33.0581	-32.6576	-32.257	-31.8565	-31.4559	-31.0554	-30.6548	-30.2543	-29.8537	-29.4532	-29.0526	-28.6521	-28.2515	-27.851	-27.4504	-27.0499	-26.6493	-26.2488
N2fixmal__L[e] <=> mal__L[u]	0	0	0	0	0	0	0	0	0	0	0	0	0	0	0	0	0	0	0	0	0	0	0	0	0	0	0	0	0	0	0	0	0	0	0	0	0	0	0	0	0	0	0	0	0	0	0	0	0
N2fixn2[e] <=> n2[u]	-12.375	-12.15	-11.925	-11.7	-11.475	-11.25	-11.025	-10.8	-10.575	-10.35	-10.125	-9.9	-9.675	-9.45	-9.225	-9	-8.775	-8.55	-8.325	-8.1	-7.875	-7.65	-7.425	-7.34434	-7.34434	-7.34434	-7.34434	-7.34434	-7.34434	-7.34434	-7.34434	-7.34434	-7.34434	-7.34434	-7.34434	-7.34434	-7.34434	-7.34434	-7.34434	-7.34434	-7.34434	-7.34434	-7.34434	-7.34434	-7.34434	-7.34434	-7.34434	-7.34434	-7.34434
N2fixnh3[e] -> nh3[u]	0	0	0	0	0	0	0	0	0	0	0	0	0	0	0	0	0	0	0	0	0	0	0	0	0	1.18867	1.63867	2.08867	2.53867	2.98867	3.43867	3.88867	4.33867	4.78867	5.23867	5.68867	6.13867	6.58867	7.03867	7.48867	7.93867	8.38867	8.83867	9.28867	9.73867	10.1887	10.6387	11.0887	11.5387
N2fixnh4[e] -> nh4[u]	0	0	0	0	0	0	0	0	0	0	0	0	0	0	0	0	0	0	0	0	0	0	0	0.288675	0.738675	0	0	0	0	0	0	0	0	0	0	0	0	0	0	0	0	0	0	0	0	0	0	0	0
N2fixno2[e] <=> no2[u]	0	0	0	0	0	0	0	0	0	0	0	0	0	0	0	0	0	0	0	0	0	0	0	0	0	0	0	0	0	0	0	0	0	0	0	0	0	0	0	0	0	0	0	0	0	0	0	0	0
N2fixo2[e] <=> o2[u]	-50.5691	-49.7525	-48.8479	-47.9432	-47.0385	-46.1338	-45.2292	-44.3245	-43.4198	-42.5152	-41.6105	-40.7058	-39.8011	-38.8965	-37.9918	-37.0871	-36.1824	-35.2778	-34.3731	-33.4684	-32.5637	-31.6591	-30.7544	-30.3135	-30.1318	-30.0643	-29.9259	-29.7874	-29.6489	-29.5105	-29.372	-29.2335	-29.0951	-28.9566	-28.8182	-28.6797	-28.5412	-28.4028	-28.2643	-28.1259	-27.9874	-27.8489	-27.7105	-27.572	-27.4335	-27.2951	-27.1566	-27.0182	-26.8797
N2fixphb[e] <=> phb[u]	0.492969	0.710558	0.719965	0.729372	0.738779	0.748186	0.757593	0.767001	0.776408	0.785815	0.795222	0.804629	0.814036	0.823443	0.83285	0.842257	0.851664	0.861071	0.870478	0.879885	0.889292	0.898699	0.908106	0.911479	0.911479	0.911479	0.911479	0.911479	0.911479	0.911479	0.911479	0.911479	0.911479	0.911479	0.911479	0.911479	0.911479	0.911479	0.911479	0.911479	0.911479	0.911479	0.911479	0.911479	0.911479	0.911479	0.911479	0.911479	0.911479
N2fixpi[e] <=> pi[u]	4.12099e-14	-6.11635e-14	1.64463e-14	1.20478e-14	1.24502e-14	-2.33982e-15	1.51194e-14	3.15607e-15	3.4973e-14	-1.72692e-14	4.23678e-15	3.26118e-14	-3.76802e-14	-7.93483e-15	1.4295e-14	1.27921e-14	-2.45504e-16	-1.22086e-14	-8.79444e-16	1.05513e-14	-8.65173e-15	-2.18339e-15	1.839e-15	1.21393e-14	3.19876e-15	1.30841e-14	4.03824e-14	-1.38957e-15	-3.2932e-14	4.60173e-15	3.38578e-14	-2.83294e-14	6.23344e-15	1.55678e-16	3.24021e-14	3.27791e-15	-8.99142e-15	-1.94991e-16	3.22054e-14	3.8761e-14	1.04542e-14	7.98815e-16	4.67194e-15	-2.56641e-15	1.92541e-14	-2.74332e-15	2.07552e-14	-3.6906e-15	4.92261e-14
N2fixptcys[e] <=> ptcys[u]	-4.93851e-15	-7.94303e-16	3.97898e-16	-1.14305e-15	7.33465e-16	8.47303e-16	-1.48782e-16	-9.27243e-16	2.76573e-15	1.73066e-15	1.99811e-16	1.17588e-15	-3.56726e-16	1.11407e-15	1.02685e-15	2.15739e-15	1.80898e-15	1.53821e-15	2.09322e-15	2.52345e-16	2.31461e-15	-1.20173e-16	1.00147e-16	2.11475e-15	5.02598e-18	1.10667e-15	1.49968e-15	9.73991e-16	2.70385e-16	4.03065e-16	6.68424e-16	1.49968e-15	1.367e-15	1.10164e-15	7.96078e-16	3.98039e-16	-1.27654e-16	5.35745e-16	9.87443e-16	1.12012e-15	1.2528e-15	-1.3268e-16	1.63236e-15	3.98039e-16	4.07178e-15	-1.72557e-14	-2.30993e-15	-9.27987e-15	9.89795e-15
N2fixso3[e] <=> so3[u]	6.50341e-27	2.85389e-25	1.1649e-25	2.2068e-25	-3.11537e-25	3.76437e-25	4.0962e-25	-1.23311e-25	-1.89836e-25	1.08229e-24	3.37479e-25	-9.39029e-26	-2.92051e-25	1.76893e-25	-3.16351e-25	1.26515e-25	-1.07037e-25	-5.83721e-26	4.0245e-25	5.8499e-26	5.45176e-25	3.88936e-26	3.14789e-25	7.54523e-25	3.46981e-30	1.98275e-30	5.94824e-30	-6.93962e-30	5.94824e-30	3.46981e-30	0	9.91374e-30	1.90839e-29	3.46981e-30	2.97412e-30	0	2.97412e-30	3.96549e-30	1.28879e-29	9.91374e-30	1.38792e-29	-5.20471e-30	6.93962e-30	2.0571e-29	-6.25963e-22	5.00274e-24	1.08521e-23	-3.66719e-23	-5.00674e-22
N2fixso4[e] <=> so4[u]	0	0	0	0	0	0	0	0	0	0	0	0	0	0	0	0	0	0	0	0	0	0	0	0	0	0	0	0	0	0	0	0	0	0	0	0	0	0	0	0	0	0	0	0	0	0	0	0	0
N2fixsucc[e] <=> succ[u]	-41.6	-41.1643	-40.4358	-39.7072	-38.9787	-38.2502	-37.5217	-36.7931	-36.0646	-35.3361	-34.6076	-33.879	-33.1505	-32.422	-31.6935	-30.9649	-30.2364	-29.5079	-28.7794	-28.0508	-27.3223	-26.5938	-25.8652	-25.3233	-24.8857	-24.4807	-24.0554	-23.6302	-23.2049	-22.7796	-22.3543	-21.9291	-21.5038	-21.0785	-20.6532	-20.228	-19.8027	-19.3774	-18.9521	-18.5269	-18.1016	-17.6763	-17.251	-16.8258	-16.4005	-15.9752	-15.5499	-15.1247	-14.6994
N2fixurea[e] -> urea[u]	0	0	0	0	0	0	0	0	0	0	0	0	0	0	0	0	0	0	0	0	0	0	0	0	0	0	0	0	0	0	0	0	0	0	0	0	0	0	0	0	0	0	0	0	0	0	0	0	0
Growingnh3[e] <=> Growingnh3[c]	-10.6914	-12.8492	-12.2476	-11.646	-11.0444	-10.4428	-9.84122	-9.23962	-8.63802	-8.03643	-7.43483	-6.83323	-6.23164	-5.63004	-5.02844	-4.42685	-3.82525	-3.22366	-2.62206	-2.02046	-1.41887	-0.817269	-0.215672	0	0	1.18867	1.63867	2.08867	2.53867	2.98867	3.43867	3.88867	4.33867	4.78867	5.23867	5.68867	6.13867	6.58867	7.03867	7.48867	7.93867	8.38867	8.83867	9.28867	9.73867	10.1887	10.6387	11.0887	11.5387
16 Growingatp[c] + 6 Growingfdred[c] + 16 Growingh2o[c] + Growingn2[c] -> 16 Growingadp[c] + 6 Growingfdox[c] + 8 Growingh[c] + 2 Growingnh4[c] + 16 Growingpi[c]	0	0	0	0	0	0	0	0	0	0	0	0	0	0	0	0	0	0	0	0	0	0	0	0	0	0	0	0	0	0	0	0	0	0	0	0	0	0	0	0	0	0	0	0	0	0	0	0	0
Growingh[c] + Growingnh3[c] <=> Growingnh4[c]	-10.6914	-12.8492	-12.2476	-11.646	-11.0444	-10.4428	-9.84122	-9.23962	-8.63802	-8.03643	-7.43483	-6.83323	-6.23164	-5.63004	-5.02844	-4.42685	-3.82525	-3.22366	-2.62206	-2.02046	-1.41887	-0.817269	-0.215672	0	0	1.18867	1.63867	2.08867	2.53867	2.98867	3.43867	3.88867	4.33867	4.78867	5.23867	5.68867	6.13867	6.58867	7.03867	7.48867	7.93867	8.38867	8.83867	9.28867	9.73867	10.1887	10.6387	11.0887	11.5387
Growingfdred[c] + 2 Growingh[c] + Growingno2[e] -> Growingfdox[c] + Growingh2o[c] + Growingnitox[c]	0	0	0	0	0	0	0	0	0	0	0	0	0	0	0	0	0	0	0	0	0	0	0	0	0	0	0	0	0	0	0	0	0	0	0	0	0	0	0	0	0	0	0	0	0	0	0	0	0
Growingcys__L[c] + Growingnitox[c] + Growingo2[c] -> Growingnitala[c]	0	0	0	0	0	0	0	0	0	0	0	0	0	0	0	0	0	0	0	0	0	0	0	0	0	0	0	0	0	0	0	0	0	0	0	0	0	0	0	0	0	0	0	0	0	0	0	0	0
Growinggthrd[c] + Growingnitala[c] <=> Growingcys__L[c] + Growingnitgluthio[c]	0	0	0	0	0	0	0	0	0	0	0	0	0	0	0	0	0	0	0	0	0	0	0	0	0	0	0	0	0	0	0	0	0	0	0	0	0	0	0	0	0	0	0	0	0	0	0	0	0
Growingh[c] + Growingnadh[c] + Growingnitgluthio[c] -> GrowingSgluthio[c] + Growingnad[c]	0	0	0	0	0	0	0	0	0	0	0	0	0	0	0	0	0	0	0	0	0	0	0	0	0	0	0	0	0	0	0	0	0	0	0	0	0	0	0	0	0	0	0	0	0	0	0	0	0
GrowingSgluthio[c] + Growinggthrd[c] -> Growinggluthiodis[c] + Growingham[c]	0	0	0	0	0	0	0	0	0	0	0	0	0	0	0	0	0	0	0	0	0	0	0	0	0	0	0	0	0	0	0	0	0	0	0	0	0	0	0	0	0	0	0	0	0	0	0	0	0
Growinggluthiodis[c] + Growingh[c] + Growingnadph[c] -> 2 Growinggthrd[c] + Growingnadp[c]	0	0	0	0	0	0	0	0	0	0	0	0	0	0	0	0	0	0	0	0	0	0	0	0	0	0	0	0	0	0	0	0	0	0	0	0	0	0	0	0	0	0	0	0	0	0	0	0	0
2 Growingh[c] + Growingham[c] + Growingnadh[c] -> Growingh2o[c] + Growingnad[c] + Growingnh4[c]	0	0	0	0	0	0	0	0	0	0	0	0	0	0	0	0	0	0	0	0	0	0	0	0	0	0	0	0	0	0	0	0	0	0	0	0	0	0	0	0	0	0	0	0	0	0	0	0	0
2 Growingfdred[c] + Growingno3[e] -> 2 Growingfdox[c] + Growingno2[c]	0	0	0	0	0	0	0	0	0	0	0	0	0	0	0	0	0	0	0	0	0	0	0	0	0	0	0	0	0	0	0	0	0	0	0	0	0	0	0	0	0	0	0	0	0	0	0	0	0
Growingco2[c] + Growingh2o[c] <=> Growingh[c] + Growinghco3[c]	0.0226274	0.0326148	0.0330466	0.0334784	0.0339101	0.0343419	0.0347737	0.0352055	0.0356373	0.0360691	0.0365009	0.0369326	0.0373644	0.0377962	0.038228	0.0386598	0.0390916	0.0395233	0.0399551	0.0403869	0.0408187	0.0412505	0.0416823	0.0418371	0.0418371	0.0418371	0.0418371	0.0418371	0.0418371	0.0418371	0.0418371	0.0418371	0.0418371	0.0418371	0.0418371	0.0418371	0.0418371	0.0418371	0.0418371	0.0418371	0.0418371	0.0418371	0.0418371	0.0418371	0.0418371	0.0418371	0.0418371	0.0418371	0.0418371
2 Growingfdred[c] + Growingh[c] + Growingnadp[c] <=> 2 Growingfdox[c] + Growingnadph[c]	0.298379	0.146679	0.142094	0.137509	0.132925	0.12834	0.123756	0.119171	0.114587	0.110002	0.105418	0.100833	0.0962484	0.0916638	0.0870793	0.0824947	0.0779102	0.0733256	0.0687411	0.0641565	0.059572	0.0549874	0.0504029	0.0477019	0.0460535	0.040051	0.0367543	0.0334576	0.0301609	0.0268642	0.0235675	0.0202708	0.0169741	0.0136774	0.0103807	0.00708401	0.00378731	0.000490608	-0.00280609	-0.0061028	-0.0093995	-0.0126962	-0.0159929	-0.0192896	-0.0225863	-0.025883	-0.0291797	-0.0324764	-0.0357731
2 Growinggthrd[c] + Growingh2o2[c] -> Growinggthox[c] + 2 Growingh2o[c]	0.0190404	0.0274446	0.027808	0.0281713	0.0285346	0.028898	0.0292613	0.0296246	0.029988	0.0303513	0.0307147	0.031078	0.0314413	0.0318047	0.032168	0.0325313	0.0328947	0.033258	0.0336214	0.0339847	0.034348	0.0347114	0.0350747	0.035205	0.035205	0.035205	0.035205	0.035205	0.035205	0.035205	0.035205	0.035205	0.035205	0.035205	0.035205	0.035205	0.035205	0.035205	0.035205	0.035205	0.035205	0.035205	0.035205	0.035205	0.035205	0.035205	0.035205	0.035205	0.035205
Growingpi[c] + Growingthymd[c] <=> Growing2dr1p[c] + Growingthym[c]	1.64903e-29	3.8172e-32	9.543e-31	1.16425e-30	-1.9086e-31	2.48118e-30	7.6344e-31	-1.37419e-30	-2.67204e-30	1.60322e-30	6.87096e-31	-3.58817e-30	-3.35914e-30	-7.6344e-31	-5.57311e-30	-2.50408e-28	4.12258e-30	4.58064e-30	4.27527e-30	5.19139e-30	5.49677e-30	5.80215e-30	6.10752e-30	5.81169e-30	-1.93544e-31	-1.74756e-31	-1.24059e-31	-1.32707e-31	-1.39566e-31	-2.24261e-31	-1.39865e-31	-1.18989e-31	-2.44539e-31	-3.48916e-32	-6.82921e-32	-2.19191e-31	-1.66108e-31	-1.63871e-31	-2.2262e-31	-1.69537e-31	-1.78037e-31	-1.74458e-31	-2.68844e-31	-2.16432e-31	1.03796e-27	-7.70582e-29	-8.44855e-29	1.85671e-30	8.08646e-28
Growingh2o[c] + Growingppi[c] <=> Growingh[c] + 2 Growingpi[c]	0.133786	0.192837	0.19539	0.197943	0.200496	0.203049	0.205602	0.208155	0.210708	0.213261	0.215814	0.218366	0.220919	0.223472	0.226025	0.228578	0.231131	0.233684	0.236237	0.23879	0.241343	0.243896	0.246449	0.247364	0.247364	0.247364	0.247364	0.247364	0.247364	0.247364	0.247364	0.247364	0.247364	0.247364	0.247364	0.247364	0.247364	0.247364	0.247364	0.247364	0.247364	0.247364	0.247364	0.247364	0.247364	0.247364	0.247364	0.247364	0.247364
Growingatp[c] + Growingh2o[c] -> Growingadp[c] + Growingh[c] + Growingpi[c]	1	1	1	1	1	1	1	1	1	1	1	1	1	1	1	1	1	1	1	1	1	1	1	1	1	1	1	1	1	1	1	1	1	1	1	1	1	1	1	1	1	1	1	1	1	1	1	1	1
Growingasp__L[c] + Growingatp[c] + Growingcitr__L[c] -> Growingamp[c] + Growingargsuc[c] + Growingh[c] + Growingppi[c]	0.022293	0.0321328	0.0325582	0.0329836	0.033409	0.0338344	0.0342598	0.0346852	0.0351106	0.035536	0.0359614	0.0363868	0.0368122	0.0372376	0.037663	0.0380885	0.0385139	0.0389393	0.0393647	0.0397901	0.0402155	0.0406409	0.0410663	0.0412188	0.0412188	0.0412188	0.0412188	0.0412188	0.0412188	0.0412188	0.0412188	0.0412188	0.0412188	0.0412188	0.0412188	0.0412188	0.0412188	0.0412188	0.0412188	0.0412188	0.0412188	0.0412188	0.0412188	0.0412188	0.0412188	0.0412188	0.0412188	0.0412188	0.0412188
Growingargsuc[c] <=> Growingarg__L[c] + Growingfum[c]	0.022293	0.0321328	0.0325582	0.0329836	0.033409	0.0338344	0.0342598	0.0346852	0.0351106	0.035536	0.0359614	0.0363868	0.0368122	0.0372376	0.037663	0.0380885	0.0385139	0.0389393	0.0393647	0.0397901	0.0402155	0.0406409	0.0410663	0.0412188	0.0412188	0.0412188	0.0412188	0.0412188	0.0412188	0.0412188	0.0412188	0.0412188	0.0412188	0.0412188	0.0412188	0.0412188	0.0412188	0.0412188	0.0412188	0.0412188	0.0412188	0.0412188	0.0412188	0.0412188	0.0412188	0.0412188	0.0412188	0.0412188	0.0412188
Growingasp__L[c] -> Growingfum[c] + Growingnh4[c]	2.05634	1.70017	1.63693	1.57369	1.51045	1.44722	1.38398	1.32074	1.25751	1.19427	1.13103	1.0678	1.00456	0.941324	0.878087	0.814851	0.751614	0.688377	0.62514	0.561904	0.498667	0.43543	0.372193	0.317448	0.267448	0.217448	0.167448	0.117448	0.067448	0.017448	0	0	0	0	0	0	0	0	0	0	0	0	0	0	0	0	0	0	0
Growingakg[c] + Growingasp__L[c] <=> Growingglu__L[c] + Growingoaa[c]	0.397818	0.57341	0.581001	0.588592	0.596184	0.603775	0.611366	0.618958	0.626549	0.63414	0.641732	0.649323	0.656914	0.664506	0.672097	0.679688	0.68728	0.694871	0.702462	0.710054	0.717645	0.725236	0.732828	0.735549	0.735549	0.735549	0.735549	0.735549	0.735549	0.735549	0.735549	0.735549	0.735549	0.735549	0.735549	0.735549	0.735549	0.735549	0.735549	0.735549	0.735549	0.735549	0.735549	0.735549	0.735549	0.735549	0.735549	0.735549	0.735549
Growingasp__L[c] + Growingatp[c] + Growinggln__L[c] + Growingh2o[c] <=> Growingamp[c] + Growingasn__L[c] + Growingglu__L[c] + Growingh[c] + Growingppi[c]	0.0234076	0.0337394	0.0341861	0.0346328	0.0350795	0.0355261	0.0359728	0.0364195	0.0368662	0.0373128	0.0377595	0.0382062	0.0386528	0.0390995	0.0395462	0.0399929	0.0404395	0.0408862	0.0413329	0.0417796	0.0422262	0.0426729	0.0431196	0.0432797	0.0432797	0.0432797	0.0432797	0.0432797	0.0432797	0.0432797	0.0432797	0.0432797	0.0432797	0.0432797	0.0432797	0.0432797	0.0432797	0.0432797	0.0432797	0.0432797	0.0432797	0.0432797	0.0432797	0.0432797	0.0432797	0.0432797	0.0432797	0.0432797	0.0432797
3 Growingatp[c] + Growinggln__L[c] + Growingimp[c] + Growingnad[c] -> 2 Growingadp[c] + Growingamp[c] + Growingglu__L[c] + Growinggtp[c] + Growingnadh[c] + Growingppi[c]	0.0125732	0.0181229	0.0183628	0.0186027	0.0188427	0.0190826	0.0193225	0.0195625	0.0198024	0.0200423	0.0202822	0.0205222	0.0207621	0.021002	0.021242	0.0214819	0.0217218	0.0219617	0.0222017	0.0224416	0.0226815	0.0229215	0.0231614	0.0232474	0.0232474	0.0232474	0.0232474	0.0232474	0.0232474	0.0232474	0.0232474	0.0232474	0.0232474	0.0232474	0.0232474	0.0232474	0.0232474	0.0232474	0.0232474	0.0232474	0.0232474	0.0232474	0.0232474	0.0232474	0.0232474	0.0232474	0.0232474	0.0232474	0.0232474
Growingh[c] + Growingorn[c] -> Growingco2[c] + Growingptrc[c]	0	0	0	0	0	0	0	0	0	0	0	0	0	0	0	0	0	0	0	0	0	0	0	0	0	0	0	0	0	0	0	0	0	0	0	0	0	0	0	0	0	0	0	0	0	0	0	0	0
Growingorn[c] -> Growingnh4[c] + Growingpro__L[c]	0.0197293	0.0284375	0.028814	0.0291905	0.029567	0.0299435	0.0303199	0.0306964	0.0310729	0.0314494	0.0318259	0.0322023	0.0325788	0.0329553	0.0333318	0.0337083	0.0340848	0.0344612	0.0348377	0.0352142	0.0355907	0.0359672	0.0363437	0.0364786	0.0364786	0.0364786	0.0364786	0.0364786	0.0364786	0.0364786	0.0364786	0.0364786	0.0364786	0.0364786	0.0364786	0.0364786	0.0364786	0.0364786	0.0364786	0.0364786	0.0364786	0.0364786	0.0364786	0.0364786	0.0364786	0.0364786	0.0364786	0.0364786	0.0364786
Growingatp[c] + Growingco2[c] + Growingnh4[c] <=> Growingadp[c] + Growingcbp[c] + 2 Growingh[c]	0.0413334	0.0595774	0.0603661	0.0611549	0.0619436	0.0627324	0.0635211	0.0643099	0.0650986	0.0658873	0.0666761	0.0674648	0.0682536	0.0690423	0.0698311	0.0706198	0.0714085	0.0721973	0.072986	0.0737748	0.0745635	0.0753522	0.076141	0.0764238	0.0764238	0.0764238	0.0764238	0.0764238	0.0764238	0.0764238	0.0764238	0.0764238	0.0764238	0.0764238	0.0764238	0.0764238	0.0764238	0.0764238	0.0764238	0.0764238	0.0764238	0.0764238	0.0764238	0.0764238	0.0764238	0.0764238	0.0764238	0.0764238	0.0764238
Growingagm[c] + Growingh2o[c] -> Growingptrc[c] + Growingurea[c]	0	0	0	0	0	0	0	0	0	0	0	0	0	0	0	0	0	0	0	0	0	0	0	0	0	0	0	0	0	0	0	0	0	0	0	0	0	0	0	0	0	0	0	0	0	0	0	0	0
Growingarg__L[c] + Growingh[c] -> Growingagm[c] + Growingco2[c]	0	0	0	0	0	0	0	0	0	0	0	0	0	0	0	0	0	0	0	0	0	0	0	0	0	0	0	0	0	0	0	0	0	0	0	0	0	0	0	0	0	0	0	0	0	0	0	0	0
Growingpro__L[c] -> Growingpro__D[c]	0	0	0	0	0	0	0	0	0	0	0	0	0	0	0	0	0	0	0	0	0	0	0	0	0	0	0	0	0	0	0	0	0	0	0	0	0	0	0	0	0	0	0	0	0	0	0	0	0
Growingh[c] + Growingnadh[c] + Growingnh4[c] + Growingoaa[c] -> Growingasp__L[c] + Growingh2o[c] + Growingnad[c]	0	0	0	0	0	0	0	0	0	0	0	0	0	0	0	0	0	0	0	0	0	0	0	0	0	0	0	0	0	0	0.032552	0.082552	0.132552	0.182552	0.232552	0.282552	0.332552	0.382552	0.432552	0.482552	0.532552	0.582552	0.632552	0.682552	0.732552	0.782552	0.832552	0.882552	0.932552
Growingaccoa[c] + Growingh2o[c] + Growingoaa[c] -> Growingcit[c] + Growingcoa[c] + Growingh[c]	0.39727	0.28922	0.286522	0.283825	0.281127	0.27843	0.275732	0.273035	0.270337	0.26764	0.264942	0.262245	0.259547	0.25685	0.254153	0.251455	0.248758	0.24606	0.243363	0.240665	0.237968	0.23527	0.232573	0.230548	0.2289	0.222898	0.219601	0.216304	0.213007	0.209711	0.206414	0.203117	0.199821	0.196524	0.193227	0.189931	0.186634	0.183337	0.18004	0.176744	0.173447	0.17015	0.166854	0.163557	0.16026	0.156964	0.153667	0.15037	0.147073
Growingcit[c] <=> Growingacon__C[c] + Growingh2o[c]	0.39727	0.28922	0.286522	0.283825	0.281127	0.27843	0.275732	0.273035	0.270337	0.26764	0.264942	0.262245	0.259547	0.25685	0.254153	0.251455	0.248758	0.24606	0.243363	0.240665	0.237968	0.23527	0.232573	0.230548	0.2289	0.222898	0.219601	0.216304	0.213007	0.209711	0.206414	0.203117	0.199821	0.196524	0.193227	0.189931	0.186634	0.183337	0.18004	0.176744	0.173447	0.17015	0.166854	0.163557	0.16026	0.156964	0.153667	0.15037	0.147073
Growingacon__C[c] + Growingh2o[c] <=> Growingicit[c]	0.39727	0.28922	0.286522	0.283825	0.281127	0.27843	0.275732	0.273035	0.270337	0.26764	0.264942	0.262245	0.259547	0.25685	0.254153	0.251455	0.248758	0.24606	0.243363	0.240665	0.237968	0.23527	0.232573	0.230548	0.2289	0.222898	0.219601	0.216304	0.213007	0.209711	0.206414	0.203117	0.199821	0.196524	0.193227	0.189931	0.186634	0.183337	0.18004	0.176744	0.173447	0.17015	0.166854	0.163557	0.16026	0.156964	0.153667	0.15037	0.147073
Growingicit[c] + Growingnad[c] <=> Growingakg[c] + Growingco2[c] + Growingnadh[c]	0.39727	0.28922	0.286522	0.283825	0.281127	0.27843	0.275732	0.273035	0.270337	0.26764	0.264942	0.262245	0.259547	0.25685	0.254153	0.251455	0.248758	0.24606	0.243363	0.240665	0.237968	0.23527	0.232573	0.230548	0.2289	0.222898	0.219601	0.216304	0.213007	0.209711	0.206414	0.203117	0.199821	0.196524	0.193227	0.189931	0.186634	0.183337	0.18004	0.176744	0.173447	0.17015	0.166854	0.163557	0.16026	0.156964	0.153667	0.15037	0.147073
Growingakg[c] + Growingcoa[c] + 2 Growingfdox[c] <=> Growingco2[c] + 2 Growingfdred[c] + Growingh[c] + Growingsuccoa[c]	0.298379	0.146679	0.142094	0.137509	0.132925	0.12834	0.123756	0.119171	0.114587	0.110002	0.105418	0.100833	0.0962484	0.0916638	0.0870793	0.0824947	0.0779102	0.0733256	0.0687411	0.0641565	0.059572	0.0549874	0.0504029	0.0477019	0.0460535	0.040051	0.0367543	0.0334576	0.0301609	0.0268642	0.0235675	0.0202708	0.0169741	0.0136774	0.0103807	0.00708401	0.00378731	0.000490608	-0.00280609	-0.0061028	-0.0093995	-0.0126962	-0.0159929	-0.0192896	-0.0225863	-0.025883	-0.0291797	-0.0324764	-0.0357731
Growingatp[c] + Growingcoa[c] + Growingsucc[c] <=> Growingadp[c] + Growingpi[c] + Growingsuccoa[c]	-0.24873	-0.0751151	-0.0695831	-0.0640511	-0.0585192	-0.0529872	-0.0474552	-0.0419232	-0.0363912	-0.0308593	-0.0253273	-0.0197953	-0.0142633	-0.00873134	-0.00319936	0.00233262	0.0078646	0.0133966	0.0189286	0.0244605	0.0299925	0.0355245	0.0410565	0.0440971	0.0457455	0.0517479	0.0550446	0.0583413	0.061638	0.0649347	0.0682314	0.0715282	0.0748249	0.0781216	0.0814183	0.084715	0.0880117	0.0913084	0.0946051	0.0979018	0.101198	0.104495	0.107792	0.111089	0.114385	0.117682	0.120979	0.124275	0.127572
Growingfad[c] + Growingsucc[c] <=> Growingfadh2[c] + Growingfum[c]	0.298354	0.195054	0.271416	0.347778	0.424141	0.500503	0.576865	0.653228	0.72959	0.805952	0.882315	0.958677	1.03504	1.1114	1.18776	1.26413	1.34049	1.41685	1.49321	1.56958	1.64594	1.7223	1.79866	1.85618	1.90315	1.94215	1.9861	2.03006	2.07402	2.11797	2.16193	2.20588	2.24984	2.2938	2.33775	2.38171	2.42567	2.46962	2.51358	2.55753	2.60149	2.64545	2.6894	2.73336	2.77731	2.82127	2.86523	2.90918	2.95314
Growingakg[c] + Growingcoa[c] + Growingnad[c] -> Growingco2[c] + Growingnadh[c] + Growingsuccoa[c]	0	0	0	0	0	0	0	0	0	0	0	0	0	0	0	0	0	0	0	0	0	0	0	0	0	0	0	0	0	0	0	0	0	0	0	0	0	0	0	0	0	0	0	0	0	0	0	0	0
Growingfum[c] + Growingh2o[c] <=> Growingmal__L[c]	2.41577	1.98326	1.99755	2.01185	2.02614	2.04043	2.05472	2.06901	2.0833	2.09759	2.11188	2.12617	2.14047	2.15476	2.16905	2.18334	2.19763	2.21192	2.22621	2.2405	2.2548	2.26909	2.28338	2.28656	2.28354	2.27254	2.26649	2.26045	2.2544	2.24836	2.27487	2.31882	2.36278	2.40674	2.45069	2.49465	2.5386	2.58256	2.62652	2.67047	2.71443	2.75838	2.80234	2.8463	2.89025	2.93421	2.97817	3.02212	3.06608
Growingmal__L[c] + Growingnad[c] <=> Growingh[c] + Growingnadh[c] + Growingoaa[c]	-0.000547835	-0.28419	-0.294479	-0.304768	-0.315056	-0.325345	-0.335634	-0.345923	-0.356212	-0.3665	-0.376789	-0.387078	-0.397367	-0.407656	-0.417944	-0.428233	-0.438522	-0.448811	-0.4591	-0.469388	-0.479677	-0.489966	-0.500255	-0.505001	-0.506649	-0.512652	-0.515948	-0.519245	-0.522542	-0.525838	-0.496583	-0.44988	-0.403177	-0.356473	-0.30977	-0.263067	-0.216363	-0.16966	-0.122957	-0.0762535	-0.0295502	0.0171531	0.0638564	0.11056	0.157263	0.203966	0.25067	0.297373	0.344076
Growingatp[c] + Growingcys__L[c] + Growingglu__L[c] -> Growingadp[c] + Growingglucys[c] + Growingh[c] + Growingpi[c]	0	0	0	0	0	0	0	0	0	0	0	0	0	0	0	0	0	0	0	0	0	0	0	0	0	0	0	0	0	0	0	0	0	0	0	0	0	0	0	0	0	0	0	0	0	0	0	0	0
Growingatp[c] + Growingglucys[c] + Growinggly[c] -> Growingadp[c] + Growinggthrd[c] + Growingh[c] + Growingpi[c]	0	0	0	0	0	0	0	0	0	0	0	0	0	0	0	0	0	0	0	0	0	0	0	0	0	0	0	0	0	0	0	0	0	0	0	0	0	0	0	0	0	0	0	0	0	0	0	0	0
Growinggthox[c] + Growingh[c] + Growingnadph[c] <=> 2 Growinggthrd[c] + Growingnadp[c]	0.0190404	0.0274446	0.027808	0.0281713	0.0285346	0.028898	0.0292613	0.0296246	0.029988	0.0303513	0.0307147	0.031078	0.0314413	0.0318047	0.032168	0.0325313	0.0328947	0.033258	0.0336214	0.0339847	0.034348	0.0347114	0.0350747	0.035205	0.035205	0.035205	0.035205	0.035205	0.035205	0.035205	0.035205	0.035205	0.035205	0.035205	0.035205	0.035205	0.035205	0.035205	0.035205	0.035205	0.035205	0.035205	0.035205	0.035205	0.035205	0.035205	0.035205	0.035205	0.035205
Growingala__L[c] + Growinggthrd[c] -> Growingcgly[c] + Growinggluala[c]	-5.79977e-18	-1.15995e-17	3.6485e-29	1.80405e-18	-1.34036e-17	-1.80405e-18	3.6485e-29	-1.80405e-18	-1.80405e-18	6.32406e-29	-1.80405e-18	-1.15995e-17	7.78346e-29	-1.80405e-18	-9.79548e-18	-1.80405e-18	0	-9.79548e-18	-1.15995e-17	-1.77869e-17	-1.15995e-17	-1.15995e-17	-9.79548e-18	-7.99144e-18	-9.79548e-18	-9.79548e-18	-9.79548e-18	-9.79548e-18	-9.79548e-18	-9.79548e-18	-9.79548e-18	-9.79548e-18	-9.79548e-18	-9.79548e-18	-9.79548e-18	-9.79548e-18	-9.79548e-18	-9.79548e-18	-9.79548e-18	-9.79548e-18	-9.79548e-18	-9.79548e-18	-9.79548e-18	-9.79548e-18	-9.79548e-18	-9.79548e-18	-9.79548e-18	-9.79548e-18	-9.79548e-18
Growingcgly[c] + Growingh2o[c] -> Growingcys__L[c] + Growinggly[c]	-5.79977e-18	-1.15995e-17	3.65975e-29	1.80405e-18	-1.34036e-17	-1.80405e-18	4.06639e-29	-1.80405e-18	-1.80405e-18	6.50623e-29	-1.80405e-18	-1.15995e-17	8.13278e-29	-1.80405e-18	-9.79548e-18	-1.80405e-18	-8.13278e-30	-9.79548e-18	-1.15995e-17	-1.77869e-17	-1.15995e-17	-1.15995e-17	-9.79548e-18	-7.99144e-18	-9.79548e-18	-9.79548e-18	-9.79548e-18	-9.79548e-18	-9.79548e-18	-9.79548e-18	-9.79548e-18	-9.79548e-18	-9.79548e-18	-9.79548e-18	-9.79548e-18	-9.79548e-18	-9.79548e-18	-9.79548e-18	-9.79548e-18	-9.79548e-18	-9.79548e-18	-9.79548e-18	-9.79548e-18	-9.79548e-18	-9.79548e-18	-9.79548e-18	-9.79548e-18	-9.79548e-18	-9.79548e-18
Growinggluala[c] -> Growingala__L[c] + Growingoxpro[c]	-5.79977e-18	-1.15995e-17	3.61708e-29	1.80405e-18	-1.34036e-17	-1.80405e-18	3.688e-29	-1.80405e-18	-1.80405e-18	6.80862e-29	-1.80405e-18	-1.15995e-17	7.94339e-29	-1.80405e-18	-9.79548e-18	-1.80405e-18	-2.26954e-29	-9.79548e-18	-1.15995e-17	-1.77869e-17	-1.15995e-17	-1.15995e-17	-9.79548e-18	-7.99144e-18	-9.79548e-18	-9.79548e-18	-9.79548e-18	-9.79548e-18	-9.79548e-18	-9.79548e-18	-9.79548e-18	-9.79548e-18	-9.79548e-18	-9.79548e-18	-9.79548e-18	-9.79548e-18	-9.79548e-18	-9.79548e-18	-9.79548e-18	-9.79548e-18	-9.79548e-18	-9.79548e-18	-9.79548e-18	-9.79548e-18	-9.79548e-18	-9.79548e-18	-9.79548e-18	-9.79548e-18	-9.79548e-18
Growingatp[c] + 2 Growingh2o[c] + Growingoxpro[c] -> Growingadp[c] + Growingglu__L[c] + Growingh[c] + Growingpi[c]	-5.79977e-18	-1.15995e-17	3.678e-29	1.80405e-18	-1.34036e-17	-1.80405e-18	3.56655e-29	-1.80405e-18	-1.80405e-18	6.24146e-29	-1.80405e-18	-1.15995e-17	7.57891e-29	-1.80405e-18	-9.79548e-18	-1.80405e-18	0	-9.79548e-18	-1.15995e-17	-1.77869e-17	-1.15995e-17	-1.15995e-17	-9.79548e-18	-7.99144e-18	-9.79548e-18	-9.79548e-18	-9.79548e-18	-9.79548e-18	-9.79548e-18	-9.79548e-18	-9.79548e-18	-9.79548e-18	-9.79548e-18	-9.79548e-18	-9.79548e-18	-9.79548e-18	-9.79548e-18	-9.79548e-18	-9.79548e-18	-9.79548e-18	-9.79548e-18	-9.79548e-18	-9.79548e-18	-9.79548e-18	-9.79548e-18	-9.79548e-18	-9.79548e-18	-9.79548e-18	-9.79548e-18
2 Growingatp[c] + Growinggln__L[c] + Growingh2o[c] + Growinghco3[c] -> 2 Growingadp[c] + Growingcbp[c] + Growingglu__L[c] + 2 Growingh[c] + Growingpi[c]	0	0	0	0	0	0	0	0	0	0	0	0	0	0	0	0	0	0	0	0	0	0	0	0	0	0	0	0	0	0	0	0	0	0	0	0	0	0	0	0	0	0	0	0	0	0	0	0	0
Growinggln__L[c] + Growingh[c] + Growingpyr[c] <=> Growing2oxgltrm[c] + Growingala__L[c]	-8.3477e-28	2.56285e-27	8.52792e-27	9.0046e-27	9.93011e-27	1.06699e-26	1.47618e-26	1.58634e-26	1.62133e-26	1.74448e-26	1.84972e-26	1.95404e-26	2.00804e-26	2.07655e-26	2.2154e-26	1.48146e-26	7.10708e-29	5.33067e-29	6.21887e-29	6.21887e-29	8.88206e-29	7.10708e-29	6.21887e-29	1.66449e-29	-2.33172e-31	2.04474e-31	-1.72188e-31	1.07618e-32	-1.25554e-31	-1.72188e-31	-1.47078e-31	1.4349e-32	0	-2.79806e-31	2.79806e-31	-1.86538e-31	-2.51108e-31	-1.25554e-31	-1.87325e-31	-3.4343e-31	1.25554e-31	6.45707e-32	-3.12209e-31	-2.51108e-31	0	0	0	0	0
Growing2oxgltrm[c] + Growingh2o[c] -> Growingakg[c] + Growingh[c] + Growingnh4[c]	0	0	0	0	0	0	0	0	0	0	0	0	0	0	0	0	0	0	0	0	0	0	0	0	0	0	0	0	0	0	0	0	0	0	0	0	0	0	0	0	0	0	0	0	0	0	0	0	0
Growinggln__L[c] + Growingh2o[c] -> Growingglu__L[c] + Growingnh4[c]	0	0	0	0	0	0	0	0	0	0	0	0	0	0	0	0	0	0	0	0	0	0	0	0	0	0	0	0	0	0	0	0	0	0	0	0	0	0	0	0	0	0	0	0	0	0	0	0	0
Growingatp[c] + Growingglu__L[c] + Growingnh4[c] -> Growingadp[c] + Growinggln__L[c] + Growingh[c] + Growingpi[c]	0.135733	0.195644	0.198234	0.200824	0.203414	0.206004	0.208594	0.211184	0.213775	0.216365	0.218955	0.221545	0.224135	0.226725	0.229315	0.231905	0.234495	0.237086	0.239676	0.242266	0.244856	0.247446	0.250036	0.250965	0.250965	0.250965	0.250965	0.250965	0.250965	0.250965	0.250965	0.250965	0.250965	0.250965	0.250965	0.250965	0.250965	0.250965	0.250965	0.250965	0.250965	0.250965	0.250965	0.250965	0.250965	0.250965	0.250965	0.250965	0.250965
Growingglu__L[c] + Growingh[c] -> Growing4abut[c] + Growingco2[c]	0	0	0	0	0	0	0	0	0	0	0	0	0	0	0	0	0	0	0	0	0	0	0	0	0	0	0	0	0	0	0	0	0	0	0	0	0	0	0	0	0	0	0	0	0	0	0	0	0
Growing4abut[c] + Growingakg[c] -> Growingglu__L[c] + Growingsucsal[c]	0	0	0	0	0	0	0	0	0	0	0	0	0	0	0	0	0	0	0	0	0	0	0	0	0	0	0	0	0	0	0	0	0	0	0	0	0	0	0	0	0	0	0	0	0	0	0	0	0
Growingh2o[c] + Growingnadp[c] + Growingsucsal[c] -> 2 Growingh[c] + Growingnadph[c] + Growingsucc[c]	0	0	0	0	0	0	0	0	0	0	0	0	0	0	0	0	0	0	0	0	0	0	0	0	0	0	0	0	0	0	0	0	0	0	0	0	0	0	0	0	0	0	0	0	0	0	0	0	0
Growingakg[c] + Growinggln__L[c] + Growingh[c] + Growingnadph[c] -> 2 Growingglu__L[c] + Growingnadp[c]	0	0	0	0	0	0	0	0	0	0	0	0	0	0	0	0	0	0	0	0	0	0	0	0	0	0	0	0	0	0	0	0	0	0	0	0	0	0	0	0	0	0	0	0	0	0	0	0	0
Growingser__L[c] -> Growingnh4[c] + Growingpyr[c]	0	0	0	0	0	0	0	0	0	0	0	0	0	0	0	0	0	0	0	0	0	0	0	0	0	0	0	0	0	0	0	0	0	0	0	0	0	0	0	0	0	0	0	0	0	0	0	0	0
Growingasp__L[c] + Growingatp[c] -> Growing4pasp[c] + Growingadp[c]	0.168905	0.243458	0.246681	0.249904	0.253127	0.25635	0.259573	0.262797	0.26602	0.269243	0.272466	0.275689	0.278912	0.282135	0.285358	0.288582	0.291805	0.295028	0.298251	0.301474	0.304697	0.30792	0.311143	0.312299	0.312299	0.312299	0.312299	0.312299	0.312299	0.312299	0.312299	0.312299	0.312299	0.312299	0.312299	0.312299	0.312299	0.312299	0.312299	0.312299	0.312299	0.312299	0.312299	0.312299	0.312299	0.312299	0.312299	0.312299	0.312299
Growing4pasp[c] + Growingh[c] + Growingnadph[c] -> Growingaspsa[c] + Growingnadp[c] + Growingpi[c]	0.168905	0.243458	0.246681	0.249904	0.253127	0.25635	0.259573	0.262797	0.26602	0.269243	0.272466	0.275689	0.278912	0.282135	0.285358	0.288582	0.291805	0.295028	0.298251	0.301474	0.304697	0.30792	0.311143	0.312299	0.312299	0.312299	0.312299	0.312299	0.312299	0.312299	0.312299	0.312299	0.312299	0.312299	0.312299	0.312299	0.312299	0.312299	0.312299	0.312299	0.312299	0.312299	0.312299	0.312299	0.312299	0.312299	0.312299	0.312299	0.312299
Growingaspsa[c] + Growingh[c] + Growingnadph[c] -> Growinghom__L[c] + Growingnadp[c]	0.119281	0.17193	0.174206	0.176483	0.178759	0.181035	0.183311	0.185587	0.187863	0.19014	0.192416	0.194692	0.196968	0.199244	0.20152	0.203797	0.206073	0.208349	0.210625	0.212901	0.215178	0.217454	0.21973	0.220546	0.220546	0.220546	0.220546	0.220546	0.220546	0.220546	0.220546	0.220546	0.220546	0.220546	0.220546	0.220546	0.220546	0.220546	0.220546	0.220546	0.220546	0.220546	0.220546	0.220546	0.220546	0.220546	0.220546	0.220546	0.220546
Growingatp[c] + Growinghom__L[c] -> Growingadp[c] + Growingh[c] + Growingphom[c]	0.119281	0.17193	0.174206	0.176483	0.178759	0.181035	0.183311	0.185587	0.187863	0.19014	0.192416	0.194692	0.196968	0.199244	0.20152	0.203797	0.206073	0.208349	0.210625	0.212901	0.215178	0.217454	0.21973	0.220546	0.220546	0.220546	0.220546	0.220546	0.220546	0.220546	0.220546	0.220546	0.220546	0.220546	0.220546	0.220546	0.220546	0.220546	0.220546	0.220546	0.220546	0.220546	0.220546	0.220546	0.220546	0.220546	0.220546	0.220546	0.220546
Growingh2o[c] + Growingphom[c] -> Growingpi[c] + Growingthr__L[c]	0.119281	0.17193	0.174206	0.176483	0.178759	0.181035	0.183311	0.185587	0.187863	0.19014	0.192416	0.194692	0.196968	0.199244	0.20152	0.203797	0.206073	0.208349	0.210625	0.212901	0.215178	0.217454	0.21973	0.220546	0.220546	0.220546	0.220546	0.220546	0.220546	0.220546	0.220546	0.220546	0.220546	0.220546	0.220546	0.220546	0.220546	0.220546	0.220546	0.220546	0.220546	0.220546	0.220546	0.220546	0.220546	0.220546	0.220546	0.220546	0.220546
Growinghcys__L[c] + Growingser__L[c] -> Growingcyst__L[c] + Growingh2o[c]	0	0	0	0	0	0	0	0	0	0	0	0	0	0	0	0	0	0	0	0	0	0	0	0	0	0	0	0	0	0	0	0	0	0	0	0	0	0	0	0	0	0	0	0	0	0	0	0	0
Growingnad[c] + Growingthr__L[c] -> Growing2aobut[c] + Growingh[c] + Growingnadh[c]	0.0538513	0.0776205	0.0786481	0.0796757	0.0807033	0.0817309	0.0827585	0.0837861	0.0848137	0.0858414	0.086869	0.0878966	0.0889242	0.0899518	0.0909794	0.092007	0.0930346	0.0940623	0.0950899	0.0961175	0.0971451	0.0981727	0.0992003	0.0995687	0.0995687	0.0995687	0.0995687	0.0995687	0.0995687	0.0995687	0.0995687	0.0995687	0.0995687	0.0995687	0.0995687	0.0995687	0.0995687	0.0995687	0.0995687	0.0995687	0.0995687	0.0995687	0.0995687	0.0995687	0.0995687	0.0995687	0.0995687	0.0995687	0.0995687
Growingathr__L[c] + Growingnadp[c] <=> Growing2aobut[c] + Growingh[c] + Growingnadph[c]	4.21605e-28	-1.31022e-27	-4.26388e-27	-4.4982e-27	-4.95872e-27	-5.32844e-27	-7.35538e-27	-7.90671e-27	-8.0786e-27	-8.70452e-27	-9.21693e-27	-9.74231e-27	-1.00212e-26	-1.0352e-26	-1.10396e-26	-7.3943e-27	0	-2.59449e-29	-5.18898e-29	-2.59512e-29	-2.59449e-29	0	2.59449e-29	5.06736e-31	5.06736e-32	1.77358e-31	0	7.60105e-32	0	2.02695e-31	-2.02695e-31	-2.47034e-31	1.21617e-30	-6.08084e-31	6.08084e-31	0	5.06736e-32	3.04042e-31	-6.0175e-31	1.01347e-31	3.04042e-31	-9.50131e-32	1.01347e-30	2.02695e-31	0	0	0	0	0
Growingathr__L[c] -> Growingacald[c] + Growinggly[c]	0	0	0	0	0	0	0	0	0	0	0	0	0	0	0	0	0	0	0	0	0	0	0	0	0	0	0	0	0	0	0	0	0	0	0	0	0	0	0	0	0	0	0	0	0	0	0	0	0
Growingthr__L[c] <=> Growingacald[c] + Growinggly[c]	4.15708e-28	-1.30811e-27	-4.26276e-27	-4.49897e-27	-4.96037e-27	-5.32902e-27	-7.36025e-27	-7.90898e-27	-8.08598e-27	-8.70674e-27	-9.222e-27	-9.74356e-27	-1.00205e-26	-1.0364e-26	-1.10398e-26	-7.39723e-27	0	-2.21699e-29	-3.32539e-29	0	-2.21699e-29	0	2.21693e-29	5.69584e-31	1.8621e-31	2.59796e-31	2.16497e-31	-4.32993e-32	2.70621e-32	2.13594e-31	0	-5.19592e-31	2.07837e-30	-1.21238e-30	0	3.50513e-31	1.29898e-31	7.79388e-31	1.73197e-31	3.03095e-31	8.65986e-31	3.46395e-31	1.38558e-30	3.46395e-31	0	0	0	0	0
Growing3pg[c] + Growingnad[c] -> Growing3php[c] + Growingh[c] + Growingnadh[c]	0.0686178	0.0989047	0.100214	0.101524	0.102833	0.104142	0.105452	0.106761	0.10807	0.10938	0.110689	0.111999	0.113308	0.114617	0.115927	0.117236	0.118546	0.119855	0.121164	0.122474	0.123783	0.125093	0.126402	0.126871	0.126871	0.126871	0.126871	0.126871	0.126871	0.126871	0.126871	0.126871	0.126871	0.126871	0.126871	0.126871	0.126871	0.126871	0.126871	0.126871	0.126871	0.126871	0.126871	0.126871	0.126871	0.126871	0.126871	0.126871	0.126871
Growing3php[c] + Growingglu__L[c] -> Growingakg[c] + Growingpser__L[c]	0.0686178	0.0989047	0.100214	0.101524	0.102833	0.104142	0.105452	0.106761	0.10807	0.10938	0.110689	0.111999	0.113308	0.114617	0.115927	0.117236	0.118546	0.119855	0.121164	0.122474	0.123783	0.125093	0.126402	0.126871	0.126871	0.126871	0.126871	0.126871	0.126871	0.126871	0.126871	0.126871	0.126871	0.126871	0.126871	0.126871	0.126871	0.126871	0.126871	0.126871	0.126871	0.126871	0.126871	0.126871	0.126871	0.126871	0.126871	0.126871	0.126871
Growingh2o[c] + Growingpser__L[c] -> Growingpi[c] + Growingser__L[c]	0.0686178	0.0989047	0.100214	0.101524	0.102833	0.104142	0.105452	0.106761	0.10807	0.10938	0.110689	0.111999	0.113308	0.114617	0.115927	0.117236	0.118546	0.119855	0.121164	0.122474	0.123783	0.125093	0.126402	0.126871	0.126871	0.126871	0.126871	0.126871	0.126871	0.126871	0.126871	0.126871	0.126871	0.126871	0.126871	0.126871	0.126871	0.126871	0.126871	0.126871	0.126871	0.126871	0.126871	0.126871	0.126871	0.126871	0.126871	0.126871	0.126871
Growingser__L[c] + Growingthf[c] <=> Growinggly[c] + Growingh2o[c] + Growingmlthf[c]	0.0159952	0.0230553	0.0233605	0.0236657	0.023971	0.0242762	0.0245814	0.0248866	0.0251919	0.0254971	0.0258023	0.0261076	0.0264128	0.026718	0.0270232	0.0273285	0.0276337	0.0279389	0.0282441	0.0285494	0.0288546	0.0291598	0.0294651	0.0295745	0.0295745	0.0295745	0.0295745	0.0295745	0.0295745	0.0295745	0.0295745	0.0295745	0.0295745	0.0295745	0.0295745	0.0295745	0.0295745	0.0295745	0.0295745	0.0295745	0.0295745	0.0295745	0.0295745	0.0295745	0.0295745	0.0295745	0.0295745	0.0295745	0.0295745
Growinggly[c] + Growingnad[c] + Growingthf[c] -> Growingco2[c] + Growingmlthf[c] + Growingnadh[c] + Growingnh4[c]	0	0	0	0	0	0	0	0	0	0	0	0	0	0	0	0	0	0	0	0	0	0	0	0	0	0	0	0	0	0	0	0	0	0	0	0	0	0	0	0	0	0	0	0	0	0	0	0	0
Growingacser[c] + Growingh2s[c] -> Growingac[c] + Growingcys__L[c] + Growingh[c]	0.0134315	0.01936	0.0196163	0.0198726	0.0201289	0.0203852	0.0206415	0.0208978	0.0211541	0.0214105	0.0216668	0.0219231	0.0221794	0.0224357	0.022692	0.0229483	0.0232046	0.0234609	0.0237172	0.0239735	0.0242298	0.0244861	0.0247424	0.0248343	0.0248343	0.0248343	0.0248343	0.0248343	0.0248343	0.0248343	0.0248343	0.0248343	0.0248343	0.0248343	0.0248343	0.0248343	0.0248343	0.0248343	0.0248343	0.0248343	0.0248343	0.0248343	0.0248343	0.0248343	0.0248343	0.0248343	0.0248343	0.0248343	0.0248343
Growingaccoa[c] + Growingser__L[c] -> Growingacser[c] + Growingcoa[c]	0.0134315	0.01936	0.0196163	0.0198726	0.0201289	0.0203852	0.0206415	0.0208978	0.0211541	0.0214105	0.0216668	0.0219231	0.0221794	0.0224357	0.022692	0.0229483	0.0232046	0.0234609	0.0237172	0.0239735	0.0242298	0.0244861	0.0247424	0.0248343	0.0248343	0.0248343	0.0248343	0.0248343	0.0248343	0.0248343	0.0248343	0.0248343	0.0248343	0.0248343	0.0248343	0.0248343	0.0248343	0.0248343	0.0248343	0.0248343	0.0248343	0.0248343	0.0248343	0.0248343	0.0248343	0.0248343	0.0248343	0.0248343	0.0248343
Growinggly[c] + Growingh[c] + Growingsuccoa[c] -> Growing5aop[c] + Growingco2[c] + Growingcoa[c]	2.48567e-05	3.58281e-05	3.63024e-05	3.67767e-05	3.7251e-05	3.77254e-05	3.81997e-05	3.8674e-05	3.91483e-05	3.96227e-05	4.0097e-05	4.05713e-05	4.10456e-05	4.152e-05	4.19943e-05	4.24686e-05	4.29429e-05	4.34173e-05	4.38916e-05	4.43659e-05	4.48403e-05	4.53146e-05	4.57889e-05	4.59589e-05	4.59589e-05	4.59589e-05	4.59589e-05	4.59589e-05	4.59589e-05	4.59589e-05	4.59589e-05	4.59589e-05	4.59589e-05	4.59589e-05	4.59589e-05	4.59589e-05	4.59589e-05	4.59589e-05	4.59589e-05	4.59589e-05	4.59589e-05	4.59589e-05	4.59589e-05	4.59589e-05	4.59589e-05	4.59589e-05	4.59589e-05	4.59589e-05	4.59589e-05
Growingaccoa[c] + Growinggly[c] <=> Growing2aobut[c] + Growingcoa[c]	-0.0538513	-0.0776205	-0.0786481	-0.0796757	-0.0807033	-0.0817309	-0.0827585	-0.0837861	-0.0848137	-0.0858414	-0.086869	-0.0878966	-0.0889242	-0.0899518	-0.0909794	-0.092007	-0.0930346	-0.0940623	-0.0950899	-0.0961175	-0.0971451	-0.0981727	-0.0992003	-0.0995687	-0.0995687	-0.0995687	-0.0995687	-0.0995687	-0.0995687	-0.0995687	-0.0995687	-0.0995687	-0.0995687	-0.0995687	-0.0995687	-0.0995687	-0.0995687	-0.0995687	-0.0995687	-0.0995687	-0.0995687	-0.0995687	-0.0995687	-0.0995687	-0.0995687	-0.0995687	-0.0995687	-0.0995687	-0.0995687
Growingatp[c] + Growingglc[e] -> Growingadp[c] + Growingg6p[c] + Growingh[c]	0	0	0	0	0	0	0	0	0	0	0	0	0	0	0	0	0	0	0	0	0	0	0	0	0	-2.32814e-32	3.08478e-31	-9.31255e-32	-3.95783e-31	-5.82034e-32	2.32814e-32	-2.32814e-31	-7.67188e-32	1.53438e-31	3.02658e-31	-3.02658e-31	-2.32814e-31	-1.39688e-31	-1.16407e-31	1.39688e-31	-9.31255e-32	-1.51329e-31	-7.68286e-31	1.51329e-31	0	0	0	0	0
Growingg6p[c] <=> Growingf6p[c]	-0.323247	-0.607624	-0.618932	-0.630239	-0.641547	-0.652854	-0.664162	-0.675469	-0.686777	-0.698084	-0.709392	-0.720699	-0.732007	-0.743314	-0.754622	-0.765929	-0.777237	-0.788544	-0.799852	-0.811159	-0.822467	-0.833774	-0.845082	-0.849664	-0.850489	-0.85349	-0.855138	-0.856787	-0.858435	-0.860083	-0.861732	-0.86338	-0.865028	-0.866677	-0.868325	-0.869973	-0.871622	-0.87327	-0.874918	-0.876567	-0.878215	-0.879863	-0.881512	-0.88316	-0.884808	-0.886457	-0.888105	-0.889754	-0.891402
Growingatp[c] + Growingf6p[c] -> Growingadp[c] + Growingfdp[c] + Growingh[c]	0	0	0	0	0	0	0	0	0	0	0	0	0	0	0	0	0	0	0	0	0	0	0	0	0	0	0	0	0	0	0	0	0	0	0	0	0	0	0	0	0	0	0	0	0	0	0	0	0
Growingfdp[c] + Growingh2o[c] -> Growingf6p[c] + Growingpi[c]	0.250983	0.408997	0.415499	0.422002	0.428504	0.435006	0.441509	0.448011	0.454514	0.461016	0.467519	0.474021	0.480523	0.487026	0.493528	0.500031	0.506533	0.513035	0.519538	0.52604	0.532543	0.539045	0.545548	0.548055	0.54833	0.54933	0.54988	0.550429	0.550978	0.551528	0.552077	0.552627	0.553176	0.553726	0.554275	0.554825	0.555374	0.555923	0.556473	0.557022	0.557572	0.558121	0.558671	0.55922	0.55977	0.560319	0.560869	0.561418	0.561967
Growingfdp[c] <=> Growingdhap[c] + Growingg3p[c]	-0.250983	-0.408997	-0.415499	-0.422002	-0.428504	-0.435006	-0.441509	-0.448011	-0.454514	-0.461016	-0.467519	-0.474021	-0.480523	-0.487026	-0.493528	-0.500031	-0.506533	-0.513035	-0.519538	-0.52604	-0.532543	-0.539045	-0.545548	-0.548055	-0.54833	-0.54933	-0.54988	-0.550429	-0.550978	-0.551528	-0.552077	-0.552627	-0.553176	-0.553726	-0.554275	-0.554825	-0.555374	-0.555923	-0.556473	-0.557022	-0.557572	-0.558121	-0.558671	-0.55922	-0.55977	-0.560319	-0.560869	-0.561418	-0.561967
Growingdhap[c] <=> Growingg3p[c]	-0.252844	-0.41168	-0.418218	-0.424756	-0.431294	-0.437832	-0.44437	-0.450907	-0.457445	-0.463983	-0.470521	-0.477059	-0.483597	-0.490135	-0.496673	-0.503211	-0.509749	-0.516287	-0.522825	-0.529363	-0.535901	-0.542439	-0.548977	-0.551497	-0.551771	-0.552772	-0.553321	-0.553871	-0.55442	-0.55497	-0.555519	-0.556069	-0.556618	-0.557167	-0.557717	-0.558266	-0.558816	-0.559365	-0.559915	-0.560464	-0.561014	-0.561563	-0.562112	-0.562662	-0.563211	-0.563761	-0.56431	-0.56486	-0.565409
Growingg3p[c] + Growingnad[c] + Growingpi[c] <=> Growing13dpg[c] + Growingh[c] + Growingnadh[c]	-0.464374	-0.716575	-0.727149	-0.737724	-0.748298	-0.758873	-0.769447	-0.780022	-0.790596	-0.80117	-0.811745	-0.822319	-0.832894	-0.843468	-0.854043	-0.864617	-0.875192	-0.885766	-0.89634	-0.906915	-0.917489	-0.928064	-0.938638	-0.942605	-0.94288	-0.94388	-0.94443	-0.944979	-0.945529	-0.946078	-0.946628	-0.947177	-0.947727	-0.948276	-0.948825	-0.949375	-0.949924	-0.950474	-0.951023	-0.951573	-0.952122	-0.952672	-0.953221	-0.953771	-0.95432	-0.954869	-0.955419	-0.955968	-0.956518
Growing3pg[c] + Growingatp[c] <=> Growing13dpg[c] + Growingadp[c]	0.464374	0.716575	0.727149	0.737724	0.748298	0.758873	0.769447	0.780022	0.790596	0.80117	0.811745	0.822319	0.832894	0.843468	0.854043	0.864617	0.875192	0.885766	0.89634	0.906915	0.917489	0.928064	0.938638	0.942605	0.94288	0.94388	0.94443	0.944979	0.945529	0.946078	0.946628	0.947177	0.947727	0.948276	0.948825	0.949375	0.949924	0.950474	0.951023	0.951573	0.952122	0.952672	0.953221	0.953771	0.95432	0.954869	0.955419	0.955968	0.956518
Growing2pg[c] <=> Growing3pg[c]	0.532991	0.81548	0.827364	0.839247	0.851131	0.863015	0.874899	0.886783	0.898667	0.91055	0.922434	0.934318	0.946202	0.958086	0.969969	0.981853	0.993737	1.00562	1.0175	1.02939	1.04127	1.05316	1.06504	1.06948	1.06975	1.07075	1.0713	1.07185	1.0724	1.07295	1.0735	1.07405	1.0746	1.07515	1.0757	1.07625	1.0768	1.07735	1.07789	1.07844	1.07899	1.07954	1.08009	1.08064	1.08119	1.08174	1.08229	1.08284	1.08339
Growing2pg[c] <=> Growingh2o[c] + Growingpep[c]	-0.532991	-0.81548	-0.827364	-0.839247	-0.851131	-0.863015	-0.874899	-0.886783	-0.898667	-0.91055	-0.922434	-0.934318	-0.946202	-0.958086	-0.969969	-0.981853	-0.993737	-1.00562	-1.0175	-1.02939	-1.04127	-1.05316	-1.06504	-1.06948	-1.06975	-1.07075	-1.0713	-1.07185	-1.0724	-1.07295	-1.0735	-1.07405	-1.0746	-1.07515	-1.0757	-1.07625	-1.0768	-1.07735	-1.07789	-1.07844	-1.07899	-1.07954	-1.08009	-1.08064	-1.08119	-1.08174	-1.08229	-1.08284	-1.08339
Growingadp[c] + Growingh[c] + Growingpep[c] -> Growingatp[c] + Growingpyr[c]	0	0	0	0	0	0	0	0	0	0	0	0	0	0	0	0	0	0	0	0	0	0	0	0	0	0	0	0	0	0	0	0	0	0	0	0	0	0	0	0	0	0	0	0	0	0	0	0	0
Growingatp[c] + Growingoaa[c] -> Growingadp[c] + Growingco2[c] + Growingpep[c]	0	0	0	0	0	0	0	0	0	0	0	0	0	0	0	0	0	0	0	0	0	0	0	0	0	0	0	0	0	0	0	0	0	0	0	0	0	0	0	0	0	0	0	0	0	0	0	0	0
Growingco2[c] + Growingpep[c] -> Growingoaa[c] + Growingpi[c]	0	0	0	0	0	0	0	0	0	0	0	0	0	0	0	0	0	0	0	0	0	0	0	0	0	0	0	0	0	0	0	0	0	0	0	0	0	0	0	0	0	0	0	0	0	0	0	0	0
Growingcoa[c] + Growingnad[c] + Growingpyr[c] -> Growingaccoa[c] + Growingco2[c] + Growingnadh[c]	0	0.876427	0.881503	0.88658	0.891656	0.896733	0.901809	0.906886	0.911962	0.917039	0.922115	0.927192	0.932268	0.937345	0.942422	0.947498	0.952575	0.957651	0.962728	0.967804	0.972881	0.977957	0.983034	0.983796	0.982148	0.976146	0.972849	0.969552	0.966255	0.962959	0.959662	0.956365	0.953069	0.949772	0.946475	0.943179	0.939882	0.936585	0.933288	0.929992	0.926695	0.923398	0.920102	0.916805	0.913508	0.910212	0.906915	0.903618	0.900321
Growingac[c] + Growingatp[c] + Growingcoa[c] -> Growingaccoa[c] + Growingamp[c] + Growingppi[c]	0.0179013	0.0258026	0.0261442	0.0264858	0.0268274	0.027169	0.0275106	0.0278522	0.0281938	0.0285354	0.028877	0.0292186	0.0295602	0.0299018	0.0302434	0.030585	0.0309266	0.0312682	0.0316098	0.0319514	0.032293	0.0326346	0.0329762	0.0330987	0.0330987	0.0330987	0.0330987	0.0330987	0.0330987	0.0330987	0.0330987	0.0330987	0.0330987	0.0330987	0.0330987	0.0330987	0.0330987	0.0330987	0.0330987	0.0330987	0.0330987	0.0330987	0.0330987	0.0330987	0.0330987	0.0330987	0.0330987	0.0330987	0.0330987
Growingmal__L[c] + Growingnad[c] -> Growingco2[c] + Growingnadh[c] + Growingpyr[c]	2.41632	2.26745	2.29203	2.31661	2.34119	2.36577	2.39035	2.41493	2.43951	2.46409	2.48867	2.51325	2.53783	2.56241	2.58699	2.61157	2.63615	2.66073	2.68531	2.70989	2.73447	2.75905	2.78363	2.79156	2.79019	2.78519	2.78244	2.77969	2.77695	2.7742	2.77145	2.7687	2.76596	2.76321	2.76046	2.75772	2.75497	2.75222	2.74947	2.74673	2.74398	2.74123	2.73848	2.73574	2.73299	2.73024	2.7275	2.72475	2.722
Growingg1p[c] <=> Growingg6p[c]	-0.0865525	-0.124756	-0.126407	-0.128059	-0.12971	-0.131362	-0.133014	-0.134665	-0.136317	-0.137969	-0.13962	-0.141272	-0.142924	-0.144575	-0.146227	-0.147878	-0.14953	-0.151182	-0.152833	-0.154485	-0.156137	-0.157788	-0.15944	-0.160032	-0.160032	-0.160032	-0.160032	-0.160032	-0.160032	-0.160032	-0.160032	-0.160032	-0.160032	-0.160032	-0.160032	-0.160032	-0.160032	-0.160032	-0.160032	-0.160032	-0.160032	-0.160032	-0.160032	-0.160032	-0.160032	-0.160032	-0.160032	-0.160032	-0.160032
Growingatp[c] + Growingg1p[c] + Growingh[c] -> Growingadpglc[c] + Growingppi[c]	0	0	0	0	0	0	0	0	0	0	0	0	0	0	0	0	0	0	0	0	0	0	0	0	0	0	0	0	0	0	0	0	0	0	0	0	0	0	0	0	0	0	0	0	0	0	0	0	0
Growingadpglc[c] -> Growingadp[c] + Growingglycogen[c] + Growingh[c]	0	0	0	0	0	0	0	0	0	0	0	0	0	0	0	0	0	0	0	0	0	0	0	0	0	0	0	0	0	0	0	0	0	0	0	0	0	0	0	0	0	0	0	0	0	0	0	0	0
Growingicit[c] -> Growingglx[c] + Growingsucc[c]	0	0	0	0	0	0	0	0	0	0	0	0	0	0	0	0	-4.37616e-27	-2.91744e-27	-4.37616e-27	-4.86226e-27	-6.3209e-27	-4.37616e-27	-2.9174e-27	-5.35825e-25	0	0	0	0	0	0	0	0	0	0	0	0	0	0	0	0	0	0	0	0	0	0	0	0	0
Growingaccoa[c] + Growingglx[c] + Growingh2o[c] -> Growingcoa[c] + Growingh[c] + Growingmal__L[c]	1.03825e-26	-1.73749e-27	7.96701e-26	8.30603e-26	9.4248e-26	9.84858e-26	1.55611e-25	1.72562e-25	1.80021e-25	1.87818e-25	1.94259e-25	2.2172e-25	2.30874e-25	2.30874e-25	2.51554e-25	-7.48391e-26	0	0	0	0	0	0	0	0	4.11886e-31	0	-2.06922e-31	1.37295e-31	0	4.13845e-31	1.45876e-31	2.27615e-31	0	1.22084e-30	2.68999e-31	-5.58691e-31	1.24153e-31	-2.7459e-31	-5.49181e-31	0	2.68999e-31	-2.89691e-31	-1.09669e-30	-5.79383e-31	-8.94916e-24	-1.04436e-24	-9.74688e-25	-1.59171e-24	-7.4539e-24
Growingatp[c] + Growinghco3[c] + Growingpyr[c] -> Growingadp[c] + Growingh[c] + Growingoaa[c] + Growingpi[c]	0	0	0	0	0	0	0	0	0	0	0	0	0	0	0	0	0	0	0	0	0	0	0	0	0	0	0	0	0	0	0	0	0	0	0	0	0	0	0	0	0	0	0	0	0	0	0	0	0
Growinghis__L[c] -> Growingnh4[c] + Growingurcan[c]	0	0	0	0	0	0	0	0	0	0	0	0	0	0	0	0	0	0	0	0	0	0	0	0	0	0	0	0	0	0	0	0	0	0	0	0	0	0	0	0	0	0	0	0	0	0	0	0	0
Growingatp[c] + Growingprpp[c] -> Growingppi[c] + Growingprbatp[c]	0.0082484	0.0118891	0.0120465	0.0122039	0.0123613	0.0125187	0.0126761	0.0128335	0.0129909	0.0131483	0.0133057	0.0134631	0.0136205	0.0137779	0.0139353	0.0140927	0.0142501	0.0144075	0.0145649	0.0147223	0.0148797	0.0150371	0.0151945	0.015251	0.015251	0.015251	0.015251	0.015251	0.015251	0.015251	0.015251	0.015251	0.015251	0.015251	0.015251	0.015251	0.015251	0.015251	0.015251	0.015251	0.015251	0.015251	0.015251	0.015251	0.015251	0.015251	0.015251	0.015251	0.015251
Growingh2o[c] + Growingprbatp[c] -> Growingh[c] + Growingppi[c] + Growingprbamp[c]	0.0082484	0.0118891	0.0120465	0.0122039	0.0123613	0.0125187	0.0126761	0.0128335	0.0129909	0.0131483	0.0133057	0.0134631	0.0136205	0.0137779	0.0139353	0.0140927	0.0142501	0.0144075	0.0145649	0.0147223	0.0148797	0.0150371	0.0151945	0.015251	0.015251	0.015251	0.015251	0.015251	0.015251	0.015251	0.015251	0.015251	0.015251	0.015251	0.015251	0.015251	0.015251	0.015251	0.015251	0.015251	0.015251	0.015251	0.015251	0.015251	0.015251	0.015251	0.015251	0.015251	0.015251
Growingh2o[c] + Growingprbamp[c] -> Growingprfp[c]	0.0082484	0.0118891	0.0120465	0.0122039	0.0123613	0.0125187	0.0126761	0.0128335	0.0129909	0.0131483	0.0133057	0.0134631	0.0136205	0.0137779	0.0139353	0.0140927	0.0142501	0.0144075	0.0145649	0.0147223	0.0148797	0.0150371	0.0151945	0.015251	0.015251	0.015251	0.015251	0.015251	0.015251	0.015251	0.015251	0.015251	0.015251	0.015251	0.015251	0.015251	0.015251	0.015251	0.015251	0.015251	0.015251	0.015251	0.015251	0.015251	0.015251	0.015251	0.015251	0.015251	0.015251
Growingprfp[c] <=> Growingprlp[c]	0.0082484	0.0118891	0.0120465	0.0122039	0.0123613	0.0125187	0.0126761	0.0128335	0.0129909	0.0131483	0.0133057	0.0134631	0.0136205	0.0137779	0.0139353	0.0140927	0.0142501	0.0144075	0.0145649	0.0147223	0.0148797	0.0150371	0.0151945	0.015251	0.015251	0.015251	0.015251	0.015251	0.015251	0.015251	0.015251	0.015251	0.015251	0.015251	0.015251	0.015251	0.015251	0.015251	0.015251	0.015251	0.015251	0.015251	0.015251	0.015251	0.015251	0.015251	0.015251	0.015251	0.015251
Growinggln__L[c] + Growingprlp[c] -> Growingaicar[c] + Growingeig3p[c] + Growingglu__L[c] + Growingh[c]	0.0082484	0.0118891	0.0120465	0.0122039	0.0123613	0.0125187	0.0126761	0.0128335	0.0129909	0.0131483	0.0133057	0.0134631	0.0136205	0.0137779	0.0139353	0.0140927	0.0142501	0.0144075	0.0145649	0.0147223	0.0148797	0.0150371	0.0151945	0.015251	0.015251	0.015251	0.015251	0.015251	0.015251	0.015251	0.015251	0.015251	0.015251	0.015251	0.015251	0.015251	0.015251	0.015251	0.015251	0.015251	0.015251	0.015251	0.015251	0.015251	0.015251	0.015251	0.015251	0.015251	0.015251
Growingeig3p[c] -> Growingh2o[c] + Growingimacp[c]	0.0082484	0.0118891	0.0120465	0.0122039	0.0123613	0.0125187	0.0126761	0.0128335	0.0129909	0.0131483	0.0133057	0.0134631	0.0136205	0.0137779	0.0139353	0.0140927	0.0142501	0.0144075	0.0145649	0.0147223	0.0148797	0.0150371	0.0151945	0.015251	0.015251	0.015251	0.015251	0.015251	0.015251	0.015251	0.015251	0.015251	0.015251	0.015251	0.015251	0.015251	0.015251	0.015251	0.015251	0.015251	0.015251	0.015251	0.015251	0.015251	0.015251	0.015251	0.015251	0.015251	0.015251
Growingglu__L[c] + Growingimacp[c] -> Growingakg[c] + Growinghisp[c]	0.0082484	0.0118891	0.0120465	0.0122039	0.0123613	0.0125187	0.0126761	0.0128335	0.0129909	0.0131483	0.0133057	0.0134631	0.0136205	0.0137779	0.0139353	0.0140927	0.0142501	0.0144075	0.0145649	0.0147223	0.0148797	0.0150371	0.0151945	0.015251	0.015251	0.015251	0.015251	0.015251	0.015251	0.015251	0.015251	0.015251	0.015251	0.015251	0.015251	0.015251	0.015251	0.015251	0.015251	0.015251	0.015251	0.015251	0.015251	0.015251	0.015251	0.015251	0.015251	0.015251	0.015251
Growingh2o[c] + Growinghisp[c] -> Growinghistd[c] + Growingpi[c]	0.0082484	0.0118891	0.0120465	0.0122039	0.0123613	0.0125187	0.0126761	0.0128335	0.0129909	0.0131483	0.0133057	0.0134631	0.0136205	0.0137779	0.0139353	0.0140927	0.0142501	0.0144075	0.0145649	0.0147223	0.0148797	0.0150371	0.0151945	0.015251	0.015251	0.015251	0.015251	0.015251	0.015251	0.015251	0.015251	0.015251	0.015251	0.015251	0.015251	0.015251	0.015251	0.015251	0.015251	0.015251	0.015251	0.015251	0.015251	0.015251	0.015251	0.015251	0.015251	0.015251	0.015251
Growingh2o[c] + Growinghistd[c] + 2 Growingnad[c] -> 3 Growingh[c] + Growinghis__L[c] + 2 Growingnadh[c]	0.0082484	0.0118891	0.0120465	0.0122039	0.0123613	0.0125187	0.0126761	0.0128335	0.0129909	0.0131483	0.0133057	0.0134631	0.0136205	0.0137779	0.0139353	0.0140927	0.0142501	0.0144075	0.0145649	0.0147223	0.0148797	0.0150371	0.0151945	0.015251	0.015251	0.015251	0.015251	0.015251	0.015251	0.015251	0.015251	0.015251	0.015251	0.015251	0.015251	0.015251	0.015251	0.015251	0.015251	0.015251	0.015251	0.015251	0.015251	0.015251	0.015251	0.015251	0.015251	0.015251	0.015251
Growingforglu[c] + Growingh2o[c] + Growingh[c] -> Growingfrmd[c] + Growingglu__L[c]	0	0	0	0	0	0	0	0	0	0	0	0	0	0	0	0	0	0	0	0	0	0	0	0	0	0	0	0	0	0	0	0	0	0	0	0	0	0	0	0	0	0	0	0	0	0	0	0	0
Growingfrmd[c] + Growingh2o[c] -> Growingfor[c] + Growingh[c] + Growingnh4[c]	0	0	0	0	0	0	0	0	0	0	0	0	0	0	0	0	0	0	0	0	0	0	0	0	0	0	0	0	0	0	0	0	0	0	0	0	0	0	0	0	0	0	0	0	0	0	0	0	0
Growingh2o[c] + Growingurcan[c] -> Growing4izp[c]	0	0	0	0	0	0	0	0	0	0	0	0	0	0	0	0	0	0	0	0	0	0	0	0	0	0	0	0	0	0	0	0	0	0	0	0	0	0	0	0	0	0	0	0	0	0	0	0	0
Growing4izp[c] + Growingh2o[c] -> Growingforglu[c] + Growingh[c]	0	0	0	0	0	0	0	0	0	0	0	0	0	0	0	0	0	0	0	0	0	0	0	0	0	0	0	0	0	0	0	0	0	0	0	0	0	0	0	0	0	0	0	0	0	0	0	0	0
Growingcoa[c] + Growingmsa[c] + Growingnad[c] -> Growingaccoa[c] + Growingco2[c] + Growingnadh[c]	0	0	0	0	0	0	0	0	0	0	0	0	0	0	0	0	0	0	0	0	0	0	0	0	0	0	0	0	0	0	0	0	0	0	0	0	0	0	0	0	0	0	0	0	0	0	0	0	0
Growinginost[c] + Growingnad[c] -> Growing2ins[c] + Growingh[c] + Growingnadh[c]	0	0	0	0	0	0	0	0	0	0	0	0	0	0	0	0	0	0	0	0	0	0	0	0	0	0	0	0	0	0	0	0	0	0	0	0	0	0	0	0	0	0	0	0	0	0	0	0	0
Growing2ins[c] + Growingatp[c] -> Growingadp[c] + Growingdhap[c] + 2 Growingh[c] + Growingmsa[c]	0	0	0	0	0	0	0	0	0	0	0	0	0	0	0	0	0	0	0	0	0	0	0	0	0	0	0	0	0	0	0	0	0	0	0	0	0	0	0	0	0	0	0	0	0	0	0	0	0
[truncated: 413 more rows]
[truncated: 99 more columns]

## Sheet: Fig 7
Data related to figure 7
x1	µ1+µ2	x2	µ1	fixed n2	µ2	µ1*	PHB non-growing	µ1+µ1*	PHB growing	total phb
0.95	0.0442228	0.05	0.0420116	0.171552	0.00221114	0.00131458	0.000896554	0.0433262	0.00688873	0.00778528
[truncated: 5 more rows]

## Sheet: Fig 8
Full flux distributions of figure 8 experiments
[truncated: 1,030 more rows]

## Sheet: Fig9
full flux distribution of experiments related to figure 9
[truncated: 498 more rows]

[truncated: 3 more sheets: Exchange results of alanine, Exchange results of glutamine, Exchange results of glutamate]
